# Supplementary material for: OmicsOne: associate omics data with phenotypes in one-click
Source: Clin Proteomics. 2021 Dec 11;18:29. doi: 10.1186/s12014-021-09334-w (PMC8903648; doi:10.1186/s12014-021-09334-w)
Supplement: Supplementary file 2 — Additional file 2: Table S1. The analysis results of OmicsOne applied on the proteome dataset of HGSOC [file 12014_2021_9334_MOESM2_ESM.xlsx]

## Sheet: README
Table S2. OmicsOne results of LSCC
Sheet names	Description
PCA_Score	The scores of principal components(PCs) of principal component analysis (PCA)
PCA_Components	The feature components of the two PCs
Differential	The differential analysis of paired comparison of Tumor and NAT samples
Feature_Phenotype_Correlation	The spearman correlation between individual features and phenotypes
Feature_Phenotype_LR	The logistric regression model of individual features associated with phenotypes
Feature_Clustering	The clusters of features
Feature_Sets	The feature sets collected from the phenotype-associated feature discovery modules, including PCA, differential expression,feature clustering, and regression analysis
Protein-SD-KEGG	The enriched pathways using significantly up-regulated proteins in tumor comparing to NAT samples againt the KEGG (2016) database
Protein-SU-KEGG	The enriched pathways using significantly down-regulated proteins in tumor comparing to NAT samples againt the KEGG (2016) database
PCA_Score
Column names	Description
id	Sample ID
PC-1	Principal component 1
PC-2	Principal component 2
PCA_Comoponents
Column names	Description
Gene	Gene name of protein
PC-1	Principal component 1
PC-2	Principal component 2
Differential
Column names	Description
Feature	Gene name of protein
Log2FC(median)	median log2 fold change of paired samples
Wilcoxon(Paired)(Stats)	U-statistics of Wilcoxon signed rank test
Wilcoxon(Paired)(P-value)	P values of Wilcoxon signed rank test
FDR	Benjamini-Hocheberg adjusted P-values
"-log10(FDR)"	Signed Log10 of FDR
Significance	Significance: SD=Significantly down-regulated (log2FC <-1 and FDR <0.01), SU=Significantly up-regulated (log2FC > 1 and FDR <0.01), D= Down-regulated (log2FC <0 and FDR < 0.01) , U= Up-regulated(Log2FC>0 and FDR <0.01)
Feature_Clustering
Column names	Description
Gene	Gene name of protein
FeatureCluster	Cluster No. assigned to the features
Feature_Phenotype_Correlation
Column names	Description
Feature	Gene name of protein
Phenotype	Phenotype name
Correlation	Spearman correlation score
P-value	P value of correlation
Feature_Phenotype_LR
Column names	Description
Feature	Gene name of protein
Phenotype	Phenotype name
AUC	Area under ROC curve
FPR	False Positive Rate
TPR	True Positive Rate
Thresholds	Threshold values for class separation
Feature_Sets
Column names	Description
Module	Module name of OmicsOne to generate the feature sets
Source	Type of expression matrix applied in the analysis
Label	Type of results
Features	Genes or features involved in the results
Protein-SD-KEGG
Column names	Description
Gene_set	Database name
Term	Pathway/gene ontology (GO) term name
Overlap	The number of Genes or features ovaerlap in the pathway/GO term
Adjusted P-value	Benjamini-Hocheberg adjusted P-values of enrichment scores
Genes	Genes invovled in the pathwy/GO term
Protein-SU-KEGG
Column names	Description
Gene_set	Database name
Term	Pathway/gene ontology (GO) term name
Overlap	The number of Genes or features ovaerlap in the pathway/GO term
Adjusted P-value	Benjamini-Hocheberg adjusted P-values of enrichment scores
Genes	Genes invovled in the pathwy/GO term

## Sheet: PCA_Score
id	PC-1	PC-2
SPL 005	-51.9058	-12.2631
SPL 071	-40.2685	51.0378
SPL 002	-18.521	4.21264
SPL 102	16.4728	21.1992
SPL 043	-49.3256	-18.1451
SPL 032	-32.8077	14.626
SPL 104	13.6892	8.13223
SPL 092	23.0043	16.1001
SPL 012	-17.4557	55.274
SPL 059	-54.313	-11.7473
SPL 010	24.3059	-2.76654
SPL 099	72.1386	-12.9429
SPL 105	19.0617	18.9228
SPL 076	6.72087	-4.25281
SPL 049	-44.8245	-22.408
SPL 064	7.20041	36.6592
SPL 025	-22.3772	38.0586
SPL 031	20.4052	-21.4564
SPL 041	-33.6381	-26.5946
SPL 001	1.84837	-22.2032
SPL 066	-6.39735	4.2242
SPL 056	-32.6078	-25.8463
SPL 017	16.5326	7.1278
SPL 033	20.7427	22.7712
SPL 034	-39.1689	6.57897
SPL 018	34.3082	-21.5841
SPL 006	24.9469	-21.5744
SPL 011	23.6161	-9.33363
SPL 075	52.84	9.2753
SPL 013	22.0405	-18.2171
SPL 046	-44.2943	-19.7289
SPL 079	2.55124	34.401
SPL 044	-31.4064	-28.4487
SPL 019	17.8603	-0.305311
SPL 027	2.28168	11.8225
SPL 040	-28.1599	-36.9953
SPL 093	62.1981	-18.6835
SPL 021	35.4319	-21.1266
SPL 053	-50.0995	-20.9604
SPL 004	-47.4306	1.77167
SPL 077	-4.32544	23.4014
SPL 055	-29.1607	-33.8325
SPL 009	-11.1636	14.8948
SPL 072	46.9639	-35.9133
SPL 007	9.30982	1.15527
SPL 020	43.8007	-39.012
SPL 100	46.9177	-15.9544
SPL 073	14.4158	8.27475
SPL 081	55.1977	-21.8503
SPL 054	-36.0717	-34.8047
SPL 038	-50.9826	-12.4993
SPL 068	40.1382	-6.53001
SPL 015	-30.5327	51.1385
SPL 087	5.09336	-9.99092
SPL 074	-21.2886	43.2824
SPL 103	33.2786	13.1604
SPL 080	2.35741	16.2624
SPL 026	-5.13731	25.9915
SPL 085	49.1552	-20.1477
SPL 069	-8.41117	19.4024
SPL 045	-32.554	-32.9869
SPL 016	30.3491	-26.6021
SPL 060	-34.4936	-37.9628
SPL 014	20.3816	-14.0273
SPL 094	41.7409	-20.4848
SPL 097	1.89657	0.1321
SPL 051	-46.8198	-29.5159
SPL 035	9.86386	-13.4152
SPL 028	-42.3151	0.0905937
SPL 023	-0.24333	5.25557
SPL 003	19.4912	-16.3725
SPL 067	27.1381	-2.86974
SPL 061	-40.9529	-29.5414
SPL 098	47.6444	-14.8871
SPL 089	39.4816	0.660954
SPL 048	-18.8594	-27.9515
SPL 106	24.9537	-2.08338
SPL 084	12.1068	0.931143
SPL 109	-34.7405	-2.74194
SPL 058	-43.255	-3.37938
SPL 082	6.85768	21.4459
SPL 101	15.1601	27.6776
SPL 008	22.0227	22.5346
SPL 086	23.2655	31.697
SPL 030	-40.2719	40.9593
SPL 037	15.4074	14.7676
SPL 062	-30.681	-22.0233
SPL 107	-31.422	19.155
SPL 029	-23.6164	26.302
SPL 088	51.345	2.53802
SPL 083	30.1983	12.5918
SPL 108	-46.679	13.3969
SPL 078	-34.1333	45.9165
SPL 057	-48.0608	-17.5527
SPL 063	-51.4456	-12.7405
SPL 036	12.2482	-2.4139
SPL 024	14.9006	21.1523
SPL 070	31.6499	-3.9769
SPL 091	38.385	17.5727
SPL 022	-20.0361	21.6907
SPL 090	14.8094	11.2261
SPL 096	18.0323	34.6968
SPL 095	50.3737	16.3651
SPL 065	27.6966	7.02997
SPL 052	-4.76869	-24.6775
SPL 042	-46.802	-8.61908

## Sheet: PCA_Components
Gene	PC-1	PC-2
MORC3	0.00717544	-0.00398309
TMEM102	-0.0111858	-0.000613989
USP54	0.00147023	-0.013036
DDX19A	-0.00948315	-0.00295382
NMNAT3	0.00709533	0.00267751
QRICH1	-0.00794605	0.0205745
DDX5	0.0213701	0.00548876
CHCHD6	0.0087766	-0.00857636
SAFB	0.02504	0.00531046
U2AF1L5	0.0209884	0.00852485
ADD3	0.0120095	0.00783541
ICAM3	-0.0121328	-0.00718153
KPNA2	-0.000664047	0.0212569
BIN1	0.00496661	-0.0128652
NUP88	-0.00090946	0.0201018
PCID2	-0.017207	0.0119064
TTC3	0.0108608	0.00524022
PKNOX1	0.01854	0.00192156
SETMAR	-0.0133819	-0.0151895
ANXA4	0.00464258	0.00301091
KIF1A	0.00299708	0.00402697
PKN2	-0.00203844	-0.0100251
DOP1B	-0.0198261	-0.00471555
SUPT6H	-0.00752748	0.018755
BCS1L	-0.0186942	0.00177569
CAPG	0.0132381	0.00333759
SCAMP2	-0.00728974	0.00422039
RASA3	-0.0198995	-0.0147824
IAH1	0.00200841	0.0111885
DTYMK	0.0112335	0.0106244
PAX5	0.00965895	0.0110402
ARHGEF7	0.00654062	0.0119083
ANXA7	-0.0122685	0.0127373
DYNC1I2	-0.00692605	-0.00678363
ATP5F1C	0.021518	0.0130294
FHIT	0.00758309	-0.00258548
JAK1	-0.0152311	0.00339553
CHM	-0.010549	0.00688375
GABPB1	0.0165918	-0.0013642
CASP7	-0.00392341	-0.00219524
ENTPD1	-0.018393	-0.0215942
CDK1	-0.012153	0.0084786
HDLBP	0.0238877	-0.00787458
BLZF1	-0.00395563	-0.0178554
AKR7A2	0.00193216	0.0176472
PNO1	-0.0040405	0.0186826
MTIF2	0.0184127	0.0176545
SEPT2	0.00822231	-0.016996
BOLA1	-0.00915501	-0.020161
FHOD1	-0.0168025	-0.0104525
CTBP2	-0.00678091	0.0101022
UBA52	0.0032148	-0.00700441
ITGB4	-0.009311	0.00048346
FAM83D	-0.0034961	0.00608111
PSTPIP1	-0.00253586	-0.00824041
CBS	0.00114901	-0.000330389
SIRT6	-0.00342877	-0.00401678
APOC1	-0.00137866	-0.0203975
GPS1	-0.0185366	0.00525301
TRAPPC12	-0.017358	0.00347112
TMEM205	-0.0129506	0.0160276
LTF	-0.01122	-0.0181404
GOSR2	-0.00954689	-0.010563
TOM1L1	0.00605107	0.000338202
USF2	0.00877306	-0.01186
RUVBL2	0.0159071	0.0225673
TBL1XR1	0.015233	0.0236686
SUZ12	-0.00546292	-0.00365399
HDAC6	-0.00783159	-0.00294082
ARHGAP45	-0.00906186	-0.011216
MINK1	-0.00310529	-0.016455
UBA5	-0.00288269	0.00786375
MRPL55	0.0113447	0.00082961
USP36	0.0070768	-0.00739699
CTDSPL2	-0.0117246	0.00264795
FUBP3	0.0241235	0.00853471
SELENOH	0.0178805	0.0112197
DCAKD	-0.0113157	-0.00214559
MOV10	-0.0171156	0.00960882
NAB1	0.0145847	0.0149891
PTN	0.00121524	-0.0170505
PIK3C2A	-0.0173187	0.0034493
SLC43A2	-0.0119396	0.00493719
IKBKG	0.0153886	-0.0105848
SLC26A2	-0.00585087	-0.0113361
DHX9	-0.010411	0.0332776
COL16A1	-0.00712365	-0.0291973
NDUFA12	0.0121606	0.0045487
SUSD2	-0.0126403	-0.00280261
PDXP	0.00891133	0.00069662
LYRM1	0.016542	0.011789
ARHGDIB	0.0114335	-0.0156372
FBN3	-0.0155713	-0.0133789
THRAP3	0.0267092	0.00738826
NCLN	-0.0246438	0.00778604
RPS19	0.00341733	-0.0123523
SEPT10	-0.00744043	-0.0104719
ZNF845	0.016107	0.00676987
KCTD18	0.00317141	0.0126353
CAMK2D	-0.00757489	-0.0165162
NUDT5	0.0152486	0.0110732
LDB1	-0.00164968	-0.00991345
ROCK2	-0.0151974	-0.00858549
TRAPPC9	-0.0175766	0.00335194
RPS9	0.00715127	0.00914545
BZW1	-0.00354733	0.0179805
NCOA2	0.00767145	0.0117426
EXOC6B	-0.0129502	-0.0153375
CPSF3	-0.00970237	0.00930385
FAM208B	-0.00253184	-0.0111384
COMMD4	-0.00446012	0.0149419
CCDC186	0.0229981	-0.00193949
SUGP2	-0.00437863	0.0220542
TRIP11	0.0193292	-0.00398942
USP7	-0.00571403	0.0281995
ZFP82	0.0175088	-0.00156961
NAA35	-0.00924068	0.0113243
RTN4	0.0098531	0.00068052
ENTPD5	-0.00440433	-0.0148826
ATAD1	-0.0117843	0.0176631
MRPS5	0.00986477	0.0190557
MRPS11	0.00855133	0.0083454
CKMT1B	0.00259143	0.00801922
PRKAR2A	0.00312439	-0.00950557
DBI	0.020979	-0.00952049
NUTF2	0.00210494	0.0168274
PMS2	0.00190877	-0.00576205
ACP5	-0.00233062	-0.00269651
AHCY	-0.00275702	0.033526
PDPR	-0.0216873	0.0130867
PUS10	-0.00280013	0.0011687
PDE12	-0.00915614	0.00627119
MSI2	0.0218733	0.011204
RPS6KA5	-0.0218805	0.00425136
DHX8	-0.0100151	0.00366546
BSG	-0.00609497	0.00529174
GPATCH11	0.0158587	0.00498734
JMJD1C	0.0020648	-0.0117483
DHRS7	-0.0218312	0.00228865
CPSF2	-0.0143277	0.0117718
DDX31	-0.00964579	0.0101447
HNRNPH3	0.0184624	-0.0126401
PNISR	0.0189068	0.007515
HK1	-0.0200973	0.0166396
HIKESHI	-0.0100821	-0.00334115
ZNF799	0.000212979	-0.00668442
IDE	-0.0192618	0.0185831
GSS	0.0175306	0.00313242
ITGA5	-0.00976461	-0.0239981
GDPGP1	-0.00222053	0.00149974
EFL1	-0.0101172	0.0147401
ABLIM1	0.0106068	-0.0162729
ABR	-0.010077	-0.0131492
OAT	-0.00663313	0.0190379
STAU1	0.0229502	0.0031243
SFXN1	-0.0120419	0.0054815
KALRN	-0.0179803	-0.00293744
CBX8	0.0154454	0.00558259
DECR2	-0.00945574	0.013098
RAB22A	-0.010416	0.00783104
NMRAL1	0.00202261	0.0266088
RDH14	-0.0195253	-0.000444552
PHYH	0.0124176	0.0167822
GTF3C1	-0.018369	0.0164254
ATRN	-0.00150712	-0.0229589
TGM2	-0.00919199	-0.0129859
MAPK8	-0.00778341	0.0206902
RBM39	0.0186471	0.0197502
ALDH18A1	-0.0116475	0.0243034
PSMF1	-0.00484481	0.0043085
WISP2	-0.0107036	-0.02692
AHCTF1	0.00630392	0.00236759
DMTN	-0.00857981	-0.0240303
RBP4	-0.00149991	-0.0279848
SREK1	0.0228092	0.00519821
TRADD	0.011251	-0.0108098
SUPV3L1	-0.0113784	0.0240881
GNL2	0.0174574	0.0198167
SPATA5L1	-0.00520864	-0.0129815
GABPB2	0.00157079	-0.0109877
MBD1	0.0158846	0.00626387
UROS	0.00626105	-0.0118288
VDAC2	0.00889788	0.0268283
CTNNA1	0.00783294	0.0303476
CORO2B	-0.00641967	-0.00544972
MIA3	0.00853827	-6.63053e-05
SEMA4B	-0.01081	9.5172e-05
UAP1	-0.00925532	-0.0027062
CYFIP1	-0.0249409	-0.00172278
GLYR1	-0.00124852	0.022906
XPNPEP1	-0.0209106	0.0146647
HMGCS1	6.60202e-05	0.00108139
ITCH	-0.00887742	0.00943847
STAM	0.0233619	0.010051
MAP1B	0.0039515	-0.0206486
RPN2	-0.0141309	0.010768
SHOC2	-0.0138588	0.00550947
OGFOD1	-0.00982566	-0.00118484
PARG	-0.00942134	-0.00891302
HMBOX1	0.00129246	-0.00823358
INCENP	0.0126804	0.00513824
SMPD4	-0.0147814	0.0076831
JUND	0.013417	-0.0155506
NDRG2	-0.0125127	-0.00682333
AMY1B	0.000331979	-0.010409
DEFA5	-0.0104699	-0.011672
PPM1A	-0.0215887	-0.0044669
MAPRE2	-0.00549333	-0.0122853
ISOC1	-0.00615609	0.0207777
SRFBP1	0.0188167	0.00729445
NDUFA7	0.0121854	-0.0115223
MKI67	0.017772	0.00950007
CHMP1A	0.0132041	-0.00267293
HIST3H3	0.0126861	-0.00299249
PTPRS	-7.73301e-05	-0.00670834
FLNB	0.0124238	-0.00347238
APOB	-0.0228144	-0.0115595
F5	-0.016365	-0.0152612
PC	-0.0121151	-0.00637752
RIOX1	-0.0128114	-0.00384183
SHB	-0.00614348	-0.00868302
CANX	-0.00958429	0.0196465
NDUFB7	-0.00294534	-0.0133487
HIST1H2AD	0.0102553	0.0100334
EIF3K	-0.0177533	0.0216577
IGFBP5	0.0020991	-0.0254796
NAA10	0.0134536	0.00599672
SSB	0.0244395	0.0169986
NMT1	-0.0168877	0.0233462
MTMR3	-0.00889579	-0.0195889
PKLR	-0.00340959	-0.0065424
FCGR1A	-0.012065	-0.010917
CD59	-0.0214771	-0.00481629
MT1G	0.00102517	0.00208318
HMGN4	0.00102175	-0.00879951
SART1	0.0245938	0.00204669
TMSB10	0.0125769	-0.00589192
NUMBL	0.01512	-0.0171489
MAPKAPK2	-0.00259152	0.000366961
SPINT2	0.0084623	0.0167717
PPIA	0.0207327	0.00616524
RNASEL	-0.0224303	-0.00259961
RTN1	0.00589916	-0.0189373
XRCC5	-0.0103526	0.0309459
LSM2	0.0120285	0.0209494
PTBP2	0.0105752	0.00355392
SQOR	-0.0148067	0.00886527
ENOPH1	-0.00249713	0.0215176
TRAPPC1	-0.017056	0.0118558
SINHCAF	0.00639285	-0.00678687
ABCE1	-0.0095677	0.0203637
RB1	-0.0176379	0.00997089
G6PD	-0.0138658	0.00403516
GLDC	-0.00370583	0.0101365
LARS	-0.0171941	0.0158747
TROVE2	-0.007824	0.0173169
PGP	0.00147742	-0.00677405
ARRB1	-0.00407437	-0.0131486
LSP1	0.0153367	-0.0057764
GPHN	0.00407218	0.00334204
RAB18	-0.0183616	0.0182673
ZNF592	0.0118637	-0.00912859
CCDC25	0.0204005	-0.00231389
PPP4R1	0.00395762	0.00711489
DCAF7	-0.00116281	-0.00140506
COPG2	-0.0163476	0.0144489
OTUB1	-0.0164108	0.0276095
ABRAXAS1	-0.0050901	-0.00506703
AARS	-0.00800403	0.0237574
PXDN	-0.00586009	-0.000863744
MIOS	-0.0189728	-0.000611429
ANKZF1	0.0107654	0.00263971
RNF31	-0.000237186	-0.0109098
PSPC1	0.0200493	0.00683444
RUFY2	-0.0119954	-0.00698768
CEP63	-0.00556259	-0.0101851
KDM5C	-0.00390724	0.0033136
SLC16A3	-0.0116506	0.0058833
SMN2	0.0131986	0.0182481
FAM98B	1.85715e-05	0.00357291
SUCLG1	0.0173087	0.00533703
ABCF2	-0.0127106	0.00398897
NSD2	0.00170906	0.00329355
PTPRF	0.0103008	0.00900589
TGFB1I1	0.00541385	-0.0299745
SRP72	0.0154141	0.0142649
UBTD2	-0.00522941	-0.00326891
FILIP1L	0.00682805	-0.0259244
ABHD12	-0.0146671	0.00565936
ABI2	0.0142312	-0.00622001
DHRS11	0.00684132	0.00542959
CARHSP1	0.0219493	0.000834206
GEMIN8	-0.00762507	0.00590134
FRMD6	-0.00798867	-0.0272987
GTF2H2C	-0.00254302	0.00102282
LARP7	0.0226971	0.0136629
MLPH	0.000829348	-0.00491911
NF1	-0.0205176	0.00560377
LGALS7B	-0.004059	-0.0163832
PUM3	0.00239748	0.0159006
RELCH	-0.0143931	-0.00255941
SMU1	-0.0182213	0.0241241
PLBD1	-0.00528564	-2.46255e-07
COASY	-0.00262623	0.014462
EML3	-0.0063455	0.00923204
RIOX2	-0.0104748	0.0214207
SLC9A6	0.00175279	-0.00445059
SUN1	-0.0213232	-0.00753029
IGF1	0.00735274	-0.025828
INTS6	0.00605413	0.023711
OGA	-0.0174499	0.00342056
SMC2	-0.00163626	0.0234874
SPON1	0.01002	0.0046095
MED12	-0.0125064	0.0162075
LTBP4	-0.00684127	-0.0206127
TMF1	0.0212059	-5.29516e-05
MAZ	0.0195454	0.00594724
HIVEP2	0.00596901	-0.0041982
MAT2B	0.0134313	-0.00935708
RPRD1B	0.0187158	0.0127228
RRAGD	-0.000424749	0.017673
STK24	0.00880741	0.0246387
MLYCD	-0.0173214	0.00447987
FEZ2	0.0115165	-0.0181354
NSL1	0.0169552	0.00749362
CYTH1	-0.00855146	0.00375004
COL1A1	-0.00497702	-0.0259014
ALMS1	0.00434105	-0.0164889
PPP3CB	-0.0069411	0.0137293
CFAP298	0.0130339	0.00731554
ENGASE	-0.0154182	-0.0100843
CRTC3	-0.00320189	-0.0209141
ESPN	-0.00088361	-0.0044001
TNKS1BP1	0.0199215	-0.0111324
SCPEP1	-0.00946998	-0.00487983
GNB4	-0.0200877	-0.00789775
TTLL12	-0.0152244	0.0137178
PPA1	0.0233215	0.0105519
CADM3	-0.0127648	-0.00715468
MRPS12	0.0164194	0.0144624
TMSB4X	-0.00885649	-0.00617343
ZNF675	0.0203247	0.0143237
SNUPN	-0.000500111	0.00477536
LAMC3	-0.000327403	-0.00196728
RRBP1	0.0202113	-0.0119526
UTRN	-0.0152125	-0.0106075
COL18A1	-0.00562596	-0.0107134
F13B	-0.00797554	-0.0324019
IDUA	0.000390308	0.0108346
MYH4	-0.010394	-0.00567469
KDM5A	-0.00221059	0.00369167
POLRMT	-0.0105049	-0.000708713
MRC2	-0.0177112	-0.0192725
MYH13	-0.00905768	-0.00921648
XRN1	-0.0134306	-0.00665396
CDC5L	0.0238586	0.00452276
BRD3	0.0199731	0.00704276
ZNF579	0.00330628	-0.0213657
TMEM245	-0.0222381	-0.000681654
KLC1	0.0211519	-0.00523095
DCAF10	-0.0162687	-0.0191728
C9orf64	-0.00147597	-0.00317968
HERC5	-0.0151247	0.00775251
TAF4	0.0192357	-0.00117532
ALDH6A1	-0.000644045	0.0126508
NGDN	0.0171737	0.00845546
COL2A1	-0.00277094	-0.0277227
MPP7	0.0156441	0.00823923
AIMP2	-0.0100552	0.0261882
CYCS	0.0130125	0.00296984
EEF1B2	0.0262428	0.0084769
FASTKD5	-0.0138247	0.0209051
LGALS9C	-0.00489384	-0.00676909
KNOP1	0.0156116	0.000906965
CEP131	0.0201901	0.00393823
XXYLT1	-0.0132195	0.00337056
TOP1	0.0208129	0.0179027
DNAJC8	0.0246902	0.00663945
SPIN1	0.0166669	0.00337611
TDRD7	0.0023931	0.00813259
HSPBP1	-0.0127257	0.00969196
LMOD1	-0.014237	-0.0275176
SEC24B	-0.0225897	0.0100905
RERE	0.00602492	-0.000558467
SYNM	-0.0107619	-0.0286786
PATJ	0.0138639	0.00108504
UBE2S	0.010394	0.00236976
CRB2	-0.0112032	-0.012644
SIPA1L2	-0.00827887	-0.0178449
DNAJC13	-0.0253828	0.000505977
KIAA1522	0.0169398	-0.00879208
DTNB	-0.00660413	-0.0085507
STAG2	-0.0222177	0.0150551
NECTIN2	0.00117175	-0.00818775
TNNT3	-0.00814045	-0.00566961
PARP4	-0.0172508	0.00486483
IFI16	0.0121195	-0.00315581
TP53BP2	0.00615372	-0.0153908
GPRIN3	0.00799199	-0.0249918
ZNF157	0.0110063	0.00750991
SMAP1	0.0178761	0.00219904
HPX	-0.00459957	-0.0207734
SLIT3	-0.0140831	-0.0215142
SUCLA2	-0.00402942	0.0127441
GNB1	0.00204871	0.000518929
HMGB2	0.016378	0.00824253
IGFBP6	-0.00747364	-0.0272807
TRIP13	-0.00684128	0.0181005
CD2AP	0.0205868	0.00489543
SNTB1	-0.00771462	0.00476887
MX2	-0.00830442	-0.00617999
MMP2	0.00518514	-0.0208128
ACTR1B	-0.0125186	0.0124721
LDAH	-0.00785038	0.00151103
ZFAND3	0.01019	-0.00571065
ZFP90	0.00711555	-0.00367853
INPP5B	-0.0137763	0.00461957
SETX	-0.00249109	0.00336844
BCKDHA	0.0130052	0.0144665
PLCB3	-0.0159837	-0.00269514
PSAP	0.0174117	-0.00201039
PPP1R11	0.00181207	-0.0144672
WASF2	0.00810513	-0.000904619
NECTIN3	0.0115545	0.00153758
SRA1	0.0070169	-0.00531705
RPL18A	-0.00283876	0.0132743
HIST4H4	0.0222825	0.00715954
ST14	-0.00591814	-0.00494578
RXRB	-0.00550103	0.00410737
TPR	0.0269074	0.00746867
VPS41	-0.019329	0.00960566
MON2	-0.0163035	-0.00248388
ZNF462	-0.00155144	-0.00870797
NEDD4	-0.0116182	-0.0247887
TBC1D4	-0.0192313	-0.0140474
RCC1	0.00265191	0.002126
ZC3H11A	0.0238799	0.0094322
LAMTOR3	0.0109458	0.0079866
PDLIM7	0.00515103	-0.0297062
NFYC	0.0153937	0.00590062
ZNF117	0.00713467	0.00477855
CLCC1	-0.0238793	-0.000864613
ITM2B	-0.00450577	0.000820024
SPTA1	-0.0184202	-0.0163991
SNRNP40	0.0164528	0.00566828
NID1	-0.01225	-0.0304306
C3	-0.0112696	-0.0146358
ARID4A	0.00899266	0.0138873
SDHB	0.0128179	0.00375814
ALDH9A1	-0.012916	0.00671187
UBL5	0.00180879	0.00868308
PHACTR4	0.0159255	-0.00371714
CRYL1	-0.0159687	-0.00990554
LGALS3	0.0133126	-0.00650443
ETFRF1	0.0133021	0.00961031
UHRF1	0.00607747	-0.00862712
SCYL1	-0.0102634	0.0161457
GPSM3	0.00635298	-0.0160597
GOLPH3	-0.00596182	0.0175683
MCCC2	-0.00713621	0.0117591
FN3K	-0.0215436	0.00292923
TINAGL1	-0.0122736	-0.0267411
MYH7	-0.00697125	-0.00756417
SMG6	0.00517613	-0.00406254
CGAS	-0.00700981	0.00699549
GNA11	-0.0239483	-0.00682935
BCLAF3	-0.00494821	-0.0198077
COL6A2	-0.0198765	-0.0164427
SPIN3	0.0134003	0.0067644
MTA1	0.00751965	0.0220052
MYH1	-0.00660429	-0.00808299
CDC42BPB	-0.0152164	-0.000671654
PRKD1	0.00770815	-0.00282631
CD109	-0.0031201	-0.00746012
SERPINF2	-0.00981746	-0.00130934
CNOT6L	-0.0152825	0.0118806
SLC16A1	-0.014429	-0.00578881
MRPS14	0.00754482	0.00254866
COPG1	-0.020071	0.0199408
ZNF335	0.00799291	0.0052013
QSER1	0.0105136	0.00805513
CEP164	0.0012871	-0.00274298
COL15A1	-0.0135041	-0.0276094
MYLK	-0.00137666	-0.0239109
CLIP2	0.0132267	-0.0201686
ZNF143	0.0156186	-0.00571256
COQ5	-0.0109495	0.023996
DERA	-0.0204918	0.00780302
TOR4A	-0.0152071	-0.000514634
FLNA	-0.00836931	-0.0233287
ATG9A	-0.0175211	0.00704136
TTC21B	-0.016984	0.0067489
IQGAP2	-0.0242528	0.00286354
SENP7	-0.0149609	-0.00256195
FAM20C	-0.0116462	-0.0110898
RNF214	0.0172616	0.00343742
YTHDF3	0.0157927	-0.00165143
WDR73	0.000731631	0.00604278
MME	-0.0139572	-0.00422826
SEC31A	0.00157991	0.0154807
TSC2	-0.0137088	-0.00111563
COL4A2	-0.00749075	-0.0285898
SCAMP1	-0.0161361	0.0010636
C12orf45	0.0212111	-0.00160766
KIAA1211L	0.00949342	0.00134494
SCAI	-0.0164348	0.0143862
MICU1	-0.0140293	0.0208212
PNPLA6	-0.0185096	0.00106802
B3GALT6	-0.0126045	0.000634133
ZFYVE19	0.0064645	-0.00174895
FAM210A	-0.0111199	0.00640214
MYH14	-0.0144058	0.00447747
LPA	-0.0141199	-0.0165791
ITGA2	-0.0116747	-0.00318301
GLIPR2	0.00287913	-0.0201244
ERAP2	-0.011731	0.00107039
TFB2M	-0.0098099	0.0271558
DSG2	0.0144998	0.0139192
IFIT1	-0.00827677	0.00973765
PNKD	-0.00695419	0.00607835
DPH1	-0.00763044	0.0187015
FERMT1	-0.0184943	-0.0065145
KIF4A	0.00818659	0.00624068
TMEM231	-0.0184619	0.00286411
IRF2BP2	0.0236839	-0.000979224
ALPL	-0.0051712	-0.0112434
AGL	-0.0225771	-0.0033893
FLNC	-0.0113347	-0.0235077
MCCC1	0.00441372	0.0219967
GARS	0.00457364	0.0115539
CWC15	0.0198663	0.00726581
YTHDF2	0.0184908	0.0155856
LUC7L2	0.023201	0.00276716
RER1	-0.0151681	0.0131849
BPNT1	-0.00906788	0.0179954
TTC38	-0.0169986	-0.00169331
APOOL	-0.00821425	-0.00354658
SDR39U1	0.0032732	0.0112462
OSGEPL1	-0.00560312	0.0105847
TJP1	0.0127711	-0.0134778
HDDC2	-0.00269116	0.00333654
RMDN1	0.00218683	0.00986628
TSEN34	0.0116712	0.00920455
PPCS	-0.0101372	-0.00664733
UPF2	-0.00938584	0.025509
HACD3	-0.00722996	0.0136918
PHF2	-0.00264064	0.00418454
PLCG2	-0.0202548	0.00475868
KLK10	-0.000711027	0.00554572
AP3D1	-0.0169041	0.0182735
DOCK5	-0.0176539	-0.0120478
SLC39A7	-0.0050417	0.00507871
ASMTL	-0.0212376	0.00797509
MSRB2	0.0100685	-0.00920296
PSD3	-0.00248554	-0.00961341
CMPK2	-0.000147919	-0.0159898
GMPPB	-0.0179726	0.000385445
TRMT10C	0.00960885	0.0232223
TNFAIP8	-0.00397892	-0.000245147
SCAF11	0.019507	-0.00275364
KRR1	0.0184003	0.0138557
BCLAF1	0.027537	0.00940187
EAPP	0.00488776	-0.00538286
MTMR14	-0.0117239	0.0063894
UBXN2B	-0.0022893	-0.0195923
DCDC2	0.0141202	0.00729666
MZB1	-0.00293739	-0.0133131
GNAS	-0.0143136	-0.0136412
ZNF829	0.00977792	0.010933
RABEP2	0.00513717	-0.0177992
MACROD2	-0.00540642	-0.00943649
NUDT18	-0.00649221	0.0105338
OTUD7B	-0.00425437	-0.0156854
MIER1	0.0150897	-0.007587
ZC3H15	0.0259757	0.00872291
ATG2B	-0.014833	-0.00563866
SPAG7	0.0202903	0.00902691
UTP18	0.00395568	0.00973957
CDC16	-0.00926549	0.0169281
CDC20	0.00391324	0.0103125
GLO1	0.0144838	0.0123844
CHD2	-0.0131278	0.00857356
TBCE	-0.0121757	0.0144108
ZFHX3	0.00961475	-0.010053
DNAJC25	-0.0202187	-0.00795197
MPHOSPH6	0.0251492	0.00944481
COG4	-0.0178342	0.00645754
KTN1	0.0229846	0.00381939
RSL1D1	0.00296285	0.0318712
FAM177A1	-0.0139158	0.0173338
UBN1	0.0146669	0.00211506
HMCN1	-0.00614869	-0.0159025
NUBP1	0.0143708	0.0024847
SRRM2	0.023105	0.00548485
SOD3	-0.0105174	-0.0231628
COQ3	-0.00970742	0.0175661
RBMX2	0.0163931	0.00324134
STXBP3	-0.00972301	0.0274269
ZNF91	0.00353103	0.000721196
HNRNPUL2	0.0209887	0.0155086
ARCN1	0.00970622	0.0171502
RECK	-0.0163342	-0.0245896
RBM12B	0.0208517	0.00832243
SYNE2	-0.0151928	0.00902133
SHARPIN	0.0124319	-0.00337432
KIAA1191	0.0127358	-0.00120396
DMXL2	-0.0139881	-0.00310692
PARD3B	0.0116683	-0.00601898
PAICS	-0.0162405	-0.00680933
IKZF2	0.0121327	-0.00173995
USP10	0.00446409	0.0179457
CHERP	0.0131525	0.0176598
FUCA1	-0.0109706	0.0195968
GLB1	-0.0135754	0.0110737
CFI	-0.00218655	-0.0309079
IGHMBP2	-0.0151523	-0.00510883
GAA	-0.00254767	-0.00174524
F13A1	-0.0167853	-0.0127597
CTSA	0.006492	0.0205863
INSR	-0.0205527	0.00276419
ITGA6	-0.00482328	-0.0034043
KRT1	-0.0101234	-0.0200596
KRT5	-0.00308044	-0.00215228
DIAPH1	-0.0153079	0.0203956
LAMA2	-0.0181083	-0.00942798
SOX17	0.0133493	0.0103784
AKTIP	-0.00440606	-0.00102726
POLR1E	-0.00509861	0.0139409
CIAO3	-0.0119913	0.0142661
RPS18	0.0129505	0.00255532
ETFDH	-0.0158803	0.00311252
LAMB2	-0.0222931	-0.0190642
CASZ1	0.00881487	-0.00163983
VPS33B	-0.0130383	0.0029001
OCIAD1	0.00981374	0.0119684
HSPA12A	-0.0176762	-0.0106355
TAX1BP1	0.0132792	-0.00151237
GYG2	-0.011389	-0.0133167
DPYD	-0.0182707	-0.00130204
PCCB	0.00195932	0.0233588
DLG3	0.0114097	0.0128568
RRAGC	-0.00771754	0.00521837
IGF2R	-0.018263	0.00304848
UBE2V1	0.00271131	-0.00227204
ACTN4	-0.0104973	0.0134074
TP53	0.00748424	0.00606859
F8A3	-0.0123328	-0.00424004
FBL	0.0157916	0.0198106
JUP	-0.0152819	0.0111947
NANS	0.0187176	0.00248928
ANAPC1	-0.0204543	-0.00682938
ZNF318	0.0159732	-0.00171898
UTP20	-0.0161274	0.00419242
PRKD2	-0.013037	0.00191928
ZNF331	-0.00338893	-0.0167275
WASHC5	-0.0247278	-0.00364189
PPP1R13B	0.0153088	0.00206565
CUL4B	-0.018333	0.0221461
PIKFYVE	-0.0121921	-0.00882295
CASP8	0.0069939	0.00614259
LDB3	-0.0084108	-0.0218458
PRNP	-0.0180941	-0.013959
ZNF3	0.00884081	-0.00836014
METTL16	-0.0136116	0.0168334
ZSWIM8	-0.015033	-0.00842783
ADNP	0.0237663	0.00505508
COPS7B	-0.0093652	0.0056576
METTL17	-0.014096	0.00694349
PARP12	-0.0123425	0.00475701
IFT22	-0.0081555	-0.00176206
GXYLT2	-0.0150145	0.0068662
ECPAS	-0.0203336	0.0120034
U2SURP	0.00845246	0.0256086
ZNF629	0.00835272	-0.00546375
CAMSAP3	0.0136079	0.00752595
FTO	-0.00940847	0.00303161
BEND3	-0.0139807	0.00742116
GPR108	-0.0206108	-0.00252901
MYO5B	-0.0154841	0.00832402
CACTIN	0.00619913	0.00268121
USP6NL	0.00341125	0.00398321
TMEM223	-0.0108941	0.00171549
UNC119B	0.0201601	0.00283227
ARHGAP9	-0.0138892	-0.014632
NNT	-0.0180195	0.00879557
GEMIN4	-0.0187301	0.0173473
PADI2	-0.0115112	0.000790735
NUDCD3	0.0128531	0.0114783
WDR45B	0.00899758	-0.00282711
RAVER1	0.0205402	0.00887392
TRMT61A	-0.00152962	0.0134384
SLC12A7	-0.00844578	0.00781685
KLC2	0.0125328	0.00478914
MARCH7	-0.00812996	-0.00453399
FARSB	-0.0145913	0.0270706
SYMPK	-0.013985	0.00174448
B3GAT3	-0.0110009	0.00359864
CAPN1	-0.0217259	0.015958
PFDN2	0.00439323	-0.00257579
PFDN4	0.0214505	0.00363208
BROX	-0.0147628	0.0221885
DEFA3	-0.0160735	-0.0136174
AIDA	0.00100816	-0.0121499
DNLZ	0.010903	0.0052783
ATG16L1	0.0112467	-0.00119797
CRNKL1	-0.01189	0.0184729
HSPA1L	-0.00555409	-0.0106008
ZNF618	-0.00282286	0.00562717
FAM168A	0.00924628	-0.00183656
SEC16A	0.00224389	-0.00631616
MYO1C	-0.0228866	-0.0105246
PA2G4	0.0195049	0.013967
NDUFAF6	-0.00397927	0.0195466
ICA1	0.00136133	0.0173393
RASA1	-0.0152442	0.0147349
RASA2	-0.0195162	0.00450699
REPS2	-0.00297599	-0.0201368
SP2	0.00577513	-0.0114732
KRT80	0.00233436	-0.00072556
THOC2	-0.0134293	0.0233506
C12orf43	0.0199671	0.00052994
MRPL44	-0.00200352	0.00481201
CPSF4	0.0199214	0.0120019
JMJD6	0.00140873	-0.00212526
IK	0.0255964	0.00869038
LRP1	-0.0200867	-0.0225956
HSPG2	-0.00739841	-0.0354641
STK10	0.00201117	-0.0150577
RRP15	0.0210133	0.00985138
MYH9	-0.0142142	-0.00276784
ACSL4	-0.0125506	0.0116823
E2F4	0.0101868	-0.0119515
MCRIP1	0.00354642	-0.0161311
PRRX1	-0.00104357	-0.0143177
UPF3B	0.0217255	0.000841844
UPF3A	0.0123035	-0.000616208
POR	-0.0220495	0.0136365
DNMT3A	0.000887164	0.00625837
RRP8	-0.00448929	-0.00760629
GNPDA1	0.012876	0.00525151
DDRGK1	-0.00820073	-5.18997e-05
MRPS34	0.00929884	0.00768966
AASS	-0.0173435	-0.00236448
SNRPN	0.00942799	-0.0142767
RASAL3	-0.0107604	-0.00581058
CNOT10	-0.015381	0.0143102
DMAP1	0.0224338	0.0160449
HGH1	-0.00892604	-0.00836743
MYH11	-0.0154148	-0.0207889
CBFB	0.00475716	0.000941053
KIN	0.0192181	-0.00259794
GALNT1	-0.0153752	-0.00704729
HDAC1	-0.00264065	0.0254124
HDAC3	-0.0157249	0.0130419
TRIR	0.000673387	-1.89401e-05
MIS12	-0.0139064	0.0169328
SCNM1	0.0165943	0.0102151
DDX50	0.00909193	0.00977675
NUDT9	0.0189108	-0.00239239
DDA1	0.0151467	0.00710194
GGCT	-0.00339665	0.00774447
PDCL3	0.0120603	0.000513732
NOC4L	-0.0173522	0.0187666
ASPSCR1	0.0151998	-0.00135973
TMEM109	-0.0208176	0.00030653
DCTPP1	0.00773033	0.0189828
CCDC86	0.0143223	-8.59523e-05
WDR77	0.00854393	0.0114795
MAPKAP1	-0.00591593	0.00349099
APOO	-0.0113348	0.00982018
KRT13	-0.00861182	-0.00589722
TOM1L2	0.00795599	0.00226693
NKAPD1	-0.0025416	-0.0163817
CRYZ	0.00563569	0.0100601
DERL1	-0.00739475	0.00290836
NOL12	0.00836666	-0.00934631
THTPA	0.0110041	-0.00905884
BRCC3	0.00236937	0.0146785
TMEM43	-0.0252852	-0.00263621
DCTN1	-0.00323698	0.000272656
MDC1	0.0193307	0.00295239
ENPEP	-0.0213886	-0.0167971
FCGR3B	-0.00641738	-0.0145937
WDR11	-0.0165729	0.0170007
SLC27A6	-0.0168914	0.00711182
CELSR2	0.000397487	0.00792814
OCRL	0.00178886	-0.0110733
QSOX1	-0.00290792	-0.0297504
WWTR1	-0.00209191	-0.0232897
DHCR24	-0.00974055	0.011559
CARS2	-0.0102598	0.0186425
FAM118B	-0.00602698	0.0174877
ACSS3	-0.0175241	0.00458147
ARMT1	-0.00643722	0.022626
PLEKHF2	-0.000898661	-0.00146695
SMC6	-0.012135	0.0191675
QTRT2	-0.00674636	0.0261469
OGFOD3	-0.0126075	-0.0133898
PRKRIP1	0.0171168	-0.00659751
SLC25A22	-0.0146813	0.0131899
ISOC2	0.00846049	0.00683299
NHEJ1	-0.00521875	0.0165832
TUBAL3	-0.0131675	0.0151088
MCMBP	-0.0140673	-0.000878822
GGNBP2	-0.00525419	-0.00732133
ZNF672	-0.000273022	-0.00123072
NUP85	-0.0207741	0.0170753
L2HGDH	-0.00868801	0.0211384
FAM192A	0.0227196	0.00105375
ZNF703	0.0107447	-0.0181016
PTGES2	-0.00949221	0.00843488
OPA3	-0.00546986	0.0108186
NAA50	0.0154046	0.00747279
PAAF1	-0.000269477	0.0128169
WDCP	0.00860173	0.00303827
EPC1	0.0103665	-0.00423815
WDR61	0.00317268	0.0218717
UBXN6	-0.00278576	-0.00846031
PTGES3L-AARSD1	0.012596	-0.0146504
LIMD2	0.0133245	-0.0136986
PRKCI	-0.00545942	0.0200662
SMARCD1	-0.00293353	0.00851712
PGM5	-0.0182112	-0.0179452
CLASRP	0.0103714	-0.00420675
ZGPAT	0.0189018	-0.00443321
RBFOX2	0.00936455	-0.00683514
IGLL1	-0.00336026	-0.0278141
APOBEC3G	-0.00291747	6.32299e-05
PCBD2	0.00734376	-0.00392577
FGD3	-0.0055798	-0.00851349
ZNF407	0.00375791	-0.0168519
ABCC1	-0.0205872	0.0145862
MTMR6	-0.0130072	0.0066179
PCM1	0.000355594	0.00291646
RNGTT	-0.00395616	0.0119307
UHRF1BP1	-0.00216909	0.00410789
RABEP1	0.0146974	-0.0150723
CELF2	0.0071274	-0.0106285
ARGLU1	0.0243888	0.0116862
MELTF	-0.016744	-0.0148415
NOTCH3	0.00888912	-0.00535646
EARS2	-0.00544542	0.00803151
DIS3L2	-0.00674663	0.00643431
RB1CC1	0.0052953	-0.00881101
ARHGAP29	-0.010468	0.0019306
RBAK	0.00485801	-0.0131482
HAX1	-0.0113889	0.0152522
DSC2	0.00309683	0.0124715
MAP2K2	-0.00809402	0.0277442
EGLN1	0.00830862	0.00316137
UBE2G1	0.014017	0.00308433
SERPINB1	-0.00820202	0.00244748
SIGLEC1	-0.0076326	-0.0243363
PISD	-0.0138543	0.00162475
PUM1	0.00775359	-0.00825412
PUM2	-0.00670813	0.0206083
MARCKSL1	-0.00393738	-0.0102415
DDX10	0.00315566	0.0152717
BHLHE41	0.00548737	0.00979223
HMGN5	0.013449	-0.00010516
ILKAP	0.0102478	0.0133716
CFHR5	-0.0053615	-0.0243612
TDRD3	0.00342944	-0.0161639
FAM49A	-0.00876382	-0.00147378
FAM117A	0.00367076	-0.018475
LMAN2L	-0.0132312	0.0187252
C1orf21	-0.0113839	-0.0186701
PI4K2A	-0.0100793	-0.00521219
MACROD1	-0.00775009	0.0103047
NOL7	0.0245988	0.00831292
TSC22D4	0.0109386	-0.00922614
ARPC5L	0.0170789	-0.00368232
RAB1B	-0.0208066	0.00687976
PRKDC	-0.0232779	0.0123372
LAS1L	-0.0107005	0.0264953
FAHD1	0.0169029	0.00600862
SLIRP	0.0163353	0.00367409
HDHD3	-0.00653093	0.00744895
PPP1R8	0.0226284	0.00194272
WASF3	0.000402046	-0.0128075
NSD3	0.0176907	-0.00505866
KIF11	-0.00125199	0.012656
PTGIS	-0.0188434	-0.0168147
SH3BGRL3	0.0192754	-0.00430092
SF3B5	0.018212	0.00890706
DOHH	0.00900098	-0.00874176
PLVAP	-0.00869371	-0.0169034
TPSB2	-0.0106745	-0.0272244
CDC42EP4	0.0116802	0.000291534
CDCA3	0.0140767	-0.00306062
GABARAPL1	0.0056665	-0.000889214
AIF1L	0.0130811	0.00422971
CCM2	0.00672819	0.0038881
RAMAC	-0.000347128	-0.0270945
SH3BGRL2	0.0191927	-0.00080088
CRISPLD2	0.00931603	-0.0239175
INHBE	-0.00696435	-0.0195817
MARVELD1	-0.0130962	-0.00316283
RBM4B	0.0212924	0.00135502
RPL28	0.0259234	0.0100938
RPS5	0.00246249	0.0181758
B4GALT1	-0.0110035	-0.000883807
PDLIM1	0.0145554	-0.0206881
SH3KBP1	0.0156367	-0.0103842
MRPS21	0.0130074	0.00924147
MRPL32	0.0139152	-0.0143134
FRMD8	0.0031559	0.00984424
KLF16	0.00451924	-0.00949593
TBC1D10A	-0.012851	-0.00139425
KCTD10	0.000954798	0.00618694
MXRA5	0.00701413	-0.0164474
MRPS25	0.0154854	-0.000166963
TATDN1	0.0105773	0.00655736
SPNS1	-0.011647	-0.00350734
FAM234A	-0.013045	-0.0153084
MARS	-0.020166	0.0212518
BAG3	0.00410443	-0.0271166
VAMP8	-0.00384382	-0.0131167
HNRNPA1	0.0244076	0.0133267
HNRNPA2B1	0.0251714	0.00510659
MYOM1	-0.0105504	-0.00341988
PPP1R9B	0.0172338	-0.0117181
HNRNPDL	0.0238796	-0.00103142
HNRNPD	0.0115715	-0.00136965
HNRNPM	0.0267188	0.00590523
PCBP2	0.00532125	0.00144637
MTA2	0.0122979	0.0141074
SDF2	0.0114138	-0.00618491
CLCN7	-0.0137217	-0.0107354
EMX2	0.00788372	-0.00558186
USP15	0.00508746	0.0127343
TCF25	-0.00845162	-0.000893352
TAB2	0.00549059	-0.0260547
CSTF2T	0.00448043	-0.0139499
ESYT1	-0.0204283	0.0122417
OSBPL3	-0.017899	0.00602316
PPP1R12C	0.00311719	-0.0317535
CORO1B	0.00173217	0.0188683
NLN	-0.00350834	0.0259438
NR2F2	-0.0152385	-0.00338978
NSRP1	0.0170938	-0.000919791
ANTXR1	-0.0105233	-0.0149625
WDR24	-0.0170582	0.00620327
TMEM126A	-0.00668734	0.0246837
ALKBH7	0.00615281	0.0115106
CHCHD5	0.0128989	-0.00323171
NTPCR	0.0146816	0.00663931
WDR83	0.00971897	-0.00703068
GINS4	0.00469056	-0.00774074
UQCC2	0.0135645	0.0102944
PYM1	0.019076	0.00772074
MXRA8	-0.0139366	-0.0289078
C7orf50	0.0173602	-0.000806179
VPS25	-0.00624132	0.015365
ACBD6	-0.000774318	-0.00236844
THOC3	0.0218452	0.0172949
NDRG3	-0.0118609	0.011166
MRPL13	0.0147182	0.0138783
HOOK3	-0.00215559	-0.00851441
COL4A3BP	-0.000653161	0.00050128
PTBP1	0.0218326	0.00452483
RPS15A	-0.00370318	0.0062343
GHDC	-0.0175983	0.00288313
AP1M1	-0.0181648	0.00376833
PARD6G	0.00497317	-0.0136356
OSBPL6	-0.00937408	0.0109519
TUBB6	0.00756608	0.0062007
HINT2	0.0152281	0.0116472
LOXL3	-0.00515575	-0.0216478
CINP	0.0147169	0.0105762
BUD13	0.0178753	-0.0114973
INA	0.00450089	-0.0146672
TXNDC17	0.00758712	0.00472897
ABHD14B	-0.0120413	0.0128713
PHF5A	0.0151377	0.00658515
ZC3H10	0.00818447	0.000609984
C1orf198	0.0188906	-0.0136484
ZNF587	0.0024342	-0.00952114
SPRYD3	-0.0051521	-0.0170197
SYTL1	-0.000779991	-0.00242287
AJUBA	0.00389263	-0.0196559
RBM17	0.0220616	0.0040598
PYURF	0.0134467	0.00252458
TCEAL3	0.0103316	-0.00578238
CLIC1	0.0116259	0.0156379
MRTFA	0.00686247	-0.0151349
MRPS26	0.00884999	-0.00486079
RPS12	0.0212001	0.00251246
STRN3	0.018606	0.00186034
MRPL1	0.00573481	0.00734544
ZNF460	0.0105108	-0.00127601
TUBA1C	-0.00823729	0.021191
CHI3L1	6.10548e-05	-0.00826235
OBSL1	0.00485645	0.00494211
LY75	-0.0211807	0.00633044
GTF2E1	0.0113502	-0.00540203
NID2	-0.00520672	-0.0358079
C12orf10	-0.0020837	0.0136332
ADAMTSL3	-0.00623801	-0.0212704
F12	-0.0139531	-0.0161164
SMG9	-0.000552579	0.00494237
ZNF830	0.0053252	-0.0123402
CDK13	0.00128214	0.00767311
USP9X	-0.0259727	0.00834532
LAMC1	-0.0124281	-0.0219121
PAPLN	-0.0102482	-0.030917
DEF6	-0.00365034	-0.0144496
TCF4	0.0153757	-0.0073446
PPP1R18	0.017801	-0.0140104
DDT	-0.00782654	-0.00387245
ZNF148	0.00887327	-0.00904813
TOR2A	-0.00243978	0.00968174
C2	-0.0199357	-0.0108144
ELAC2	0.00912668	0.0124016
DNAAF2	0.00629886	-0.00544224
SLFN5	-0.020022	0.0106379
TMEM65	-0.0126392	0.0024398
KRI1	0.0181632	0.00782675
FUT11	0.00777249	-0.015016
DOCK11	-0.0210275	-0.00444726
CILP2	0.00324884	-0.0255417
ZNF655	0.0100142	-0.00992263
AIF1	0.00637881	-0.0152137
DGAT1	-0.0118293	-0.00537017
CDH2	0.0035317	-0.00673827
CDH3	0.00313463	0.00639395
MAP4K5	-0.0100228	-0.00798196
POLR2E	0.0213304	0.00885277
POLR2H	-0.00470834	0.0277221
CCL14	-0.00439742	-0.036414
RECQL	-0.0078427	0.0188463
RPL5	0.0188089	0.0111586
SEC23B	-0.0181684	0.0161903
ZWINT	0.00909269	-0.0020027
NADK2	0.00482279	0.0153851
YLPM1	0.024695	-0.00290001
SRCAP	-0.00688331	0.0135476
ARSA	0.00113418	-0.0140823
MCC	0.00850259	-0.0192939
CTNND1	0.0059989	0.0106449
GIT1	0.0110468	0.00695003
SMCR8	-0.0124615	-0.0113054
NELFE	0.0171666	0.00487279
GTF2I	0.0186476	0.0203967
PATZ1	-0.00711983	-0.0175745
BAZ1B	-0.00214302	0.0233673
POLR2C	0.0188048	-0.00171911
TAF7	0.0216511	-0.000779185
CFL2	0.0145294	-0.0177946
RRS1	0.0195444	0.0113096
CASP3	-0.00185213	0.0160111
SPEN	0.0217183	-0.00131463
MEX3A	0.0020484	-0.00575622
MAP7D3	0.0128739	-0.015797
WDR82	-0.0122368	0.0202689
ENDOD1	-0.017502	-0.00570627
CTNNB1	-0.00923103	0.0113467
PAIP2B	0.0107494	0.00557627
AAK1	-0.000684192	0.00236182
ANG	0.00115433	-0.026184
TXNRD1	0.0010692	-0.00741027
ZNF185	0.0143076	-0.00177081
SEPT7	0.000412038	-0.0148754
PEAK1	-0.00348716	-0.0273874
HNRNPF	0.0105829	0.000227931
CTPS1	-0.00718364	0.0219454
TNRC6B	0.00972473	-0.0159347
DAB2	0.00929767	-0.021424
SLC25A24	-0.0165165	0.0256594
DDB1	-0.0132069	0.0304562
ABRAXAS2	-0.0116718	0.000437087
COL4A6	-0.0140642	-0.0237737
COPA	-0.0203501	0.00517531
SMARCD2	0.00722869	0.0115802
ALKBH5	0.0193345	0.0050293
EPS8L1	0.0123685	0.00411715
HDAC7	0.00695942	-0.00508765
ACAT2	-0.0104771	0.00548925
GRK2	-0.0148704	0.0230639
LIG4	-0.0154612	-0.0101883
HIF1AN	-0.0154322	0.0168767
SCD5	-0.0141636	0.00170501
NOLC1	0.0184277	0.009907
ANKIB1	-0.00154221	-0.0157166
CRTC1	0.0179525	0.0100932
GOLGB1	0.0204447	0.00603983
CUTC	0.00331307	-0.00636847
RECQL5	-0.00917367	0.00393214
PRKG1	-0.0192142	-0.0173457
ZNF207	0.0246416	0.0106845
KIF2A	0.00564194	0.0145519
ABCF3	-0.00367676	0.0127329
CHCHD4	0.0129808	0.00701581
PHC3	0.0111957	0.0100411
SRSF12	0.0153503	-0.00516689
DDX17	0.023189	0.0108408
HDHD5	-0.0106254	0.0112206
ALG2	-0.0202282	0.0115125
PKP2	-0.00306645	0.00924235
CADM1	-0.00354585	-0.000179419
SDE2	0.0100782	-0.0068556
ANKLE2	0.00543634	-0.00344657
USP5	-0.00449368	0.0237208
MAST4	-0.00100572	-0.0246009
STRAP	0.0202751	0.0168267
PTPRJ	-0.0057779	-0.010804
HTATIP2	0.01601	0.0108278
MPDZ	0.0113113	-0.0134178
RPL31	0.027475	0.00657721
TAOK3	0.000743054	-0.0180175
SPATS2	0.0187387	0.00081428
NOP16	0.0206577	0.00555533
MOB1B	-0.0027966	0.014847
PINX1	0.0109826	-0.00975644
CCDC88C	-0.0051101	0.00457098
PUS7L	-0.00363383	-0.00701547
KMT2D	0.00784061	-0.0100101
CDK11A	0.011831	0.00867492
JCAD	0.00187645	-0.0265635
FNDC1	0.00233107	-0.0258946
KIAA1211	0.00807478	-0.0172891
MID1	-0.0125811	-0.00228287
IL16	0.0152955	-0.0156917
NOTCH1	0.00258018	-0.00700529
RBM47	-0.00318757	0.00353589
SMCHD1	-0.0196998	0.0154196
LSM14B	0.0205981	0.00330216
RNF169	0.010178	-0.0145104
SVEP1	-0.00417679	-0.0284065
PRRC2A	0.0238636	0.00409739
BAG6	-0.00148615	-0.0146414
HLA-F	-0.00659926	-0.0105687
RBM18	0.00095586	-0.0046869
CASP6	0.00539518	0.0154729
OGN	-0.00758099	-0.0245364
RPS24	0.00519574	0.00524733
AP2M1	-0.0205294	0.0123743
FAM89B	-0.000883013	-0.00730249
PRRC2B	0.0211489	-0.00166394
GRSF1	0.0168031	0.00753675
MAGED4B	-0.00757958	-0.00718196
CEP78	-0.000653874	0.00256369
LBH	0.0156638	-0.0106183
PLXNB2	-0.0171101	-0.00413335
SEPT8	0.00625845	0.00194307
ICE1	-0.000757766	0.00495146
SLAIN2	0.0184624	-0.00904204
PEPD	0.0116733	-0.00394159
CFAP97	0.00683	-0.0188936
UBXN7	-0.00134249	0.0018649
INF2	-0.0119839	0.0101405
MOGS	-0.0198972	0.00660839
SRP14	0.020094	0.0104397
FKBP15	0.0095476	-0.00885257
TNK1	-0.0088989	-0.00214463
USP22	-0.00673194	0.0121628
SEPHS2	0.0067944	0.0102913
STK26	0.00134402	-0.00101357
GAR1	0.00385726	0.00279825
RPS26	0.0169268	0.00121612
TRIM4	-0.00941128	0.00333986
ARHGEF1	-0.0119544	0.00278964
ARHGEF2	-0.00960096	0.000488657
HARS2	-0.0114914	0.0193853
KAT6A	-0.010511	-0.0168106
ZNF594	0.0168357	0.00126953
EHBP1L1	-0.00892364	-0.0156802
ARHGAP35	-0.0090988	-0.0106175
ARFGEF2	-0.0236098	0.00912963
CCNK	0.0041833	0.0164052
UBA6	-0.0189581	0.0225173
UBE2Z	-0.00691561	0.0192102
RANBP2	0.0175075	0.0164365
RPS2	0.00895509	0.0290089
SRSF8	0.0236648	0.00871052
CBX3	0.0168041	0.0124459
PIGS	-0.0103974	0.00613076
ABHD16A	-0.0170926	-0.00221643
IFT74	0.0150543	-0.00300183
TMX1	-0.00848064	0.0169063
POC5	-0.00598729	-0.00603856
FIS1	0.00287677	-0.0062881
RBM33	-0.00157039	-0.0215596
TGS1	0.0145146	0.019112
PRMT1	-0.00882502	0.0204818
PURB	0.0204894	0.0131476
UBR5	-0.00956765	0.00859552
RARS	-0.0223618	0.0183786
MRPS36	0.0179844	0.00177951
TRIM21	-0.0107608	0.00768977
HSD17B8	-0.00954465	-0.0119411
ZNF787	0.0154343	-0.0145902
MARCKS	0.0107223	-0.0156771
IFIT2	0.00541838	0.0038239
KDELC2	-0.00485132	-0.00442207
CPPED1	0.00826145	0.00433683
TMA16	0.0138748	0.00135038
AAGAB	0.00471174	0.00199746
MTFR1L	0.0120881	-0.0114362
C4orf33	-0.00221844	-0.00228791
CKMT2	-0.00897417	-0.00600042
SLC39A6	0.00213105	-5.428e-05
ALDH1A3	-0.00433863	-0.0194331
APOH	0.00259917	-0.0283426
GGT5	-0.0135169	-0.0181992
KRT75	0.00270654	-0.00451135
GXYLT1	-0.00595577	0.00096651
SDAD1	-0.0139655	0.00844644
SCO2	-0.0129774	-0.00406071
REPIN1	0.0134623	0.0121906
POTEF	-0.0136115	-0.0122449
TRIM32	-0.00503154	-0.0126732
ZNF146	0.0115392	0.00371093
MYH2	-0.00718374	-0.0119024
SNX30	0.00112036	-0.0120376
C8orf59	0.0248543	0.00648716
PRR12	0.00728019	-0.00677969
HEG1	-0.000605041	-0.00700356
THNSL1	-0.00762045	0.0243714
HSP90AA1	-0.00903818	0.0308135
FAM169A	-0.00399658	-0.0031858
BIRC6	-0.0125996	0.0157857
EEF1AKMT4	-0.00555279	0.0101785
ZNF608	0.00883676	0.00865791
ITPR3	-0.0207129	0.00936893
CALB2	0.00843951	-0.0217336
SARM1	-0.0217691	-0.0046461
ANKRD22	-0.00965118	0.00751841
DOCK10	-0.0208963	-0.00400233
PLEKHA2	0.00364468	0.01199
FCGBP	-0.00865645	-0.0162714
ADAMTSL1	-0.00617221	-0.024416
RPL10A	-0.00173393	0.0159222
RPL11	0.0071967	0.00363252
RPL15	-0.013168	0.0193918
RPL13	0.0205275	-0.00535083
RPL7	0.00539146	0.0177124
RPL9	0.0219842	0.0135696
RPL8	0.026328	0.00674321
KRT14	-0.00103816	-0.0148065
CASP1	0.00413209	0.00231919
C19orf66	0.0149324	-0.0141193
CYBC1	-0.0218903	0.00280589
ARMH3	-0.0141565	0.00733903
IMMT	-0.00492757	0.0176605
PHACTR2	0.00482921	-0.0204723
HOOK2	-0.000141318	0.0077452
BSPRY	-0.00407671	0.0125259
KHSRP	0.0205005	0.000251492
SPATS2L	0.0208434	-0.0148118
KANSL2	0.0117003	0.00420924
C21orf91	0.0117915	0.00350334
THOC1	-0.0173486	0.0118669
XPO7	-0.0217585	0.0169461
CAV1	-0.0196186	-0.02378
MAP4K3	-0.00847082	-0.00709439
CASP4	-0.00629543	-0.00566788
BMPR2	0.00352814	-0.0197596
B3GLCT	-0.0102165	0.00620595
ZNF574	0.0167247	-0.00645533
DDX51	-0.0103135	0.0152606
SPTAN1	0.0143381	-0.0151312
CDR2L	0.0148481	-0.00218842
ERLIN1	-0.0211807	-0.00562342
PARP14	-0.0104323	0.0124448
PID1	-0.0105543	-0.0267163
NXF1	-0.0119129	0.0162705
PHYHD1	0.00340611	-0.00119888
CCDC9B	0.0137983	-0.00377777
INTS13	-0.00366174	0.0151922
RAP1GDS1	-0.0190583	-0.0152712
HLA-DRB1	-0.0128175	-0.0175204
PDS5A	-0.0175687	0.0209063
SORBS3	0.00552608	-0.0324773
TRNT1	-0.00574092	0.0209311
WDR60	-0.00319711	-0.00663481
ZNF622	0.0167583	0.01449
IMP4	-0.00119438	0.00376782
SOS1	-0.0224823	-0.000145344
SNX21	-0.00432203	0.00872455
HK2	-0.0173429	0.00841206
IL33	-0.0127047	-0.0221302
TRAP1	-0.00592	0.0331353
SMC5	-0.0192963	0.0109897
SLC4A1AP	0.0173251	0.00661986
ZC3H3	0.0069338	-0.0145012
NRDC	-0.0162994	0.0229252
SLC25A5	-0.0116125	0.0216982
ARHGAP4	-0.00631206	0.00230576
SLC4A2	0.00787224	0.0012196
ACOX3	-0.01523	0.0122143
ERF	-0.00519798	-0.00372378
EVPL	0.00619138	0.00155178
GLS	-0.0103944	0.0102191
GMPR	0.00154676	0.0117256
GTF2F1	0.0221243	0.00797959
INPP4B	-0.0153654	-0.0166355
MYH6	-0.0169165	-0.0182922
MIPEP	-0.015792	0.0161702
MUT	-0.0138952	0.00276699
RC3H2	0.00314458	-0.00485224
SAMD12	0.0176007	0.0102389
GTF3C4	-0.0140989	0.0140453
ITIH1	-0.000326695	-0.0246232
DGLUCY	-0.0131857	0.0115978
TIMM21	-0.00696394	0.0125425
CCDC59	0.0100194	0.0020404
CXXC1	0.0121766	-0.00212958
ANKRD39	-0.00178007	-0.0132732
CRLF3	-0.0107659	-0.0144644
EHMT2	-0.00937097	-0.00872313
LGALSL	-0.00164346	-0.00409267
SIKE1	-0.00621314	-0.0240187
THOC7	0.00465332	0.00185676
HKDC1	-0.0135259	0.0123227
ARMC9	-0.0144757	0.0135456
ACSF2	-0.00624197	0.0112863
GPX7	0.016798	-0.003405
VPS13A	-0.0106651	0.00340321
KNG1	-2.56733e-05	-0.0269068
FAHD2A	0.0126823	0.0058972
NRBF2	0.00598698	-0.0143431
ITPA	0.00615174	0.0186999
UTP11	0.0252181	0.0118167
ZNF219	0.0116935	-0.00704299
UFC1	-0.000614549	0.00621001
SDHA	-0.00348154	0.0185872
COMMD9	0.00188223	0.0153446
DNPEP	-0.0190985	0.00724268
IFT43	0.0042161	-0.0158866
PARP1	0.00546564	0.0349583
AHSG	0.00251733	-0.0259593
CFAP36	0.0175737	0.00988023
NQO2	0.00768444	-0.0110156
NSF	-0.0102393	0.00468729
PDHB	0.0153293	0.012551
PLEK	0.00478849	-0.0163691
POLD1	-0.0101511	0.000638918
IMPDH1	0.00562003	0.00888206
COL6A6	-0.011983	-0.0227442
PGLYRP2	-0.0116116	-0.0224993
SORD	-0.000495826	0.0223093
CLEC3B	0.00167454	-0.028293
TTC4	0.00608251	0.0237716
PSMD8	-0.014805	0.027861
EPN2	0.00839404	-0.00344846
DCLK2	-0.00257184	-0.0105597
PSMA4	-0.0120335	0.0223464
RRAS2	-0.0140242	0.0061715
GIGYF2	0.0230248	0.00530888
AHNAK2	-0.000358129	-0.0145476
PRPF39	-0.0132735	0.0274817
TLN2	-0.00704861	-0.0280711
BICDL2	-0.00363504	-0.00832729
SNX18	-0.0136351	-0.00419742
RPP30	0.00230247	0.0228351
PNP	0.00378926	0.00379893
RPS3	0.014135	0.0166424
KRAS	0.00398219	0.00482701
MRPS24	-0.00490925	0.014859
CASC3	0.0249924	0.00275753
ANPEP	-0.0124215	-0.00773944
FAM83H	0.000651871	-0.00452948
NEO1	0.00882585	0.00319083
OTUD6B	0.0129363	0.00405492
GAK	-0.00516626	0.00474956
TLE3	-0.00279773	0.0076823
IMPAD1	-0.010531	0.00663771
SEMA4C	-0.0112303	0.00374319
DNAAF5	-0.0178557	0.00424083
LIME1	-0.0131509	-0.0221275
HPF1	-0.0107886	0.0156424
STX17	0.0210486	-0.0028358
SLFN11	-0.0194988	-0.00586595
SYNJ2BP-COX16	-0.014835	-0.0005971
CAPN2	-0.0197896	0.00534516
PJA2	0.00360065	-0.0217607
ISPD	-0.00840818	0.00215517
ASH2L	0.0175962	0.0186955
CORO1C	-0.00444342	-0.0135461
LAMC2	0.00138856	0.00331701
PCDH19	0.00731497	-0.00342352
ZFYVE16	0.00771521	-0.0117066
NPLOC4	-0.0102565	0.00465266
DOCK6	-0.0135846	-0.0141004
GUF1	-0.00479095	0.00420715
PSMD13	-0.021939	0.00758212
ABCC4	-0.0187235	0.0104618
GALNT7	-0.0151449	-0.00152771
CAP1	0.0152103	0.00729793
PCOLCE	0.00454295	-0.0252907
SPATA5	0.0208031	0.0105856
RLF	-0.00262627	0.0137516
HABP4	0.00680412	-0.0223828
DGKZ	-0.0191726	-0.00993142
MYBBP1A	-0.0202014	0.0159673
NOC2L	-0.011608	0.00883044
PLXND1	-0.0174362	-0.0167709
HECTD3	-0.021346	-0.000577789
KIF13A	-0.006616	-0.00411358
PARP10	0.00158544	-0.00671285
FYCO1	-0.00933286	-0.00781233
THEMIS2	-0.00354507	0.0074728
UBE4B	-0.0193796	0.0146495
NUDT19	-0.0129979	0.00768637
GEMIN5	-0.0201099	0.0130474
SUCLG2	0.00236006	0.0141787
CDK12	0.00767771	0.00761443
MED8	0.011784	0.0166229
KAZN	0.0117726	0.0143692
ZNF250	0.00115324	-0.00747698
MYL12A	0.0174459	-0.0159919
GPKOW	0.0202542	0.00160672
ZFP36L2	0.0213506	-0.000455356
ZFP36L1	0.0183376	-0.0170446
FBXO3	-0.023963	-0.000629072
FBXO2	0.00403316	0.0131248
PTK7	-0.00216529	-0.0104496
ACBD3	0.00354314	0.0155517
ERCC2	-0.0181239	0.00692796
RSBN1L	0.00193716	0.00782467
NPEPPS	-0.0239387	0.00840694
MECP2	0.00142302	-0.023704
INTS1	-0.011419	0.00230515
UBR3	-0.0149905	-0.00146793
SUPT5H	0.0215344	0.00416381
RPL34	0.0238611	0.00338698
RPL35A	0.026728	0.00505301
RPL36	0.0222555	1.78912e-06
ZSCAN26	-0.00309785	-0.0115514
EZR	0.0117508	0.0180912
PRUNE2	-0.00463862	-0.0136792
CPSF6	0.0236049	0.00967293
SPCS2	-0.0143991	0.00812501
CGN	0.0201742	0.000354361
PZP	-0.0190204	-0.0216896
SCIN	-0.0177556	0.00875528
FBXO21	-0.0172498	0.00993235
CDH11	0.0129827	-0.0213242
SARS	-0.00826716	0.018279
SELENBP1	-0.00257333	0.00809707
KDM2A	0.000860247	0.0153612
EDEM3	-0.011806	0.00476598
LIMCH1	0.0037106	-0.0253733
CEP170B	0.0141105	-0.0134334
PSME4	-0.0188652	-0.00558888
CIB1	-0.00282098	0.0164122
UQCRFS1	0.0181002	0.00850258
TRMT1L	-0.00859601	0.00360192
ARHGEF16	-0.00115479	-0.000229134
FAM208A	-0.0129659	0.00670478
BICRA	0.00962326	-0.0119
NACA	0.0225876	0.0124914
TSTD1	0.0168136	0.00996794
MMAB	0.0111965	0.0223805
CCDC97	0.0138353	-0.0104071
VPS26B	-0.00209688	0.00248454
GBP5	-0.00905576	-0.0109697
RBP7	-0.00835109	-0.0187943
LRG1	-0.00436032	-0.0206292
DDX54	-0.000447811	0.00256882
BRD2	0.0226729	0.0129437
METAP1	0.0123239	-0.00381752
IGSF8	-0.00943881	-0.0109322
SCAMP3	-0.0112002	0.00576815
WDR13	-0.00250651	-0.0118556
WDR4	-0.00231432	0.0195055
BRWD1	-0.00473347	0.0037703
TM9SF4	-0.0195489	0.00348347
RABGAP1	-0.0147683	0.0103447
ECE1	-0.0158833	-0.00197311
GATAD2A	0.0211767	0.000361839
PLEKHG2	-0.00874696	-0.00710201
METTL7B	-0.0127569	0.00333118
DDX6	-0.00354351	0.0167053
TK1	-0.00258386	-0.00543519
SEPT9	0.0199305	0.00124223
MGME1	0.00778789	0.0253937
LRRC42	-0.0131311	0.0131877
HSPA5	0.025031	0.00783135
METTL15	0.00442451	0.0122891
MRPS23	0.0182949	0.0020882
MRPS10	0.0155419	0.0133652
MRPS15	0.00314322	0.0091976
MRPS6	0.0192172	0.00980529
WDR5	0.0224719	0.0114451
ZFP91	0.0232262	-0.0021003
RPL4	0.0191546	0.00929583
FBP1	-0.00189948	0.00448503
LIMA1	0.0210848	-0.0176914
PSTPIP2	0.00811207	-0.00661044
MEX3D	-0.00298215	-0.0133216
MRPL53	0.022232	0.00412567
TADA1	0.00177613	0.00549486
GTF3A	0.0178252	0.00771602
FOLR2	-0.0212397	-0.0178901
TYMP	0.00014392	0.00153519
C8G	-0.00314954	-0.0192061
PLD3	-0.00115283	-0.0055163
SEZ6L2	-0.000724503	0.000927794
OSTF1	0.0186186	-0.00853182
NUFIP1	0.00743306	-0.00330352
ZBTB11	-0.00128814	-0.00606407
PRPF38B	0.000736913	0.0268636
APIP	0.00894595	0.00209994
C1QC	-0.00861982	-0.00814791
KIRREL1	-0.00981737	-0.00458614
NCBP3	0.0212596	0.00473252
CDH5	-0.00861038	-0.0287003
EPB42	-0.0184524	-0.0153667
SYNC	0.00166973	-0.0205166
GBP1	-0.00392899	0.0146956
TACSTD2	-0.00604776	0.00233172
RDH11	-0.0144792	0.00536996
IRAK4	0.00115608	0.00683116
DYNC1LI1	0.000812571	0.0103376
SLC2A1	-0.0129403	-0.0155819
PCYOX1	-0.0240334	0.00259662
MTRF1L	-0.00235836	-0.00660347
ELF3	0.00105207	0.011384
GPC1	-0.0114338	-0.00328743
HCLS1	0.0140087	-0.0148681
GSTT1	-0.0115757	-0.00246506
HSPA1B	0.0120202	0.00910534
ICAM1	0.00453923	-0.00543982
ITGAL	-0.00666141	-0.00359792
UBQLN1	0.0218831	-0.000238831
UBQLN2	0.0183197	-0.00348947
SKAP2	0.0108301	0.00203283
PFN2	0.0141792	0.00721915
RPL6	0.0253189	0.0102109
KIFC1	-0.00200293	0.0175065
CD180	-0.014131	-0.00427199
FAM129A	-0.0213735	-0.012189
ACAA2	0.00775682	-0.0128755
TBC1D10B	0.00208912	-0.00861849
LAMB1	-0.0100324	-0.0238688
LCP1	0.0162697	-0.00271626
SZRD1	0.0217053	-0.00696132
DHX36	-0.0135509	-0.0108443
MFGE8	-0.010116	-0.00795027
MGAT1	-0.015274	0.00561165
ORM1	-0.00341003	-0.0223243
PGGT1B	-0.0168689	0.00633942
SERPINB5	-0.00369726	0.000998286
BST1	-0.0143425	-0.019938
RBM27	0.0183279	0.0108636
ASNS	-0.00772274	0.0184969
ENG	-0.0110146	0.00627964
DAP3	-0.0063426	0.0275834
CWF19L2	0.0125396	0.00243302
FAP	-0.00167703	-0.0142931
FN1	0.00852777	-0.0217637
RPLP0	0.0152719	0.0234068
DCHS1	-0.00735131	-0.0345327
RAB8A	-0.0108056	0.00431334
CDK2	-0.0114079	0.0148188
MRPS33	0.00787967	0.00190861
MRPS35	0.0174623	0.0233576
ASS1	-0.00464254	0.026143
C6	-0.00522676	-0.0276402
MRPL38	-0.0150665	0.0149072
GDI2	0.00242471	0.0239875
GLRX	-0.00154022	-0.0152399
TENM4	-0.0161799	-0.0109511
RUNX1	0.00609724	-0.0135514
HCCS	-0.012291	0.00112426
MTR	-0.0193332	0.00170106
MTRR	0.000149548	0.00655639
SH3BP2	0.00730542	-0.00844586
ATP13A1	-0.021012	-0.00481529
RP2	-0.0138595	-0.00580587
COX5B	0.0133572	-0.00460938
PRSS3	-0.0118373	-0.0250351
PPOX	-0.0125424	0.00912124
ENPP1	-0.0058171	-0.0126798
LCA5	0.0100306	-0.0131536
MMS19	-0.0148923	0.0241335
SET	0.0215046	0.00714748
GTF3C5	-0.00826944	0.00722634
TACC1	0.0112194	-0.0184682
ESRP1	-0.00100934	0.00406105
PPFIBP2	-0.00178378	0.00655679
STX7	0.00173743	-0.0138745
PXN	0.0166136	-0.00881423
NCOA7	0.0052468	-0.00563386
FIZ1	0.0100725	-0.0127292
RPL23A	0.0258695	0.00407349
ABCB10	-0.0142753	0.00242275
TXNIP	-0.0151277	0.000809064
ATP6AP1	-0.0102775	0.0128608
DNM1L	0.000112783	0.0206752
ADI1	0.0164568	0.000478264
NOL10	-0.00123003	0.0225323
NAA15	-0.0191239	0.0194769
GIT2	-0.00613054	-0.028775
SORT1	-0.00116685	0.00682025
FKBP1A	0.0204479	-0.00803268
FKBP2	0.0158615	-0.00307523
ATXN2	0.0151154	-0.0143255
RPS6	0.0252749	0.00570955
TSFM	0.0123259	0.0112761
CCDC47	0.000559482	-0.00110281
BCKDK	-0.00516433	0.0144187
PUF60	0.0205976	0.0174731
DNAJB6	0.0167893	0.000567607
TST	-0.00831582	0.0227532
BCCIP	0.00841969	0.024134
PSAT1	0.000884198	0.016263
FUBP1	0.0228688	0.00066623
GNB1L	-0.000416699	-0.00967009
TRIM29	0.00480372	-0.00152524
WNT7A	-0.000342018	-0.00177794
KDELC1	-0.00940577	0.00825693
ZKSCAN4	0.00530262	-0.00963486
COL8A1	0.00586378	-0.0213126
NCAPD2	-0.0154799	0.00692038
C4B_2	-0.0161696	-0.0165173
VPS4B	0.0183069	-0.000694069
S100A16	-0.0124069	-0.00739635
TCEAL2	0.00645295	-0.00366806
SELENOM	0.0139085	-0.0135663
CCNT1	0.00870194	0.00749343
VPS11	-0.0232617	0.0144827
VPS16	-0.0213457	0.0122023
VPS18	-0.0194285	0.00552032
ADGRE5	0.0102694	-0.0102139
VPS26A	0.00532643	0.024893
HLA-B	-0.0062516	-0.00472972
HLA-DRB3	-0.00223627	-0.00659471
SEPT4	0.000631537	-0.0294592
MYL6	0.0180849	-0.0171669
MYL1	-0.00412465	-0.00852943
COX6A1	0.00582257	0.00413153
DHX38	0.0103623	0.00310533
VPS35	-0.0210312	0.0149279
AAR2	-0.00175472	0.030738
SLC44A1	-0.016797	-0.00534884
PCIF1	-0.00842694	0.0193307
OSBPL8	-0.0146101	-0.00312239
PDRG1	0.0185882	0.00633861
DTD2	0.00693085	-0.0240153
WDR89	0.0109732	0.0166647
UBE2F	0.0157487	0.00892808
ESF1	0.0231683	0.0132054
RPL21	0.0246003	0.00725527
TXNDC9	0.0148049	-0.0124381
PTGS1	-0.0188287	0.00995486
PTP4A2	-0.0137298	-0.0202245
PTPN2	0.00204338	0.0140125
PTPN6	-0.00877392	0.0169369
CAD	-0.0207626	0.00834179
GAB2	0.0121499	-0.0044427
VPS33A	-0.0184708	0.0254422
VPS45	-0.0155181	0.0156066
SETD7	0.0124724	-0.0263079
GPI	0.00130115	0.0253848
NRP1	-0.0160567	-0.0169371
FCHSD2	-0.000715153	-0.0162192
PARK7	0.0129292	0.0077505
RPRD2	0.0180922	-0.00139476
PPP6C	-0.0144408	0.0213185
APEX1	-0.00289465	0.0178504
DDX39B	-0.000482624	0.0365176
UPF1	0.00668776	0.0144726
BBX	0.0188431	-0.00493652
RNPS1	0.0194222	7.8952e-05
VAT1	-0.015318	-0.0113418
ZMPSTE24	-0.0199112	0.012151
GFM1	0.0106938	0.0247565
WRNIP1	0.000832665	0.0152399
SIRPA	-0.00608094	-0.0265134
DBN1	0.0242264	-0.00144453
DGUOK	0.00497026	0.00722773
DRAP1	0.0173314	-0.00124856
HLA-DQA1	-0.00840407	0.0084685
PTPRA	-0.0106078	0.00838848
WDFY1	0.00790263	0.00951764
PBK	0.00670508	0.0021905
DPP3	-0.0149799	0.0235723
LTBP3	-0.000249811	-0.0282655
CHST14	-0.0147994	-0.0017379
PSMD9	0.0138745	-0.00518658
GIMAP1	-0.016587	-0.0165564
COLEC12	-0.00836409	-0.0281292
HLA-DRB5	-0.00490939	-0.000883487
NOL6	-0.0150507	0.0126298
CTNNBL1	-0.013912	0.0145067
ATP5PF	7.64818e-05	-0.00705966
CAMSAP1	0.0104499	-0.00704846
RABL6	0.0108558	-0.00671623
MOB3A	-0.0226111	0.0018392
PRRC1	0.0131333	0.0164564
RNASEH2B	0.00523198	0.0102516
RACGAP1	0.0121145	0.0129513
ATAT1	0.00428513	-0.00181718
HDGF	0.0240622	0.0157226
P3H1	-0.0102603	-0.010064
COG8	-0.00916317	0.00512813
UTP4	-0.00761308	0.0129784
MRPS27	-0.0133799	0.0278846
MRPS7	0.0187792	0.00433454
MRPS31	0.0179539	0.00681123
SLC25A19	-0.0103426	-0.00107389
TPP2	-0.0205111	0.0149946
SDF4	0.0207038	-0.00653156
UCK2	-0.00744059	0.0124672
C1orf50	0.0225016	0.00268722
POLG	-0.0180063	-0.0142936
TNNT1	-0.00536749	-0.00102693
PCK1	-0.00230617	0.0126483
CSK	-0.0139088	0.0150847
EIF2B4	-0.00393622	0.00912991
TUFT1	0.000780572	-0.00877868
ACAP2	-0.00945128	-0.00866091
CEP55	0.0120515	0.00497605
DPP4	-0.00767853	-0.0142778
ELMO1	-0.0189511	-0.00438031
SNAP23	-0.00252762	-0.0214293
HMOX2	-0.0158121	-0.00166779
SMARCAL1	-0.00527057	-0.00689719
SHTN1	0.0210072	0.00820589
ACSF3	-0.0156271	0.00895313
ARIH1	-0.00701027	0.01778
POLD2	-0.0104892	0.000919206
PGGHG	-0.00736204	0.0125098
SLC39A10	-0.00493501	0.00226361
UAP1L1	-0.00611098	-0.00895136
CBX1	0.0172369	0.00216774
ACADM	0.0146002	0.000854444
UBE3C	-0.0227429	0.0103369
RBM28	0.0207931	0.0136517
SMYD2	-0.0111394	0.00831659
CBX5	0.0200256	0.00947733
ALDH7A1	-0.00286383	0.0181925
MCEE	0.00790543	-0.0138887
CCSAP	0.0152224	0.00328126
TIA1	0.0205214	0.00582338
NMI	0.0212115	0.00143431
FAM221A	-0.0065918	-0.0168026
STAM2	0.0143945	0.00446067
CNKSR1	0.00120666	-0.00264048
SAA2	-0.00596921	-0.00292964
BRAP	0.00067116	0.00630005
UBAP2L	0.0262845	0.0060538
ZNF8	0.0107788	-0.00950207
PNPT1	0.00880858	0.0125557
TNXB	-0.011263	-0.0215671
STXBP2	-0.000314383	0.0144586
YPEL5	0.00823122	-0.0033394
SMARCC1	0.0214405	0.0155936
CD36	-0.00943481	-0.0200906
ABAT	-0.00589752	0.0219305
GSDME	-0.0182321	0.00255492
OPA1	-0.00129885	0.0188313
PTPRK	-0.00256189	-0.00862372
XRN2	0.00489747	0.0162685
XYLB	-0.0167565	0.00125691
WDR48	-0.00542658	0.0167794
ASAH1	0.0166846	-0.00547295
APC	-0.00239625	-0.0116269
GALE	-0.00723421	0.0219734
EXOSC7	0.0139547	0.0150439
LAMB3	-0.00393869	-0.000615471
NCF2	-0.0155336	-0.0207893
MFN2	-0.0178056	0.0100752
GSN	0.0133591	-0.00893701
FCGR3A	-0.00346562	-0.00376706
CTSC	0.0108564	0.0116515
ALAD	-0.00777898	-0.00692598
PCCA	-0.0105403	0.0204059
SERPINA1	-0.0054436	-0.015144
HEXA	0.0106883	0.0141141
ATL1	-0.0200741	-0.00785626
ETFA	0.0230442	0.00644297
SPG21	-0.010783	0.0232181
STXBP5	-0.00501586	-0.0124779
PATL1	0.00327246	0.0120296
GBE1	-0.0248449	0.00326712
TFRC	-0.0159446	0.0157791
UBP1	0.00722298	0.00840521
ATXN1	0.000893882	-0.0262976
CYP1B1	-0.01449	-0.0181793
SULF1	0.00877805	-0.0176452
DEPTOR	0.00639425	0.003601
NUDCD1	-0.0111244	0.0164548
WDSUB1	0.00529112	0.00330584
WIPF2	0.0181873	-0.00668022
SACM1L	-0.0240107	0.0150854
PSIP1	0.0198451	0.00634526
VGLL4	0.0220807	0.00595008
TBC1D13	-0.00703176	0.00653971
DIS3	-0.00984058	0.01349
DPYSL4	-0.00435619	-0.006791
MTPAP	-0.0141508	0.0198573
TM9SF3	-0.0183415	0.0125241
FBXL15	0.000426784	0.0026171
SPARCL1	-0.00268307	-0.0309949
PDXDC1	0.00856274	0.0176439
SPON2	-0.000644857	-0.00747253
SP110	-0.00478402	-0.0144202
SEC24D	-0.0103675	0.0151301
RAB11B	-0.0195278	0.0130238
BORCS6	0.000981361	-0.00910315
SMARCAD1	0.00996286	0.0145948
UVSSA	-0.000913533	-0.00885612
ZNF317	0.0127372	-0.00517289
ZNF24	0.020486	0.00678064
XRCC1	0.0237892	0.0116477
USP8	-0.00846267	0.0121329
COX5A	0.0105203	0.00157082
REPS1	0.00621885	-0.0135376
ZNF791	0.0196963	0.00810384
DNAH5	0.00455002	0.00498116
PLCD3	-0.00505247	0.0037442
CNTROB	-0.00224274	-0.0251049
PACSIN3	0.00361205	-0.00902618
CA1	-0.015544	-0.0137071
PROS1	-0.0149646	-0.0251805
CILP	0.00780727	-0.0242525
UBE2O	0.00630426	0.000331937
GPT2	0.0111254	0.0158787
ZBTB4	0.00354541	-0.0167608
SRRT	0.020959	0.0160772
TOMM40	-0.00997466	0.00828749
ROBO2	-0.00011046	-0.00540986
SYNPO2	-0.00838619	-0.0288548
UBLCP1	-0.00543012	0.0184507
MTREX	-0.0148889	0.022824
NSDHL	-0.00553322	0.0171965
NIPSNAP1	0.00752445	0.0310908
CERCAM	-0.00720558	-0.0145917
RTF2	0.0218626	0.00554782
ALDOA	0.0181277	0.00917523
CYB5R3	-0.0222201	-0.00737908
POF1B	0.0051983	-0.0105256
SYTL4	-0.00553417	-0.0178322
MAGED2	0.000469408	0.0219912
SERPINA5	-0.013969	-0.00984961
TBC1D2B	-0.012047	-0.019285
FGD5	-0.00848593	-0.0147782
GSPT1	0.00639042	0.0202941
SLC9A3R2	0.0176321	-6.85633e-05
MCUB	-0.0156545	-0.00431042
ECHS1	0.0172598	0.0130144
HK3	-0.0186116	-0.00409821
FTSJ3	-0.00337858	0.0254258
GOLGA2	0.0198884	-0.00432468
PTPRG	-0.0181423	-0.00585847
ATP6V0A1	-0.0184085	-0.00801677
TMEM119	-0.00326533	-0.0295718
RANBP3	0.0128652	0.00141131
ATF7	0.0213385	0.00414156
SHC1	0.0141792	-0.00341252
TBCEL	0.00439234	-0.0105296
EEF1D	0.0105191	-0.00949168
NEK7	-0.0171917	-0.00265106
TRIM2	0.00154991	0.0069443
SUMF2	0.00113535	-0.00891672
EPN1	0.000625234	0.00213606
ITPKB	0.00613808	-0.00620673
KARS	-0.00476206	0.0308406
ITSN2	0.00995314	-0.00700725
RFC5	-0.00920672	0.0244788
VWA5A	-0.0062609	-0.00620516
MYO1B	-0.0183522	0.000377023
EMG1	0.0114009	0.0016947
PHF10	0.0223921	0.00932807
DNAJA4	-0.0057418	-0.000748839
ITPRID2	0.00841834	-0.00670535
DPP9	-0.0155772	0.00912987
LRRC57	-0.017847	-0.00534677
TOPBP1	0.00724675	-0.00481812
MPST	-0.00802104	0.0101024
LXN	-0.00923137	-0.0247996
CSDE1	0.0255682	0.00981116
CLGN	-0.004482	0.0103864
EIF4E	-0.00903905	0.00627431
SPAG9	0.00685043	-0.0242376
PPP3CA	-0.0144753	-0.00940451
NELFA	0.00268046	0.0302038
CUL2	-0.0212807	0.0165011
RTKN	-0.0100438	-0.0153195
ATG3	-0.0059816	0.0134655
CYGB	-0.00741912	-0.0110624
AHCYL2	-0.0022401	0.0207982
PSMC6	0.0202345	0.00821028
PPIL3	0.0156138	-0.00414823
PITPNM1	-0.0133088	0.0137823
CAB39	-0.0177643	0.0080412
RILPL1	0.00635019	-0.0226499
ENPP2	-0.00885703	-0.00366775
SUGT1	0.020014	0.0115094
RABL2A	-0.00807132	0.0165908
MEF2A	0.00911188	-0.0124269
ARHGEF18	-0.00362741	-0.00209566
KRT10	-0.0104042	-0.0170073
PLCD1	-0.0114822	0.00919733
TBXAS1	-0.0182484	-0.00514645
DYSF	-0.0227774	-0.00847761
RTF1	0.0226165	-0.00783806
HYOU1	0.0204665	0.0126218
RBP1	-0.00579086	0.0119727
PTPN12	-0.00710941	-0.0164257
CIZ1	0.0113915	-0.00287627
PEX5	-0.00515835	0.00206026
NT5DC2	-0.0143649	-0.00289715
TMEM106B	-0.00707911	0.0186933
BRD4	0.0193085	0.00297338
MYOF	-0.0205247	-0.0016032
UBE3A	-0.0168401	0.0132842
ELMO2	-0.0219819	0.00326614
AP3M2	-0.00134325	-0.00680944
LRRFIP2	0.00405306	-0.000936139
MYD88	-0.00215228	-0.00591981
NT5C2	-0.0123645	0.0150142
MGMT	0.00798073	0.000578376
VAV2	-0.020289	0.00295919
TBC1D5	0.00482324	0.0085293
IQSEC1	-0.00766238	-0.0155599
PHLDB2	0.0024262	-0.0274538
SETD2	0.00865547	0.00468514
PARN	-0.007613	0.0168003
C3orf38	-0.0101379	0.00908454
CDK16	-0.00523594	0.0192017
CPNE1	-0.0106856	0.00898423
GSE1	0.00988823	-0.00749099
AFAP1	-0.0049474	-0.0077688
HS2ST1	-0.016878	0.0150842
TANK	0.0155834	-0.00794324
FBLN5	-0.0105238	-0.0234613
ITGB1	-0.021675	-0.00922895
TARBP2	0.00711575	-0.0058
DCN	-0.00424098	-0.0291507
FH	0.0185277	0.0178212
TRMT10A	0.00468881	0.00962097
NFIA	0.00118243	0.013562
SARDH	-0.0136227	-0.0103536
PYCR3	-0.00461879	0.00579897
STX16	-0.000450337	-0.00175999
IPO11	-0.0151838	0.00445955
FGD4	0.00536345	0.00549083
CST1	0.00276008	-0.00232102
TBL3	-0.0173294	0.0139295
SMTN	-0.00857135	-0.0266253
TOP2A	-0.0105458	0.0236865
TOP2B	-0.010969	0.0284386
MVP	0.00976174	0.0098933
AP2A1	-0.0220211	0.00780751
ATP6V1A	-0.0138678	0.0131996
ATP6V1B1	-0.00406796	0.0175329
ATP6V1B2	0.000863674	0.00356209
ATP6V0D1	-0.0124446	0.0176682
HPCAL1	-4.94905e-05	0.0131451
CKAP4	0.00188179	-0.013048
PON1	-0.0141787	-0.00801256
KPNB1	-0.0224787	0.00491104
PDLIM4	0.0153764	-0.0201993
MCM3AP	-0.0109766	-0.00351614
ST13	0.0114451	-0.00440067
GLUL	-0.00165594	0.000724558
SCP2	0.0124827	0.0087761
SP100	0.0196269	-0.00102154
ZBTB14	0.0102062	0.0110637
RAB4A	-0.0146214	0.00806774
THAP12	-0.012087	0.0140188
SHMT2	0.0184931	0.0159982
RBM12	0.0203302	0.00445609
CDC42EP3	0.011224	-0.00733633
PRKAB1	-0.00951299	-0.00249382
THY1	-0.00819498	-0.00877948
NCBP2	0.0127302	0.00530672
G3BP2	0.0240296	-0.00159666
EXOSC2	0.000494341	-0.00874182
MTMR9	-0.0230309	0.0038409
AK3	0.0137605	0.000878783
TRMT6	0.00566214	0.0186552
RAB14	-0.018042	0.00345455
LUC7L3	0.0227784	0.0067999
PLEKHA5	0.0102614	-0.00614867
EML4	0.00378201	0.0122781
EMSY	0.0172105	-0.000609553
OSBPL11	-0.0075371	0.0170391
CLMN	-0.00207493	0.0138548
EDC3	-0.00218141	0.00887979
GFM2	-0.0108534	0.0103853
SEL1L	-0.0163965	0.00501221
DTX3L	0.0137908	0.0042281
RPS6KC1	0.0134437	-0.00921757
DLST	0.016436	0.00634538
MINPP1	-0.00588121	0.0125126
RAB3GAP2	-0.017592	0.00957579
NMD3	-0.00450486	0.0251212
OSBPL10	-0.00614251	-0.00662693
PECR	-0.00557184	-0.00159039
PBXIP1	-0.00410147	-0.00185798
CCDC82	0.00142375	-0.0152517
SYAP1	0.0206501	-0.00175571
GNPDA2	0.0132076	-0.0046818
[truncated: 3,917 more rows]

## Sheet: Differential
Feature	Log2FC(median)	Wilcoxon(Unpaired)(Stats)	Wilcoxon(Unpaired)(P-value)	FDR	-LOG10(FDR)	Significance
MORC3	0.169623	1205	0.0553425	0.0899715	1.0459
TMEM102	-0.435658	600	0.00666152	0.0144888	1.83897
USP54	-0.132485	756	0.129112	0.186481	0.729365
DDX19A	-0.228443	676	0.0331065	0.0579804	1.23672
NMNAT3	-0.0453925	975	0.878166	0.907147	0.0423223
QRICH1	0.0882281	1095	0.283244	0.359201	0.444662
DDX5	0.463766	1675	3.41727e-08	4.12583e-07	6.38449	U
CHCHD6	-0.110261	861	0.475958	0.552653	0.257547
SAFB	0.593382	1773	3.61667e-10	1.44569e-08	7.83992	S-U
U2AF1L5	0.632141	1604	6.5451e-07	4.90758e-06	5.30913	S-U
ADD3	0.448554	1459	0.000111996	0.000415927	3.38098	U
ICAM3	-0.204182	612	0.00875872	0.0184008	1.73516
KPNA2	0.0922125	1166	0.105823	0.157141	0.803709
BIN1	-0.197725	773	0.165346	0.230814	0.636738
NUP88	0.0684566	1111	0.231816	0.305031	0.515655
PCID2	-0.258745	701	0.0524804	0.0859801	1.0656
TTC3	0.662282	1509	2.17378e-05	0.000100864	3.99627	S-U
PKNOX1	0.469242	1286	0.0111801	0.022831	1.64148
SETMAR	-0.701884	192	5.20414e-09	9.30142e-08	7.03145	S-D
ANXA4	0.206422	1062	0.412145	0.492477	0.307614
KIF1A	0.0861738	1076	0.353703	0.434311	0.362199
PKN2	-0.112064	720	0.0728863	0.114315	0.941898
DOP1B	-0.63265	355	4.40786e-06	2.48825e-05	4.60411	S-D
SUPT6H	0.0217489	967	0.926717	0.94574	0.0242282
BCS1L	-0.48473	374	8.76745e-06	4.57392e-05	4.33971	D
CAPG	0.302487	1420	0.00036512	0.00116445	2.93388	U
SCAMP2	-0.00496601	795	0.222962	0.295617	0.52927
RASA3	-0.641797	234	3.41727e-08	4.12583e-07	6.38449	S-D
IAH1	0.054117	1015	0.6456	0.712835	0.147011
DTYMK	0.261885	1343	0.00294033	0.00710291	2.14856	U
PAX5	0.852601	1408	0.000516377	0.00157794	2.80191	S-U
ARHGEF7	0.237084	1298	0.00856374	0.0180424	1.74371
ANXA7	-0.464527	595	0.00592993	0.0130999	1.88273
DYNC1I2	-0.243724	640	0.0160965	0.0311811	1.50611
ATP5F1C	0.593339	1663	5.74328e-08	6.37471e-07	6.19554	S-U
FHIT	0.0322185	960	0.96943	0.97836	0.00950132
JAK1	-0.257798	673	0.0312571	0.0552817	1.25742
CHM	-0.0652632	894	0.6456	0.712835	0.147011
GABPB1	0.278058	1379	0.00115471	0.00312644	2.50495	U
CASP7	-0.193269	859	0.466523	0.543833	0.264535
ENTPD1	-1.14649	185	3.76586e-09	7.25695e-08	7.13925	S-D
CDK1	-0.280236	769	0.156199	0.219391	0.658782
HDLBP	0.523919	1661	6.25738e-08	6.75523e-07	6.17036	U
BLZF1	-0.298564	573	0.00349745	0.00827968	2.08199	D
AKR7A2	0.32063	1122	0.200543	0.270808	0.567338
PNO1	0.429795	1439	0.000207489	0.000709949	3.14877	U
MTIF2	0.555232	1680	2.74584e-08	3.46362e-07	6.46047	U
SEPT2	-0.0698949	775	0.170069	0.236346	0.626451
BOLA1	-0.64292	356	4.57263e-06	2.56901e-05	4.59023	S-D
FHOD1	-0.520164	362	5.69227e-06	3.1181e-05	4.50611	D
CTBP2	-0.0456896	821	0.30801	0.386057	0.413349
UBA52	-0.315596	778	0.17734	0.245128	0.610608
ITGB4	-0.29295	527	0.00106476	0.00291761	2.53497	D
FAM83D	0.0904036	1047	0.480715	0.557629	0.253655
PSTPIP1	-0.396745	733	0.0902841	0.137624	0.861304
CBS	-0.141871	826	0.326552	0.405943	0.391535
SIRT6	-0.0864434	727	0.0818785	0.126506	0.897888
APOC1	-0.620548	561	0.00259335	0.00634502	2.19757	S-D
GPS1	-0.304771	583	0.00446059	0.0102322	1.99003
TRAPPC12	-0.280408	517	0.000809638	0.00231504	2.63544	D
TMEM205	-0.17261	839	0.378079	0.459945	0.337294
LTF	-1.32673	320	1.17726e-06	8.15537e-06	5.08856	S-D
GOSR2	-0.54354	453	0.000123024	0.000452338	3.34454	D
TOM1L1	0.29799	1236	0.0312571	0.0552817	1.25742
USF2	0.127047	1065	0.399162	0.480066	0.318699
RUVBL2	0.495518	1759	7.16382e-10	2.15133e-08	7.66729	U
TBL1XR1	0.652289	1660	6.53088e-08	6.98675e-07	6.15573	S-U
SUZ12	-0.374991	663	0.0257189	0.0467731	1.33
HDAC6	-0.168996	710	0.0614575	0.0985853	1.00619
ARHGAP45	-0.316119	580	0.00414905	0.00962201	2.01673	D
MINK1	-0.223111	585	0.00467991	0.0106609	1.97221
UBA5	0.0218519	992	0.776721	0.824082	0.0840294
MRPL55	0.217668	1283	0.0119362	0.0241417	1.61723
USP36	0.0536297	977	0.866093	0.898125	0.0466631
CTDSPL2	-0.132161	795	0.222962	0.295617	0.52927
FUBP3	0.75136	1756	8.28164e-10	2.38996e-08	7.62161	S-U
SELENOH	1.27241	1694	1.47694e-08	2.07543e-07	6.68289	S-U
DCAKD	-0.794841	419	4.12044e-05	0.000177026	3.75196	S-D
MOV10	-0.126451	809	0.266404	0.341357	0.466792
NAB1	0.410135	1428	0.000288505	0.000949276	3.02261	U
PTN	-0.647224	613	0.00895765	0.0187654	1.72664
PIK3C2A	-0.357646	540	0.00150774	0.00394506	2.40395	D
SLC43A2	-0.0774478	909	0.730161	0.785673	0.104758
IKBKG	0.126591	1068	0.386429	0.468369	0.329411
SLC26A2	-0.461983	648	0.0190066	0.0360279	1.44336
DHX9	0.158426	1279	0.0130147	0.0260031	1.58498
COL16A1	-0.817248	352	3.94696e-06	2.25388e-05	4.64707	S-D
NDUFA12	0.214789	1287	0.0109377	0.0224133	1.64949
SUSD2	-0.443768	458	0.000143709	0.000518719	3.28507	D
PDXP	0.0423573	1154	0.12719	0.184155	0.734818
LYRM1	0.593565	1401	0.000629763	0.00187692	2.72655	S-U
ARHGDIB	0.231597	1211	0.0497432	0.0821783	1.08524
FBN3	-1.24223	225	2.30263e-08	2.99393e-07	6.52376	S-D
THRAP3	0.73358	1799	9.86432e-11	6.20823e-09	8.20703	S-U
NCLN	-0.553153	462	0.00016257	0.000576598	3.23913	D
RPS19	-0.339608	766	0.149594	0.211773	0.674129
SEPT10	-0.528919	626	0.0119362	0.0241417	1.61723
ZNF845	0.855538	1764	5.61944e-10	1.82663e-08	7.73835	S-U
KCTD18	0.253404	1143	0.149594	0.211773	0.674129
CAMK2D	-0.755751	416	3.72973e-05	0.000162124	3.79015	S-D
NUDT5	0.389193	1467	8.69708e-05	0.000333454	3.47696	U
LDB1	-0.277252	794	0.220066	0.292301	0.53417
ROCK2	-0.292707	363	5.90272e-06	3.20961e-05	4.49355	D
TRAPPC9	-0.225537	614	0.0091606	0.0191228	1.71845
RPS9	0.272889	1330	0.00404967	0.00942851	2.02556	U
BZW1	0.236091	1162	0.112604	0.165713	0.780643
NCOA2	0.274591	1338	0.0033292	0.00792259	2.10113	U
EXOC6B	-0.867242	360	5.2927e-06	2.91814e-05	4.53489	S-D
CPSF3	0.00999779	858	0.461845	0.53891	0.268484
FAM208B	-0.125167	660	0.0242324	0.0444799	1.35184
COMMD4	0.345969	1120	0.205987	0.276645	0.558078
CCDC186	0.368936	1564	3.04429e-06	1.80642e-05	4.74318	U
SUGP2	0.218201	1327	0.00435446	0.0100237	1.99897
TRIP11	0.285361	1440	0.000201296	0.000692364	3.15967	U
USP7	0.174393	1347	0.0026596	0.00648832	2.18787	U
ZFP82	0.485506	1429	0.000280066	0.000927179	3.03284	U
NAA35	0.0755422	1009	0.678951	0.741906	0.129651
RTN4	0.307899	1204	0.0563249	0.0913678	1.03921
ENTPD5	-0.352289	564	0.00279675	0.00679769	2.16764	D
ATAD1	-0.0685205	855	0.447968	0.525725	0.279241
MRPS5	0.525937	1447	0.00016257	0.000576598	3.23913	U
MRPS11	0.363626	1312	0.0062134	0.0136395	1.8652
CKMT1B	-0.0288658	898	0.66776	0.732926	0.13494
PRKAR2A	-0.285096	660	0.0242324	0.0444799	1.35184
DBI	0.351393	1310	0.00650902	0.0142146	1.84727
NUTF2	0.881479	1249	0.0242324	0.0444799	1.35184
PMS2	-0.0629915	1015	0.6456	0.712835	0.147011
ACP5	-0.0997378	864	0.490305	0.566975	0.246436
AHCY	0.169605	1290	0.0102382	0.0211337	1.67502
PDPR	-0.341914	433	6.51561e-05	0.000261864	3.58192	D
PUS10	-0.0717327	888	0.612947	0.68393	0.164988
PDE12	-0.0924465	808	0.26312	0.337807	0.471331
MSI2	0.820862	1726	3.43164e-09	6.85865e-08	7.16376	S-U
RPS6KA5	-0.616572	352	3.94696e-06	2.25388e-05	4.64707	S-D
DHX8	-0.149343	757	0.131057	0.188691	0.724249
BSG	0.0266299	1019	0.623751	0.69389	0.158709
GPATCH11	0.44335	1342	0.00301462	0.00727345	2.13826	U
JMJD1C	-0.0738415	938	0.902396	0.927158	0.0328464
DHRS7	-1.26345	385	1.29339e-05	6.47351e-05	4.18886	S-D
CPSF2	-0.051757	744	0.107488	0.159452	0.797369
DDX31	-0.323328	696	0.0479857	0.0798546	1.0977
HNRNPH3	0.114519	1210	0.050642	0.0835232	1.07819
PNISR	0.324622	1493	3.72973e-05	0.000162124	3.79015	U
HK1	-0.370587	581	0.00425063	0.00982678	2.00759	D
HIKESHI	-0.754817	495	0.000434645	0.00135406	2.86836	S-D
ZNF799	-0.135788	831	0.345804	0.426026	0.370564
IDE	-0.0766251	726	0.0805413	0.124701	0.90413
GSS	0.347307	1371	0.00143003	0.00377513	2.42307	U
ITGA5	-0.544993	285	2.93317e-07	2.48605e-06	5.60449	D
GDPGP1	-0.0836311	779	0.179815	0.248027	0.605502
EFL1	0.0533116	1018	0.629183	0.698489	0.15584
ABLIM1	-0.168296	777	0.174891	0.242138	0.615937
ABR	-0.221711	592	0.00552653	0.012296	1.91024
OAT	0.0165736	1046	0.485497	0.562625	0.249781
STAU1	0.741942	1714	5.97287e-09	1.03623e-07	6.98454	S-U
SFXN1	-0.208314	595	0.00592993	0.0130999	1.88273
KALRN	-0.390751	504	0.000562417	0.00169932	2.76973	D
CBX8	0.579749	1508	2.24933e-05	0.000103718	3.98415	U
DECR2	-0.252373	622	0.0109377	0.0224133	1.64949
RAB22A	-0.147159	824	0.31905	0.398122	0.399983
NMRAL1	0.551227	1395	0.000744965	0.00216146	2.66525	U
RDH14	-0.679411	486	0.000334396	0.00107867	2.96711	S-D
PHYH	0.653672	1467	8.69708e-05	0.000333454	3.47696	S-U
GTF3C1	-0.144383	651	0.020211	0.0379341	1.42097
ATRN	-0.3678	465	0.000178219	0.000625353	3.20387	D
TGM2	-0.474377	477	0.000256114	0.000855547	3.06776	D
MAPK8	0.128782	1228	0.0363968	0.0629786	1.20081
RBM39	0.459532	1691	1.68842e-08	2.30155e-07	6.63798	U
ALDH18A1	0.285781	1197	0.0636162	0.101745	0.992488
PSMF1	-0.24197	806	0.256636	0.331426	0.479614
WISP2	-1.57808	169	1.77901e-09	4.11118e-08	7.38603	S-D
AHCTF1	0.107052	1211	0.0497432	0.0821783	1.08524
DMTN	-1.31623	193	5.44902e-09	9.59417e-08	7.01799	S-D
RBP4	-0.387302	533	0.00125164	0.00335662	2.4741	D
SREK1	0.390685	1612	4.76069e-07	3.73036e-06	5.42825	U
TRADD	0.103812	1145	0.145311	0.206749	0.684558
SUPV3L1	-0.088337	962	0.957212	0.969171	0.0135997
GNL2	0.66754	1727	3.27555e-09	6.6137e-08	7.17956	S-U
SPATA5L1	-0.661892	437	7.41207e-05	0.000291555	3.53528	S-D
GABPB2	-0.30941	703	0.0543743	0.0885192	1.05296
MBD1	0.482569	1469	8.15967e-05	0.00031592	3.50042	U
UROS	0.0454607	951	0.981655	0.987497	0.00546415
VDAC2	0.610655	1579	1.72888e-06	1.1215e-05	4.9502	S-U
CTNNA1	0.632498	1574	2.09067e-06	1.3116e-05	4.8822	S-U
CORO2B	-0.191909	710	0.0614575	0.0985853	1.00619
MIA3	0.289948	1443	0.000183743	0.000640179	3.1937	U
SEMA4B	-0.311342	590	0.00527154	0.0117818	1.92879
UAP1	-0.266706	632	0.0135856	0.0269255	1.56984
CYFIP1	-0.716391	130	2.68904e-10	1.22372e-08	7.91232	S-D
GLYR1	0.249881	1334	0.00367341	0.00863404	2.06379	U
XPNPEP1	-0.176551	682	0.0370873	0.0640049	1.19379
HMGCS1	0.315969	1051	0.461845	0.53891	0.268484
ITCH	-0.0093762	995	0.759157	0.80922	0.0919334
STAM	1.01181	1769	4.40167e-10	1.59756e-08	7.79654	S-U
MAP1B	-0.243727	679	0.0350487	0.0610027	1.21465
RPN2	-0.153291	690	0.0430233	0.0727009	1.13846
SHOC2	-0.339776	735	0.0932356	0.141214	0.850123
OGFOD1	-0.275187	701	0.0524804	0.0859801	1.0656
PARG	-0.257141	708	0.0593598	0.0957135	1.01903
HMBOX1	-0.10395	865	0.495138	0.572117	0.242515
INCENP	0.409567	1358	0.00200914	0.00506868	2.29511	U
SMPD4	-0.385379	603	0.00713849	0.015396	1.81259
JUND	0.105838	1107	0.244004	0.318309	0.497151
NDRG2	-0.760689	308	7.36803e-07	5.4283e-06	5.26534	S-D
AMY1B	-0.350881	692	0.0446269	0.0749823	1.12504
DEFA5	-1.00184	326	1.48355e-06	9.8504e-06	5.00655	S-D
PPM1A	-0.446437	164	1.40312e-09	3.4301e-08	7.46469	D
MAPRE2	-0.186408	662	0.0252148	0.0460404	1.33686
ISOC1	-0.072298	965	0.938904	0.954884	0.0200496
SRFBP1	0.608795	1638	1.64987e-07	1.53953e-06	5.81261	S-U
NDUFA7	0.404047	1105	0.250265	0.325042	0.488061
MKI67	0.673325	1641	1.45637e-07	1.38075e-06	5.85988	S-U
CHMP1A	0.0985347	1193	0.0681217	0.107785	0.967442
HIST3H3	0.1909	1227	0.0370873	0.0640049	1.19379
PTPRS	-0.0842496	839	0.378079	0.459945	0.337294
FLNB	0.265594	1464	9.56626e-05	0.000361392	3.44202	U
APOB	-1.08863	177	2.59309e-09	5.53817e-08	7.25663	S-D
F5	-0.987009	199	7.17157e-09	1.18181e-07	6.92745	S-D
PC	-0.35053	527	0.00106476	0.00291761	2.53497	D
RIOX1	-0.137526	611	0.00856374	0.0180424	1.74371
SHB	-0.756645	422	4.54979e-05	0.000192261	3.71611	S-D
CANX	0.0281276	1086	0.315341	0.394077	0.404419
NDUFB7	-0.412914	566	0.00294033	0.00710291	2.14856	D
HIST1H2AD	1.18771	1396	0.000724496	0.00211243	2.67522	S-U
EIF3K	-0.172605	827	0.330345	0.409797	0.387431
IGFBP5	-0.459982	517	0.000809638	0.00231504	2.63544	D
NAA10	0.438304	1439	0.000207489	0.000709949	3.14877	U
SSB	1.09026	1806	6.90672e-11	4.98295e-09	8.30251	S-U
NMT1	0.0185275	959	0.975542	0.983019	0.00743811
MTMR3	-0.577655	545	0.00171932	0.00442047	2.35453	D
PKLR	-0.339708	683	0.037789	0.0649882	1.18717
FCGR1A	-0.25299	677	0.0337434	0.0589911	1.22921
CD59	-0.809274	348	3.40382e-06	1.97809e-05	4.70375	S-D
MT1G	-0.142226	951	0.981655	0.987497	0.00546415
HMGN4	-0.385642	734	0.0917503	0.139357	0.855872
SART1	0.579705	1674	3.56949e-08	4.29209e-07	6.36733	U
TMSB10	0.644251	1339	0.00324787	0.00775713	2.1103	S-U
NUMBL	0.173427	1219	0.0430233	0.0727009	1.13846
MAPKAPK2	0.0467842	941	0.920629	0.941802	0.0260403
SPINT2	0.503864	1438	0.00021386	0.000728799	3.13739	U
PPIA	0.419579	1513	1.89507e-05	8.97615e-05	4.04691	U
RNASEL	-0.493444	253	7.74536e-08	8.03886e-07	6.09481	D
RTN1	0.212118	1051	0.461845	0.53891	0.268484
XRCC5	0.218763	1250	0.0237537	0.0437506	1.35902
LSM2	0.445534	1518	1.59435e-05	7.75036e-05	4.11068	U
PTBP2	0.0915485	1073	0.365764	0.446894	0.349795
SQOR	-0.25599	721	0.0741191	0.115941	0.935763
ENOPH1	-0.0107249	1053	0.452567	0.530281	0.275494
TRAPPC1	-0.093339	676	0.0331065	0.0579804	1.23672
SINHCAF	-0.0347521	857	0.457193	0.534642	0.271937
ABCE1	0.0169044	1017	0.634636	0.702696	0.153232
RB1	-0.493861	586	0.00479319	0.0108938	1.96282
G6PD	-0.237795	553	0.00211529	0.00530706	2.27515	D
GLDC	-0.216674	942	0.926717	0.94574	0.0242282
LARS	-0.109802	797	0.228837	0.301918	0.520111
TROVE2	0.0330533	1014	0.651112	0.717314	0.14429
PGP	-0.134788	897	0.662192	0.728165	0.13777
ARRB1	-0.37614	635	0.0144835	0.0284571	1.54581
LSP1	0.176196	1286	0.0111801	0.022831	1.64148
GPHN	0.0938962	1009	0.678951	0.741906	0.129651
RAB18	-0.273505	725	0.0792219	0.122883	0.910507
ZNF592	0.127666	1135	0.167695	0.233377	0.631943
CCDC25	0.436542	1505	2.49125e-05	0.000113721	3.94416	U
PPP4R1	0.523393	1339	0.00324787	0.00775713	2.1103	U
DCAF7	-0.118325	763	0.143205	0.204145	0.690062
COPG2	0.00546871	890	0.623751	0.69389	0.158709
OTUB1	0.103988	1079	0.341897	0.421827	0.374865
ABRAXAS1	-0.286347	680	0.0357173	0.0620023	1.20759
AARS	0.197362	1205	0.0553425	0.0899715	1.0459
PXDN	0.0217675	1089	0.304387	0.382001	0.417935
MIOS	-0.397961	413	3.37436e-05	0.000148201	3.82915	D
ANKZF1	0.307379	1237	0.0306607	0.0545038	1.26357
RNF31	-0.310894	669	0.0289297	0.051816	1.28554
PSPC1	0.491373	1615	4.22104e-07	3.35641e-06	5.47413	U
RUFY2	-0.123471	628	0.0124651	0.0250318	1.60151
CEP63	-0.437245	490	0.000375935	0.00119187	2.92377	D
KDM5C	-0.162524	785	0.195204	0.264869	0.576969
SLC16A3	-0.0652524	913	0.753329	0.804748	0.0943402
SMN2	0.874955	1669	4.43472e-08	5.18494e-07	6.28526	S-U
FAM98B	-0.0234744	922	0.806247	0.849164	0.0710083
SUCLG1	0.313003	1325	0.00456906	0.0104405	1.98128
ABCF2	-0.225404	742	0.10418	0.155129	0.809307
NSD2	0.113106	1055	0.443396	0.521394	0.282834
PTPRF	0.0685979	1128	0.184841	0.2536	0.595851
TGFB1I1	-0.317623	640	0.0160965	0.0311811	1.50611
SRP72	0.460962	1741	1.69672e-09	3.96752e-08	7.40148	U
UBTD2	-0.107013	705	0.0563249	0.0913678	1.03921
FILIP1L	-0.232511	822	0.311662	0.38989	0.409058
ABHD12	-0.215538	549	0.00190789	0.00484425	2.31477	D
ABI2	0.175772	1141	0.153973	0.216986	0.663569
DHRS11	0.0833837	1097	0.276423	0.352061	0.453383
CARHSP1	0.493168	1577	1.86572e-06	1.19197e-05	4.92374	U
GEMIN8	-0.193404	758	0.133024	0.191105	0.718728
FRMD6	-0.790245	352	3.94696e-06	2.25388e-05	4.64707	S-D
GTF2H2C	-0.0488393	820	0.304387	0.382001	0.417935
LARP7	0.595841	1784	2.09725e-10	1.03395e-08	7.9855	S-U
MLPH	-0.276702	746	0.110878	0.163825	0.785621
NF1	-0.480274	439	7.90289e-05	0.0003084	3.51089	D
LGALS7B	-0.876759	520	0.000879489	0.00248119	2.60534	S-D
PUM3	0.0874247	1192	0.0692881	0.109367	0.961113
RELCH	-0.307279	510	0.000666182	0.00196958	2.70563	D
SMU1	-0.0464435	861	0.475958	0.552653	0.257547
PLBD1	-0.0650234	789	0.205987	0.276645	0.558078
COASY	-0.148419	848	0.416528	0.49621	0.304334
EML3	-0.0683105	895	0.651112	0.717314	0.14429
RIOX2	-0.045625	828	0.334168	0.413585	0.383436
SLC9A6	-0.239748	804	0.250265	0.325042	0.488061
SUN1	-0.833034	127	2.31688e-10	1.10538e-08	7.95649	S-D
IGF1	0.102077	967	0.926717	0.94574	0.0242282
INTS6	0.409506	1477	6.3081e-05	0.000254561	3.59421	U
OGA	-0.208726	695	0.0471267	0.0785799	1.10469
SMC2	0.377564	1442	0.000189428	0.000656505	3.18276	U
SPON1	0.553268	1446	0.000167637	0.00059173	3.22788	U
MED12	-0.298189	806	0.256636	0.331426	0.479614
LTBP4	-0.806601	298	4.95492e-07	3.8621e-06	5.41318	S-D
TMF1	0.484908	1652	9.17729e-08	9.42584e-07	6.02568	U
MAZ	0.428317	1641	1.45637e-07	1.38075e-06	5.85988	U
HIVEP2	0.280894	1083	0.326552	0.405943	0.391535
MAT2B	0.0999475	1049	0.471228	0.54856	0.260776
RPRD1B	0.748579	1636	1.79244e-07	1.64404e-06	5.78409	S-U
RRAGD	0.257678	1381	0.001094	0.00298666	2.52481	U
STK24	0.416051	1703	9.85512e-09	1.51044e-07	6.8209	U
MLYCD	-0.247586	523	0.000954893	0.00265717	2.57558	D
FEZ2	0.11009	1152	0.131057	0.188691	0.724249
NSL1	0.217653	1349	0.00252861	0.00619945	2.20765	U
CYTH1	-0.274096	839	0.378079	0.459945	0.337294
COL1A1	-0.503328	552	0.00206159	0.00519214	2.28465	D
ALMS1	-0.113674	689	0.0422399	0.0714997	1.1457
PPP3CB	-0.0397087	1016	0.640108	0.707564	0.150234
CFAP298	0.799995	1573	2.17129e-06	1.3493e-05	4.86989	S-U
ENGASE	-0.473461	359	5.10313e-06	2.82679e-05	4.54871	D
CRTC3	-0.360187	503	0.000546662	0.00165934	2.78007	D
ESPN	-0.319967	675	0.0324799	0.0570689	1.2436
TNKS1BP1	0.144129	1267	0.0167847	0.0323027	1.49076
SCPEP1	-0.402446	509	0.000647735	0.00192369	2.71586	D
GNB4	-0.573074	181	3.12637e-09	6.35588e-08	7.19682	D
TTLL12	-0.0906644	768	0.153973	0.216986	0.663569
PPA1	0.8659	1836	1.45209e-11	2.32177e-09	8.63418	S-U
CADM3	-1.40818	201	7.85563e-09	1.26632e-07	6.89746	S-D
MRPS12	0.55523	1573	2.17129e-06	1.3493e-05	4.86989	U
TMSB4X	-0.530161	529	0.00112397	0.0030544	2.51507	D
ZNF675	1.25796	1824	2.7265e-11	2.93272e-09	8.53273	S-U
SNUPN	-0.0149261	991	0.782602	0.829132	0.0813762
LAMC3	0.124487	911	0.741715	0.795069	0.0995949
RRBP1	0.421918	1538	7.87603e-06	4.15652e-05	4.38127	U
UTRN	-1.09183	295	4.39401e-07	3.47991e-06	5.45843	S-D
COL18A1	-0.185272	650	0.0198023	0.0372972	1.42832
F13B	-0.866635	224	2.20318e-08	2.88363e-07	6.54006	S-D
IDUA	0.0574982	1102	0.259864	0.334571	0.475511
MYH4	-1.34014	435	6.95018e-05	0.00027614	3.55887	S-D
KDM5A	0.12205	1205	0.0553425	0.0899715	1.0459
POLRMT	-0.13695	666	0.0272836	0.0492553	1.30755
MRC2	-0.634953	321	1.22369e-06	8.4081e-06	5.0753	S-D
MYH13	-1.03514	185	3.76586e-09	7.25695e-08	7.13925	S-D
XRN1	-0.183242	535	0.00132038	0.00351862	2.45363	D
CDC5L	0.636413	1715	5.7051e-09	9.98562e-08	7.00063	S-U
BRD3	0.413265	1471	7.65376e-05	0.000299865	3.52307	U
ZNF579	-0.113852	693	0.0454474	0.0761232	1.11848
TMEM245	-0.823241	339	2.43143e-06	1.47683e-05	4.83067	S-D
KLC1	0.269439	1537	8.16308e-06	4.29651e-05	4.36688	U
DCAF10	-0.873207	218	1.68842e-08	2.30155e-07	6.63798	S-D
C9orf64	-0.698078	363	5.90272e-06	3.20961e-05	4.49355	S-D
HERC5	-0.498632	529	0.00112397	0.0030544	2.51507	D
TAF4	0.393503	1380	0.00112397	0.0030544	2.51507	U
ALDH6A1	-0.0482987	896	0.656643	0.722735	0.141021
NGDN	0.455058	1449	0.000152866	0.000546437	3.26246	U
COL2A1	-0.822473	503	0.000546662	0.00165934	2.78007	S-D
MPP7	0.333592	1380	0.00112397	0.0030544	2.51507	U
AIMP2	0.101616	1183	0.0805413	0.124701	0.90413
CYCS	0.33177	1267	0.0167847	0.0323027	1.49076
EEF1B2	0.988992	1825	2.58786e-11	2.88864e-09	8.53931	S-U
FASTKD5	-0.180019	782	0.187393	0.256446	0.591003
LGALS9C	0.0348353	877	0.555068	0.630406	0.20038
KNOP1	0.249685	1132	0.174891	0.242138	0.615937
CEP131	0.417366	1576	1.93799e-06	1.23017e-05	4.91004	U
XXYLT1	-0.281067	578	0.00395246	0.00923489	2.03457	D
TOP1	0.664315	1805	7.26877e-11	5.11929e-09	8.29079	S-U
DNAJC8	0.847531	1717	5.20414e-09	9.30142e-08	7.03145	S-U
SPIN1	0.178948	1346	0.00272738	0.00664274	2.17765	U
TDRD7	0.0788706	1134	0.170069	0.236346	0.626451
HSPBP1	-0.350174	783	0.189971	0.259254	0.586274
LMOD1	-1.64306	129	2.55892e-10	1.19202e-08	7.92372	S-D
SEC24B	-0.30552	533	0.00125164	0.00335662	2.4741	D
RERE	0.162532	1084	0.322787	0.402022	0.39575
SYNM	-1.53088	49	4.01753e-12	1.55325e-09	8.80876	S-D
PATJ	0.213387	1218	0.0438189	0.0737924	1.13199
UBE2S	0.260776	1226	0.037789	0.0649882	1.18717
CRB2	-0.526742	275	1.94689e-07	1.75042e-06	5.75686	D
SIPA1L2	-0.158052	587	0.00490895	0.0111014	1.95462
DNAJC13	-0.636895	265	1.28491e-07	1.23401e-06	5.90868	S-D
KIAA1522	0.328707	1228	0.0363968	0.0629786	1.20081
DTNB	-0.43334	478	0.000263876	0.000878498	3.05626	D
STAG2	-0.483681	507	0.000612257	0.0018312	2.73726	D
NECTIN2	-0.119004	767	0.151772	0.214445	0.668684
TNNT3	-1.12468	409	2.95032e-05	0.000132028	3.87933	S-D
PARP4	-0.276502	606	0.0076459	0.0163238	1.78718
IFI16	0.490277	1511	2.02987e-05	9.52318e-05	4.02122	U
TP53BP2	-0.0460221	732	0.0888368	0.135909	0.866753
GPRIN3	-0.0888637	827	0.330345	0.409797	0.387431
ZNF157	0.542493	1373	0.00135604	0.00360229	2.44342	U
SMAP1	0.367763	1484	5.02133e-05	0.000209198	3.67944	U
HPX	-0.393652	607	0.00782208	0.0166578	1.77838
SLIT3	-0.677847	144	5.35214e-10	1.78889e-08	7.74742	S-D
SUCLA2	-0.067071	857	0.457193	0.534642	0.271937
GNB1	0.114568	1071	0.373946	0.455667	0.341352
HMGB2	0.620732	1634	1.94689e-07	1.75042e-06	5.75686	S-U
IGFBP6	-0.723581	194	5.7051e-09	9.98562e-08	7.00063	S-D
TRIP13	0.120814	1066	0.39489	0.475895	0.322489
CD2AP	0.656094	1615	4.22104e-07	3.35641e-06	5.47413	S-U
SNTB1	-0.232783	597	0.0062134	0.0136395	1.8652
MX2	-0.322705	608	0.00800189	0.0169614	1.77054
MMP2	0.0543522	960	0.96943	0.97836	0.00950132
ACTR1B	-0.241003	683	0.037789	0.0649882	1.18717
LDAH	-0.154545	801	0.240916	0.315113	0.501533
ZFAND3	0.121748	1089	0.304387	0.382001	0.417935
ZFP90	0.148791	1036	0.534704	0.610677	0.214188
INPP5B	-0.327091	615	0.00936765	0.0195	1.70997
SETX	-0.0270398	882	0.581045	0.653883	0.1845
BCKDHA	0.33544	1359	0.00195791	0.00495848	2.30465	U
PLCB3	-0.276657	440	8.15967e-05	0.00031592	3.50042	D
PSAP	0.592664	1559	3.66576e-06	2.10959e-05	4.6758	S-U
PPP1R11	-0.468989	744	0.107488	0.159452	0.797369
WASF2	0.0238838	1070	0.378079	0.459945	0.337294
NECTIN3	0.207832	1187	0.0753689	0.117585	0.929648
SRA1	0.308048	1158	0.119723	0.174885	0.757248
RPL18A	0.254134	1265	0.0174986	0.0334805	1.47521
HIST4H4	0.682049	1580	1.66412e-06	1.08305e-05	4.96535	S-U
ST14	-0.134624	790	0.208749	0.279656	0.553376
RXRB	-0.230491	844	0.399162	0.480066	0.318699
TPR	0.638308	1786	1.898e-10	9.764e-09	8.01037	S-U
VPS41	-0.213084	646	0.018239	0.0347174	1.45945
MON2	-0.563699	436	7.17761e-05	0.000283842	3.54692	D
ZNF462	-0.156287	757	0.131057	0.188691	0.724249
NEDD4	-0.70732	233	3.27136e-08	3.99038e-07	6.39899	S-D
TBC1D4	-0.602634	251	7.11306e-08	7.51444e-07	6.1241	S-D
RCC1	-0.020382	905	0.707236	0.767286	0.115043
ZC3H11A	0.682836	1773	3.61667e-10	1.44569e-08	7.83992	S-U
LAMTOR3	0.405064	1278	0.0132975	0.0264786	1.57711
PDLIM7	-0.19732	708	0.0593598	0.0957135	1.01903
NFYC	0.508584	1466	8.97816e-05	0.000342455	3.4654	U
ZNF117	0.465153	1364	0.00171932	0.00442047	2.35453	U
CLCC1	-0.628956	280	2.39138e-07	2.0805e-06	5.68183	S-D
ITM2B	-0.107597	787	0.200543	0.270808	0.567338
SPTA1	-1.61917	141	4.62256e-10	1.63755e-08	7.78581	S-D
SNRNP40	0.190373	1469	8.15967e-05	0.00031592	3.50042	U
NID1	-1.26839	31	1.49958e-12	1.47859e-09	8.83015	S-D
C3	-0.332151	591	0.00539768	0.0120364	1.9195
ARID4A	0.368329	1387	0.000929117	0.00259889	2.58521	U
SDHB	0.402124	1216	0.0454474	0.0761232	1.11848
ALDH9A1	-0.273284	609	0.0081854	0.0173317	1.76116
UBL5	0.847702	1211	0.0497432	0.0821783	1.08524
PHACTR4	0.10108	1173	0.0947401	0.143163	0.84417
CRYL1	-0.622466	206	9.85512e-09	1.51044e-07	6.8209	S-D
LGALS3	0.121028	1057	0.434332	0.512876	0.289988
ETFRF1	0.489487	1426	0.000306104	0.000996649	3.00146	U
UHRF1	-0.037432	960	0.96943	0.97836	0.00950132
SCYL1	-0.108223	922	0.806247	0.849164	0.0710083
GPSM3	0.302977	1178	0.0874083	0.134105	0.872556
GOLPH3	0.415801	1326	0.00446059	0.0102322	1.99003
MCCC2	-0.0923619	772	0.163023	0.228	0.642064
FN3K	-0.889715	159	1.10506e-09	2.90558e-08	7.53677	S-D
TINAGL1	-1.47223	53	4.98846e-12	1.55325e-09	8.80876	S-D
MYH7	-0.685544	214	1.41234e-08	2.03294e-07	6.69187	S-D
SMG6	-0.142204	755	0.12719	0.184155	0.734818
CGAS	-0.0173331	921	0.800318	0.844574	0.0733623
GNA11	-0.876106	161	1.21603e-09	3.08757e-08	7.51038	S-D
BCLAF3	-0.441651	331	1.79605e-06	1.15619e-05	4.93697	D
COL6A2	-1.17747	110	9.86432e-11	6.20823e-09	8.20703	S-D
SPIN3	0.548302	1313	0.00607017	0.0133598	1.8742
MTA1	0.369501	1498	3.15558e-05	0.000139525	3.85535	U
MYH1	-0.81458	163	1.33783e-09	3.31156e-08	7.47997	S-D
CDC42BPB	-0.228724	652	0.020627	0.0386291	1.41308
PRKD1	0.195773	1185	0.0779201	0.121023	0.917133
CD109	-0.166277	642	0.0167847	0.0323027	1.49076
SERPINF2	-0.191362	601	0.00681723	0.0147786	1.83037
CNOT6L	-0.295361	674	0.0318635	0.0562364	1.24998
SLC16A1	-0.554509	483	0.000306104	0.000996649	3.00146	D
MRPS14	0.0983402	1199	0.0614575	0.0985853	1.00619
COPG1	-0.0437436	912	0.747515	0.800271	0.0967628
ZNF335	0.258684	1355	0.00217027	0.00542431	2.26566	U
QSER1	0.54893	1421	0.000354597	0.00113456	2.94517	U
CEP164	-0.235288	755	0.12719	0.184155	0.734818
COL15A1	-1.00594	104	7.26877e-11	5.11929e-09	8.29079	S-D
MYLK	-0.360972	637	0.0151108	0.0295913	1.52884
CLIP2	-0.00930679	954	1	1	0
ZNF143	0.391779	1354	0.00222656	0.00553693	2.25673	U
COQ5	-0.250498	736	0.0947401	0.143163	0.84417
DERA	-0.339134	545	0.00171932	0.00442047	2.35453	D
TOR4A	-0.528286	420	4.25909e-05	0.000181795	3.74042	D
FLNA	-0.428758	478	0.000263876	0.000878498	3.05626	D
ATG9A	-0.449271	643	0.0171384	0.0328657	1.48326
TTC21B	-0.642991	479	0.000271858	0.000902532	3.04454	S-D
IQGAP2	-0.737404	277	2.11416e-07	1.87236e-06	5.72761	S-D
SENP7	-0.620945	525	0.00100844	0.00279304	2.55392	S-D
FAM20C	-0.270449	566	0.00294033	0.00710291	2.14856	D
RNF214	0.247606	1405	0.000562417	0.00169932	2.76973	U
YTHDF3	0.239608	1339	0.00324787	0.00775713	2.1103	U
WDR73	-0.331856	508	0.000629763	0.00187692	2.72655	D
MME	-0.395343	539	0.00146841	0.00385923	2.4135	D
SEC31A	0.323236	1451	0.000143709	0.000518719	3.28507	U
TSC2	-0.163398	640	0.0160965	0.0311811	1.50611
COL4A2	-0.817891	226	2.40644e-08	3.06821e-07	6.51312	S-D
SCAMP1	-0.530302	426	5.18855e-05	0.000215407	3.66674	D
C12orf45	0.421833	1442	0.000189428	0.000656505	3.18276	U
KIAA1211L	0.342778	1059	0.425376	0.504212	0.297387
SCAI	-0.208036	720	0.0728863	0.114315	0.941898
MICU1	0.085799	1027	0.581045	0.653883	0.1845
PNPLA6	-0.50827	461	0.000157648	0.000561834	3.25039	D
B3GALT6	-0.408916	557	0.00234318	0.00578799	2.23747	D
ZFYVE19	0.315244	1112	0.228837	0.301918	0.520111
FAM210A	-0.229816	744	0.107488	0.159452	0.797369
MYH14	-0.161605	627	0.0121981	0.024554	1.60988
LPA	-1.0996	320	1.17726e-06	8.15537e-06	5.08856	S-D
ITGA2	-0.313783	516	0.000787523	0.00225945	2.646	D
GLIPR2	-0.160836	755	0.12719	0.184155	0.734818
ERAP2	-0.499334	474	0.000234094	0.000788219	3.10335	D
TFB2M	-0.0289761	1047	0.480715	0.557629	0.253655
DSG2	0.253504	1530	1.04711e-05	5.3727e-05	4.26981	U
IFIT1	-0.127702	869	0.514724	0.591627	0.227952
PNKD	-0.0870587	964	0.945004	0.959437	0.0179834
DPH1	0.11266	1184	0.0792219	0.122883	0.910507
FERMT1	-0.974242	467	0.000189428	0.000656505	3.18276	S-D
KIF4A	0.174753	1195	0.0658372	0.104646	0.980277
TMEM231	-0.583136	453	0.000123024	0.000452338	3.34454	D
IRF2BP2	0.337478	1511	2.02987e-05	9.52318e-05	4.02122	U
ALPL	-0.217305	685	0.0392261	0.067128	1.1731
AGL	-0.691203	156	9.56894e-10	2.69571e-08	7.56933	S-D
FLNC	-0.856939	265	1.28491e-07	1.23401e-06	5.90868	S-D
MCCC1	0.194016	1254	0.0219202	0.040844	1.38887
GARS	0.324667	1468	8.42433e-05	0.00032468	3.48855	U
CWC15	0.759337	1650	9.98625e-08	1.00645e-06	5.99721	S-U
YTHDF2	0.617573	1665	5.27021e-08	6.01902e-07	6.22047	S-U
LUC7L2	0.752625	1755	8.69075e-10	2.49585e-08	7.60278	S-U
RER1	-0.323038	777	0.174891	0.242138	0.615937
BPNT1	-0.0665567	908	0.724406	0.781043	0.107325
TTC38	-0.70547	451	0.000115564	0.000428639	3.36791	S-D
APOOL	-0.370715	446	9.87377e-05	0.000371113	3.43049	D
SDR39U1	0.0213936	1011	0.66776	0.732926	0.13494
OSGEPL1	-0.00116649	945	0.945004	0.959437	0.0179834
TJP1	-0.136019	925	0.824099	0.863355	0.0638105
HDDC2	-0.0353651	814	0.283244	0.359201	0.444662
RMDN1	0.291037	1106	0.247121	0.321665	0.492597
TSEN34	0.30535	1298	0.00856374	0.0180424	1.74371
PPCS	-0.693006	397	1.96137e-05	9.25315e-05	4.03371	S-D
UPF2	0.0963811	1141	0.153973	0.216986	0.663569
HACD3	-0.0387565	871	0.524665	0.60072	0.221328
PHF2	-0.0584932	921	0.800318	0.844574	0.0733623
PLCG2	-0.459084	429	5.72244e-05	0.000234446	3.62996	D
KLK10	-0.0603308	913	0.753329	0.804748	0.0943402
AP3D1	-0.0124777	908	0.724406	0.781043	0.107325
DOCK5	-0.467448	481	0.000288505	0.000949276	3.02261	D
SLC39A7	-0.243687	872	0.529672	0.605984	0.217539
ASMTL	-0.494267	433	6.51561e-05	0.000261864	3.58192	D
MSRB2	-0.167286	905	0.707236	0.767286	0.115043
PSD3	0.0701813	883	0.586308	0.658303	0.181574
CMPK2	-0.230693	696	0.0479857	0.0798546	1.0977
GMPPB	-0.497518	394	1.76881e-05	8.47311e-05	4.07196	D
TRMT10C	0.611442	1564	3.04429e-06	1.80642e-05	4.74318	S-U
TNFAIP8	-0.190573	855	0.447968	0.525725	0.279241
SCAF11	0.269377	1411	0.00047387	0.00146163	2.83516	U
KRR1	0.628971	1611	4.95492e-07	3.8621e-06	5.41318	S-U
BCLAF1	0.957991	1848	7.6697e-12	1.74515e-09	8.75817	S-U
EAPP	-0.186679	836	0.365764	0.446894	0.349795
MTMR14	-0.105858	845	0.403462	0.484548	0.314663
UBXN2B	-0.275654	601	0.00681723	0.0147786	1.83037
DCDC2	0.749267	1485	4.85923e-05	0.000203881	3.69062	S-U
MZB1	-0.264224	723	0.0766359	0.119341	0.923209
GNAS	-0.548099	403	2.40798e-05	0.00011026	3.95758	D
ZNF829	0.770688	1430	0.000271858	0.000902532	3.04454	S-U
RABEP2	-0.210215	715	0.0669714	0.106107	0.974257
MACROD2	-0.690476	574	0.00358445	0.00844844	2.07322	S-D
NUDT18	0.160037	1084	0.322787	0.402022	0.39575
OTUD7B	-0.216305	642	0.0167847	0.0323027	1.49076
MIER1	0.0308091	1039	0.519682	0.596168	0.224631
ZC3H15	0.898169	1861	3.80536e-12	1.55325e-09	8.80876	S-U
ATG2B	-0.312888	519	0.000855608	0.00241959	2.61626	D
SPAG7	0.616987	1575	2.01294e-06	1.27228e-05	4.89542	S-U
UTP18	-0.103881	964	0.945004	0.959437	0.0179834
CDC16	-0.264405	836	0.365764	0.446894	0.349795
CDC20	0.208062	1177	0.0888368	0.135909	0.866753
GLO1	0.416589	1494	3.6075e-05	0.000157738	3.80206	U
CHD2	-0.0568568	779	0.179815	0.248027	0.605502
TBCE	-0.119276	780	0.182315	0.250949	0.600415
ZFHX3	0.0350694	1049	0.471228	0.54856	0.260776
DNAJC25	-0.914884	333	1.93799e-06	1.23017e-05	4.91004	S-D
MPHOSPH6	0.89901	1746	1.33783e-09	3.31156e-08	7.47997	S-U
COG4	-0.363317	655	0.0219202	0.040844	1.38887
KTN1	0.446416	1646	1.18163e-07	1.15165e-06	5.93868	U
RSL1D1	0.670414	1589	1.17726e-06	8.15537e-06	5.08856	S-U
FAM177A1	-0.124579	796	0.225886	0.298958	0.52439
UBN1	0.160057	1164	0.109172	0.161668	0.791376
HMCN1	-0.176738	855	0.447968	0.525725	0.279241
NUBP1	0.223905	1266	0.0171384	0.0328657	1.48326
SRRM2	0.498191	1563	3.15988e-06	1.86194e-05	4.73003	U
SOD3	-1.38438	86	2.87239e-11	2.98124e-09	8.5256	S-D
COQ3	-0.0632958	880	0.570586	0.644811	0.190567
RBMX2	0.476195	1430	0.000271858	0.000902532	3.04454	U
STXBP3	0.0761505	1100	0.266404	0.341357	0.466792
ZNF91	0.247603	1155	0.12529	0.181804	0.740396
HNRNPUL2	0.72239	1785	1.9952e-10	9.91899e-09	8.00353	S-U
ARCN1	0.317429	1683	2.40644e-08	3.06821e-07	6.51312	U
RECK	-1.50092	193	5.44902e-09	9.59417e-08	7.01799	S-D
RBM12B	0.392735	1662	5.99499e-08	6.55571e-07	6.18338	U
SYNE2	-0.150485	705	0.0563249	0.0913678	1.03921
SHARPIN	0.146164	1255	0.0214815	0.0400897	1.39697
KIAA1191	0.219241	1140	0.156199	0.219391	0.658782
DMXL2	-0.346995	627	0.0121981	0.024554	1.60988
PARD3B	0.0218569	1059	0.425376	0.504212	0.297387
PAICS	-0.455475	418	3.98608e-05	0.000172003	3.76446	D
IKZF2	0.606021	1452	0.000139326	0.000505058	3.29666	S-U
USP10	0.344948	1278	0.0132975	0.0264786	1.57711
CHERP	0.436919	1570	2.43143e-06	1.47683e-05	4.83067	U
FUCA1	0.188764	1001	0.724406	0.781043	0.107325
GLB1	-0.0229319	829	0.338018	0.418	0.378823
CFI	-0.434023	409	2.95032e-05	0.000132028	3.87933	D
IGHMBP2	-0.282683	533	0.00125164	0.00335662	2.4741	D
GAA	-0.137269	735	0.0932356	0.141214	0.850123
F13A1	-0.977624	343	2.82516e-06	1.69338e-05	4.77125	S-D
CTSA	0.470591	1567	2.72135e-06	1.63946e-05	4.7853	U
INSR	-0.601088	398	2.02987e-05	9.52318e-05	4.02122	S-D
ITGA6	-0.280154	635	0.0144835	0.0284571	1.54581
KRT1	-1.18368	276	2.02886e-07	1.80492e-06	5.74354	S-D
KRT5	-0.0764375	815	0.286697	0.362802	0.44033
DIAPH1	-0.0257853	940	0.914546	0.936551	0.0284685
LAMA2	-1.13511	138	3.99037e-10	1.51327e-08	7.82008	S-D
SOX17	0.393488	1395	0.000744965	0.00216146	2.66525	U
AKTIP	-0.279936	794	0.220066	0.292301	0.53417
POLR1E	0.14113	1207	0.0534204	0.087182	1.05957
CIAO3	-0.157292	746	0.110878	0.163825	0.785621
RPS18	0.57297	1193	0.0681217	0.107785	0.967442
ETFDH	-0.34141	373	8.46011e-06	4.43313e-05	4.35329	D
LAMB2	-1.38654	5	3.49486e-13	1.01729e-09	8.99255	S-D
CASZ1	-0.008931	997	0.747515	0.800271	0.0967628
VPS33B	-0.349432	612	0.00875872	0.0184008	1.73516
OCIAD1	0.262865	1298	0.00856374	0.0180424	1.74371
HSPA12A	-0.650658	222	2.01663e-08	2.66304e-07	6.57462	S-D
TAX1BP1	0.099051	1176	0.0902841	0.137624	0.861304
GYG2	-0.326877	612	0.00875872	0.0184008	1.73516
DPYD	-0.44799	501	0.000516377	0.00157794	2.80191	D
PCCB	-0.0490901	1089	0.304387	0.382001	0.417935
DLG3	0.107378	1260	0.0194009	0.0367048	1.43528
RRAGC	-0.0448045	882	0.581045	0.653883	0.1845
IGF2R	-0.163607	696	0.0479857	0.0798546	1.0977
UBE2V1	0.00847462	922	0.806247	0.849164	0.0710083
ACTN4	-0.0376103	931	0.860067	0.89313	0.0490856
TP53	0.344253	1196	0.0647188	0.103341	0.985729
F8A3	-0.434008	395	1.8309e-05	8.72111e-05	4.05943	D
FBL	0.747071	1668	4.63067e-08	5.37157e-07	6.2699	S-U
JUP	-0.293509	519	0.000855608	0.00241959	2.61626	D
NANS	0.311978	1528	1.12375e-05	5.71635e-05	4.24288	U
ANAPC1	-0.709836	189	4.53201e-09	8.40481e-08	7.07547	S-D
ZNF318	0.248692	1282	0.0121981	0.024554	1.60988
UTP20	-0.580294	601	0.00681723	0.0147786	1.83037
PRKD2	-0.459821	447	0.000101906	0.000381809	3.41815	D
ZNF331	-0.257222	584	0.00456906	0.0104405	1.98128
WASHC5	-0.774117	235	3.56949e-08	4.29209e-07	6.36733	S-D
PPP1R13B	0.316195	1346	0.00272738	0.00664274	2.17765	U
CUL4B	-0.112526	909	0.730161	0.785673	0.104758
PIKFYVE	-0.442428	369	7.33062e-06	3.90351e-05	4.40855	D
CASP8	0.258773	1306	0.00713849	0.015396	1.81259
LDB3	-1.62926	190	4.74608e-09	8.63932e-08	7.06352	S-D
PRNP	-1.2362	215	1.47694e-08	2.07543e-07	6.68289	S-D
ZNF3	-0.106257	906	0.712943	0.77192	0.112428
METTL16	-0.109601	819	0.300792	0.378614	0.421803
ZSWIM8	-0.281004	490	0.000375935	0.00119187	2.92377	D
ADNP	0.548249	1710	7.17157e-09	1.18181e-07	6.92745	U
COPS7B	-0.530931	632	0.0135856	0.0269255	1.56984
METTL17	-0.218108	702	0.0534204	0.087182	1.05957
PARP12	-0.0130495	893	0.640108	0.707564	0.150234
IFT22	-0.371627	430	5.91169e-05	0.000241031	3.61793	D
GXYLT2	-0.269864	756	0.129112	0.186481	0.729365
ECPAS	-0.351767	631	0.0132975	0.0264786	1.57711
U2SURP	0.664446	1689	1.84546e-08	2.4813e-07	6.60532	S-U
ZNF629	-0.0754539	881	0.575804	0.649592	0.18736
CAMSAP3	0.319324	1425	0.000315276	0.00102538	2.98911	U
FTO	-0.334823	723	0.0766359	0.119341	0.923209
BEND3	-0.463547	601	0.00681723	0.0147786	1.83037
GPR108	-0.896378	353	4.0952e-06	2.32954e-05	4.63273	S-D
MYO5B	-0.257744	621	0.0106999	0.0219718	1.65813
CACTIN	-0.0101747	1060	0.420938	0.500155	0.300896
USP6NL	0.0544434	1027	0.581045	0.653883	0.1845
TMEM223	-0.295061	751	0.119723	0.174885	0.757248
UNC119B	0.532905	1446	0.000167637	0.00059173	3.22788	U
ARHGAP9	-0.584913	324	1.37381e-06	9.22523e-06	5.03502	D
NNT	-0.242435	547	0.00181135	0.00462693	2.33471	D
GEMIN4	-0.130799	700	0.0515543	0.0847916	1.07165
PADI2	-0.296751	676	0.0331065	0.0579804	1.23672
NUDCD3	0.383844	1576	1.93799e-06	1.23017e-05	4.91004	U
WDR45B	0.217232	1224	0.0392261	0.067128	1.1731
RAVER1	0.492995	1607	5.8111e-07	4.44167e-06	5.35245	U
TRMT61A	-0.0907057	897	0.662192	0.728165	0.13777
SLC12A7	-0.146828	805	0.253437	0.327938	0.484209
KLC2	0.217588	1374	0.00132038	0.00351862	2.45363	U
MARCH7	-0.232561	731	0.0874083	0.134105	0.872556
FARSB	0.0900824	1156	0.123412	0.179388	0.746207
SYMPK	-0.431365	651	0.020211	0.0379341	1.42097
B3GAT3	-0.0749223	827	0.330345	0.409797	0.387431
CAPN1	-0.404994	608	0.00800189	0.0169614	1.77054
PFDN2	0.0421416	886	0.602227	0.674002	0.171339
PFDN4	0.754176	1598	8.29019e-07	6.02516e-06	5.22003	S-U
BROX	-0.0875489	972	0.896329	0.922366	0.0350967
DEFA3	-1.16047	321	1.22369e-06	8.4081e-06	5.0753	S-D
AIDA	-0.354448	729	0.0846068	0.130347	0.884898
DNLZ	0.189517	1106	0.247121	0.321665	0.492597
ATG16L1	0.0921041	1195	0.0658372	0.104646	0.980277
CRNKL1	-0.452698	718	0.0704709	0.110938	0.954919
HSPA1L	-0.49615	461	0.000157648	0.000561834	3.25039	D
ZNF618	-0.0774385	866	0.499997	0.576717	0.239037
FAM168A	0.41338	1192	0.0692881	0.109367	0.961113
SEC16A	-0.060953	906	0.712943	0.77192	0.112428
MYO1C	-0.977457	134	3.27721e-10	1.3371e-08	7.87384	S-D
PA2G4	0.68346	1693	1.5444e-08	2.15488e-07	6.66658	S-U
NDUFAF6	-0.0771266	988	0.800318	0.844574	0.0733623
ICA1	0.166637	1228	0.0363968	0.0629786	1.20081
RASA1	-0.183203	732	0.0888368	0.135909	0.866753
RASA2	-0.339332	527	0.00106476	0.00291761	2.53497	D
REPS2	-0.505731	518	0.000832328	0.00236961	2.62532	D
SP2	-0.105149	872	0.529672	0.605984	0.217539
KRT80	0.131952	984	0.824099	0.863355	0.0638105
THOC2	-0.0456736	969	0.914546	0.936551	0.0284685
C12orf43	0.338368	1399	0.000666182	0.00196958	2.70563	U
MRPL44	0.0633465	989	0.794401	0.839978	0.0757322
CPSF4	0.450887	1740	1.77901e-09	4.11118e-08	7.38603	U
JMJD6	-0.0627581	879	0.565391	0.639673	0.194042
IK	0.59769	1736	2.14881e-09	4.77907e-08	7.32066	S-U
LRP1	-0.697221	121	1.71729e-10	9.15271e-09	8.03845	S-D
HSPG2	-0.64101	246	5.74328e-08	6.37471e-07	6.19554	S-D
STK10	0.150226	1028	0.575804	0.649592	0.18736
RRP15	0.923151	1602	7.08322e-07	5.2446e-06	5.28029	S-U
MYH9	-0.184014	784	0.192574	0.262022	0.581663
ACSL4	-0.00100229	1017	0.634636	0.702696	0.153232
E2F4	-0.0456206	979	0.85405	0.887816	0.051677
MCRIP1	-0.151854	682	0.0370873	0.0640049	1.19379
PRRX1	-0.702503	493	0.000410202	0.00128468	2.89121	S-D
UPF3B	0.557774	1619	3.59259e-07	2.94373e-06	5.5311	U
UPF3A	0.0496267	1169	0.100954	0.151009	0.820997
POR	-0.355661	476	0.000248567	0.000832215	3.07976	D
DNMT3A	0.044155	1116	0.217196	0.289204	0.538796
RRP8	-0.207036	638	0.0154333	0.0300934	1.52153
GNPDA1	0.152784	1277	0.0135856	0.0269255	1.56984
DDRGK1	-0.38254	723	0.0766359	0.119341	0.923209
MRPS34	0.395172	1292	0.00979432	0.0203096	1.6923
AASS	-0.678274	328	1.60171e-06	1.04588e-05	4.98052	S-D
SNRPN	0.043979	967	0.926717	0.94574	0.0242282
RASAL3	-0.241002	648	0.0190066	0.0360279	1.44336
CNOT10	-0.0499132	877	0.555068	0.630406	0.20038
DMAP1	0.755814	1767	4.85425e-10	1.6794e-08	7.77485	S-U
HGH1	-0.480888	424	4.85923e-05	0.000203881	3.69062	D
MYH11	-1.737	122	1.80544e-10	9.4522e-09	8.02447	S-D
CBFB	0.239722	1046	0.485497	0.562625	0.249781
KIN	0.36299	1472	7.41207e-05	0.000291555	3.53528	U
GALNT1	-0.521447	526	0.00103625	0.00285402	2.54454	D
HDAC1	0.486436	1466	8.97816e-05	0.000342455	3.4654	U
HDAC3	-0.0436196	769	0.156199	0.219391	0.658782
TRIR	0.152675	1077	0.349739	0.430247	0.366282
MIS12	-0.273334	681	0.0363968	0.0629786	1.20081
SCNM1	0.601492	1595	9.32301e-07	6.67735e-06	5.1754	S-U
DDX50	0.408647	1301	0.00800189	0.0169614	1.77054
NUDT9	0.216195	1315	0.00579261	0.01283	1.89177
DDA1	0.270543	1354	0.00222656	0.00553693	2.25673	U
GGCT	-0.14078	847	0.412145	0.492477	0.307614
PDCL3	0.610557	1322	0.00490895	0.0111014	1.95462
NOC4L	-0.268915	780	0.182315	0.250949	0.600415
ASPSCR1	0.220454	1257	0.020627	0.0386291	1.41308
TMEM109	-0.705486	411	3.15558e-05	0.000139525	3.85535	S-D
DCTPP1	0.359389	1274	0.0144835	0.0284571	1.54581
CCDC86	0.241168	1259	0.0198023	0.0372972	1.42832
WDR77	0.323016	1369	0.00150774	0.00394506	2.40395	U
MAPKAP1	-0.0803224	777	0.174891	0.242138	0.615937
APOO	-0.108197	856	0.452567	0.530281	0.275494
KRT13	-0.720134	498	0.00047387	0.00146163	2.83516	S-D
TOM1L2	0.153428	1130	0.179815	0.248027	0.605502
NKAPD1	-0.322186	478	0.000263876	0.000878498	3.05626	D
CRYZ	0.0226562	1039	0.519682	0.596168	0.224631
DERL1	-0.034603	897	0.662192	0.728165	0.13777
NOL12	-0.114184	927	0.836051	0.873557	0.0587089
THTPA	-0.0158247	909	0.730161	0.785673	0.104758
BRCC3	0.151262	1209	0.0515543	0.0847916	1.07165
TMEM43	-1.21256	143	5.09727e-10	1.73307e-08	7.76118	S-D
DCTN1	-0.0543287	849	0.420938	0.500155	0.300896
MDC1	0.331857	1575	2.01294e-06	1.27228e-05	4.89542	U
ENPEP	-1.12759	132	2.96893e-10	1.29149e-08	7.88891	S-D
FCGR3B	-0.281911	644	0.0174986	0.0334805	1.47521
WDR11	-0.0355875	946	0.951106	0.963979	0.0159325
SLC27A6	-0.665477	466	0.000183743	0.000640179	3.1937	S-D
CELSR2	0.0191874	1031	0.560218	0.634914	0.197285
OCRL	-0.128933	806	0.256636	0.331426	0.479614
QSOX1	-0.411188	347	3.27967e-06	1.91347e-05	4.71818	D
WWTR1	-0.374212	447	0.000101906	0.000381809	3.41815	D
DHCR24	-0.178613	780	0.182315	0.250949	0.600415
CARS2	-0.14975	851	0.42984	0.50879	0.293461
FAM118B	0.00380602	978	0.860067	0.89313	0.0490856
ACSS3	-0.552192	368	7.07165e-06	3.7724e-05	4.42338	D
ARMT1	0.34447	1176	0.0902841	0.137624	0.861304
PLEKHF2	-0.285227	768	0.153973	0.216986	0.663569
SMC6	-0.0333734	856	0.452567	0.530281	0.275494
QTRT2	0.137156	1069	0.38224	0.464339	0.333165
OGFOD3	-0.469676	458	0.000143709	0.000518719	3.28507	D
PRKRIP1	0.217345	1264	0.0178654	0.0341161	1.46704
SLC25A22	-0.327465	733	0.0902841	0.137624	0.861304
ISOC2	0.222335	1130	0.179815	0.248027	0.605502
NHEJ1	-0.0945978	857	0.457193	0.534642	0.271937
TUBAL3	0.0778996	959	0.975542	0.983019	0.00743811
MCMBP	-0.579511	549	0.00190789	0.00484425	2.31477	D
GGNBP2	-0.141475	836	0.365764	0.446894	0.349795
ZNF672	-0.0474594	718	0.0704709	0.110938	0.954919
NUP85	-0.319826	678	0.0343907	0.0599987	1.22186
L2HGDH	-0.158431	878	0.560218	0.634914	0.197285
FAM192A	1.01646	1563	3.15988e-06	1.86194e-05	4.73003	S-U
ZNF703	0.0808181	935	0.884214	0.911961	0.0400237
PTGES2	-0.132472	744	0.107488	0.159452	0.797369
OPA3	-0.287757	831	0.345804	0.426026	0.370564
NAA50	0.336718	1464	9.56626e-05	0.000361392	3.44202	U
PAAF1	-0.0101956	988	0.800318	0.844574	0.0733623
WDCP	0.421509	1336	0.00349745	0.00827968	2.08199	U
EPC1	0.254201	1207	0.0534204	0.087182	1.05957
WDR61	0.237073	1229	0.0357173	0.0620023	1.20759
UBXN6	-0.376523	587	0.00490895	0.0111014	1.95462
PTGES3L-AARSD1	-0.142251	1000	0.730161	0.785673	0.104758
LIMD2	0.21203	1291	0.0100141	0.0207144	1.68373
PRKCI	0.173936	1274	0.0144835	0.0284571	1.54581
SMARCD1	0.0195907	941	0.920629	0.941802	0.0260403
PGM5	-1.44369	75	1.61378e-11	2.34042e-09	8.63071	S-D
CLASRP	0.0309414	997	0.747515	0.800271	0.0967628
ZGPAT	0.261301	1403	0.000595204	0.00178833	2.74755	U
RBFOX2	0.127214	999	0.735931	0.790731	0.101971
IGLL1	-0.731281	321	1.22369e-06	8.4081e-06	5.0753	S-D
APOBEC3G	-0.136285	909	0.730161	0.785673	0.104758
PCBD2	0.0131736	942	0.926717	0.94574	0.0242282
FGD3	-0.218378	799	0.234822	0.308369	0.510929
ZNF407	-0.246293	669	0.0289297	0.051816	1.28554
ABCC1	-0.214217	623	0.0111801	0.022831	1.64148
MTMR6	-0.139064	708	0.0593598	0.0957135	1.01903
PCM1	-0.119512	967	0.926717	0.94574	0.0242282
RNGTT	0.0141702	978	0.860067	0.89313	0.0490856
UHRF1BP1	0.138886	1038	0.524665	0.60072	0.221328
RABEP1	0.086117	1112	0.228837	0.301918	0.520111
CELF2	0.0769125	974	0.884214	0.911961	0.0400237
ARGLU1	1.3495	1776	3.11936e-10	1.3088e-08	7.88313	S-U
MELTF	-0.781041	214	1.41234e-08	2.03294e-07	6.69187	S-D
NOTCH3	0.0386094	1119	0.208749	0.279656	0.553376
EARS2	0.0370832	885	0.596899	0.668292	0.175034
DIS3L2	-0.0569321	846	0.40779	0.488456	0.311174
RB1CC1	-0.10417	995	0.759157	0.80922	0.0919334
ARHGAP29	-0.213301	657	0.0228209	0.0422695	1.37397
RBAK	-0.10432	797	0.228837	0.301918	0.520111
HAX1	-0.0957119	798	0.231816	0.305031	0.515655
DSC2	0.0252312	1056	0.43885	0.517695	0.285926
MAP2K2	0.221981	1178	0.0874083	0.134105	0.872556
EGLN1	0.036812	1112	0.228837	0.301918	0.520111
UBE2G1	0.262394	1275	0.0141786	0.0279788	1.55317
SERPINB1	-0.27091	698	0.0497432	0.0821783	1.08524
SIGLEC1	-0.43304	224	2.20318e-08	2.88363e-07	6.54006	D
PISD	-0.609161	511	0.000685117	0.0020175	2.69519	S-D
PUM1	0.0503249	948	0.96332	0.974021	0.0114315
PUM2	0.098378	1117	0.214353	0.285869	0.543833
MARCKSL1	-0.882063	656	0.0223666	0.0415842	1.38107
DDX10	0.287843	1328	0.00425063	0.00982678	2.00759	U
BHLHE41	0.498965	1254	0.0219202	0.040844	1.38887
HMGN5	0.0556418	1103	0.256636	0.331426	0.479614
ILKAP	0.29505	1467	8.69708e-05	0.000333454	3.47696	U
CFHR5	-0.590144	420	4.25909e-05	0.000181795	3.74042	S-D
TDRD3	-0.15997	727	0.0818785	0.126506	0.897888
FAM49A	-0.90132	371	7.87603e-06	4.15652e-05	4.38127	S-D
FAM117A	-0.286854	683	0.037789	0.0649882	1.18717
LMAN2L	-0.120609	797	0.228837	0.301918	0.520111
C1orf21	-0.93727	316	1.00792e-06	7.1583e-06	5.14519	S-D
PI4K2A	-0.278766	592	0.00552653	0.012296	1.91024
MACROD1	-0.142511	764	0.145311	0.206749	0.684558
NOL7	0.82961	1725	3.59497e-09	7.06574e-08	7.15084	S-U
TSC22D4	-0.15591	898	0.66776	0.732926	0.13494
ARPC5L	0.351315	1302	0.00782208	0.0166578	1.77838
RAB1B	-0.540924	524	0.000981329	0.00272433	2.56474	D
PRKDC	-0.535443	470	0.000207489	0.000709949	3.14877	D
LAS1L	0.274146	1128	0.184841	0.2536	0.595851
FAHD1	0.502993	1549	5.2927e-06	2.91814e-05	4.53489	U
SLIRP	0.353936	1302	0.00782208	0.0166578	1.77838
HDHD3	-0.212799	576	0.00376437	0.0088373	2.05368	D
PPP1R8	0.418234	1603	6.80904e-07	5.07333e-06	5.29471	U
WASF3	-0.243228	614	0.0091606	0.0191228	1.71845
NSD3	0.264437	1426	0.000306104	0.000996649	3.00146	U
KIF11	0.270845	1266	0.0171384	0.0328657	1.48326
PTGIS	-0.904945	167	1.61815e-09	3.81394e-08	7.41863	S-D
SH3BGRL3	0.516344	1477	6.3081e-05	0.000254561	3.59421	U
SF3B5	0.61045	1590	1.13253e-06	7.90098e-06	5.10232	S-U
DOHH	0.0146871	1083	0.326552	0.405943	0.391535
PLVAP	-0.900991	410	3.05131e-05	0.00013593	3.86668	S-D
TPSB2	-0.963364	150	7.16382e-10	2.15133e-08	7.66729	S-D
CDC42EP4	0.276627	1111	0.231816	0.305031	0.515655
CDCA3	0.199201	1176	0.0902841	0.137624	0.861304
GABARAPL1	0.114831	1097	0.276423	0.352061	0.453383
AIF1L	0.519721	1421	0.000354597	0.00113456	2.94517	U
CCM2	0.155608	1198	0.0625292	0.100169	0.999269
RAMAC	-0.332246	401	2.24933e-05	0.000103718	3.98415	D
SH3BGRL2	0.558807	1495	3.48908e-05	0.000152899	3.81559	U
CRISPLD2	0.0767649	913	0.753329	0.804748	0.0943402
INHBE	-0.589799	430	5.91169e-05	0.000241031	3.61793	S-D
MARVELD1	-0.187535	718	0.0704709	0.110938	0.954919
RBM4B	0.387208	1559	3.66576e-06	2.10959e-05	4.6758	U
RPL28	0.907437	1846	8.53554e-12	1.80344e-09	8.7439	S-U
RPS5	0.199467	1124	0.195204	0.264869	0.576969
B4GALT1	-0.4827	638	0.0154333	0.0300934	1.52153
PDLIM1	-0.0477797	942	0.926717	0.94574	0.0242282
SH3KBP1	0.25032	1285	0.0114273	0.0232395	1.63377
MRPS21	0.297153	1279	0.0130147	0.0260031	1.58498
MRPL32	-0.0305892	1036	0.534704	0.610677	0.214188
FRMD8	0.141616	1107	0.244004	0.318309	0.497151
KLF16	-0.0996439	969	0.914546	0.936551	0.0284685
TBC1D10A	-0.14805	768	0.153973	0.216986	0.663569
KCTD10	0.158763	1147	0.141122	0.201662	0.695376
MXRA5	0.272292	1208	0.0524804	0.0859801	1.0656
MRPS25	0.131367	1152	0.131057	0.188691	0.724249
TATDN1	0.204221	1179	0.0859983	0.132319	0.878378
SPNS1	-0.663613	549	0.00190789	0.00484425	2.31477	S-D
FAM234A	-0.539348	293	4.05465e-07	3.25473e-06	5.48749	D
MARS	-0.0947986	834	0.357695	0.438212	0.358316
BAG3	-0.328278	487	0.000344358	0.00110779	2.95554	D
VAMP8	-0.190185	749	0.116121	0.170253	0.768905
HNRNPA1	1.07301	1823	2.87239e-11	2.98124e-09	8.5256	S-U
HNRNPA2B1	0.587272	1725	3.59497e-09	7.06574e-08	7.15084	S-U
MYOM1	-0.613785	575	0.00367341	0.00863404	2.06379	S-D
PPP1R9B	0.206956	1356	0.00211529	0.00530706	2.27515	U
HNRNPDL	0.509996	1564	3.04429e-06	1.80642e-05	4.74318	U
HNRNPD	0.668448	1491	3.98608e-05	0.000172003	3.76446	S-U
HNRNPM	0.598138	1771	3.99037e-10	1.51327e-08	7.82008	S-U
PCBP2	0.114308	1057	0.434332	0.512876	0.289988
MTA2	0.346146	1500	2.95032e-05	0.000132028	3.87933	U
SDF2	0.0719858	1090	0.300792	0.378614	0.421803
CLCN7	-0.440479	453	0.000123024	0.000452338	3.34454	D
EMX2	-0.0913865	900	0.678951	0.741906	0.129651
USP15	0.28064	1353	0.00228419	0.00565645	2.24746	U
TCF25	-0.191347	741	0.102557	0.152905	0.81558
TAB2	-0.490122	585	0.00467991	0.0106609	1.97221
CSTF2T	-0.271012	624	0.0114273	0.0232395	1.63377
ESYT1	-0.404371	486	0.000334396	0.00107867	2.96711	D
OSBPL3	-0.177973	765	0.147441	0.209476	0.678865
PPP1R12C	-0.515403	505	0.000578594	0.00174285	2.75874	D
CORO1B	0.440941	1220	0.0422399	0.0714997	1.1457
NLN	0.150237	1275	0.0141786	0.0279788	1.55317
NR2F2	-0.795947	438	7.65376e-05	0.000299865	3.52307	S-D
NSRP1	0.312137	1331	0.00395246	0.00923489	2.03457	U
ANTXR1	-0.45094	476	0.000248567	0.000832215	3.07976	D
WDR24	-0.401231	518	0.000832328	0.00236961	2.62532	D
TMEM126A	0.154904	1176	0.0902841	0.137624	0.861304
ALKBH7	0.211292	1134	0.170069	0.236346	0.626451
CHCHD5	0.153103	1221	0.0414687	0.0703754	1.15258
NTPCR	0.331524	1326	0.00446059	0.0102322	1.99003
WDR83	0.211162	1130	0.179815	0.248027	0.605502
GINS4	-0.00141115	939	0.908468	0.931456	0.0308378
UQCC2	0.511455	1447	0.00016257	0.000576598	3.23913	U
PYM1	0.889517	1766	5.09727e-10	1.73307e-08	7.76118	S-U
MXRA8	-0.789627	94	4.34961e-11	3.78416e-09	8.42203	S-D
C7orf50	0.416825	1411	0.00047387	0.00146163	2.83516	U
VPS25	0.0273618	1041	0.50979	0.58664	0.231628
ACBD6	-0.0216749	891	0.629183	0.698489	0.15584
THOC3	0.676633	1808	6.23476e-11	4.85327e-09	8.31397	S-U
NDRG3	-0.195194	697	0.0488578	0.0811234	1.09085
MRPL13	0.433579	1486	4.70209e-05	0.000198131	3.70305	U
HOOK3	-0.113478	740	0.100954	0.151009	0.820997
COL4A3BP	-0.0289638	1002	0.718667	0.776554	0.109828
PTBP1	0.294923	1575	2.01294e-06	1.27228e-05	4.89542	U
RPS15A	-0.137468	813	0.27982	0.355468	0.4492
GHDC	-0.420077	461	0.000157648	0.000561834	3.25039	D
AP1M1	-0.102598	674	0.0318635	0.0562364	1.24998
PARD6G	0.115218	1018	0.629183	0.698489	0.15584
OSBPL6	-0.0211658	1016	0.640108	0.707564	0.150234
TUBB6	0.285396	1269	0.0160965	0.0311811	1.50611
HINT2	0.562757	1454	0.000130936	0.000478751	3.31989	U
LOXL3	-0.415926	425	5.02133e-05	0.000209198	3.67944	D
CINP	0.452316	1335	0.00358445	0.00844844	2.07322	U
BUD13	0.277165	1353	0.00228419	0.00565645	2.24746	U
INA	-0.278708	660	0.0242324	0.0444799	1.35184
TXNDC17	0.351258	1369	0.00150774	0.00394506	2.40395	U
ABHD14B	-0.477263	537	0.00139258	0.00368613	2.43343	D
PHF5A	0.752302	1558	3.80387e-06	2.18482e-05	4.66058	S-U
ZC3H10	0.162301	1119	0.208749	0.279656	0.553376
C1orf198	0.361885	1302	0.00782208	0.0166578	1.77838
ZNF587	0.0955574	982	0.836051	0.873557	0.0587089
SPRYD3	-0.430846	444	9.2678e-05	0.000351238	3.4544	D
SYTL1	-0.217747	798	0.231816	0.305031	0.515655
AJUBA	-0.318083	716	0.0681217	0.107785	0.967442
RBM17	0.607461	1646	1.18163e-07	1.15165e-06	5.93868	S-U
PYURF	0.110418	1093	0.290179	0.36658	0.435831
TCEAL3	0.0962968	1033	0.549942	0.625905	0.203491
CLIC1	0.528441	1775	3.27721e-10	1.3371e-08	7.87384	U
MRTFA	0.0229823	914	0.759157	0.80922	0.0919334
MRPS26	0.123604	1104	0.253437	0.327938	0.484209
RPS12	0.365381	1456	0.000123024	0.000452338	3.34454	U
STRN3	0.292983	1358	0.00200914	0.00506868	2.29511	U
MRPL1	1.01634	1303	0.0076459	0.0163238	1.78718
ZNF460	0.535758	1469	8.15967e-05	0.00031592	3.50042	U
TUBA1C	-0.00886113	1032	0.555068	0.630406	0.20038
CHI3L1	-0.355464	649	0.0194009	0.0367048	1.43528
OBSL1	0.0810433	1104	0.253437	0.327938	0.484209
LY75	-0.510084	429	5.72244e-05	0.000234446	3.62996	D
GTF2E1	0.0961849	1066	0.39489	0.475895	0.322489
NID2	-0.61663	250	6.81595e-08	7.22637e-07	6.14108	S-D
C12orf10	0.0721675	1003	0.712943	0.77192	0.112428
ADAMTSL3	-0.870831	363	5.90272e-06	3.20961e-05	4.49355	S-D
F12	-0.688612	283	2.70356e-07	2.32474e-06	5.63363	S-D
SMG9	0.0522568	1084	0.322787	0.402022	0.39575
ZNF830	0.0757678	938	0.902396	0.927158	0.0328464
CDK13	-0.0573218	954	1	1	0
USP9X	-0.673624	365	6.34619e-06	3.42243e-05	4.46567	S-D
LAMC1	-0.920204	305	6.5451e-07	4.90758e-06	5.30913	S-D
PAPLN	-0.896528	101	6.23476e-11	4.85327e-09	8.31397	S-D
DEF6	-0.307006	735	0.0932356	0.141214	0.850123
TCF4	0.263349	1209	0.0515543	0.0847916	1.07165
PPP1R18	0.392699	1389	0.000879489	0.00248119	2.60534	U
DDT	-0.730734	660	0.0242324	0.0444799	1.35184
ZNF148	-0.000521578	1015	0.6456	0.712835	0.147011
TOR2A	-0.091224	904	0.701545	0.76167	0.118233
C2	-0.579069	399	2.10066e-05	9.79313e-05	4.00908	D
ELAC2	0.135231	1175	0.0917503	0.139357	0.855872
DNAAF2	-0.194725	786	0.19786	0.267859	0.572094
SLFN5	-0.287259	545	0.00171932	0.00442047	2.35453	D
TMEM65	-0.154531	806	0.256636	0.331426	0.479614
KRI1	0.666635	1610	5.15679e-07	3.99314e-06	5.39869	S-U
FUT11	0.027541	916	0.770853	0.818737	0.0868553
DOCK11	-0.59965	324	1.37381e-06	9.22523e-06	5.03502	S-D
CILP2	-0.19639	777	0.174891	0.242138	0.615937
ZNF655	0.246385	1126	0.189971	0.259254	0.586274
AIF1	0.245456	1036	0.534704	0.610677	0.214188
DGAT1	-0.580447	391	1.59435e-05	7.75036e-05	4.11068	D
CDH2	-0.0814063	853	0.43885	0.517695	0.285926
CDH3	0.0736163	1030	0.565391	0.639673	0.194042
MAP4K5	-0.234273	605	0.00747328	0.0160304	1.79505
POLR2E	0.541883	1628	2.49135e-07	2.16112e-06	5.66532	U
POLR2H	0.424444	1355	0.00217027	0.00542431	2.26566	U
CCL14	-1.17165	297	4.76069e-07	3.73036e-06	5.42825	S-D
RECQL	0.0393776	1143	0.149594	0.211773	0.674129
RPL5	0.303081	1650	9.98625e-08	1.00645e-06	5.99721	U
SEC23B	-0.11991	750	0.117911	0.172408	0.763442
ZWINT	0.2308	1072	0.369841	0.451316	0.345519
NADK2	0.250358	1236	0.0312571	0.0552817	1.25742
YLPM1	0.437008	1583	1.48355e-06	9.8504e-06	5.00655	U
SRCAP	0.0606583	972	0.896329	0.922366	0.0350967
ARSA	-0.144193	758	0.133024	0.191105	0.718728
MCC	-0.134669	834	0.357695	0.438212	0.358316
CTNND1	0.0707723	1141	0.153973	0.216986	0.663569
GIT1	0.150187	1210	0.050642	0.0835232	1.07819
SMCR8	-0.68959	411	3.15558e-05	0.000139525	3.85535	S-D
NELFE	0.668731	1551	4.92007e-06	2.7382e-05	4.56253	S-U
GTF2I	0.735474	1849	7.26966e-12	1.74515e-09	8.75817	S-U
PATZ1	-0.500953	486	0.000334396	0.00107867	2.96711	D
BAZ1B	0.210046	1423	0.000334396	0.00107867	2.96711	U
POLR2C	0.473875	1529	1.08479e-05	5.53718e-05	4.25671	U
TAF7	0.332292	1395	0.000744965	0.00216146	2.66525	U
CFL2	0.0445972	1028	0.575804	0.649592	0.18736
RRS1	0.947215	1706	8.60296e-09	1.34643e-07	6.87082	S-U
CASP3	0.400686	1259	0.0198023	0.0372972	1.42832
SPEN	0.219844	1366	0.00163161	0.00422064	2.37462	U
MEX3A	0.110061	930	0.85405	0.887816	0.051677
MAP7D3	0.016357	971	0.902396	0.927158	0.0328464
WDR82	-0.0261647	987	0.806247	0.849164	0.0710083
ENDOD1	-0.536302	387	1.38711e-05	6.87284e-05	4.16286	D
CTNNB1	-0.0705428	802	0.244004	0.318309	0.497151
PAIP2B	0.0503859	1162	0.112604	0.165713	0.780643
AAK1	0.0894215	1018	0.629183	0.698489	0.15584
ANG	-0.471298	623	0.0111801	0.022831	1.64148
TXNRD1	-0.204061	768	0.153973	0.216986	0.663569
ZNF185	0.325467	1298	0.00856374	0.0180424	1.74371
SEPT7	-0.109498	689	0.0422399	0.0714997	1.1457
PEAK1	-0.391644	545	0.00171932	0.00442047	2.35453	D
HNRNPF	0.090968	1185	0.0779201	0.121023	0.917133
CTPS1	0.10452	1095	0.283244	0.359201	0.444662
TNRC6B	-0.106057	808	0.26312	0.337807	0.471331
DAB2	0.16427	1014	0.651112	0.717314	0.14429
SLC25A24	-0.118598	899	0.673347	0.737962	0.131966
DDB1	0.0181632	1032	0.555068	0.630406	0.20038
ABRAXAS2	-0.268921	702	0.0534204	0.087182	1.05957
COL4A6	-1.39516	97	5.0771e-11	4.29088e-09	8.36745	S-D
COPA	-0.451442	539	0.00146841	0.00385923	2.4135	D
SMARCD2	0.126003	1151	0.133024	0.191105	0.718728
ALKBH5	0.463883	1518	1.59435e-05	7.75036e-05	4.11068	U
EPS8L1	0.189542	1258	0.020211	0.0379341	1.42097
HDAC7	-0.0620193	890	0.623751	0.69389	0.158709
ACAT2	-0.285248	594	0.00579261	0.01283	1.89177
GRK2	-0.0423729	1009	0.678951	0.741906	0.129651
LIG4	-0.575507	425	5.02133e-05	0.000209198	3.67944	D
HIF1AN	-0.0428745	903	0.695871	0.757177	0.120802
SCD5	-0.757966	602	0.0069762	0.0150845	1.82147
NOLC1	0.623844	1602	7.08322e-07	5.2446e-06	5.28029	S-U
ANKIB1	-0.320165	555	0.00222656	0.00553693	2.25673	D
CRTC1	0.641935	1582	1.54154e-06	1.01443e-05	4.99378	S-U
GOLGB1	0.57375	1746	1.33783e-09	3.31156e-08	7.47997	U
CUTC	0.0462521	942	0.926717	0.94574	0.0242282
RECQL5	-0.223929	707	0.0583335	0.0942898	1.02554
PRKG1	-1.05368	195	5.97287e-09	1.03623e-07	6.98454	S-D
ZNF207	0.785077	1793	1.3359e-10	7.38617e-09	8.13158	S-U
KIF2A	0.192732	1410	0.000487662	0.00150105	2.82361	U
ABCF3	0.0350184	955	1	1	0
CHCHD4	0.16485	1285	0.0114273	0.0232395	1.63377
PHC3	0.153905	1289	0.0104668	0.021553	1.66649
SRSF12	0.478564	1361	0.00185905	0.00473649	2.32454	U
DDX17	0.405456	1722	4.13169e-09	7.80928e-08	7.10739	U
HDHD5	-0.106348	799	0.234822	0.308369	0.510929
ALG2	-0.413615	463	0.000167637	0.00059173	3.22788	D
PKP2	-0.0786501	891	0.629183	0.698489	0.15584
CADM1	-0.239727	865	0.495138	0.572117	0.242515
SDE2	0.108766	981	0.842042	0.878265	0.0563744
ANKLE2	0.109104	1278	0.0132975	0.0264786	1.57711
USP5	0.242291	1224	0.0392261	0.067128	1.1731
MAST4	-0.36034	443	8.97816e-05	0.000342455	3.4654	D
STRAP	0.674137	1749	1.15925e-09	2.9818e-08	7.52552	S-U
PTPRJ	-0.310954	595	0.00592993	0.0130999	1.88273
HTATIP2	0.547157	1587	1.27189e-06	8.69882e-06	5.06054	U
MPDZ	0.00103955	989	0.794401	0.839978	0.0757322
RPL31	1.13153	1816	4.13059e-11	3.70251e-09	8.4315	S-U
TAOK3	-0.0961769	700	0.0515543	0.0847916	1.07165
SPATS2	0.750222	1530	1.04711e-05	5.3727e-05	4.26981	S-U
NOP16	0.385047	1573	2.17129e-06	1.3493e-05	4.86989	U
MOB1B	0.179292	1174	0.0932356	0.141214	0.850123
PINX1	0.252966	1121	0.203252	0.273717	0.562699
CCDC88C	0.034929	975	0.878166	0.907147	0.0423223
PUS7L	-0.163286	723	0.0766359	0.119341	0.923209
KMT2D	-0.0761804	850	0.425376	0.504212	0.297387
CDK11A	0.170702	1257	0.020627	0.0386291	1.41308
JCAD	-0.193591	522	0.000929117	0.00259889	2.58521	D
FNDC1	-0.217496	784	0.192574	0.262022	0.581663
KIAA1211	-0.0940724	861	0.475958	0.552653	0.257547
MID1	-0.394236	467	0.000189428	0.000656505	3.18276	D
IL16	0.335903	1232	0.0337434	0.0589911	1.22921
NOTCH1	-0.0805788	895	0.651112	0.717314	0.14429
RBM47	-0.162583	747	0.112604	0.165713	0.780643
SMCHD1	-0.176468	684	0.0385018	0.0660797	1.17993
LSM14B	0.665064	1493	3.72973e-05	0.000162124	3.79015	S-U
RNF169	0.0346277	1008	0.684574	0.747083	0.126631
SVEP1	-0.699258	452	0.000119239	0.000440612	3.35594	S-D
PRRC2A	0.690866	1666	5.04806e-08	5.77646e-07	6.23834	S-U
BAG6	-0.174432	614	0.0091606	0.0191228	1.71845
HLA-F	-0.593379	507	0.000612257	0.0018312	2.73726	S-D
RBM18	-0.00535731	845	0.403462	0.484548	0.314663
CASP6	0.380028	1397	0.000704551	0.00206547	2.68498	U
OGN	-1.57126	259	9.98625e-08	1.00645e-06	5.99721	S-D
RPS24	0.324967	1156	0.123412	0.179388	0.746207
AP2M1	-0.232238	749	0.116121	0.170253	0.768905
FAM89B	-0.489659	641	0.0164375	0.0317584	1.49814
PRRC2B	0.214002	1337	0.00341238	0.00810099	2.09146	U
GRSF1	0.287103	1375	0.00128558	0.00343519	2.46405	U
MAGED4B	-0.552779	581	0.00425063	0.00982678	2.00759	D
CEP78	-0.192777	847	0.412145	0.492477	0.307614
LBH	0.0207053	1129	0.182315	0.250949	0.600415
PLXNB2	-0.157303	531	0.00118622	0.00320442	2.49425	D
SEPT8	0.283505	1351	0.00240356	0.00591738	2.22787	U
ICE1	0.0519243	930	0.85405	0.887816	0.051677
SLAIN2	0.0731901	1172	0.096264	0.145132	0.838237
PEPD	0.0852466	1231	0.0343907	0.0599987	1.22186
CFAP97	0.016782	882	0.581045	0.653883	0.1845
UBXN7	-0.120339	785	0.195204	0.264869	0.576969
INF2	-0.115895	855	0.447968	0.525725	0.279241
MOGS	-0.417278	471	0.00021386	0.000728799	3.13739	D
SRP14	0.74876	1621	3.31324e-07	2.73759e-06	5.56263	S-U
FKBP15	0.145099	1178	0.0874083	0.134105	0.872556
TNK1	-0.306876	717	0.0692881	0.109367	0.961113
USP22	-0.119927	898	0.66776	0.732926	0.13494
SEPHS2	0.320621	1229	0.0357173	0.0620023	1.20759
STK26	-0.0165421	975	0.878166	0.907147	0.0423223
GAR1	0.938076	1287	0.0109377	0.0224133	1.64949
RPS26	0.385822	1439	0.000207489	0.000709949	3.14877	U
TRIM4	0.00262798	774	0.167695	0.233377	0.631943
ARHGEF1	-0.11396	828	0.334168	0.413585	0.383436
ARHGEF2	-0.198367	588	0.00502722	0.0113256	1.94594
HARS2	-0.0993763	827	0.330345	0.409797	0.387431
KAT6A	-0.423433	343	2.82516e-06	1.69338e-05	4.77125	D
ZNF594	0.662032	1562	3.27967e-06	1.91347e-05	4.71818	S-U
EHBP1L1	-0.428799	374	8.76745e-06	4.57392e-05	4.33971	D
ARHGAP35	-0.285586	484	0.000315276	0.00102538	2.98911	D
ARFGEF2	-0.40296	420	4.25909e-05	0.000181795	3.74042	D
CCNK	0.332069	1423	0.000334396	0.00107867	2.96711	U
UBA6	-0.256124	710	0.0614575	0.0985853	1.00619
UBE2Z	0.0907215	1034	0.544839	0.620694	0.207122
RANBP2	0.318644	1750	1.10506e-09	2.90558e-08	7.53677	U
RPS2	0.620744	1719	4.74608e-09	8.63932e-08	7.06352	S-U
SRSF8	0.777691	1729	2.98382e-09	6.17212e-08	7.20957	S-U
CBX3	0.893277	1760	6.82502e-10	2.08128e-08	7.68167	S-U
PIGS	-0.180566	714	0.0658372	0.104646	0.980277
ABHD16A	-0.687024	259	9.98625e-08	1.00645e-06	5.99721	S-D
IFT74	0.107796	1127	0.187393	0.256446	0.591003
TMX1	0.0820043	1008	0.684574	0.747083	0.126631
POC5	-0.275903	641	0.0164375	0.0317584	1.49814
FIS1	-0.520751	737	0.096264	0.145132	0.838237
RBM33	-1.20535	450	0.000111996	0.000415927	3.38098	S-D
TGS1	0.758637	1661	6.25738e-08	6.75523e-07	6.17036	S-U
PRMT1	0.102431	1097	0.276423	0.352061	0.453383
PURB	0.977125	1661	6.25738e-08	6.75523e-07	6.17036	S-U
UBR5	-0.194186	702	0.0534204	0.087182	1.05957
RARS	-0.423449	622	0.0109377	0.0224133	1.64949
MRPS36	0.36689	1351	0.00240356	0.00591738	2.22787	U
TRIM21	-0.0761652	829	0.338018	0.418	0.378823
HSD17B8	-0.551794	441	8.42433e-05	0.00032468	3.48855	D
ZNF787	0.0410601	1075	0.357695	0.438212	0.358316
MARCKS	0.283138	1214	0.0471267	0.0785799	1.10469
IFIT2	0.431334	1314	0.00592993	0.0130999	1.88273
KDELC2	-0.0586455	854	0.443396	0.521394	0.282834
CPPED1	-0.00605463	1101	0.26312	0.337807	0.471331
TMA16	0.238856	1240	0.0289297	0.051816	1.28554
AAGAB	0.221431	1139	0.158449	0.222129	0.653394
MTFR1L	-0.0205824	947	0.957212	0.969171	0.0135997
C4orf33	-0.241552	813	0.27982	0.355468	0.4492
CKMT2	-0.506277	565	0.00286772	0.00695875	2.15747	D
SLC39A6	-0.0792945	823	0.315341	0.394077	0.404419
ALDH1A3	-0.420453	618	0.0100141	0.0207144	1.68373
APOH	-0.613752	545	0.00171932	0.00442047	2.35453	S-D
GGT5	-1.1276	327	1.54154e-06	1.01443e-05	4.99378	S-D
KRT75	0.170486	992	0.776721	0.824082	0.0840294
GXYLT1	-0.130626	833	0.353703	0.434311	0.362199
SDAD1	-0.106935	691	0.0438189	0.0737924	1.13199
SCO2	-0.443298	702	0.0534204	0.087182	1.05957
REPIN1	0.47796	1582	1.54154e-06	1.01443e-05	4.99378	U
POTEF	-0.961858	364	6.12062e-06	3.31589e-05	4.4794	S-D
TRIM32	-0.104925	627	0.0121981	0.024554	1.60988
ZNF146	0.224384	1335	0.00358445	0.00844844	2.07322	U
MYH2	-0.853924	231	2.99745e-08	3.71759e-07	6.42974	S-D
SNX30	-0.137675	808	0.26312	0.337807	0.471331
C8orf59	0.822964	1722	4.13169e-09	7.80928e-08	7.10739	S-U
PRR12	0.0241301	1088	0.30801	0.386057	0.413349
HEG1	0.217679	968	0.920629	0.941802	0.0260403
THNSL1	0.214132	1083	0.326552	0.405943	0.391535
HSP90AA1	0.139055	1285	0.0114273	0.0232395	1.63377
FAM169A	-0.735693	399	2.10066e-05	9.79313e-05	4.00908	S-D
BIRC6	0.067827	1006	0.695871	0.757177	0.120802
EEF1AKMT4	-0.0249308	966	0.932809	0.950154	0.0222059
ZNF608	0.205104	1092	0.293688	0.370539	0.431166
ITPR3	-0.51123	594	0.00579261	0.01283	1.89177
CALB2	0.501578	1075	0.357695	0.438212	0.358316
SARM1	-0.729323	209	1.12837e-08	1.68999e-07	6.77212	S-D
ANKRD22	-0.255935	881	0.575804	0.649592	0.18736
DOCK10	-0.449247	376	9.41445e-06	4.89419e-05	4.31032	D
PLEKHA2	0.258575	1342	0.00301462	0.00727345	2.13826	U
FCGBP	-0.537611	410	3.05131e-05	0.00013593	3.86668	D
ADAMTSL1	-0.475765	573	0.00349745	0.00827968	2.08199	D
RPL10A	0.347768	1385	0.000981329	0.00272433	2.56474	U
RPL11	0.752858	1174	0.0932356	0.141214	0.850123
RPL15	0.130216	1044	0.495138	0.572117	0.242515
RPL13	0.690578	1549	5.2927e-06	2.91814e-05	4.53489	S-U
RPL7	0.212466	1269	0.0160965	0.0311811	1.50611
RPL9	0.722862	1673	3.72827e-08	4.45585e-07	6.35107	S-U
RPL8	1.03625	1730	2.8476e-09	5.91102e-08	7.22834	S-U
KRT14	-0.32307	599	0.00650902	0.0142146	1.84727
CASP1	0.162278	1198	0.0625292	0.100169	0.999269
C19orf66	0.193926	1168	0.102557	0.152905	0.81558
CYBC1	-0.51117	468	0.000195277	0.000673228	3.17184	D
ARMH3	-0.467543	607	0.00782208	0.0166578	1.77838
IMMT	-0.0522675	990	0.788495	0.834629	0.0785068
PHACTR2	-0.234606	722	0.0753689	0.117585	0.929648
HOOK2	0.0913217	1090	0.300792	0.378614	0.421803
BSPRY	0.0356982	993	0.770853	0.818737	0.0868553
KHSRP	0.442632	1452	0.000139326	0.000505058	3.29666	U
SPATS2L	0.524964	1487	4.54979e-05	0.000192261	3.71611	U
KANSL2	0.464487	1411	0.00047387	0.00146163	2.83516	U
C21orf91	0.502671	1403	0.000595204	0.00178833	2.74755	U
THOC1	-0.125503	745	0.109172	0.161668	0.791376
XPO7	-0.358543	591	0.00539768	0.0120364	1.9195
CAV1	-2.05804	15	6.14781e-13	1.01729e-09	8.99255	S-D
MAP4K3	-0.312166	533	0.00125164	0.00335662	2.4741	D
CASP4	0.00300924	935	0.884214	0.911961	0.0400237
BMPR2	-0.142377	614	0.0091606	0.0191228	1.71845
B3GLCT	-0.205869	728	0.0832336	0.128365	0.891552
ZNF574	0.0999448	1194	0.0669714	0.106107	0.974257
DDX51	-0.0129223	949	0.96943	0.97836	0.00950132
SPTAN1	-0.0786245	865	0.495138	0.572117	0.242515
CDR2L	0.304108	1307	0.0069762	0.0150845	1.82147
ERLIN1	-0.864746	313	8.96569e-07	6.46054e-06	5.18973	S-D
PARP14	0.0952378	1089	0.304387	0.382001	0.417935
PID1	-0.92871	58	6.52998e-12	1.67962e-09	8.77479	S-D
NXF1	-0.0238873	973	0.890268	0.917086	0.0375898
PHYHD1	0.120568	933	0.872126	0.902168	0.0447128
CCDC9B	0.359327	1251	0.0232833	0.0430449	1.36608
INTS13	0.0129619	1026	0.586308	0.658303	0.181574
RAP1GDS1	-0.464004	174	2.25237e-09	4.97202e-08	7.30347	D
HLA-DRB1	-0.974634	163	1.33783e-09	3.31156e-08	7.47997	S-D
PDS5A	-0.0662104	767	0.151772	0.214445	0.668684
SORBS3	-0.344314	529	0.00112397	0.0030544	2.51507	D
TRNT1	-0.0212703	995	0.759157	0.80922	0.0919334
WDR60	4.5912e-05	842	0.390645	0.472223	0.325853
ZNF622	0.410389	1572	2.25488e-06	1.38524e-05	4.85848	U
IMP4	-0.131408	840	0.38224	0.464339	0.333165
SOS1	-0.62926	226	2.40644e-08	3.06821e-07	6.51312	S-D
SNX21	-0.204924	786	0.19786	0.267859	0.572094
HK2	-0.269522	691	0.0438189	0.0737924	1.13199
IL33	-1.65264	139	4.1911e-10	1.54966e-08	7.80976	S-D
TRAP1	0.172283	1224	0.0392261	0.067128	1.1731
SMC5	-0.184556	632	0.0135856	0.0269255	1.56984
SLC4A1AP	0.571719	1497	3.26323e-05	0.000143747	3.8424	U
ZC3H3	-0.0328922	761	0.139063	0.198959	0.701236
NRDC	0.0196212	933	0.872126	0.902168	0.0447128
SLC25A5	0.0117313	973	0.890268	0.917086	0.0375898
ARHGAP4	-0.0323924	854	0.443396	0.521394	0.282834
SLC4A2	0.224754	1186	0.0766359	0.119341	0.923209
ACOX3	-0.396252	608	0.00800189	0.0169614	1.77054
ERF	-0.309679	700	0.0515543	0.0847916	1.07165
EVPL	0.235696	1091	0.297226	0.374763	0.426243
GLS	-0.210139	800	0.237855	0.311799	0.506125
GMPR	0.0318639	1090	0.300792	0.378614	0.421803
GTF2F1	0.552556	1678	2.99745e-08	3.71759e-07	6.42974	U
INPP4B	-0.982769	198	6.85163e-09	1.14181e-07	6.94241	S-D
MYH6	-2.01	124	1.9952e-10	9.91899e-09	8.00353	S-D
MIPEP	-0.038694	799	0.234822	0.308369	0.510929
MUT	-0.32442	611	0.00856374	0.0180424	1.74371
RC3H2	-0.0541303	914	0.759157	0.80922	0.0919334
SAMD12	0.706189	1513	1.89507e-05	8.97615e-05	4.04691	S-U
GTF3C4	-0.218589	715	0.0669714	0.106107	0.974257
ITIH1	-0.214624	799	0.234822	0.308369	0.510929
DGLUCY	-0.370945	702	0.0534204	0.087182	1.05957
TIMM21	-0.137653	830	0.341897	0.421827	0.374865
CCDC59	0.205496	1195	0.0658372	0.104646	0.980277
CXXC1	-0.0504893	977	0.866093	0.898125	0.0466631
ANKRD39	-0.316829	577	0.00385737	0.00903413	2.04411	D
CRLF3	-0.644544	316	1.00792e-06	7.1583e-06	5.14519	S-D
EHMT2	-0.172883	606	0.0076459	0.0163238	1.78718
LGALSL	-0.156684	674	0.0318635	0.0562364	1.24998
SIKE1	-0.437725	331	1.79605e-06	1.15619e-05	4.93697	D
THOC7	0.0514528	945	0.945004	0.959437	0.0179834
HKDC1	-0.462768	718	0.0704709	0.110938	0.954919
ARMC9	-0.0055144	906	0.712943	0.77192	0.112428
ACSF2	-0.0854545	953	0.993885	0.996918	0.00134068
GPX7	0.379244	1511	2.02987e-05	9.52318e-05	4.02122	U
VPS13A	-0.206521	745	0.109172	0.161668	0.791376
KNG1	-0.333644	503	0.000546662	0.00165934	2.78007	D
FAHD2A	0.315768	1341	0.00309062	0.00742954	2.12904	U
NRBF2	-0.0958603	842	0.390645	0.472223	0.325853
ITPA	0.555288	1429	0.000280066	0.000927179	3.03284	U
UTP11	0.87354	1866	2.89867e-12	1.55325e-09	8.80876	S-U
ZNF219	0.0607271	1115	0.220066	0.292301	0.53417
UFC1	0.297798	1075	0.357695	0.438212	0.358316
SDHA	0.0958256	1105	0.250265	0.325042	0.488061
COMMD9	-0.0230559	1109	0.237855	0.311799	0.506125
DNPEP	-0.410832	346	3.15988e-06	1.86194e-05	4.73003	D
IFT43	-0.136725	735	0.0932356	0.141214	0.850123
PARP1	0.678593	1636	1.79244e-07	1.64404e-06	5.78409	S-U
AHSG	-0.388423	641	0.0164375	0.0317584	1.49814
CFAP36	0.586917	1553	4.57263e-06	2.56901e-05	4.59023	S-U
NQO2	-0.100943	900	0.678951	0.741906	0.129651
NSF	-0.0268542	914	0.759157	0.80922	0.0919334
PDHB	0.517232	1457	0.000119239	0.000440612	3.35594	U
PLEK	-0.253342	658	0.0232833	0.0430449	1.36608
POLD1	-0.278034	520	0.000879489	0.00248119	2.60534	D
IMPDH1	0.20155	1269	0.0160965	0.0311811	1.50611
COL6A6	-1.29261	197	6.54559e-09	1.10956e-07	6.95485	S-D
PGLYRP2	-0.629152	288	3.31324e-07	2.73759e-06	5.56263	S-D
SORD	0.161118	1201	0.0593598	0.0957135	1.01903
CLEC3B	-0.30194	734	0.0917503	0.139357	0.855872
TTC4	0.351687	1544	6.34619e-06	3.42243e-05	4.46567	U
PSMD8	0.339025	1195	0.0658372	0.104646	0.980277
EPN2	-0.00519083	958	0.981655	0.987497	0.00546415
DCLK2	-0.218393	590	0.00527154	0.0117818	1.92879
PSMA4	0.0413978	989	0.794401	0.839978	0.0757322
RRAS2	-0.234995	605	0.00747328	0.0160304	1.79505
GIGYF2	0.593587	1775	3.27721e-10	1.3371e-08	7.87384	S-U
AHNAK2	-0.444309	552	0.00206159	0.00519214	2.28465	D
PRPF39	0.0903067	1052	0.457193	0.534642	0.271937
TLN2	-0.557399	285	2.93317e-07	2.48605e-06	5.60449	D
BICDL2	-0.50561	575	0.00367341	0.00863404	2.06379	D
SNX18	-0.20105	542	0.00158931	0.00412204	2.38489	D
RPP30	0.204836	1285	0.0114273	0.0232395	1.63377
PNP	0.125782	1153	0.129112	0.186481	0.729365
RPS3	0.403199	1635	1.86812e-07	1.70028e-06	5.76948	U
KRAS	0.486242	1159	0.117911	0.172408	0.763442
MRPS24	0.187481	1062	0.412145	0.492477	0.307614
CASC3	0.471651	1670	4.24682e-08	4.99486e-07	6.30148	U
ANPEP	-0.549766	388	1.43637e-05	7.06953e-05	4.15061	D
FAM83H	-0.0977613	733	0.0902841	0.137624	0.861304
NEO1	0.0674026	1100	0.266404	0.341357	0.466792
OTUD6B	0.452265	1343	0.00294033	0.00710291	2.14856	U
GAK	-0.104543	823	0.315341	0.394077	0.404419
TLE3	0.213056	1247	0.0252148	0.0460404	1.33686
IMPAD1	-0.0488051	891	0.629183	0.698489	0.15584
SEMA4C	-0.545801	608	0.00800189	0.0169614	1.77054
DNAAF5	-0.391849	517	0.000809638	0.00231504	2.63544	D
LIME1	-0.812769	328	1.60171e-06	1.04588e-05	4.98052	S-D
HPF1	-0.163132	867	0.504881	0.58167	0.235323
STX17	0.322722	1435	0.000234094	0.000788219	3.10335	U
SLFN11	-0.637512	355	4.40786e-06	2.48825e-05	4.60411	S-D
SYNJ2BP-COX16	-0.277118	519	0.000855608	0.00241959	2.61626	D
CAPN2	-0.388256	519	0.000855608	0.00241959	2.61626	D
PJA2	-0.256832	548	0.00185905	0.00473649	2.32454	D
ISPD	-0.316361	750	0.117911	0.172408	0.763442
ASH2L	0.587829	1734	2.36079e-09	5.15367e-08	7.28788	S-U
CORO1C	-0.238873	623	0.0111801	0.022831	1.64148
LAMC2	0.152026	1153	0.129112	0.186481	0.729365
PCDH19	0.311502	1056	0.43885	0.517695	0.285926
ZFYVE16	0.169477	1380	0.00112397	0.0030544	2.51507	U
NPLOC4	-0.159619	754	0.12529	0.181804	0.740396
DOCK6	-0.548572	381	1.12375e-05	5.71635e-05	4.24288	D
GUF1	0.0562261	958	0.981655	0.987497	0.00546415
PSMD13	-0.348458	430	5.91169e-05	0.000241031	3.61793	D
ABCC4	-0.435479	530	0.00115471	0.00312644	2.50495	D
GALNT7	-0.306657	707	0.0583335	0.0942898	1.02554
CAP1	0.568626	1690	1.76525e-08	2.39523e-07	6.62065	U
PCOLCE	-0.0474017	895	0.651112	0.717314	0.14429
SPATA5	0.510464	1630	2.29528e-07	2.00871e-06	5.69708	U
RLF	0.223694	1118	0.211538	0.282624	0.548791
HABP4	0.136383	843	0.39489	0.475895	0.322489
DGKZ	-0.467913	224	2.20318e-08	2.88363e-07	6.54006	D
MYBBP1A	-0.220438	663	0.0257189	0.0467731	1.33
NOC2L	-0.165689	690	0.0430233	0.0727009	1.13846
PLXND1	-0.773307	278	2.20292e-07	1.93936e-06	5.71234	S-D
HECTD3	-0.450762	371	7.87603e-06	4.15652e-05	4.38127	D
KIF13A	-0.185527	700	0.0515543	0.0847916	1.07165
PARP10	-0.0866638	739	0.0993706	0.149094	0.826541
FYCO1	-0.284635	363	5.90272e-06	3.20961e-05	4.49355	D
THEMIS2	0.164034	1096	0.27982	0.355468	0.4492
UBE4B	-0.1394	634	0.0141786	0.0279788	1.55317
NUDT19	-0.556211	538	0.00143003	0.00377513	2.42307	D
GEMIN5	-0.238585	603	0.00713849	0.015396	1.81259
SUCLG2	0.461208	1168	0.102557	0.152905	0.81558
CDK12	0.267916	1271	0.0154333	0.0300934	1.52153
MED8	0.560895	1464	9.56626e-05	0.000361392	3.44202	U
KAZN	0.662799	1498	3.15558e-05	0.000139525	3.85535	S-U
ZNF250	-0.188815	844	0.399162	0.480066	0.318699
MYL12A	0.252692	1202	0.0583335	0.0942898	1.02554
GPKOW	0.32985	1512	1.96137e-05	9.25315e-05	4.03371	U
ZFP36L2	0.570472	1643	1.33977e-07	1.28046e-06	5.89263	U
ZFP36L1	0.20348	1255	0.0214815	0.0400897	1.39697
FBXO3	-0.684081	312	8.62157e-07	6.23536e-06	5.20514	S-D
FBXO2	0.467187	1239	0.0294971	0.0526569	1.27854
PTK7	0.00286851	933	0.872126	0.902168	0.0447128
ACBD3	0.325985	1378	0.00118622	0.00320442	2.49425	U
ERCC2	-0.24204	607	0.00782208	0.0166578	1.77838
RSBN1L	0.105524	1123	0.19786	0.267859	0.572094
NPEPPS	-0.579649	427	5.36104e-05	0.00022148	3.65467	D
MECP2	-0.474028	541	0.00154803	0.00403621	2.39403	D
INTS1	-0.0892339	820	0.304387	0.382001	0.417935
UBR3	-0.754916	510	0.000666182	0.00196958	2.70563	S-D
SUPT5H	0.451797	1542	6.82144e-06	3.64879e-05	4.43785	U
RPL34	0.755914	1623	3.05492e-07	2.57083e-06	5.58993	S-U
RPL35A	0.892191	1765	5.35214e-10	1.78889e-08	7.74742	S-U
RPL36	0.380167	1521	1.43637e-05	7.06953e-05	4.15061	U
ZSCAN26	-0.359298	519	0.000855608	0.00241959	2.61626	D
EZR	0.578124	1667	4.835e-08	5.58669e-07	6.25285	U
PRUNE2	-0.649576	311	8.29019e-07	6.02516e-06	5.22003	S-D
CPSF6	0.864925	1668	4.63067e-08	5.37157e-07	6.2699	S-U
SPCS2	-0.187175	794	0.220066	0.292301	0.53417
CGN	0.415179	1524	1.29339e-05	6.47351e-05	4.18886	U
PZP	-1.42413	158	1.05335e-09	2.80702e-08	7.55175	S-D
SCIN	-0.405551	539	0.00146841	0.00385923	2.4135	D
FBXO21	-0.48514	511	0.000685117	0.0020175	2.69519	D
CDH11	0.530424	1311	0.00635967	0.0139193	1.85638
SARS	0.00937338	953	0.993885	0.996918	0.00134068
SELENBP1	-0.208167	663	0.0257189	0.0467731	1.33
KDM2A	0.0948929	1197	0.0636162	0.101745	0.992488
EDEM3	-0.30862	741	0.102557	0.152905	0.81558
LIMCH1	-0.229241	664	0.0262316	0.0475593	1.32276
CEP170B	0.0553052	1104	0.253437	0.327938	0.484209
PSME4	-0.609982	446	9.87377e-05	0.000371113	3.43049	S-D
CIB1	-0.175457	834	0.357695	0.438212	0.358316
UQCRFS1	0.432886	1399	0.000666182	0.00196958	2.70563	U
TRMT1L	-0.112385	747	0.112604	0.165713	0.780643
ARHGEF16	-0.10035	749	0.116121	0.170253	0.768905
FAM208A	-0.177318	625	0.0116793	0.023695	1.62534
BICRA	0.0724084	979	0.85405	0.887816	0.051677
NACA	1.04688	1751	1.05335e-09	2.80702e-08	7.55175	S-U
TSTD1	0.637633	1700	1.12837e-08	1.68999e-07	6.77212	S-U
MMAB	0.715772	1572	2.25488e-06	1.38524e-05	4.85848	S-U
CCDC97	0.0125024	1073	0.365764	0.446894	0.349795
VPS26B	0.00417446	1041	0.50979	0.58664	0.231628
GBP5	-0.299311	615	0.00936765	0.0195	1.70997
RBP7	-0.586274	258	9.5735e-08	9.76497e-07	6.01033	S-D
LRG1	-0.671853	389	1.4873e-05	7.28381e-05	4.13764	S-D
DDX54	-0.181791	894	0.6456	0.712835	0.147011
BRD2	0.758671	1706	8.60296e-09	1.34643e-07	6.87082	S-U
METAP1	0.102971	1128	0.184841	0.2536	0.595851
IGSF8	-0.525017	389	1.4873e-05	7.28381e-05	4.13764	D
SCAMP3	-0.052879	812	0.276423	0.352061	0.453383
WDR13	-0.269996	516	0.000787523	0.00225945	2.646	D
WDR4	0.134798	1143	0.149594	0.211773	0.674129
BRWD1	-0.171158	840	0.38224	0.464339	0.333165
TM9SF4	-0.49051	589	0.00514807	0.0115451	1.9376
RABGAP1	-0.233677	677	0.0337434	0.0589911	1.22921
ECE1	-0.382529	425	5.02133e-05	0.000209198	3.67944	D
GATAD2A	0.402015	1481	5.53895e-05	0.000227875	3.6423	U
PLEKHG2	-0.374704	557	0.00234318	0.00578799	2.23747	D
METTL7B	-0.446992	674	0.0318635	0.0562364	1.24998
DDX6	-0.0446435	998	0.741715	0.795069	0.0995949
TK1	-0.175246	791	0.211538	0.282624	0.548791
SEPT9	0.382459	1437	0.000220415	0.00074855	3.12578	U
MGME1	0.449282	1484	5.02133e-05	0.000209198	3.67944	U
LRRC42	-0.0898985	724	0.0779201	0.121023	0.917133
HSPA5	0.875247	1828	2.21208e-11	2.67075e-09	8.57337	S-U
METTL15	0.354618	1311	0.00635967	0.0139193	1.85638
MRPS23	0.254086	1309	0.00666152	0.0144888	1.83897
MRPS10	0.517354	1585	1.37381e-06	9.22523e-06	5.03502	U
MRPS15	0.380268	1227	0.0370873	0.0640049	1.19379
MRPS6	0.508939	1505	2.49125e-05	0.000113721	3.94416	U
WDR5	0.779807	1782	2.31688e-10	1.10538e-08	7.95649	S-U
ZFP91	0.340325	1511	2.02987e-05	9.52318e-05	4.02122	U
RPL4	0.509581	1696	1.35049e-08	1.96302e-07	6.70707	U
FBP1	-0.0910134	843	0.39489	0.475895	0.322489
LIMA1	0.410606	1402	0.000612257	0.0018312	2.73726	U
PSTPIP2	0.203321	1241	0.0283718	0.0510019	1.29241
MEX3D	-0.243864	645	0.0178654	0.0341161	1.46704
MRPL53	0.739045	1606	6.04648e-07	4.58602e-06	5.33856	S-U
TADA1	0.0492605	1074	0.361716	0.442771	0.353821
GTF3A	0.576923	1677	3.1315e-08	3.85957e-07	6.41346	U
FOLR2	-1.35483	177	2.59309e-09	5.53817e-08	7.25663	S-D
TYMP	0.249686	1146	0.143205	0.204145	0.690062
C8G	-0.180316	642	0.0167847	0.0323027	1.49076
PLD3	-0.238925	808	0.26312	0.337807	0.471331
SEZ6L2	-0.265187	759	0.135014	0.193776	0.712701
OSTF1	0.528542	1387	0.000929117	0.00259889	2.58521	U
NUFIP1	0.168629	1051	0.461845	0.53891	0.268484
ZBTB11	0.0157243	936	0.890268	0.917086	0.0375898
PRPF38B	0.457303	1581	1.60171e-06	1.04588e-05	4.98052	U
APIP	0.234866	1226	0.037789	0.0649882	1.18717
C1QC	-0.248773	710	0.0614575	0.0985853	1.00619
KIRREL1	-0.341218	544	0.00167494	0.00432515	2.364	D
NCBP3	0.486086	1509	2.17378e-05	0.000100864	3.99627	U
CDH5	-0.730945	187	4.13169e-09	7.80928e-08	7.10739	S-D
EPB42	-0.98127	251	7.11306e-08	7.51444e-07	6.1241	S-D
SYNC	-0.270381	648	0.0190066	0.0360279	1.44336
GBP1	0.398412	1274	0.0144835	0.0284571	1.54581
TACSTD2	-0.244417	735	0.0932356	0.141214	0.850123
RDH11	-0.374396	555	0.00222656	0.00553693	2.25673	D
IRAK4	0.225747	1204	0.0563249	0.0913678	1.03921
DYNC1LI1	0.0803035	1101	0.26312	0.337807	0.471331
SLC2A1	-0.698588	444	9.2678e-05	0.000351238	3.4544	S-D
PCYOX1	-0.485015	384	1.24882e-05	6.28235e-05	4.20188	D
MTRF1L	-0.263022	686	0.0399619	0.06819	1.16628
ELF3	0.345564	1144	0.147441	0.209476	0.678865
GPC1	-0.235977	656	0.0223666	0.0415842	1.38107
HCLS1	0.25195	1233	0.0331065	0.0579804	1.23672
GSTT1	-0.71309	436	7.17761e-05	0.000283842	3.54692	S-D
HSPA1B	0.140599	1168	0.102557	0.152905	0.81558
ICAM1	0.241873	1218	0.0438189	0.0737924	1.13199
ITGAL	-0.151567	820	0.304387	0.382001	0.417935
UBQLN1	0.278274	1397	0.000704551	0.00206547	2.68498	U
UBQLN2	0.232219	1265	0.0174986	0.0334805	1.47521
SKAP2	0.499489	1502	2.75779e-05	0.000124733	3.90402	U
PFN2	0.553747	1374	0.00132038	0.00351862	2.45363	U
RPL6	0.908484	1829	2.09912e-11	2.58717e-09	8.58718	S-U
KIFC1	0.394445	1202	0.0583335	0.0942898	1.02554
CD180	-0.311643	574	0.00358445	0.00844844	2.07322	D
FAM129A	-0.976289	76	1.70111e-11	2.34042e-09	8.63071	S-D
ACAA2	0.0211773	915	0.764998	0.814273	0.0892299
TBC1D10B	0.0752077	1061	0.416528	0.49621	0.304334
LAMB1	-0.369983	458	0.000143709	0.000518719	3.28507	D
LCP1	0.648468	1556	4.0952e-06	2.32954e-05	4.63273	S-U
SZRD1	0.442151	1358	0.00200914	0.00506868	2.29511	U
DHX36	-0.275911	514	0.000744965	0.00216146	2.66525	D
MFGE8	-0.512494	411	3.15558e-05	0.000139525	3.85535	D
MGAT1	-0.0984225	770	0.158449	0.222129	0.653394
ORM1	-0.67157	399	2.10066e-05	9.79313e-05	4.00908	S-D
PGGT1B	-0.218269	608	0.00800189	0.0169614	1.77054
SERPINB5	-0.466196	735	0.0932356	0.141214	0.850123
BST1	-0.661529	321	1.22369e-06	8.4081e-06	5.0753	S-D
RBM27	0.564607	1525	1.24882e-05	6.28235e-05	4.20188	U
ASNS	0.158277	1159	0.117911	0.172408	0.763442
ENG	-0.104832	786	0.19786	0.267859	0.572094
DAP3	0.333865	1189	0.0728863	0.114315	0.941898
CWF19L2	0.199092	1271	0.0154333	0.0300934	1.52153
FAP	-0.0590845	889	0.618339	0.689036	0.161758
FN1	0.36817	1142	0.151772	0.214445	0.668684
RPLP0	0.764589	1721	4.32734e-09	8.12716e-08	7.09006	S-U
DCHS1	-0.509669	158	1.05335e-09	2.80702e-08	7.55175	D
RAB8A	-0.529645	764	0.145311	0.206749	0.684558
CDK2	-0.193277	908	0.724406	0.781043	0.107325
MRPS33	0.177466	1185	0.0779201	0.121023	0.917133
MRPS35	0.96238	1871	2.20483e-12	1.55325e-09	8.80876	S-U
ASS1	0.233396	1156	0.123412	0.179388	0.746207
C6	-0.591067	430	5.91169e-05	0.000241031	3.61793	S-D
MRPL38	-0.211415	645	0.0178654	0.0341161	1.46704
GDI2	0.48775	1578	1.79605e-06	1.15619e-05	4.93697	U
GLRX	-0.172467	779	0.179815	0.248027	0.605502
TENM4	-0.60374	352	3.94696e-06	2.25388e-05	4.64707	S-D
RUNX1	0.213694	1115	0.220066	0.292301	0.53417
HCCS	-0.446149	433	6.51561e-05	0.000261864	3.58192	D
MTR	-0.514437	344	2.93276e-06	1.74901e-05	4.75721	D
MTRR	-0.357718	814	0.283244	0.359201	0.444662
SH3BP2	0.0419824	1005	0.701545	0.76167	0.118233
ATP13A1	-0.657679	318	1.08943e-06	7.66358e-06	5.11557	S-D
RP2	-0.485403	618	0.0100141	0.0207144	1.68373
COX5B	0.555519	1277	0.0135856	0.0269255	1.56984
PRSS3	-0.954683	304	6.29103e-07	4.74716e-06	5.32357	S-D
PPOX	-0.18849	679	0.0350487	0.0610027	1.21465
ENPP1	-0.547124	573	0.00349745	0.00827968	2.08199	D
LCA5	0.037471	884	0.591592	0.663355	0.178254
MMS19	0.026475	935	0.884214	0.911961	0.0400237
SET	1.06202	1663	5.74328e-08	6.37471e-07	6.19554	S-U
GTF3C5	-0.0846022	799	0.234822	0.308369	0.510929
TACC1	0.0341729	1024	0.596899	0.668292	0.175034
ESRP1	0.288094	1269	0.0160965	0.0311811	1.50611
PPFIBP2	-0.0770282	956	0.993885	0.996918	0.00134068
STX7	-0.00966181	830	0.341897	0.421827	0.374865
PXN	0.183988	1246	0.0257189	0.0467731	1.33
NCOA7	0.0787734	1101	0.26312	0.337807	0.471331
FIZ1	0.178486	1120	0.205987	0.276645	0.558078
RPL23A	1.05476	1722	4.13169e-09	7.80928e-08	7.10739	S-U
ABCB10	-0.267514	530	0.00115471	0.00312644	2.50495	D
TXNIP	-0.476498	566	0.00294033	0.00710291	2.14856	D
ATP6AP1	0.0541315	920	0.794401	0.839978	0.0757322
DNM1L	0.130345	1166	0.105823	0.157141	0.803709
ADI1	0.198901	1280	0.0127373	0.0255177	1.59316
NOL10	0.445718	1299	0.00837266	0.0177029	1.75196
NAA15	-0.137112	782	0.187393	0.256446	0.591003
GIT2	-0.336259	365	6.34619e-06	3.42243e-05	4.46567	D
SORT1	-0.0178908	957	0.987769	0.99213	0.00343157
FKBP1A	0.210024	1246	0.0257189	0.0467731	1.33
FKBP2	0.243165	1337	0.00341238	0.00810099	2.09146	U
ATXN2	0.0981799	1063	0.40779	0.488456	0.311174
RPS6	1.16646	1752	1.00399e-09	2.74982e-08	7.5607	S-U
TSFM	0.527694	1403	0.000595204	0.00178833	2.74755	U
CCDC47	0.0251719	1048	0.475958	0.552653	0.257547
BCKDK	-0.0986652	892	0.634636	0.702696	0.153232
PUF60	0.519604	1705	9.0021e-09	1.40149e-07	6.85341	U
DNAJB6	0.365441	1321	0.00502722	0.0113256	1.94594
TST	0.195492	1039	0.519682	0.596168	0.224631
BCCIP	0.399511	1521	1.43637e-05	7.06953e-05	4.15061	U
PSAT1	0.0564827	1122	0.200543	0.270808	0.567338
FUBP1	0.446431	1517	1.6506e-05	7.97138e-05	4.09847	U
GNB1L	-0.072022	849	0.420938	0.500155	0.300896
TRIM29	-0.0796426	903	0.695871	0.757177	0.120802
WNT7A	0.0356409	1066	0.39489	0.475895	0.322489
KDELC1	0.23505	1252	0.0228209	0.0422695	1.37397
ZKSCAN4	-0.000531281	941	0.920629	0.941802	0.0260403
COL8A1	0.209537	1104	0.253437	0.327938	0.484209
NCAPD2	-0.227071	756	0.129112	0.186481	0.729365
C4B_2	-0.642594	306	6.80904e-07	5.07333e-06	5.29471	S-D
VPS4B	0.328537	1474	6.95018e-05	0.00027614	3.55887	U
S100A16	-0.484274	440	8.15967e-05	0.00031592	3.50042	D
TCEAL2	-0.204749	845	0.403462	0.484548	0.314663
SELENOM	0.0848142	1011	0.66776	0.732926	0.13494
CCNT1	0.241013	1300	0.0081854	0.0173317	1.76116
VPS11	-0.209997	666	0.0272836	0.0492553	1.30755
VPS16	-0.238345	739	0.0993706	0.149094	0.826541
VPS18	-0.191118	733	0.0902841	0.137624	0.861304
ADGRE5	-0.0406139	886	0.602227	0.674002	0.171339
VPS26A	0.343115	1596	8.96569e-07	6.46054e-06	5.18973	U
HLA-B	-0.491596	573	0.00349745	0.00827968	2.08199	D
HLA-DRB3	-0.340847	698	0.0497432	0.0821783	1.08524
SEPT4	-0.49127	571	0.0033292	0.00792259	2.10113	D
MYL6	0.25098	1164	0.109172	0.161668	0.791376
MYL1	-0.214021	743	0.105823	0.157141	0.803709
COX6A1	-0.0429927	977	0.866093	0.898125	0.0466631
DHX38	0.260391	1366	0.00163161	0.00422064	2.37462	U
VPS35	-0.0877187	740	0.100954	0.151009	0.820997
AAR2	0.518792	1530	1.04711e-05	5.3727e-05	4.26981	U
SLC44A1	-0.458741	434	6.72958e-05	0.000269001	3.57025	D
PCIF1	0.0630677	998	0.741715	0.795069	0.0995949
OSBPL8	-0.450535	445	9.56626e-05	0.000361392	3.44202	D
PDRG1	0.918564	1615	4.22104e-07	3.35641e-06	5.47413	S-U
DTD2	-0.512361	562	0.0026596	0.00648832	2.18787	D
WDR89	0.520804	1507	2.32737e-05	0.000106817	3.97136	U
UBE2F	0.307007	1474	6.95018e-05	0.00027614	3.55887	U
ESF1	0.756955	1857	4.72609e-12	1.55325e-09	8.80876	S-U
RPL21	0.874648	1704	9.41923e-09	1.45875e-07	6.83602	S-U
TXNDC9	0.144173	1123	0.19786	0.267859	0.572094
PTGS1	-0.345916	571	0.0033292	0.00792259	2.10113	D
PTP4A2	-0.885034	156	9.56894e-10	2.69571e-08	7.56933	S-D
PTPN2	0.251	1362	0.00181135	0.00462693	2.33471	U
PTPN6	0.145239	1128	0.184841	0.2536	0.595851
CAD	-0.318304	501	0.000516377	0.00157794	2.80191	D
GAB2	-0.00773744	1067	0.390645	0.472223	0.325853
VPS33A	-0.0122672	930	0.85405	0.887816	0.051677
VPS45	-0.0638203	812	0.276423	0.352061	0.453383
SETD7	-0.0467616	846	0.40779	0.488456	0.311174
GPI	0.412502	1416	0.000410202	0.00128468	2.89121	U
NRP1	-0.659915	190	4.74608e-09	8.63932e-08	7.06352	S-D
FCHSD2	-0.0763423	642	0.0167847	0.0323027	1.49076
PARK7	0.746424	1491	3.98608e-05	0.000172003	3.76446	S-U
RPRD2	0.117422	1214	0.0471267	0.0785799	1.10469
PPP6C	0.0971716	1008	0.684574	0.747083	0.126631
APEX1	0.237992	1225	0.0385018	0.0660797	1.17993
DDX39B	0.261625	1552	4.7433e-06	2.6523e-05	4.57638	U
UPF1	0.185627	1397	0.000704551	0.00206547	2.68498	U
BBX	0.263032	1339	0.00324787	0.00775713	2.1103	U
RNPS1	0.301984	1438	0.00021386	0.000728799	3.13739	U
VAT1	-0.491373	422	4.54979e-05	0.000192261	3.71611	D
ZMPSTE24	-0.164807	673	0.0312571	0.0552817	1.25742
GFM1	0.42548	1603	6.80904e-07	5.07333e-06	5.29471	U
WRNIP1	0.242803	1201	0.0593598	0.0957135	1.01903
SIRPA	-0.397382	439	7.90289e-05	0.0003084	3.51089	D
DBN1	0.58035	1661	6.25738e-08	6.75523e-07	6.17036	U
DGUOK	-0.171726	906	0.712943	0.77192	0.112428
DRAP1	0.35147	1452	0.000139326	0.000505058	3.29666	U
HLA-DQA1	-0.0697501	904	0.701545	0.76167	0.118233
PTPRA	-0.220422	634	0.0141786	0.0279788	1.55317
WDFY1	0.343009	1477	6.3081e-05	0.000254561	3.59421	U
PBK	0.261332	1214	0.0471267	0.0785799	1.10469
DPP3	-0.00321777	966	0.932809	0.950154	0.0222059
LTBP3	-0.355531	647	0.0186193	0.0353731	1.45133
CHST14	-0.52093	555	0.00222656	0.00553693	2.25673	D
PSMD9	0.0968106	1120	0.205987	0.276645	0.558078
GIMAP1	-0.779276	288	3.31324e-07	2.73759e-06	5.56263	S-D
COLEC12	-1.07939	374	8.76745e-06	4.57392e-05	4.33971	S-D
HLA-DRB5	-0.209513	805	0.253437	0.327938	0.484209
NOL6	-0.235055	826	0.326552	0.405943	0.391535
CTNNBL1	-0.0557791	864	0.490305	0.566975	0.246436
ATP5PF	0.00273248	892	0.634636	0.702696	0.153232
CAMSAP1	0.111602	1110	0.234822	0.308369	0.510929
RABL6	0.106769	1133	0.172467	0.239455	0.620776
MOB3A	-0.680299	431	6.10685e-05	0.000247792	3.60591	S-D
PRRC1	0.731668	1604	6.5451e-07	4.90758e-06	5.30913	S-U
RNASEH2B	0.141662	1182	0.0818785	0.126506	0.897888
RACGAP1	0.771897	1559	3.66576e-06	2.10959e-05	4.6758	S-U
ATAT1	0.00108208	949	0.96943	0.97836	0.00950132
HDGF	1.24127	1825	2.58786e-11	2.88864e-09	8.53931	S-U
P3H1	-0.213455	672	0.0306607	0.0545038	1.26357
COG8	-0.484357	608	0.00800189	0.0169614	1.77054
UTP4	-0.0438777	911	0.741715	0.795069	0.0995949
MRPS27	0.0138083	908	0.724406	0.781043	0.107325
MRPS7	0.419115	1407	0.000531318	0.00162108	2.79019	U
MRPS31	0.467842	1492	3.85588e-05	0.000167362	3.77634	U
SLC25A19	-0.463019	615	0.00936765	0.0195	1.70997
TPP2	-0.302707	674	0.0318635	0.0562364	1.24998
SDF4	0.512828	1471	7.65376e-05	0.000299865	3.52307	U
UCK2	-0.12735	861	0.475958	0.552653	0.257547
C1orf50	0.461911	1567	2.72135e-06	1.63946e-05	4.7853	U
POLG	-0.591085	152	7.89134e-10	2.29976e-08	7.63832	S-D
TNNT1	-0.53705	646	0.018239	0.0347174	1.45945
PCK1	-0.0131771	1001	0.724406	0.781043	0.107325
CSK	-0.00528477	991	0.782602	0.829132	0.0813762
EIF2B4	-0.0565853	873	0.534704	0.610677	0.214188
TUFT1	-0.272723	663	0.0257189	0.0467731	1.33
ACAP2	-0.345413	574	0.00358445	0.00844844	2.07322	D
CEP55	0.4039	1391	0.000832328	0.00236961	2.62532	U
DPP4	-0.557045	408	2.85251e-05	0.000128526	3.89101	D
ELMO1	-0.371112	463	0.000167637	0.00059173	3.22788	D
SNAP23	-0.253753	670	0.0294971	0.0526569	1.27854
HMOX2	-0.298484	517	0.000809638	0.00231504	2.63544	D
SMARCAL1	-0.103774	791	0.211538	0.282624	0.548791
SHTN1	0.807841	1709	7.50603e-09	1.22668e-07	6.91127	S-U
ACSF3	-0.339347	555	0.00222656	0.00553693	2.25673	D
ARIH1	0.142801	1187	0.0753689	0.117585	0.929648
POLD2	-0.315375	627	0.0121981	0.024554	1.60988
PGGHG	0.0849509	983	0.83007	0.868227	0.0613666
SLC39A10	-0.131664	811	0.273055	0.348822	0.457396
UAP1L1	-0.162665	743	0.105823	0.157141	0.803709
CBX1	0.673433	1552	4.7433e-06	2.6523e-05	4.57638	S-U
ACADM	0.242874	1421	0.000354597	0.00113456	2.94517	U
UBE3C	-0.32786	493	0.000410202	0.00128468	2.89121	D
RBM28	0.637593	1733	2.47429e-09	5.38157e-08	7.26909	S-U
SMYD2	-0.087043	845	0.403462	0.484548	0.314663
CBX5	0.544469	1588	1.22369e-06	8.4081e-06	5.0753	U
ALDH7A1	0.0717048	1016	0.640108	0.707564	0.150234
MCEE	-0.180093	822	0.311662	0.38989	0.409058
CCSAP	0.419422	1363	0.00176479	0.00452164	2.3447	U
TIA1	0.480954	1621	3.31324e-07	2.73759e-06	5.56263	U
NMI	0.587766	1616	4.05465e-07	3.25473e-06	5.48749	S-U
FAM221A	-0.62108	442	8.69708e-05	0.000333454	3.47696	S-D
STAM2	0.183112	1322	0.00490895	0.0111014	1.95462
CNKSR1	0.115365	1035	0.539759	0.615501	0.210772
SAA2	-0.864585	640	0.0160965	0.0311811	1.50611
BRAP	-0.02817	945	0.945004	0.959437	0.0179834
UBAP2L	0.59738	1648	1.0864e-07	1.07298e-06	5.96941	S-U
ZNF8	0.0991419	1046	0.485497	0.562625	0.249781
PNPT1	0.132236	1148	0.139063	0.198959	0.701236
TNXB	-1.42505	152	7.89134e-10	2.29976e-08	7.63832	S-D
STXBP2	0.110094	1135	0.167695	0.233377	0.631943
YPEL5	0.282667	1111	0.231816	0.305031	0.515655
SMARCC1	0.992704	1848	7.6697e-12	1.74515e-09	8.75817	S-U
CD36	-1.20897	313	8.96569e-07	6.46054e-06	5.18973	S-D
ABAT	0.147853	1072	0.369841	0.451316	0.345519
GSDME	-0.471977	466	0.000183743	0.000640179	3.1937	D
OPA1	0.125437	1106	0.247121	0.321665	0.492597
PTPRK	-0.186225	660	0.0242324	0.0444799	1.35184
XRN2	0.319965	1419	0.000375935	0.00119187	2.92377	U
XYLB	-0.486829	477	0.000256114	0.000855547	3.06776	D
WDR48	-0.0109082	1038	0.524665	0.60072	0.221328
ASAH1	0.380192	1585	1.37381e-06	9.22523e-06	5.03502	U
APC	-0.264373	537	0.00139258	0.00368613	2.43343	D
GALE	0.251452	1078	0.345804	0.426026	0.370564
EXOSC7	0.299132	1478	6.10685e-05	0.000247792	3.60591	U
LAMB3	-0.246486	856	0.452567	0.530281	0.275494
NCF2	-0.492925	201	7.85563e-09	1.26632e-07	6.89746	D
MFN2	-0.228418	656	0.0223666	0.0415842	1.38107
GSN	0.179872	1262	0.0186193	0.0353731	1.45133
FCGR3A	0.0764648	1059	0.425376	0.504212	0.297387
CTSC	0.454039	1423	0.000334396	0.00107867	2.96711	U
ALAD	-0.259746	489	0.00036512	0.00116445	2.93388	D
PCCA	-0.0733902	773	0.165346	0.230814	0.636738
SERPINA1	-0.264772	557	0.00234318	0.00578799	2.23747	D
HEXA	0.360331	1411	0.00047387	0.00146163	2.83516	U
ATL1	-1.08295	155	9.11954e-10	2.59381e-08	7.58606	S-D
ETFA	0.586092	1585	1.37381e-06	9.22523e-06	5.03502	S-U
SPG21	-0.0179939	951	0.981655	0.987497	0.00546415
STXBP5	-0.19452	568	0.00309062	0.00742954	2.12904	D
PATL1	0.0813372	1152	0.131057	0.188691	0.724249
GBE1	-0.534806	344	2.93276e-06	1.74901e-05	4.75721	D
TFRC	-0.2641	738	0.0978074	0.147121	0.832324
UBP1	0.227941	1245	0.0262316	0.0475593	1.32276
ATXN1	-0.281291	590	0.00527154	0.0117818	1.92879
CYP1B1	-0.819622	388	1.43637e-05	7.06953e-05	4.15061	S-D
SULF1	0.516924	1219	0.0430233	0.0727009	1.13846
DEPTOR	0.0317777	1061	0.416528	0.49621	0.304334
NUDCD1	0.121792	1037	0.529672	0.605984	0.217539
WDSUB1	0.0423846	1067	0.390645	0.472223	0.325853
WIPF2	0.383968	1340	0.00316835	0.00760097	2.11913	U
SACM1L	-0.485159	476	0.000248567	0.000832215	3.07976	D
PSIP1	0.762256	1572	2.25488e-06	1.38524e-05	4.85848	S-U
VGLL4	0.756423	1663	5.74328e-08	6.37471e-07	6.19554	S-U
TBC1D13	0.0295952	950	0.975542	0.983019	0.00743811
DIS3	-0.0656086	913	0.753329	0.804748	0.0943402
DPYSL4	-0.145685	815	0.286697	0.362802	0.44033
MTPAP	-0.086209	828	0.334168	0.413585	0.383436
TM9SF3	-0.404153	727	0.0818785	0.126506	0.897888
FBXL15	-0.201776	821	0.30801	0.386057	0.413349
SPARCL1	-0.499651	391	1.59435e-05	7.75036e-05	4.11068	D
PDXDC1	0.388264	1553	4.57263e-06	2.56901e-05	4.59023	U
SPON2	-0.144146	875	0.544839	0.620694	0.207122
SP110	-0.320252	628	0.0124651	0.0250318	1.60151
SEC24D	0.0124689	1035	0.539759	0.615501	0.210772
RAB11B	-0.243007	627	0.0121981	0.024554	1.60988
BORCS6	-0.339565	594	0.00579261	0.01283	1.89177
SMARCAD1	0.556622	1477	6.3081e-05	0.000254561	3.59421	U
UVSSA	-0.123992	833	0.353703	0.434311	0.362199
ZNF317	0.13154	1207	0.0534204	0.087182	1.05957
ZNF24	0.397893	1495	3.48908e-05	0.000152899	3.81559	U
XRCC1	0.623523	1782	2.31688e-10	1.10538e-08	7.95649	S-U
USP8	0.0318374	1028	0.575804	0.649592	0.18736
COX5A	0.443143	1231	0.0343907	0.0599987	1.22186
REPS1	-0.221548	714	0.0658372	0.104646	0.980277
ZNF791	0.702461	1686	2.10791e-08	2.77736e-07	6.55637	S-U
DNAH5	0.870812	1288	0.0106999	0.0219718	1.65813
PLCD3	0.163456	964	0.945004	0.959437	0.0179834
CNTROB	-0.450187	395	1.8309e-05	8.72111e-05	4.05943	D
PACSIN3	-0.248974	673	0.0312571	0.0552817	1.25742
CA1	-1.16166	190	4.74608e-09	8.63932e-08	7.06352	S-D
PROS1	-0.858252	145	5.61944e-10	1.82663e-08	7.73835	S-D
CILP	-0.0514014	977	0.866093	0.898125	0.0466631
UBE2O	0.00154944	991	0.782602	0.829132	0.0813762
GPT2	0.665426	1393	0.000787523	0.00225945	2.646	S-U
ZBTB4	-0.206038	767	0.151772	0.214445	0.668684
SRRT	0.510015	1751	1.05335e-09	2.80702e-08	7.55175	U
TOMM40	-0.432077	662	0.0252148	0.0460404	1.33686
ROBO2	0.183486	929	0.848042	0.883588	0.0537501
SYNPO2	-1.07357	181	3.12637e-09	6.35588e-08	7.19682	S-D
UBLCP1	0.148751	1085	0.31905	0.398122	0.399983
MTREX	-0.0786789	867	0.504881	0.58167	0.235323
NSDHL	0.324304	1197	0.0636162	0.101745	0.992488
NIPSNAP1	0.636088	1660	6.53088e-08	6.98675e-07	6.15573	S-U
CERCAM	-0.108233	734	0.0917503	0.139357	0.855872
RTF2	0.556064	1563	3.15988e-06	1.86194e-05	4.73003	U
ALDOA	0.609849	1615	4.22104e-07	3.35641e-06	5.47413	S-U
CYB5R3	-0.775545	201	7.85563e-09	1.26632e-07	6.89746	S-D
POF1B	-0.128136	871	0.524665	0.60072	0.221328
SYTL4	-0.500244	437	7.41207e-05	0.000291555	3.53528	D
MAGED2	0.462779	1500	2.95032e-05	0.000132028	3.87933	U
SERPINA5	-1.04626	264	1.23222e-07	1.19115e-06	5.92403	S-D
TBC1D2B	-0.369961	436	7.17761e-05	0.000283842	3.54692	D
FGD5	-0.557734	380	1.08479e-05	5.53718e-05	4.25671	D
GSPT1	0.360249	1525	1.24882e-05	6.28235e-05	4.20188	U
SLC9A3R2	0.370976	1367	0.00158931	0.00412204	2.38489	U
MCUB	-0.415716	422	4.54979e-05	0.000192261	3.71611	D
ECHS1	0.456889	1565	2.93276e-06	1.74901e-05	4.75721	U
HK3	-0.720224	283	2.70356e-07	2.32474e-06	5.63363	S-D
FTSJ3	0.202515	1320	0.00514807	0.0115451	1.9376
GOLGA2	0.274124	1390	0.000855608	0.00241959	2.61626	U
PTPRG	-0.43139	297	4.76069e-07	3.73036e-06	5.42825	D
ATP6V0A1	-0.703628	213	1.35049e-08	1.96302e-07	6.70707	S-D
TMEM119	-0.991685	450	0.000111996	0.000415927	3.38098	S-D
RANBP3	0.472261	1372	0.00139258	0.00368613	2.43343	U
ATF7	0.497971	1590	1.13253e-06	7.90098e-06	5.10232	U
SHC1	0.243229	1290	0.0102382	0.0211337	1.67502
TBCEL	-0.020372	857	0.457193	0.534642	0.271937
EEF1D	-0.00465858	981	0.842042	0.878265	0.0563744
NEK7	-0.492489	434	6.72958e-05	0.000269001	3.57025	D
TRIM2	0.0652834	1113	0.225886	0.298958	0.52439
SUMF2	-0.133422	675	0.0324799	0.0570689	1.2436
EPN1	0.169058	1143	0.149594	0.211773	0.674129
ITPKB	-0.00807461	841	0.386429	0.468369	0.329411
KARS	0.466937	1341	0.00309062	0.00742954	2.12904	U
ITSN2	-0.0332228	949	0.96943	0.97836	0.00950132
RFC5	0.168184	1093	0.290179	0.36658	0.435831
VWA5A	-0.256569	582	0.00435446	0.0100237	1.99897
MYO1B	-0.250942	505	0.000578594	0.00174285	2.75874	D
EMG1	0.369697	1324	0.00467991	0.0106609	1.97221
PHF10	0.840405	1707	8.22104e-09	1.30042e-07	6.88592	S-U
DNAJA4	-0.395198	614	0.0091606	0.0191228	1.71845
ITPRID2	0.231135	1139	0.158449	0.222129	0.653394
DPP9	0.0459813	875	0.544839	0.620694	0.207122
LRRC57	-0.51137	249	6.53088e-08	6.98675e-07	6.15573	D
TOPBP1	-0.0795517	868	0.50979	0.58664	0.231628
MPST	-0.0987994	731	0.0874083	0.134105	0.872556
LXN	-0.295451	435	6.95018e-05	0.00027614	3.55887	D
CSDE1	0.893026	1816	4.13059e-11	3.70251e-09	8.4315	S-U
CLGN	0.127728	954	1	1	0
EIF4E	-0.513872	582	0.00435446	0.0100237	1.99897
SPAG9	-0.0611653	808	0.26312	0.337807	0.471331
PPP3CA	-0.475231	412	3.26323e-05	0.000143747	3.8424	D
NELFA	0.514916	1635	1.86812e-07	1.70028e-06	5.76948	U
CUL2	-0.156246	685	0.0392261	0.067128	1.1731
RTKN	-0.339108	491	0.000387048	0.00122252	2.91274	D
ATG3	0.0198596	955	1	1	0
CYGB	-0.465171	644	0.0174986	0.0334805	1.47521
AHCYL2	0.207281	1233	0.0331065	0.0579804	1.23672
PSMC6	0.288652	1544	6.34619e-06	3.42243e-05	4.46567	U
PPIL3	0.356097	1320	0.00514807	0.0115451	1.9376
PITPNM1	-0.0622865	791	0.211538	0.282624	0.548791
CAB39	-0.443974	579	0.00404967	0.00942851	2.02556	D
RILPL1	-0.118769	777	0.174891	0.242138	0.615937
ENPP2	-0.538813	444	9.2678e-05	0.000351238	3.4544	D
SUGT1	0.589904	1705	9.0021e-09	1.40149e-07	6.85341	S-U
RABL2A	0.185992	1057	0.434332	0.512876	0.289988
MEF2A	0.134694	1157	0.121557	0.1773	0.75129
ARHGEF18	-0.366699	698	0.0497432	0.0821783	1.08524
KRT10	-1.25942	290	3.59259e-07	2.94373e-06	5.5311	S-D
PLCD1	-0.409572	674	0.0318635	0.0562364	1.24998
TBXAS1	-0.996981	303	6.04648e-07	4.58602e-06	5.33856	S-D
DYSF	-1.09325	216	1.5444e-08	2.15488e-07	6.66658	S-D
RTF1	0.288631	1394	0.000765969	0.00221155	2.6553	U
HYOU1	0.537865	1770	4.1911e-10	1.54966e-08	7.80976	U
RBP1	-0.147823	784	0.192574	0.262022	0.581663
PTPN12	-0.245958	566	0.00294033	0.00710291	2.14856	D
CIZ1	0.0539807	1107	0.244004	0.318309	0.497151
PEX5	-0.19922	659	0.0237537	0.0437506	1.35902
NT5DC2	-0.306002	494	0.000422258	0.00132034	2.87931	D
TMEM106B	0.00773724	1038	0.524665	0.60072	0.221328
BRD4	0.353373	1491	3.98608e-05	0.000172003	3.76446	U
MYOF	-0.431317	442	8.69708e-05	0.000333454	3.47696	D
UBE3A	-0.213688	671	0.0300741	0.0535737	1.27105
ELMO2	-0.374632	585	0.00467991	0.0106609	1.97221
AP3M2	-0.00615841	946	0.951106	0.963979	0.0159325
LRRFIP2	0.106383	983	0.83007	0.868227	0.0613666
MYD88	-0.294087	773	0.165346	0.230814	0.636738
NT5C2	-0.120039	917	0.776721	0.824082	0.0840294
MGMT	-0.0347613	1054	0.447968	0.525725	0.279241
VAV2	-0.711993	492	0.000398468	0.00125124	2.90266	S-D
TBC1D5	0.253655	1360	0.00190789	0.00484425	2.31477	U
IQSEC1	-0.399427	398	2.02987e-05	9.52318e-05	4.02122	D
PHLDB2	-0.200984	713	0.0647188	0.103341	0.985729
SETD2	0.145621	1244	0.0267531	0.0484158	1.31501
PARN	-0.0973466	833	0.353703	0.434311	0.362199
C3orf38	-0.112623	804	0.250265	0.325042	0.488061
CDK16	0.0738409	1073	0.365764	0.446894	0.349795
CPNE1	-0.0466464	783	0.189971	0.259254	0.586274
GSE1	0.132874	1124	0.195204	0.264869	0.576969
AFAP1	0.00540891	951	0.981655	0.987497	0.00546415
HS2ST1	-0.228995	858	0.461845	0.53891	0.268484
TANK	0.340212	1286	0.0111801	0.022831	1.64148
FBLN5	-0.946248	306	6.80904e-07	5.07333e-06	5.29471	S-D
ITGB1	-0.942409	261	1.0864e-07	1.07298e-06	5.96941	S-D
TARBP2	0.0582006	949	0.96943	0.97836	0.00950132
DCN	-1.16272	361	5.489e-06	3.01513e-05	4.52069	S-D
FH	0.686087	1609	5.36657e-07	4.13394e-06	5.38364	S-U
TRMT10A	0.260606	1226	0.037789	0.0649882	1.18717
NFIA	0.0141175	962	0.957212	0.969171	0.0135997
SARDH	-0.452313	438	7.65376e-05	0.000299865	3.52307	D
PYCR3	-0.0795713	806	0.256636	0.331426	0.479614
STX16	-0.0351244	888	0.612947	0.68393	0.164988
IPO11	-0.340383	574	0.00358445	0.00844844	2.07322	D
FGD4	0.0754298	1055	0.443396	0.521394	0.282834
CST1	-0.00918961	806	0.256636	0.331426	0.479614
TBL3	-0.118028	746	0.110878	0.163825	0.785621
SMTN	-0.738672	233	3.27136e-08	3.99038e-07	6.39899	S-D
TOP2A	0.12821	1134	0.170069	0.236346	0.626451
TOP2B	0.113379	1127	0.187393	0.256446	0.591003
MVP	0.232544	1446	0.000167637	0.00059173	3.22788	U
AP2A1	-0.353033	526	0.00103625	0.00285402	2.54454	D
ATP6V1A	-0.117469	697	0.0488578	0.0811234	1.09085
ATP6V1B1	0.113217	1034	0.544839	0.620694	0.207122
ATP6V1B2	0.0502825	1065	0.399162	0.480066	0.318699
ATP6V0D1	-0.321316	724	0.0779201	0.121023	0.917133
HPCAL1	-0.122012	962	0.957212	0.969171	0.0135997
CKAP4	0.100898	1099	0.269715	0.345077	0.462084
PON1	-0.709121	582	0.00435446	0.0100237	1.99897
KPNB1	-0.715421	335	2.09067e-06	1.3116e-05	4.8822	S-D
PDLIM4	0.167027	1202	0.0583335	0.0942898	1.02554
MCM3AP	-0.283368	523	0.000954893	0.00265717	2.57558	D
ST13	0.160768	1094	0.286697	0.362802	0.44033
GLUL	0.0163057	924	0.818137	0.858935	0.0660395
SCP2	0.368361	1445	0.000172852	0.000607962	3.21612	U
SP100	0.395481	1601	7.36803e-07	5.4283e-06	5.26534	U
ZBTB14	0.386873	1478	6.10685e-05	0.000247792	3.60591	U
RAB4A	-0.474542	687	0.0407094	0.0692657	1.15948
THAP12	-0.17361	732	0.0888368	0.135909	0.866753
SHMT2	0.723425	1775	3.27721e-10	1.3371e-08	7.87384	S-U
RBM12	0.340092	1484	5.02133e-05	0.000209198	3.67944	U
CDC42EP3	0.148637	1156	0.123412	0.179388	0.746207
PRKAB1	-0.128757	753	0.123412	0.179388	0.746207
THY1	-0.366056	731	0.0874083	0.134105	0.872556
NCBP2	0.237148	1281	0.0124651	0.0250318	1.60151
G3BP2	0.531335	1633	2.02886e-07	1.80492e-06	5.74354	U
EXOSC2	-0.0839703	711	0.0625292	0.100169	0.999269
MTMR9	-0.45059	305	6.5451e-07	4.90758e-06	5.30913	D
AK3	0.297717	1237	0.0306607	0.0545038	1.26357
TRMT6	0.366485	1414	0.000434645	0.00135406	2.86836	U
RAB14	-0.275097	584	0.00456906	0.0104405	1.98128
LUC7L3	0.546019	1631	2.20292e-07	1.93936e-06	5.71234	U
PLEKHA5	-0.0964928	844	0.399162	0.480066	0.318699
EML4	0.259729	1440	0.000201296	0.000692364	3.15967	U
EMSY	0.381133	1408	0.000516377	0.00157794	2.80191	U
OSBPL11	0.0879751	1018	0.629183	0.698489	0.15584
CLMN	0.128222	1086	0.315341	0.394077	0.404419
EDC3	-0.0350265	854	0.443396	0.521394	0.282834
GFM2	-0.1497	730	0.0859983	0.132319	0.878378
SEL1L	-0.28041	634	0.0141786	0.0279788	1.55317
DTX3L	0.445077	1577	1.86572e-06	1.19197e-05	4.92374	U
RPS6KC1	0.188652	1163	0.110878	0.163825	0.785621
DLST	0.301465	1320	0.00514807	0.0115451	1.9376
MINPP1	0.0620543	1008	0.684574	0.747083	0.126631
RAB3GAP2	-0.294303	635	0.0144835	0.0284571	1.54581
NMD3	0.407365	1474	6.95018e-05	0.00027614	3.55887	U
OSBPL10	-0.173127	740	0.100954	0.151009	0.820997
PECR	-0.277875	617	0.00979432	0.0203096	1.6923
PBXIP1	-0.277913	767	0.151772	0.214445	0.668684
CCDC82	-0.200953	747	0.112604	0.165713	0.780643
SYAP1	0.554503	1557	3.94696e-06	2.25388e-05	4.64707	U
GNPDA2	0.283086	1257	0.020627	0.0386291	1.41308
[truncated: 3,917 more rows]

## Sheet: Feature_Clutering
Gene	FeatureCluster
MTA1	1
PRPF4	1
PUS7	1
CHERP	1
GTF2I	1
RANBP2	1
TGS1	1
SOX17	1
ZNHIT3	1
TAF1	1
PPIL2	1
ARID2	1
CBX3	1
HIST1H1B	1
TRIM28	1
ZNF791	1
ZNF136	1
ZNF845	1
ZNF675	1
ZNF253	1
SMC1A	1
RAD21	1
RSF1	1
NUMA1	1
YEATS4	1
HDGF	1
ARID4B	1
ASH2L	1
HMGB1	1
ILKAP	1
RBM25	1
TOP1	1
TOP1MT	1
FGFR1OP	1
CCT5	1
CCT6A	1
DDX47	1
STRAP	1
CCT2	1
MAK16	1
U2AF1L5	1
PTBP1	1
RUVBL2	1
EIF3I	1
ELAVL1	1
MRPS17	1
SHMT2	1
IMPDH2	1
LSM2	1
BANF1	1
WDR89	1
METTL3	1
BPHL	1
AAMP	1
WNK3	1
PRRC1	1
SKP1	1
DLGAP4	1
RPAP3	1
OLA1	1
PDCD10	1
STK24	1
HSP90B1	1
PDIA6	1
EZR	1
PAFAH1B2	1
RPUSD2	1
MRPS35	1
HNRNPU	1
EEF1A1	1
RPL10	1
TP53RK	1
RAN	1
ATAD3A	1
SPRYD4	1
AGK	1
SRP72	1
ARCN1	1
PSMC2	1
GSPT2	1
GNL2	1
NOP53	1
BOP1	1
MTA2	1
TBL1XR1	1
FXR1	1
HSPH1	1
RABGEF1	1
EIF3H	1
NAA50	1
SCAF4	1
RPS5	1
SORD	1
DIABLO	1
PUS1	1
DNAJC19	1
MRTFB	1
ALDH4A1	1
LYPLA2	1
RPS16	1
HMCES	1
CEBPB	1
DDX23	1
PAFAH1B3	1
NUDT15	1
DCTPP1	1
TFAP4	1
SDR39U1	1
RDH13	1
ACADSB	1
DEPTOR	1
COX6A1	1
ARFIP1	1
RPL7	1
PSMB4	1
APRT	1
COMMD3	1
TRMT61A	1
COMMD9	1
DNM1L	1
NDUFAF4	1
ITPA	1
H2AFY2	1
VDAC2	1
NIPSNAP1	1
PNPT1	1
ABHD11	1
DBT	1
ATIC	1
THUMPD1	1
PTGR2	1
C11orf54	1
MRPS10	1
MRPS5	1
MRPS22	1
MRPS16	1
GFM1	1
TRMT10C	1
AIFM1	1
COA7	1
MAT2A	1
TFCP2	1
DLG3	1
GRHPR	1
ALDH5A1	1
LAP3	1
PSME1	1
TRMT6	1
MGME1	1
WDR12	1
MTHFD1	1
GMPS	1
KDM3B	1
HSPA4	1
NSUN2	1
SRPK1	1
WDR61	1
CSNK2A1	1
HEXA	1
SRPK2	1
MMAB	1
STRBP	1
CTNNA1	1
SF3A3	1
RBBP7	1
NUP35	1
RSL1D1	1
EIF5B	1
RPS2	1
NUDT1	1
CCT4	1
PARP1	1
KDM1A	1
MRPL39	1
MRPL48	1
CTSA	1
ETF1	1
IDH2	1
EMC2	1
SRP54	1
ACTL6B	1
HBS1L	1
MAGED2	1
VTA1	1
PDXDC1	1
TBC1D23	1
GARS	1
SMN2	1
RPL18	1
RPA1	1
RCC2	1
RNMT	1
ABCF1	1
RPP30	1
PAK1IP1	1
NADK2	1
C12orf10	1
RNASEH2B	1
CTBP1	1
SMARCB1	1
MAD2L1	1
ACTL6A	1
PRPF19	1
TOM1L2	1
EIF3D	1
RIOK2	1
POLA2	1
GART	1
MLKL	1
GBP1	1
SAMHD1	1
CAPZB	1
SND1	1
DNAJC7	1
CORO7-PAM16	1
GSPT1	1
UQCC1	1
PPA2	1
MPI	1
ACSS2	1
CDK4	1
GLYR1	1
SUPT6H	1
SMC3	1
UHRF1	1
LRRC59	1
RRAGD	1
PIN4	1
TUBB3	1
EIF2S1	1
CTSC	1
FEN1	1
WDR77	1
CSTF1	1
ACBD6	1
DCAF8	1
USP15	1
WDFY1	1
PNP	1
VPS29	1
PRDX6	1
ABHD10	1
ANXA4	1
GSTP1	1
PGAM1	1
USP10	1
TRMT61B	1
COPS4	1
PSMD7	1
COPS6	1
NIP7	1
NIT2	1
GDI2	1
VPS26A	1
EIF3B	1
FAM45A	1
EPS15	1
PSMA6	1
PSMA2	1
KTI12	1
TUBB	1
SMARCD2	1
PHB2	1
PRDX3	1
RPSA	1
PRPF31	1
PHB	1
ARHGEF7	1
TUBB6	1
IRAK4	1
FNTA	1
TXNL4B	1
TXNL4A	1
CNDP2	1
ADAP1	1
RANBP1	1
RPL12	1
RBBP5	1
RBPJ	1
EXOSC3	1
TARDBP	1
BCCIP	1
NUDT21	1
C1QBP	1
EXOSC5	1
MCM5	1
MCM2	1
MCM4	1
MCM7	1
MCM3	1
MCM6	1
ZNF91	1
EZH2	1
ANLN	1
CEP55	1
PRC1	1
FAM83D	1
KIF20A	1
CIT	1
ECT2	1
KIFC1	1
SMC4	1
MKI67	1
RACGAP1	1
UBE2T	1
INCENP	1
TPX2	1
CENPF	1
NDC80	1
TACC3	1
KIF15	1
TDG	1
UBE2C	1
BIRC5	1
KIF22	1
CDC20	1
KIF23	1
NSD2	1
PBK	1
LIG1	1
ADAR	1
NCAPG	1
SMC2	1
TOP2A	1
TRIP13	1
KIF11	1
ZMYM3	1
PBRM1	1
SETDB1	1
INTS6	1
NELFA	1
PCNA	1
VRK1	1
CHD4	1
XRCC6	1
SUPT16H	1
BAZ1B	1
DNMT1	1
TOP2B	1
PPWD1	1
SMC6	1
NXF1	1
BRIX1	1
PRMT1	1
CCAR2	1
NOC3L	1
PES1	1
DKC1	1
RPF2	1
STXBP3	1
DDX18	1
NMD3	1
EPCAM	1
TRMT1	1
GMDS	1
CASP6	1
DDX39A	1
TLE3	1
CHD8	1
MOB1B	1
TPMT	1
PPM1G	1
TRIM25	1
GPR107	1
CPEB3	1
CDC73	1
U2SURP	1
NIPBL	1
NVL	1
RRP1B	1
QSER1	1
PDS5B	1
WAPL	1
ZNF451	1
UBE2E3	1
DDX52	1
DCAF13	1
NOP14	1
KDM3A	1
DDX21	1
CEBPZ	1
KIF2A	1
EHMT1	1
SPOUT1	1
SUPT20H	1
EML4	1
SEC31A	1
ACBD3	1
TRIM26	1
EIF2D	1
DDX10	1
RAD50	1
FTSJ1	1
RUFY1	1
PATL1	1
STXBP2	1
NDUFB4	1
COLGALT1	1
ETV6	1
PSME3	1
DUSP23	1
RNPC3	1
TTC4	1
MRPL20	1
NUP58	1
WARS2	1
GORASP2	1
FAM162A	1
CANT1	1
PPP5C	1
PUM2	1
CNOT9	1
PPP4C	1
NAA35	1
HDAC2	1
GMPR	1
ADK	1
CCNK	1
AKR1A1	1
PNO1	1
CDK2	1
FTSJ3	1
ACOX1	1
CNOT2	1
USP5	1
PIP4K2C	1
KIF3A	1
KIF5C	1
INTS13	1
NKRF	1
NSF	1
ACSF2	1
CLN5	1
GPD2	1
CANX	1
ACSL4	1
ACOT8	1
YARS	1
TFIP11	1
PTPN2	1
SMS	1
RAB3IP	1
NFXL1	1
STON1-GTF2A1L	1
CYTH3	1
ANKRD22	1
TBC1D10A	1
HLCS	1
BTBD2	1
PDPK1	1
EPN1	1
SETD3	1
COP1	1
KIF5B	1
NUDT3	1
RPL18A	1
TARS	1
BZW1	1
RPL10A	1
MDH1	1
EIF4A3	1
SRBD1	1
GALC	1
AHCYL1	1
POLDIP2	1
EIF1B	1
SYNCRIP	1
RTCB	1
TPT1	1
PSMD4	1
PSMA1	1
PSMC3	1
PSMC5	1
PFDN1	1
DBN1	1
RPS20	1
FAM114A1	1
CRIP2	1
SH3BGRL3	1
SBDS	1
MYDGF	1
EPS15L1	1
NUP214	1
RSRC1	1
NELFE	1
NUP54	1
MCFD2	1
NUP62	1
PEBP1	1
PAFAH1B1	1
FIP1L1	1
NAP1L4	1
PCMT1	1
PPIL4	1
TXNDC12	1
CSTB	1
PDXK	1
CLINT1	1
RTRAF	1
HIST4H4	1
CETN3	1
TRA2B	1
C1orf50	1
NACA	1
PWP1	1
CACYBP	1
NUDCD2	1
VBP1	1
TMPO	1
PUF60	1
UBE2N	1
SEPHS1	1
UBE2A	1
PSMA7	1
PA2G4	1
RPL9	1
RUVBL1	1
SNRPD1	1
PEA15	1
RPL23	1
EIF5A	1
GTF2F2	1
RCOR1	1
PPP1R8	1
REXO4	1
ALKBH5	1
EXOSC1	1
SUGT1	1
AIP	1
RPA2	1
SFR1	1
NCBP2	1
STRN	1
SDHB	1
DFFA	1
AIMP1	1
EIF3J	1
SPATA5	1
ARL14EP	1
PSMC1	1
TIA1	1
EIF5	1
NUP50	1
CINP	1
CLNS1A	1
NUBP1	1
PSMA5	1
MED15	1
TXNL1	1
VPS4B	1
VPS4A	1
GNS	1
HS1BP3	1
SGTA	1
PSMC6	1
TRPT1	1
EPS8L1	1
GUK1	1
SNX4	1
SMAP1	1
CHORDC1	1
PABPC1	1
HSPA5	1
CSDE1	1
RPL21	1
HSPA8	1
DNAJB11	1
PDIA3	1
CALR	1
VCP	1
DNAJA1	1
ERP44	1
CHMP4A	1
CC2D1B	1
LOC391322	1
ENO1	1
PGK2	1
PGK1	1
PDIA5	1
ALDOA	1
PKM	1
LARP7	1
ZNF207	1
AKAP8	1
SRRT	1
KHDRBS1	1
ZC3H11A	1
DMAP1	1
U2AF2	1
UBTF	1
SF3A1	1
TPR	1
BCLAF1	1
CASC3	1
SNRPB2	1
HTATSF1	1
EDF1	1
PQBP1	1
IK	1
SNRPG	1
PSMC4	1
NONO	1
SRRM1	1
TCERG1	1
LUC7L	1
FUBP1	1
PAF1	1
HNRNPDL	1
CHTOP	1
MPHOSPH6	1
HCFC1	1
SNRPD2	1
SNW1	1
HNRNPM	1
HNRNPR	1
PNN	1
PRPF3	1
CDC5L	1
STAM	1
SON	1
EIF4ENIF1	1
MSI2	1
H2AFX	1
BOD1L1	1
PCNP	1
CHMP4B	1
AKAP8L	1
ZFP91	1
RBMX	1
SLTM	1
PRRC2A	1
MAZ	1
RBBP6	1
ZNF638	1
YLPM1	1
PPHLN1	1
SARNP	1
CPSF6	1
PLRG1	1
XRCC1	1
HNRNPA3	1
ZMAT2	1
MATR3	1
SAFB	1
INTS12	1
ACIN1	1
THRAP3	1
SNRNP70	1
ARGLU1	1
ZC3H4	1
ZC3H18	1
SRSF8	1
HNRNPA2B1	1
SFPQ	1
DPF2	1
SART1	1
DNAJC8	1
PTGES3	1
EEF1B2	1
STIP1	1
FUBP3	1
SRSF9	1
RBM4B	1
BRD7	1
SCAF11	1
CTCF	1
RBM39	1
CCDC12	1
ZNF644	1
CBX5	1
MBD3	1
PHF3	1
SYNRG	1
RPL35A	1
RPL26	1
RPL8	1
RPL23A	1
RPL17	1
RPS17	1
RPS21	1
RPL37A	1
RPL31	1
RPL32	1
NME1	1
NME2	1
RPL6	1
RPS4X	1
RPL28	1
RPS6	1
RPL5	1
RPS10	1
RPL3	1
RPL13	1
RPL37	1
RPL24	1
RPS25	1
SRSF6	1
MRPS18A	1
MRPL27	1
NAB1	1
CPSF4	1
MYEF2	1
BOD1	1
TAF10	1
RRS1	1
SRSF7	1
RPRD1B	1
RRP15	1
HNRNPA1	1
SSRP1	1
RBBP4	1
PRCC	1
SRSF4	1
SF3B2	1
TAF12	1
WDR5	1
SSB	1
PFDN6	1
HNRNPUL2	1
UBE2I	1
DDX1	1
SMARCC2	1
DDX17	1
HNRNPL	1
BRD2	1
DEK	1
LOC102724334	1
HNRNPUL1	1
ERH	1
LMNB1	1
SMARCC1	1
SMARCE1	1
POLR2E	1
SGF29	1
PPID	1
DDX46	1
HNRNPA0	1
YTHDF2	1
RPLP0	1
UBXN1	1
MRNIP	1
CRTC1	1
NCBP3	1
ZNF346	1
WDR70	1
RPS7	1
ZC3H15	1
SUMO1	1
C8orf59	1
SUB1	1
THOC3	1
TTC1	1
HNRNPAB	1
MFAP1	1
DDX5	1
LUC7L2	1
PRPF40A	1
DNTTIP2	1
RING1	1
SAP30BP	1
SLU7	1
RBM8A	1
SRSF1	1
HGS	1
SAP18	1
DDX42	1
RNF40	1
NOL7	1
UBAP2L	1
PYM1	1
EIF4B	1
NUFIP2	1
YBX1	1
GNPNAT1	1
MED4	1
RBMXL1	1
TXNRD2	1
G3BP2	1
RCN2	1
SRSF10	1
ANKRD17	1
SDF2L1	1
SDF4	1
STRN4	1
NDUFA5	1
CCDC9	1
SZRD1	1
ELOA	1
NUDC	1
ZNF326	1
UPF3B	1
SP100	1
RIF1	1
CKS1B	1
PRKRIP1	1
C18orf25	1
FAM50A	1
FAM50B	1
TPD52L2	1
CDV3	1
RBM14	1
OSTF1	1
GRB2	1
CKS2	1
SLBP	1
MDC1	1
NCAPH	1
NASP	1
ZGPAT	1
NAP1L1	1
LRPAP1	1
C7orf50	1
GATAD2A	1
RBM5	1
PRDM2	1
SPEN	1
ZNF512B	1
LRRC47	1
WBP11	1
ZNF24	1
SAMD1	1
LRIF1	1
ZNF48	1
VPS72	1
C9orf78	1
BRD3	1
PRRC2B	1
RPRD2	1
KIAA1143	1
RBM6	1
PYCR1	1
IRF2BP1	1
IRF2BPL	1
CLPX	1
LARP4B	1
MNT	1
GNL3	1
CCDC86	1
WDR74	1
DNAJC9	1
RBM4	1
ADI1	1
TP53I3	1
RBM12	1
ENY2	1
RPS13	1
CBLL1	1
C12orf45	1
UNC119B	1
RPAP2	1
ZKSCAN1	1
WIZ	1
ZNF121	1
HNRNPH3	1
BCAS2	1
RBM12B	1
MECOM	1
ZNF687	1
BRD8	1
IRF2BP2	1
GATAD2B	1
SPAG7	1
ZCCHC8	1
NSL1	1
TAF4	1
GMEB2	1
SPATS2	1
PRDM10	1
C12orf43	1
ZXDC	1
ZNF740	1
ADNP	1
GTF2F1	1
PSPC1	1
ATF7	1
SP3	1
CD2BP2	1
PDRG1	1
SCAF8	1
SF3B6	1
LUC7L3	1
RBM34	1
RBM15	1
TADA3	1
SF3A2	1
GTF2E2	1
RBM17	1
CHAMP1	1
RBM28	1
NOL8	1
SAP30	1
ESF1	1
UTP11	1
MPHOSPH10	1
KIN	1
PABPC4	1
CD3EAP	1
SUPT5H	1
LEO1	1
PPIE	1
PHF10	1
POLB	1
BRD4	1
DNAJB1	1
FAM32A	1
USF1	1
C19orf53	1
RRP9	1
KRR1	1
KRI1	1
LAMTOR1	1
SCP2	1
ASRGL1	1
WDR37	1
TMSB10	1
DNAJC2	1
UFD1	1
ISY1	1
HNRNPD	1
ZNF639	1
SIAE	1
RPL26L1	1
PPIB	1
SUMO3	1
LARP4	1
PBDC1	1
PLIN2	1
COX5B	1
MYCBP	1
TRIT1	1
ENPP4	1
GABARAPL1	1
GCC1	1
CUX1	1
TXLNG	1
SNRPA	1
E4F1	1
IGFBP2	1
PACSIN1	1
ATOX1	1
CNPY2	1
MTG1	1
SERBP1	1
JPT1	1
METTL15	1
CDK5RAP2	1
TLE1	1
NEMF	1
LRMDA	1
TWF1	1
SPECC1	1
GOLGA5	1
MECR	1
ZNF148	1
PCBP1	1
NECTIN3	1
MRPS33	1
PIK3R2	1
CPOX	1
TRIP4	1
CMPK1	1
FAHD1	1
SSU72	1
UCHL3	1
EIF2S2	1
SF3B4	1
GTF3A	1
RPS11	1
SGSH	1
TBL1X	1
TSPYL5	1
SH2D4A	1
ADGRG1	1
FKBP2	1
OS9	1
CCDC9B	1
TP53BP1	1
SERF2	1
GM2A	1
NPC2	1
HEXB	1
CTBS	1
NANS	1
IDH1	1
SNX5	1
SQSTM1	1
NFKBIB	1
TPD52	1
ETHE1	1
ACAA1	1
MRPL11	1
RPL14	1
SNRNP40	1
RPL3L	1
RPL4	1
RTF2	1
RAE1	1
RNASET2	1
CTSD	1
NHP2	1
SRSF5	1
PRDX5	1
HINT2	1
RPS3	1
MCTS1	1
SNAP29	1
PPA1	1
CCDC6	1
GRSF1	1
PPIF	1
SAMD12	1
ARFGAP2	1
CD2AP	1
SHTN1	1
MAP7	1
CAPRIN1	1
PNISR	1
ZFP36L2	1
RPL27A	1
BOLA2B	1
CGN	1
PARD6B	1
KTN1	1
BRK1	1
NFU1	1
TMF1	1
GRIPAP1	1
PRDX4	1
SYAP1	1
GOLGB1	1
RCN1	1
KLC1	1
AGFG1	1
WASHC2A	1
TMOD3	1
CARHSP1	1
CALM2	1
NCK2	1
CCDC186	1
GCC2	1
TRIP11	1
GOLGA4	1
NUCB1	1
MESD	1
ATP6V1F	1
ATP6V1E1	1
STAU1	1
CALU	1
TSTD1	1
S100A13	1
ZFP62	1
NOP16	1
UIMC1	1
CEP131	1
ASPSCR1	1
PCYT1A	1
VGLL4	1
EBNA1BP2	1
TES	1
PRKAR1A	1
CC2D1A	1
YTHDF3	1
FRG1	1
METAP2	1
DCDC2	1
NUP153	1
BLOC1S5	1
AFTPH	1
PSAP	1
LRRFIP1	1
DTD1	1
NCK1	1
NPM3	1
CIAO2B	1
NFS1	1
MRPL2	1
MRPL58	1
ZFX	1
ING1	1
MRM3	1
ANKZF1	1
PPP1R10	1
SURF2	1
ELL	1
NSRP1	1
RBM22	1
NBN	1
ATP5ME	1
RPL27	1
UTP14A	1
RPL7A	1
RPS23	1
LTV1	1
RPS3A	1
TRA2A	1
TCOF1	1
ENAH	1
RPS14	1
RPL34	1
ATXN2L	1
ZNF281	1
UBAP2	1
SRRM2	1
FAM192A	1
BUD13	1
GPS2	1
BBX	1
HMGN1	1
ZFP37	1
GABPB1	1
ZFP82	1
PYURF	1
GPATCH8	1
ISCU	1
ZHX2	1
RTF1	1
ZC3H14	1
MSL1	1
UNK	1
CWC27	1
SRSF2	1
CBX1	1
ZNF652	1
ZNF460	1
ZNF787	1
ZNF8	1
ZNF143	1
RNF169	1
ELF1	1
SOX13	1
THTPA	1
TRAFD1	1
KANSL1	1
REPIN1	1
SPIN1	1
LSM14B	1
PHF6	1
SET	1
PSIP1	1
DIDO1	1
ZCCHC17	1
MED29	1
LYAR	1
PPP4R2	1
SMNDC1	1
NUCKS1	1
CPSF7	1
SAFB2	1
SREK1	1
MGA	1
RBMX2	1
DRAP1	1
SNIP1	1
MBD1	1
ZNF594	1
UBN1	1
RNF20	1
GPATCH4	1
ISG20L2	1
ETV3	1
PPIG	1
SRFBP1	1
NOLC1	1
CNOT4	1
RNF114	1
EPC1	1
CCSAP	1
GPATCH11	1
DDX27	1
DNAJA2	1
MAD1L1	1
ZNF622	1
SLC4A1AP	1
RGS10	1
RBM19	1
SETD1A	1
NGDN	1
NFRKB	1
UTP23	1
SCRIB	1
RBM27	1
CWC15	1
GIGYF2	1
CIR1	1
WIPF2	1
CTTN	1
PLEKHA1	1
CAMSAP2	1
PTMAP9	1
TXNDC9	1
PARD3	1
PPP1R13B	1
CEP170B	1
TJP1	1
DUT	1
TECPR2	1
BLOC1S3	1
WWC1	1
FAIM	1
TAF15	1
CLTA	1
RPS6KC1	1
MAP3K7	1
TANK	1
NUMB	1
CIC	1
PLIN3	1
ZNF330	1
DBI	1
HEBP2	1
CLIP1	1
TNKS1BP1	1
GOLGA3	1
LMNA	1
CRK	1
UACA	1
AHNAK	1
TRIP6	1
PPP1R13L	1
COBLL1	1
KIAA1522	1
BLOC1S4	1
KCMF1	1
LAMTOR5	1
LIN7C	1
DCAF5	1
NENF	1
LAD1	1
LSR	1
LSM4	1
TBCB	1
LSM14A	1
PPP1R7	1
FKBP1A	1
NSFL1C	1
HEXIM2	1
POM121C	1
SEPT9	1
C5orf24	1
LZTFL1	1
TCEA1	1
POLDIP3	1
HDGFL2	1
CIRBP	1
KHSRP	1
YJU2	1
EMSY	1
ZNF503	1
DSN1	1
SH3BP5L	1
C1orf131	1
C11orf58	1
RRP36	1
SLC9A3R2	1
JPT2	1
REST	1
ZRANB2	1
VEZF1	1
SPOCK2	1
SH3BGRL2	1
PXN	1
MBNL1	1
ATXN2	1
LIMD1	1
HNRNPF	1
C15orf38-AP3S2	1
FLNB	1
MPP6	1
ABI2	1
PARD3B	1
TRMT112	1
HIST1H1A	1
HTRA2	1
PFDN5	1
DAZAP1	1
CHURC1-FNTB	1
RBMS1	1
NSD3	1
PLPBP	1
PPP1R9B	1
HMG20A	1
ZNF574	1
NCOR2	1
LMO7	1
TXLNA	1
DNAH5	1
NECAP1	1
PRKCSH	1
SDF2	1
LYRM4	1
MRPS11	1
MRPS15	1
TTC3	1
ARPP19	1
ZFYVE19	1
ZHX1	1
SNUPN	1
SDC4	1
PLEKHA2	1
MTDH	1
MMAA	1
OTUD4	1
GIT1	1
ZNF608	1
ZNF829	1
ZNF146	1
PCBP2	1
PML	1
STXBP6	1
SLC4A2	1
RABEPK	1
THOC7	1
RPS18	1
CHMP3	1
ARPC5	1
WBP4	1
PPIL3	1
EFHD1	1
RPL11	1
VAPB	1
BLOC1S6	1
HADH	1
TXN	1
CHCHD3	1
GALM	1
TBC1D5	1
SPART	1
PFDN2	1
CCDC58	1
RAD23A	1
RPS24	1
HEG1	1
ARHGEF16	1
NMNAT1	1
MICALL1	1
PEX14	1
DDI2	1
FBXL15	1
DDX41	1
NOS1AP	1
WWOX	1
UBA5	1
PPAT	1
NOP2	1
GADD45GIP1	1
KIAA0319L	1
AUH	1
BCAT2	1
UTP18	1
NUFIP1	1
SEPHS2	1
CRYZ	1
HIBADH	1
ALDH6A1	1
DHODH	1
IVD	1
CBR4	1
MCEE	1
PLEKHA7	1
MGMT	1
FGFR1OP2	1
DHRS11	1
MSLN	1
RANBP3	1
TJP3	1
GLOD4	1
FBL	1
PGLS	1
ZNF512	1
HP1BP3	1
SNU13	1
RAVER1	1
ILF3	1
IFT74	1
IFT81	1
NFIA	1
SMARCD3	1
PHC3	1
CBX8	1
COMMD3-BMI1	1
AKR1B1	1
FBXO2	1
HNRNPLL	1
BHLHE41	1
GMPR2	1
ESPN	1
KLC2	1
LMTK2	1
COBL	1
AKAP9	1
SOX9	1
MED8	1
LRRC1	1
ICA1	1
HOOK1	1
DPCD	1
TRUB1	1
KIF3B	1
FGD4	1
GIPC1	1
NCOA2	1
NDUFAF1	1
FAM83H	1
GAB2	1
EVPL	1
TRIM29	1
ABLIM1	1
ZNF185	1
CDH6	1
MUC16	1
EPS8L2	1
CELSR2	1
CELSR1	1
BAIAP2	1
FDXR	1
CTNND1	1
OCIAD1	1
OCLN	1
PATJ	1
MPP5	1
DSC2	1
DSG2	1
PKP3	1
PTER	1
CDH1	1
OFD1	1
SLAIN2	1
TPD52L1	1
QDPR	1
PM20D2	1
NMNAT3	1
DAPL1	1
PLEKHA5	1
WNK1	1
HEBP1	1
ERC1	1
DCTN3	1
NRF1	1
DDA1	1
UBE2F	1
FOXJ2	1
ADD3	1
ZNF384	1
NUDCD3	1
PPP1R9A	1
ZBTB47	1
RDX	1
KIAA1671	1
CAPS	1
GSR	1
DDAH1	1
ITPRID2	1
CHCHD6	1
USP16	1
CHCHD5	1
RAI1	1
THSD4	1
CTTNBP2NL	1
SHROOM2	1
PALM3	1
ZFHX3	1
MAGI1	1
CDH2	1
USP6NL	1
EXD2	1
FHIT	1
CEP78	1
PPL	1
TMOD1	1
PCBD1	1
MED26	1
PCBD2	1
DAG1	1
IDH3A	1
IDH3B	1
IDH3G	1
TNS3	1
NT5C3A	1
ECH1	1
SDHAF4	1
SDHAF2	1
PDHB	1
PDHA1	1
PDHX	1
ACAT1	1
AK3	1
ECHDC3	1
AK2	1
GPHN	1
PRKAR2B	1
ECI1	1
TKT	1
ACY1	1
MPP7	1
C8orf82	1
BCKDHA	1
EPB41L1	1
GATD3B	1
ECHS1	1
DNAJA3	1
ETFA	1
TIMM8A	1
SUCLG1	1
TIMM9	1
HADHA	1
HADHB	1
LYRM1	1
HSF1	1
HSPD1	1
MDH2	1
HSPE1	1
FH	1
DLD	1
ATP5PO	1
HSPA9	1
GRPEL1	1
MRPL12	1
ATP5PD	1
ATP5F1E	1
MRPL13	1
VDAC1	1
UBE2B	1
ATP5F1C	1
ATP5F1B	1
ATP5F1A	1
NDUFS4	1
NDUFA7	1
NDUFB10	1
NDUFS5	1
NDUFS6	1
NDUFS1	1
NDUFA3	1
NDUFB9	1
NDUFA12	1
NDUFA8	1
MRPL53	1
MRPL46	1
MRPL43	1
MRPL30	1
MRPL47	1
MRPL55	1
MRPL40	1
MRPL49	1
MRPL22	1
MRPL16	1
MRPL24	1
MRPL3	1
MRPS12	1
MRPS21	1
UQCC2	1
MRPS31	1
MRPS28	1
MRPS18C	1
NDUFAF2	1
MTIF2	1
TUFM	1
ETFRF1	1
TFAM	1
COA5	1
MRPS18B	1
MRPS23	1
MRPS7	1
MRPS25	1
MRPS6	1
MTIF3	1
UQCRB	1
MRPS36	1
UQCRFS1	1
ERBIN	1
C19orf33	1
SRSF12	1
SUGP1	1
RPS26	1
PKNOX1	1
MRPL23	1
YPEL5	1
STOML2	1
SMARCAD1	1
SPIN3	1
DCP1A	1
PAPSS1	1
MAP2	1
FXR2	1
CENPV	1
FAHD2A	1
LIPT2	1
GNPDA1	1
NTPCR	1
MRPL19	1
OXSM	1
MRPL45	1
PTPRF	1
ISYNA1	1
GLO1	1
GNPDA2	1
PPP3R1	1
CACTIN	1
RPA3	1
RABL3	1
SMAD4	1
DVL2	1
EXOSC7	1
ENO2	1
TUBB2B	1
KLC4	1
MED10	1
ZC3H10	1
CDC37	1
MAPRE1	1
ZNF280D	1
TFG	1
MBNL2	1
MNAT1	1
NAA10	1
PHF5A	1
BCL2L2-PABPN1	1
NFYC	1
ELAC2	1
PLAGL2	1
FNBP1L	1
TRIM24	1
RELA	1
ATF7IP	1
AAGAB	1
ARID4A	1
PBX2	1
LSM8	1
H1F0	1
TPPP3	1
SALL2	1
EMX2	1
ZCCHC3	1
NAXD	1
SUOX	1
CCDC22	1
FAM169A	1
C12orf65	1
CRYZL1	1
ERCC5	1
BRAP	1
UBP1	1
PLEKHA4	1
C20orf27	1
ATAT1	1
PRKRA	1
FOXK1	1
CLIP2	1
TCF4	1
IKZF2	1
GORAB	1
UBQLN4	1
RP9	1
ZBTB14	1
UPF3A	1
CGGBP1	1
WDCP	1
EMG1	1
NOTCH3	1
TCF3	1
YEATS2	1
ROBO2	1
ROBO1	1
PHC2	1
IRGQ	1
SINHCAF	1
MPDZ	1
ZNF532	1
HMGA2	1
IGF2BP2	1
CDH3	1
IGF2BP3	1
RTN4	1
PTBP2	1
C17orf97	1
ZNF691	1
CCDC97	1
UBN2	1
UBE2S	1
ZMYND11	1
ZNF335	1
ATP5IF1	1
KANSL2	1
POLD3	1
ZBTB33	1
ZNF117	1
ZNF737	1
PEX19	1
PRR12	1
KIAA1551	1
ZNF592	1
NSMCE2	1
HIST3H3	1
SRP9	1
ZFP41	1
UNG	1
POLR2C	1
PFDN4	1
CIAPIN1	1
CAMSAP3	1
BICD1	1
MTFR1L	1
SOD1	1
TCEA3	1
ZNF609	1
PBX1	1
SCNM1	1
MEIS1	1
ZNF318	1
CNPY3	1
GPKOW	1
GPATCH1	1
PDCD5	1
CCDC25	1
BRD9	1
RBM15B	1
SF3B5	1
RNPS1	1
RNF214	1
HYOU1	1
HMBS	1
AATF	1
PCYT1B	1
G3BP1	1
MEAF6	1
TAF7	1
C17orf49	1
SLIRP	1
SRP14	1
NUPL2	1
RAD23B	1
RPL19	1
NCL	1
IDI1	1
BTF3L4	1
LSM6	1
PODXL	1
TATDN1	1
NRCAM	1
ZNF511	1
PAIP2B	1
KAZN	1
POLR1C	1
HDAC4	1
CRABP2	1
CRABP1	1
CDCA3	1
HPRT1	1
UBE2G1	1
CLPB	1
GPT2	1
NUDT5	1
PHYH	1
DTYMK	1
ATG16L1	1
BRAF	1
BAIAP2L1	1
DHRS4	1
PSPH	1
CFAP36	1
PFN2	1
KRT8	1
KRT18	1
CCDC91	1
FKBP4	1
TPI1	1
GAPDH	1
ARL3	1
TCEAL4	1
PURB	1
ATF2	1
PPIA	1
FKBP3	1
CIAO1	1
SNRPA1	1
RPS12	1
UBQLN1	1
ABI1	1
UBE2L3	1
CRKL	1
RPL36	1
RPS27A	1
DCTN2	1
PFN1	1
HSPA1B	1
HSPA6	1
HSPB1	1
DLST	1
NAPG	1
RPE	1
UBQLN2	1
LSM1	1
LGALS3	1
STRN3	1
C1orf123	1
TACO1	1
SIRT5	1
RBM38	1
PTRH1	1
NDUFA6	1
NUP43	1
ADGRE5	1
PHAX	1
RRP7A	1
KNOP1	1
NOSIP	1
EWSR1	1
HNRNPH2	1
FUS	1
SNRPD3	1
MAN2B1	1
PPP1R2	1
SSBP1	1
CYCS	1
TAX1BP1	1
CBL	1
CRTC2	1
ZDHHC5	1
DNAJB6	1
GIGYF1	1
ARPC5L	1
SH3GLB2	1
HOMER2	1
NPEPL1	1
GOT2	1
KIAA1191	1
PURA	1
DNLZ	1
MSRB2	1
PIR	1
COX6B1	1
CMC2	1
SHARPIN	1
TRADD	1
LBH	1
GFER	1
ZNF598	1
STUB1	1
CDR2L	1
METAP1	1
NOB1	1
NDUFV3	1
NUDT9	1
NUCB2	1
MAP9	1
NT5C	1
MTERF3	1
ARL6IP4	1
CHCHD4	1
VHL	1
NIPSNAP3A	1
RPS8	1
GOLGA2	1
STAU2	1
GSS	1
ARFGAP1	1
SLC9A3R1	1
COX19	1
AK4	1
LACTB2	1
DGUOK	2
LANCL1	2
PRXL2B	2
CBR1	2
GOT1	2
KCTD18	2
PAK1	2
EDC4	2
UROD	2
INTS14	2
SAR1B	2
TOR2A	2
UCK2	2
PSAT1	2
DCAF16	2
PUM3	2
HAUS6	2
ITFG2	2
VPS51	2
GDPGP1	2
ARHGEF18	2
IMPDH1	2
ANXA3	2
GNL1	2
PRCP	2
CMSS1	2
TSG101	2
MTRR	2
CIB1	2
RANGAP1	2
RAB11B	2
PPP2R1A	2
ARMH3	2
CSNK1G1	2
POLR1B	2
CDC16	2
MED14	2
FAM118B	2
EPHX2	2
IMPAD1	2
ZFPL1	2
SLC12A7	2
THOP1	2
TST	2
RTCA	2
SCYL1	2
MTHFD1L	2
SH3BP1	2
BLVRA	2
IQGAP1	2
AGPS	2
LDHA	2
NAMPT	2
WEE1	2
ATAD2	2
AURKB	2
CHAF1B	2
TRAPPC1	2
PRPSAP2	2
TEX30	2
RRM1	2
CARS2	2
ELP2	2
DDX6	2
SF3B3	2
DHX15	2
DDX49	2
MCU	2
EIF4G2	2
NDRG3	2
INTS3	2
TARSL2	2
EIF2B4	2
EED	2
DDX56	2
CDK1	2
TDP1	2
MAP2K1	2
CTPS1	2
CDC123	2
COASY	2
COPZ1	2
BRWD1	2
CAMK1D	2
RLF	2
ASCC1	2
FAM172A	2
PRPF38B	2
HAT1	2
BDH2	2
ADH5	2
TCP1	2
ACTR1B	2
DCTN1	2
CDK16	2
USP11	2
LIMK2	2
ATP6V1B1	2
OSBPL11	2
FMR1	2
EPPK1	2
BRCC3	2
NOL10	2
RFC5	2
NDRG1	2
COPS7A	2
MAPK13	2
FAM84B	2
VCPIP1	2
TBC1D22B	2
KPNA2	2
NSDHL	2
MAPKAP1	2
RRAGC	2
SEH1L	2
SORT1	2
ABCF3	2
CARD9	2
HARS	2
KARS	2
EIF2S3	2
CTPS2	2
EXOC7	2
EIF2B3	2
CCT3	2
EIF4A1	2
PSMD11	2
RACK1	2
YWHAG	2
PSMB3	2
QTRT2	2
DAP3	2
UTP15	2
WDR4	2
POP4	2
NUP88	2
WDR75	2
AP3M1	2
EEFSEC	2
IMPA1	2
[truncated: 3,917 more rows]

## Sheet: Feature_Phenotype_Correlation
Feature	Phenotype	Correlation	P-value
MORC3	Anatomic_Site_Tumor(Categorical):Omentum	0.0597836	0.593666
TMEM102	Anatomic_Site_Tumor(Categorical):Omentum	-0.114414	0.306063
USP54	Anatomic_Site_Tumor(Categorical):Omentum	-0.110291	0.323935
DDX19A	Anatomic_Site_Tumor(Categorical):Omentum	-0.27418	0.0126791
NMNAT3	Anatomic_Site_Tumor(Categorical):Omentum	0.00103075	0.992667
QRICH1	Anatomic_Site_Tumor(Categorical):Omentum	-0.0628759	0.574675
DDX5	Anatomic_Site_Tumor(Categorical):Omentum	0.0690604	0.537561
CHCHD6	Anatomic_Site_Tumor(Categorical):Omentum	0.0979215	0.38146
SAFB	Anatomic_Site_Tumor(Categorical):Omentum	-0.106168	0.34246
U2AF1L5	Anatomic_Site_Tumor(Categorical):Omentum	0.16492	0.1387
ADD3	Anatomic_Site_Tumor(Categorical):Omentum	-0.142244	0.202383
ICAM3	Anatomic_Site_Tumor(Categorical):Omentum	0.0721527	0.519459
KPNA2	Anatomic_Site_Tumor(Categorical):Omentum	-0.285518	0.00931821
BIN1	Anatomic_Site_Tumor(Categorical):Omentum	-0.110291	0.323935
NUP88	Anatomic_Site_Tumor(Categorical):Omentum	0	1
PCID2	Anatomic_Site_Tumor(Categorical):Omentum	0.0340148	0.761603
TTC3	Anatomic_Site_Tumor(Categorical):Omentum	-0.101014	0.366532
PKNOX1	Anatomic_Site_Tumor(Categorical):Omentum	-0.00515376	0.963348
SETMAR	Anatomic_Site_Tumor(Categorical):Omentum	0.125752	0.260282
ANXA4	Anatomic_Site_Tumor(Categorical):Omentum	-0.125752	0.260282
KIF1A	Anatomic_Site_Tumor(Categorical):Omentum	-0.112352	0.314917
PKN2	Anatomic_Site_Tumor(Categorical):Omentum	-0.111321	0.319405
DOP1B	Anatomic_Site_Tumor(Categorical):Omentum	-0.0649374	0.562172
SUPT6H	Anatomic_Site_Tumor(Categorical):Omentum	-0.103075	0.356782
BCS1L	Anatomic_Site_Tumor(Categorical):Omentum	-0.182443	0.100895
CAPG	Anatomic_Site_Tumor(Categorical):Omentum	0.144305	0.195851
SCAMP2	Anatomic_Site_Tumor(Categorical):Omentum	-0.00103075	0.992667
RASA3	Anatomic_Site_Tumor(Categorical):Omentum	0.193781	0.0810888
IAH1	Anatomic_Site_Tumor(Categorical):Omentum	-0.245319	0.0263226
DTYMK	Anatomic_Site_Tumor(Categorical):Omentum	-0.193781	0.0810888
PAX5	Anatomic_Site_Tumor(Categorical):Omentum	0.00824602	0.941388
ARHGEF7	Anatomic_Site_Tumor(Categorical):Omentum	0.250473	0.0232308
ANXA7	Anatomic_Site_Tumor(Categorical):Omentum	-0.336025	0.00202597
DYNC1I2	Anatomic_Site_Tumor(Categorical):Omentum	0.144305	0.195851
ATP5F1C	Anatomic_Site_Tumor(Categorical):Omentum	0.00412301	0.970674
FHIT	Anatomic_Site_Tumor(Categorical):Omentum	-0.012369	0.912179
JAK1	Anatomic_Site_Tumor(Categorical):Omentum	-0.0546299	0.625929
CHM	Anatomic_Site_Tumor(Categorical):Omentum	0.138121	0.21591
GABPB1	Anatomic_Site_Tumor(Categorical):Omentum	-0.0360763	0.747623
CASP7	Anatomic_Site_Tumor(Categorical):Omentum	0.120598	0.28048
ENTPD1	Anatomic_Site_Tumor(Categorical):Omentum	0.258719	0.0189281
CDK1	Anatomic_Site_Tumor(Categorical):Omentum	-0.00206151	0.985335
HDLBP	Anatomic_Site_Tumor(Categorical):Omentum	0.379317	0.000440684
BLZF1	Anatomic_Site_Tumor(Categorical):Omentum	0.21852	0.0485746
AKR7A2	Anatomic_Site_Tumor(Categorical):Omentum	-0.23295	0.0351924
PNO1	Anatomic_Site_Tumor(Categorical):Omentum	0.0237073	0.832565
MTIF2	Anatomic_Site_Tumor(Categorical):Omentum	0.0453531	0.685776
SEPT2	Anatomic_Site_Tumor(Categorical):Omentum	0.0340148	0.761603
BOLA1	Anatomic_Site_Tumor(Categorical):Omentum	0.0927677	0.407138
FHOD1	Anatomic_Site_Tumor(Categorical):Omentum	-0.276242	0.0119994
CTBP2	Anatomic_Site_Tumor(Categorical):Omentum	-0.0690604	0.537561
UBA52	Anatomic_Site_Tumor(Categorical):Omentum	0.132967	0.233701
ITGB4	Anatomic_Site_Tumor(Categorical):Omentum	-0.0587529	0.600059
FAM83D	Anatomic_Site_Tumor(Categorical):Omentum	-0.0443224	0.692556
PSTPIP1	Anatomic_Site_Tumor(Categorical):Omentum	-0.181412	0.102868
CBS	Anatomic_Site_Tumor(Categorical):Omentum	-0.0195843	0.861364
SIRT6	Anatomic_Site_Tumor(Categorical):Omentum	-0.105137	0.347194
APOC1	Anatomic_Site_Tumor(Categorical):Omentum	0.280365	0.0107346
GPS1	Anatomic_Site_Tumor(Categorical):Omentum	-0.103075	0.356782
TRAPPC12	Anatomic_Site_Tumor(Categorical):Omentum	-0.153582	0.168332
TMEM205	Anatomic_Site_Tumor(Categorical):Omentum	-0.374163	0.000534458
LTF	Anatomic_Site_Tumor(Categorical):Omentum	-0.0803987	0.47274
GOSR2	Anatomic_Site_Tumor(Categorical):Omentum	-0.239135	0.0304866
TOM1L1	Anatomic_Site_Tumor(Categorical):Omentum	0.00515376	0.963348
USF2	Anatomic_Site_Tumor(Categorical):Omentum	0.247381	0.0250464
RUVBL2	Anatomic_Site_Tumor(Categorical):Omentum	0.0432916	0.69936
TBL1XR1	Anatomic_Site_Tumor(Categorical):Omentum	0.0319533	0.775659
SUZ12	Anatomic_Site_Tumor(Categorical):Omentum	0.0360763	0.747623
HDAC6	Anatomic_Site_Tumor(Categorical):Omentum	0.0371071	0.740664
ARHGAP45	Anatomic_Site_Tumor(Categorical):Omentum	0.19172	0.084439
MINK1	Anatomic_Site_Tumor(Categorical):Omentum	0.243258	0.0276535
UBA5	Anatomic_Site_Tumor(Categorical):Omentum	0.104106	0.351967
MRPL55	Anatomic_Site_Tumor(Categorical):Omentum	-0.0319533	0.775659
USP36	Anatomic_Site_Tumor(Categorical):Omentum	0.177289	0.111064
CTDSPL2	Anatomic_Site_Tumor(Categorical):Omentum	-0.118537	0.288844
FUBP3	Anatomic_Site_Tumor(Categorical):Omentum	0.0319533	0.775659
SELENOH	Anatomic_Site_Tumor(Categorical):Omentum	-0.0237073	0.832565
DCAKD	Anatomic_Site_Tumor(Categorical):Omentum	-0.120598	0.28048
MOV10	Anatomic_Site_Tumor(Categorical):Omentum	-0.0247381	0.825398
NAB1	Anatomic_Site_Tumor(Categorical):Omentum	-0.146367	0.189473
PTN	Anatomic_Site_Tumor(Categorical):Omentum	-0.155644	0.162624
PIK3C2A	Anatomic_Site_Tumor(Categorical):Omentum	-0.136059	0.222908
SLC43A2	Anatomic_Site_Tumor(Categorical):Omentum	0.0608144	0.587304
IKBKG	Anatomic_Site_Tumor(Categorical):Omentum	0.0535991	0.63247
SLC26A2	Anatomic_Site_Tumor(Categorical):Omentum	0.091737	0.412392
DHX9	Anatomic_Site_Tumor(Categorical):Omentum	-0.209243	0.0592105
COL16A1	Anatomic_Site_Tumor(Categorical):Omentum	0.165951	0.136215
NDUFA12	Anatomic_Site_Tumor(Categorical):Omentum	-0.172136	0.12201
SUSD2	Anatomic_Site_Tumor(Categorical):Omentum	0.15049	0.177169
PDXP	Anatomic_Site_Tumor(Categorical):Omentum	0.101014	0.366532
LYRM1	Anatomic_Site_Tumor(Categorical):Omentum	-0.162859	0.143772
ARHGDIB	Anatomic_Site_Tumor(Categorical):Omentum	0.21955	0.0474968
FBN3	Anatomic_Site_Tumor(Categorical):Omentum	-0.0309226	0.782715
THRAP3	Anatomic_Site_Tumor(Categorical):Omentum	-0.0206151	0.854146
NCLN	Anatomic_Site_Tumor(Categorical):Omentum	-0.0937985	0.401923
RPS19	Anatomic_Site_Tumor(Categorical):Omentum	-0.0989522	0.376444
SEPT10	Anatomic_Site_Tumor(Categorical):Omentum	0.194812	0.0794539
ZNF845	Anatomic_Site_Tumor(Categorical):Omentum	0.250473	0.0232308
KCTD18	Anatomic_Site_Tumor(Categorical):Omentum	-0.239135	0.0304866
CAMK2D	Anatomic_Site_Tumor(Categorical):Omentum	0.188628	0.0896691
NUDT5	Anatomic_Site_Tumor(Categorical):Omentum	0.0226766	0.839746
LDB1	Anatomic_Site_Tumor(Categorical):Omentum	0.105137	0.347194
ROCK2	Anatomic_Site_Tumor(Categorical):Omentum	0.0731834	0.513494
TRAPPC9	Anatomic_Site_Tumor(Categorical):Omentum	0.0226766	0.839746
RPS9	Anatomic_Site_Tumor(Categorical):Omentum	-0.012369	0.912179
BZW1	Anatomic_Site_Tumor(Categorical):Omentum	-0.00824602	0.941388
NCOA2	Anatomic_Site_Tumor(Categorical):Omentum	-0.25975	0.0184417
EXOC6B	Anatomic_Site_Tumor(Categorical):Omentum	0.181412	0.102868
CPSF3	Anatomic_Site_Tumor(Categorical):Omentum	-0.238104	0.0312319
FAM208B	Anatomic_Site_Tumor(Categorical):Omentum	0.0463839	0.679022
COMMD4	Anatomic_Site_Tumor(Categorical):Omentum	-0.099983	0.371468
CCDC186	Anatomic_Site_Tumor(Categorical):Omentum	0.113383	0.310469
SUGP2	Anatomic_Site_Tumor(Categorical):Omentum	-0.185535	0.0951519
TRIP11	Anatomic_Site_Tumor(Categorical):Omentum	0.0175228	0.875835
USP7	Anatomic_Site_Tumor(Categorical):Omentum	-0.0968907	0.386516
ZFP82	Anatomic_Site_Tumor(Categorical):Omentum	0.102045	0.361637
NAA35	Anatomic_Site_Tumor(Categorical):Omentum	0.0360763	0.747623
RTN4	Anatomic_Site_Tumor(Categorical):Omentum	-0.151521	0.174187
ENTPD5	Anatomic_Site_Tumor(Categorical):Omentum	-0.0319533	0.775659
ATAD1	Anatomic_Site_Tumor(Categorical):Omentum	-0.243258	0.0276535
MRPS5	Anatomic_Site_Tumor(Categorical):Omentum	-0.0639067	0.568407
MRPS11	Anatomic_Site_Tumor(Categorical):Omentum	-0.104106	0.351967
CKMT1B	Anatomic_Site_Tumor(Categorical):Omentum	-0.248411	0.0244283
PRKAR2A	Anatomic_Site_Tumor(Categorical):Omentum	-0.0350456	0.754603
DBI	Anatomic_Site_Tumor(Categorical):Omentum	-0.00618452	0.956024
NUTF2	Anatomic_Site_Tumor(Categorical):Omentum	-0.380348	0.000423843
PMS2	Anatomic_Site_Tumor(Categorical):Omentum	0.00309226	0.978004
ACP5	Anatomic_Site_Tumor(Categorical):Omentum	-0.0855525	0.444736
AHCY	Anatomic_Site_Tumor(Categorical):Omentum	-0.227796	0.0395651
PDPR	Anatomic_Site_Tumor(Categorical):Omentum	-0.198935	0.0731755
PUS10	Anatomic_Site_Tumor(Categorical):Omentum	-0.0814295	0.467064
PDE12	Anatomic_Site_Tumor(Categorical):Omentum	0.111321	0.319405
MSI2	Anatomic_Site_Tumor(Categorical):Omentum	-0.143275	0.199098
RPS6KA5	Anatomic_Site_Tumor(Categorical):Omentum	-0.192751	0.0827504
DHX8	Anatomic_Site_Tumor(Categorical):Omentum	0.0391686	0.726807
BSG	Anatomic_Site_Tumor(Categorical):Omentum	-0.0845217	0.450262
GPATCH11	Anatomic_Site_Tumor(Categorical):Omentum	-0.142244	0.202383
JMJD1C	Anatomic_Site_Tumor(Categorical):Omentum	0.16389	0.141219
DHRS7	Anatomic_Site_Tumor(Categorical):Omentum	-0.304072	0.00548116
CPSF2	Anatomic_Site_Tumor(Categorical):Omentum	-0.207181	0.0618146
DDX31	Anatomic_Site_Tumor(Categorical):Omentum	-0.10926	0.328505
HNRNPH3	Anatomic_Site_Tumor(Categorical):Omentum	-0.0608144	0.587304
PNISR	Anatomic_Site_Tumor(Categorical):Omentum	-0.0412301	0.713038
HK1	Anatomic_Site_Tumor(Categorical):Omentum	-0.220581	0.0464388
HIKESHI	Anatomic_Site_Tumor(Categorical):Omentum	-0.406117	0.000153339
ZNF799	Anatomic_Site_Tumor(Categorical):Omentum	-0.0133998	0.904893
IDE	Anatomic_Site_Tumor(Categorical):Omentum	-0.35561	0.00104318
GSS	Anatomic_Site_Tumor(Categorical):Omentum	-0.091737	0.412392
ITGA5	Anatomic_Site_Tumor(Categorical):Omentum	0.334995	0.00209556
GDPGP1	Anatomic_Site_Tumor(Categorical):Omentum	0.0742142	0.507564
EFL1	Anatomic_Site_Tumor(Categorical):Omentum	-0.181412	0.102868
ABLIM1	Anatomic_Site_Tumor(Categorical):Omentum	-0.106168	0.34246
ABR	Anatomic_Site_Tumor(Categorical):Omentum	0.151521	0.174187
OAT	Anatomic_Site_Tumor(Categorical):Omentum	-0.16492	0.1387
STAU1	Anatomic_Site_Tumor(Categorical):Omentum	0.0422609	0.706187
SFXN1	Anatomic_Site_Tumor(Categorical):Omentum	-0.204089	0.0658944
KALRN	Anatomic_Site_Tumor(Categorical):Omentum	-0.0752449	0.50167
CBX8	Anatomic_Site_Tumor(Categorical):Omentum	-0.101014	0.366532
DECR2	Anatomic_Site_Tumor(Categorical):Omentum	-0.346333	0.00143614
RAB22A	Anatomic_Site_Tumor(Categorical):Omentum	0.00721527	0.948704
NMRAL1	Anatomic_Site_Tumor(Categorical):Omentum	-0.267996	0.0149225
RDH14	Anatomic_Site_Tumor(Categorical):Omentum	-0.238104	0.0312319
PHYH	Anatomic_Site_Tumor(Categorical):Omentum	-0.0587529	0.600059
GTF3C1	Anatomic_Site_Tumor(Categorical):Omentum	-0.145336	0.192643
ATRN	Anatomic_Site_Tumor(Categorical):Omentum	-0.016492	0.883085
TGM2	Anatomic_Site_Tumor(Categorical):Omentum	0.28758	0.0087992
MAPK8	Anatomic_Site_Tumor(Categorical):Omentum	-0.0927677	0.407138
RBM39	Anatomic_Site_Tumor(Categorical):Omentum	-0.151521	0.174187
ALDH18A1	Anatomic_Site_Tumor(Categorical):Omentum	-0.155644	0.162624
PSMF1	Anatomic_Site_Tumor(Categorical):Omentum	-0.263873	0.0166019
WISP2	Anatomic_Site_Tumor(Categorical):Omentum	-0.256657	0.0199341
AHCTF1	Anatomic_Site_Tumor(Categorical):Omentum	-0.12266	0.272279
DMTN	Anatomic_Site_Tumor(Categorical):Omentum	0.0979215	0.38146
RBP4	Anatomic_Site_Tumor(Categorical):Omentum	0.00824602	0.941388
SREK1	Anatomic_Site_Tumor(Categorical):Omentum	-0.106168	0.34246
TRADD	Anatomic_Site_Tumor(Categorical):Omentum	0.0298918	0.789788
SUPV3L1	Anatomic_Site_Tumor(Categorical):Omentum	-0.254596	0.0209854
GNL2	Anatomic_Site_Tumor(Categorical):Omentum	-0.012369	0.912179
SPATA5L1	Anatomic_Site_Tumor(Categorical):Omentum	0.00412301	0.970674
GABPB2	Anatomic_Site_Tumor(Categorical):Omentum	0.00927677	0.934077
MBD1	Anatomic_Site_Tumor(Categorical):Omentum	-0.0587529	0.600059
UROS	Anatomic_Site_Tumor(Categorical):Omentum	0.0350456	0.754603
VDAC2	Anatomic_Site_Tumor(Categorical):Omentum	-0.236042	0.0327686
CTNNA1	Anatomic_Site_Tumor(Categorical):Omentum	-0.282426	0.010147
CORO2B	Anatomic_Site_Tumor(Categorical):Omentum	-0.207181	0.0618146
MIA3	Anatomic_Site_Tumor(Categorical):Omentum	-0.0803987	0.47274
SEMA4B	Anatomic_Site_Tumor(Categorical):Omentum	-0.0505069	0.652259
UAP1	Anatomic_Site_Tumor(Categorical):Omentum	-0.00103075	0.992667
CYFIP1	Anatomic_Site_Tumor(Categorical):Omentum	-0.226766	0.0404918
GLYR1	Anatomic_Site_Tumor(Categorical):Omentum	-0.172136	0.12201
XPNPEP1	Anatomic_Site_Tumor(Categorical):Omentum	-0.117506	0.293088
HMGCS1	Anatomic_Site_Tumor(Categorical):Omentum	-0.012369	0.912179
ITCH	Anatomic_Site_Tumor(Categorical):Omentum	0.153582	0.168332
STAM	Anatomic_Site_Tumor(Categorical):Omentum	0.124721	0.26424
MAP1B	Anatomic_Site_Tumor(Categorical):Omentum	0.15049	0.177169
RPN2	Anatomic_Site_Tumor(Categorical):Omentum	-0.170074	0.126613
SHOC2	Anatomic_Site_Tumor(Categorical):Omentum	-0.120598	0.28048
OGFOD1	Anatomic_Site_Tumor(Categorical):Omentum	0.0989522	0.376444
PARG	Anatomic_Site_Tumor(Categorical):Omentum	-0.0742142	0.507564
HMBOX1	Anatomic_Site_Tumor(Categorical):Omentum	0.0793679	0.478453
INCENP	Anatomic_Site_Tumor(Categorical):Omentum	-0.0546299	0.625929
SMPD4	Anatomic_Site_Tumor(Categorical):Omentum	-0.0721527	0.519459
JUND	Anatomic_Site_Tumor(Categorical):Omentum	0.121629	0.276359
NDRG2	Anatomic_Site_Tumor(Categorical):Omentum	-0.0247381	0.825398
AMY1B	Anatomic_Site_Tumor(Categorical):Omentum	-0.101014	0.366532
DEFA5	Anatomic_Site_Tumor(Categorical):Omentum	-0.0185535	0.868594
PPM1A	Anatomic_Site_Tumor(Categorical):Omentum	-0.210274	0.0579423
MAPRE2	Anatomic_Site_Tumor(Categorical):Omentum	0.087614	0.4338
ISOC1	Anatomic_Site_Tumor(Categorical):Omentum	-0.346333	0.00143614
SRFBP1	Anatomic_Site_Tumor(Categorical):Omentum	-0.0711219	0.525458
NDUFA7	Anatomic_Site_Tumor(Categorical):Omentum	0.083491	0.455825
MKI67	Anatomic_Site_Tumor(Categorical):Omentum	-0.0618452	0.580974
CHMP1A	Anatomic_Site_Tumor(Categorical):Omentum	-0.130906	0.241095
HIST3H3	Anatomic_Site_Tumor(Categorical):Omentum	-0.187597	0.0914683
PTPRS	Anatomic_Site_Tumor(Categorical):Omentum	-0.0711219	0.525458
FLNB	Anatomic_Site_Tumor(Categorical):Omentum	0.343241	0.00159425
APOB	Anatomic_Site_Tumor(Categorical):Omentum	-0.0907062	0.417686
F5	Anatomic_Site_Tumor(Categorical):Omentum	0.0267996	0.811107
PC	Anatomic_Site_Tumor(Categorical):Omentum	0.0206151	0.854146
RIOX1	Anatomic_Site_Tumor(Categorical):Omentum	0.0195843	0.861364
SHB	Anatomic_Site_Tumor(Categorical):Omentum	0.0597836	0.593666
CANX	Anatomic_Site_Tumor(Categorical):Omentum	-0.0350456	0.754603
NDUFB7	Anatomic_Site_Tumor(Categorical):Omentum	-0.00309226	0.978004
HIST1H2AD	Anatomic_Site_Tumor(Categorical):Omentum	-0.0700912	0.531493
EIF3K	Anatomic_Site_Tumor(Categorical):Omentum	-0.261811	0.0175011
IGFBP5	Anatomic_Site_Tumor(Categorical):Omentum	-0.105137	0.347194
NAA10	Anatomic_Site_Tumor(Categorical):Omentum	0.0144305	0.897615
SSB	Anatomic_Site_Tumor(Categorical):Omentum	-0.0278303	0.803985
NMT1	Anatomic_Site_Tumor(Categorical):Omentum	-0.238104	0.0312319
MTMR3	Anatomic_Site_Tumor(Categorical):Omentum	0.177289	0.111064
PKLR	Anatomic_Site_Tumor(Categorical):Omentum	-0.0257688	0.818245
FCGR1A	Anatomic_Site_Tumor(Categorical):Omentum	0.0907062	0.417686
CD59	Anatomic_Site_Tumor(Categorical):Omentum	0.0855525	0.444736
MT1G	Anatomic_Site_Tumor(Categorical):Omentum	0.114414	0.306063
HMGN4	Anatomic_Site_Tumor(Categorical):Omentum	-0.0144305	0.897615
SART1	Anatomic_Site_Tumor(Categorical):Omentum	-0.0103075	0.926771
TMSB10	Anatomic_Site_Tumor(Categorical):Omentum	0.0237073	0.832565
NUMBL	Anatomic_Site_Tumor(Categorical):Omentum	0.291703	0.00783667
MAPKAPK2	Anatomic_Site_Tumor(Categorical):Omentum	0.113383	0.310469
SPINT2	Anatomic_Site_Tumor(Categorical):Omentum	-0.155644	0.162624
PPIA	Anatomic_Site_Tumor(Categorical):Omentum	-0.0195843	0.861364
RNASEL	Anatomic_Site_Tumor(Categorical):Omentum	-0.16389	0.141219
RTN1	Anatomic_Site_Tumor(Categorical):Omentum	0.280365	0.0107346
XRCC5	Anatomic_Site_Tumor(Categorical):Omentum	-0.183474	0.0989511
LSM2	Anatomic_Site_Tumor(Categorical):Omentum	-0.271088	0.0137612
PTBP2	Anatomic_Site_Tumor(Categorical):Omentum	-0.147398	0.186341
SQOR	Anatomic_Site_Tumor(Categorical):Omentum	-0.242227	0.02834
ENOPH1	Anatomic_Site_Tumor(Categorical):Omentum	-0.199966	0.0716699
TRAPPC1	Anatomic_Site_Tumor(Categorical):Omentum	-0.153582	0.168332
SINHCAF	Anatomic_Site_Tumor(Categorical):Omentum	-0.350456	0.0012474
ABCE1	Anatomic_Site_Tumor(Categorical):Omentum	0.117506	0.293088
RB1	Anatomic_Site_Tumor(Categorical):Omentum	-0.0814295	0.467064
G6PD	Anatomic_Site_Tumor(Categorical):Omentum	0.0680297	0.543664
GLDC	Anatomic_Site_Tumor(Categorical):Omentum	-0.0278303	0.803985
LARS	Anatomic_Site_Tumor(Categorical):Omentum	-0.0535991	0.63247
TROVE2	Anatomic_Site_Tumor(Categorical):Omentum	-0.350456	0.0012474
PGP	Anatomic_Site_Tumor(Categorical):Omentum	0.0618452	0.580974
ARRB1	Anatomic_Site_Tumor(Categorical):Omentum	0.168013	0.131347
LSP1	Anatomic_Site_Tumor(Categorical):Omentum	0.130906	0.241095
GPHN	Anatomic_Site_Tumor(Categorical):Omentum	-0.0535991	0.63247
RAB18	Anatomic_Site_Tumor(Categorical):Omentum	-0.264903	0.0161675
ZNF592	Anatomic_Site_Tumor(Categorical):Omentum	0.129875	0.244852
CCDC25	Anatomic_Site_Tumor(Categorical):Omentum	0.10926	0.328505
PPP4R1	Anatomic_Site_Tumor(Categorical):Omentum	0.121629	0.276359
DCAF7	Anatomic_Site_Tumor(Categorical):Omentum	0.0608144	0.587304
COPG2	Anatomic_Site_Tumor(Categorical):Omentum	-0.15049	0.177169
OTUB1	Anatomic_Site_Tumor(Categorical):Omentum	-0.296857	0.00676447
ABRAXAS1	Anatomic_Site_Tumor(Categorical):Omentum	-0.241196	0.0290409
AARS	Anatomic_Site_Tumor(Categorical):Omentum	-0.290672	0.00806819
PXDN	Anatomic_Site_Tumor(Categorical):Omentum	0.0855525	0.444736
MIOS	Anatomic_Site_Tumor(Categorical):Omentum	-0.12369	0.268239
ANKZF1	Anatomic_Site_Tumor(Categorical):Omentum	-0.117506	0.293088
RNF31	Anatomic_Site_Tumor(Categorical):Omentum	0.0463839	0.679022
PSPC1	Anatomic_Site_Tumor(Categorical):Omentum	-0.161828	0.146359
RUFY2	Anatomic_Site_Tumor(Categorical):Omentum	-0.0587529	0.600059
CEP63	Anatomic_Site_Tumor(Categorical):Omentum	0.00927677	0.934077
KDM5C	Anatomic_Site_Tumor(Categorical):Omentum	0.185535	0.0951519
SLC16A3	Anatomic_Site_Tumor(Categorical):Omentum	0.166982	0.133764
SMN2	Anatomic_Site_Tumor(Categorical):Omentum	0.216458	0.0507908
FAM98B	Anatomic_Site_Tumor(Categorical):Omentum	-0.214397	0.0530893
SUCLG1	Anatomic_Site_Tumor(Categorical):Omentum	0.0226766	0.839746
ABCF2	Anatomic_Site_Tumor(Categorical):Omentum	-0.0278303	0.803985
NSD2	Anatomic_Site_Tumor(Categorical):Omentum	0.0618452	0.580974
PTPRF	Anatomic_Site_Tumor(Categorical):Omentum	-0.169043	0.128963
TGFB1I1	Anatomic_Site_Tumor(Categorical):Omentum	0.347364	0.00138668
SRP72	Anatomic_Site_Tumor(Categorical):Omentum	0.296857	0.00676447
UBTD2	Anatomic_Site_Tumor(Categorical):Omentum	-0.170074	0.126613
FILIP1L	Anatomic_Site_Tumor(Categorical):Omentum	0.381378	0.000407592
ABHD12	Anatomic_Site_Tumor(Categorical):Omentum	-0.0608144	0.587304
ABI2	Anatomic_Site_Tumor(Categorical):Omentum	0.176259	0.11319
DHRS11	Anatomic_Site_Tumor(Categorical):Omentum	-0.0237073	0.832565
CARHSP1	Anatomic_Site_Tumor(Categorical):Omentum	0.0907062	0.417686
GEMIN8	Anatomic_Site_Tumor(Categorical):Omentum	-0.124721	0.26424
FRMD6	Anatomic_Site_Tumor(Categorical):Omentum	0.162859	0.143772
GTF2H2C	Anatomic_Site_Tumor(Categorical):Omentum	-0.0412301	0.713038
LARP7	Anatomic_Site_Tumor(Categorical):Omentum	-0.0535991	0.63247
MLPH	Anatomic_Site_Tumor(Categorical):Omentum	-0.132967	0.233701
NF1	Anatomic_Site_Tumor(Categorical):Omentum	-0.145336	0.192643
LGALS7B	Anatomic_Site_Tumor(Categorical):Omentum	-0.0401994	0.719911
PUM3	Anatomic_Site_Tumor(Categorical):Omentum	-0.0185535	0.868594
RELCH	Anatomic_Site_Tumor(Categorical):Omentum	-0.0680297	0.543664
SMU1	Anatomic_Site_Tumor(Categorical):Omentum	-0.120598	0.28048
PLBD1	Anatomic_Site_Tumor(Categorical):Omentum	-0.156674	0.159824
COASY	Anatomic_Site_Tumor(Categorical):Omentum	-0.26078	0.0179661
EML3	Anatomic_Site_Tumor(Categorical):Omentum	0.0752449	0.50167
RIOX2	Anatomic_Site_Tumor(Categorical):Omentum	-0.320564	0.00332289
SLC9A6	Anatomic_Site_Tumor(Categorical):Omentum	0.175228	0.115347
SUN1	Anatomic_Site_Tumor(Categorical):Omentum	-0.25975	0.0184417
IGF1	Anatomic_Site_Tumor(Categorical):Omentum	0.272119	0.013392
INTS6	Anatomic_Site_Tumor(Categorical):Omentum	-0.325718	0.00282555
OGA	Anatomic_Site_Tumor(Categorical):Omentum	-0.0597836	0.593666
SMC2	Anatomic_Site_Tumor(Categorical):Omentum	-0.0937985	0.401923
SPON1	Anatomic_Site_Tumor(Categorical):Omentum	-0.012369	0.912179
MED12	Anatomic_Site_Tumor(Categorical):Omentum	-0.0350456	0.754603
LTBP4	Anatomic_Site_Tumor(Categorical):Omentum	-0.384471	0.000362206
TMF1	Anatomic_Site_Tumor(Categorical):Omentum	0.181412	0.102868
MAZ	Anatomic_Site_Tumor(Categorical):Omentum	-0.0865832	0.439249
HIVEP2	Anatomic_Site_Tumor(Categorical):Omentum	0.00824602	0.941388
MAT2B	Anatomic_Site_Tumor(Categorical):Omentum	0.0824602	0.461426
RPRD1B	Anatomic_Site_Tumor(Categorical):Omentum	-0.0422609	0.706187
RRAGD	Anatomic_Site_Tumor(Categorical):Omentum	0.10926	0.328505
STK24	Anatomic_Site_Tumor(Categorical):Omentum	-0.0298918	0.789788
MLYCD	Anatomic_Site_Tumor(Categorical):Omentum	-0.204089	0.0658944
FEZ2	Anatomic_Site_Tumor(Categorical):Omentum	0.34221	0.00165035
NSL1	Anatomic_Site_Tumor(Categorical):Omentum	-0.0845217	0.450262
CYTH1	Anatomic_Site_Tumor(Categorical):Omentum	0.0381378	0.733725
COL1A1	Anatomic_Site_Tumor(Categorical):Omentum	0.127813	0.252486
ALMS1	Anatomic_Site_Tumor(Categorical):Omentum	-0.0309226	0.782715
PPP3CB	Anatomic_Site_Tumor(Categorical):Omentum	0.00824602	0.941388
CFAP298	Anatomic_Site_Tumor(Categorical):Omentum	-0.107198	0.337768
ENGASE	Anatomic_Site_Tumor(Categorical):Omentum	-0.127813	0.252486
CRTC3	Anatomic_Site_Tumor(Categorical):Omentum	0.262842	0.0170464
ESPN	Anatomic_Site_Tumor(Categorical):Omentum	-0.237073	0.0319925
TNKS1BP1	Anatomic_Site_Tumor(Categorical):Omentum	0.0319533	0.775659
SCPEP1	Anatomic_Site_Tumor(Categorical):Omentum	-0.38344	0.000376792
GNB4	Anatomic_Site_Tumor(Categorical):Omentum	-0.270057	0.0141393
TTLL12	Anatomic_Site_Tumor(Categorical):Omentum	-0.121629	0.276359
PPA1	Anatomic_Site_Tumor(Categorical):Omentum	0.0237073	0.832565
CADM3	Anatomic_Site_Tumor(Categorical):Omentum	0.0814295	0.467064
MRPS12	Anatomic_Site_Tumor(Categorical):Omentum	0.00412301	0.970674
TMSB4X	Anatomic_Site_Tumor(Categorical):Omentum	0.00721527	0.948704
ZNF675	Anatomic_Site_Tumor(Categorical):Omentum	0.10926	0.328505
SNUPN	Anatomic_Site_Tumor(Categorical):Omentum	-0.188628	0.0896691
LAMC3	Anatomic_Site_Tumor(Categorical):Omentum	-0.0309226	0.782715
RRBP1	Anatomic_Site_Tumor(Categorical):Omentum	0.306134	0.00515652
UTRN	Anatomic_Site_Tumor(Categorical):Omentum	-0.0206151	0.854146
COL18A1	Anatomic_Site_Tumor(Categorical):Omentum	-0.256657	0.0199341
F13B	Anatomic_Site_Tumor(Categorical):Omentum	0.143275	0.199098
IDUA	Anatomic_Site_Tumor(Categorical):Omentum	-0.099983	0.371468
MYH4	Anatomic_Site_Tumor(Categorical):Omentum	-0.083491	0.455825
KDM5A	Anatomic_Site_Tumor(Categorical):Omentum	0.0773064	0.489989
POLRMT	Anatomic_Site_Tumor(Categorical):Omentum	0.0329841	0.768622
MRC2	Anatomic_Site_Tumor(Categorical):Omentum	0.189658	0.087898
MYH13	Anatomic_Site_Tumor(Categorical):Omentum	-0.156674	0.159824
XRN1	Anatomic_Site_Tumor(Categorical):Omentum	0.0948292	0.396748
CDC5L	Anatomic_Site_Tumor(Categorical):Omentum	0.12369	0.268239
BRD3	Anatomic_Site_Tumor(Categorical):Omentum	-0.0288611	0.796878
ZNF579	Anatomic_Site_Tumor(Categorical):Omentum	0.116475	0.297372
TMEM245	Anatomic_Site_Tumor(Categorical):Omentum	-0.147398	0.186341
KLC1	Anatomic_Site_Tumor(Categorical):Omentum	0.091737	0.412392
DCAF10	Anatomic_Site_Tumor(Categorical):Omentum	-0.00618452	0.956024
C9orf64	Anatomic_Site_Tumor(Categorical):Omentum	0.0515376	0.645635
HERC5	Anatomic_Site_Tumor(Categorical):Omentum	-0.181412	0.102868
TAF4	Anatomic_Site_Tumor(Categorical):Omentum	-0.016492	0.883085
ALDH6A1	Anatomic_Site_Tumor(Categorical):Omentum	-0.142244	0.202383
NGDN	Anatomic_Site_Tumor(Categorical):Omentum	-0.16389	0.141219
COL2A1	Anatomic_Site_Tumor(Categorical):Omentum	0.0752449	0.50167
MPP7	Anatomic_Site_Tumor(Categorical):Omentum	-0.099983	0.371468
AIMP2	Anatomic_Site_Tumor(Categorical):Omentum	-0.255627	0.0204539
CYCS	Anatomic_Site_Tumor(Categorical):Omentum	-0.0608144	0.587304
EEF1B2	Anatomic_Site_Tumor(Categorical):Omentum	0.0298918	0.789788
FASTKD5	Anatomic_Site_Tumor(Categorical):Omentum	-0.114414	0.306063
LGALS9C	Anatomic_Site_Tumor(Categorical):Omentum	0.174197	0.117536
KNOP1	Anatomic_Site_Tumor(Categorical):Omentum	-0.0896755	0.423018
CEP131	Anatomic_Site_Tumor(Categorical):Omentum	0.0566914	0.612935
XXYLT1	Anatomic_Site_Tumor(Categorical):Omentum	-0.209243	0.0592105
TOP1	Anatomic_Site_Tumor(Categorical):Omentum	-0.0206151	0.854146
DNAJC8	Anatomic_Site_Tumor(Categorical):Omentum	-0.0463839	0.679022
SPIN1	Anatomic_Site_Tumor(Categorical):Omentum	-0.0711219	0.525458
TDRD7	Anatomic_Site_Tumor(Categorical):Omentum	0.0814295	0.467064
HSPBP1	Anatomic_Site_Tumor(Categorical):Omentum	-0.0803987	0.47274
LMOD1	Anatomic_Site_Tumor(Categorical):Omentum	0.10926	0.328505
SEC24B	Anatomic_Site_Tumor(Categorical):Omentum	-0.0381378	0.733725
RERE	Anatomic_Site_Tumor(Categorical):Omentum	-0.0298918	0.789788
SYNM	Anatomic_Site_Tumor(Categorical):Omentum	0.155644	0.162624
PATJ	Anatomic_Site_Tumor(Categorical):Omentum	-0.0855525	0.444736
UBE2S	Anatomic_Site_Tumor(Categorical):Omentum	0.0525684	0.639039
CRB2	Anatomic_Site_Tumor(Categorical):Omentum	-0.0927677	0.407138
SIPA1L2	Anatomic_Site_Tumor(Categorical):Omentum	0.127813	0.252486
DNAJC13	Anatomic_Site_Tumor(Categorical):Omentum	-0.175228	0.115347
KIAA1522	Anatomic_Site_Tumor(Categorical):Omentum	-0.0103075	0.926771
DTNB	Anatomic_Site_Tumor(Categorical):Omentum	0.0628759	0.574675
STAG2	Anatomic_Site_Tumor(Categorical):Omentum	-0.280365	0.0107346
NECTIN2	Anatomic_Site_Tumor(Categorical):Omentum	-0.138121	0.21591
TNNT3	Anatomic_Site_Tumor(Categorical):Omentum	-0.0494761	0.658911
PARP4	Anatomic_Site_Tumor(Categorical):Omentum	-0.108229	0.333116
IFI16	Anatomic_Site_Tumor(Categorical):Omentum	0.386532	0.000334576
TP53BP2	Anatomic_Site_Tumor(Categorical):Omentum	0.107198	0.337768
GPRIN3	Anatomic_Site_Tumor(Categorical):Omentum	0.279334	0.0110394
ZNF157	Anatomic_Site_Tumor(Categorical):Omentum	0.180382	0.104871
SMAP1	Anatomic_Site_Tumor(Categorical):Omentum	0.233981	0.0343684
HPX	Anatomic_Site_Tumor(Categorical):Omentum	0.0206151	0.854146
SLIT3	Anatomic_Site_Tumor(Categorical):Omentum	0.180382	0.104871
SUCLA2	Anatomic_Site_Tumor(Categorical):Omentum	-0.121629	0.276359
GNB1	Anatomic_Site_Tumor(Categorical):Omentum	0.180382	0.104871
HMGB2	Anatomic_Site_Tumor(Categorical):Omentum	-0.0329841	0.768622
IGFBP6	Anatomic_Site_Tumor(Categorical):Omentum	0.0185535	0.868594
TRIP13	Anatomic_Site_Tumor(Categorical):Omentum	-0.0133998	0.904893
CD2AP	Anatomic_Site_Tumor(Categorical):Omentum	-0.0865832	0.439249
SNTB1	Anatomic_Site_Tumor(Categorical):Omentum	-0.112352	0.314917
MX2	Anatomic_Site_Tumor(Categorical):Omentum	0.255627	0.0204539
MMP2	Anatomic_Site_Tumor(Categorical):Omentum	0.519499	5.70043e-07
ACTR1B	Anatomic_Site_Tumor(Categorical):Omentum	-0.270057	0.0141393
LDAH	Anatomic_Site_Tumor(Categorical):Omentum	0.0618452	0.580974
ZFAND3	Anatomic_Site_Tumor(Categorical):Omentum	0.176259	0.11319
ZFP90	Anatomic_Site_Tumor(Categorical):Omentum	-0.101014	0.366532
INPP5B	Anatomic_Site_Tumor(Categorical):Omentum	0.0319533	0.775659
SETX	Anatomic_Site_Tumor(Categorical):Omentum	-0.00927677	0.934077
BCKDHA	Anatomic_Site_Tumor(Categorical):Omentum	-0.112352	0.314917
PLCB3	Anatomic_Site_Tumor(Categorical):Omentum	0.0401994	0.719911
PSAP	Anatomic_Site_Tumor(Categorical):Omentum	-0.0329841	0.768622
PPP1R11	Anatomic_Site_Tumor(Categorical):Omentum	0.293764	0.00739107
WASF2	Anatomic_Site_Tumor(Categorical):Omentum	-0.0319533	0.775659
NECTIN3	Anatomic_Site_Tumor(Categorical):Omentum	0.125752	0.260282
SRA1	Anatomic_Site_Tumor(Categorical):Omentum	-0.0721527	0.519459
RPL18A	Anatomic_Site_Tumor(Categorical):Omentum	0.0628759	0.574675
HIST4H4	Anatomic_Site_Tumor(Categorical):Omentum	-0.0700912	0.531493
ST14	Anatomic_Site_Tumor(Categorical):Omentum	-0.0865832	0.439249
RXRB	Anatomic_Site_Tumor(Categorical):Omentum	-0.149459	0.180189
TPR	Anatomic_Site_Tumor(Categorical):Omentum	0.0185535	0.868594
VPS41	Anatomic_Site_Tumor(Categorical):Omentum	-0.172136	0.12201
MON2	Anatomic_Site_Tumor(Categorical):Omentum	-0.241196	0.0290409
ZNF462	Anatomic_Site_Tumor(Categorical):Omentum	0.107198	0.337768
NEDD4	Anatomic_Site_Tumor(Categorical):Omentum	0.0896755	0.423018
TBC1D4	Anatomic_Site_Tumor(Categorical):Omentum	-0.0700912	0.531493
RCC1	Anatomic_Site_Tumor(Categorical):Omentum	-0.0443224	0.692556
ZC3H11A	Anatomic_Site_Tumor(Categorical):Omentum	-0.0298918	0.789788
LAMTOR3	Anatomic_Site_Tumor(Categorical):Omentum	-0.0412301	0.713038
PDLIM7	Anatomic_Site_Tumor(Categorical):Omentum	0.353548	0.00112091
NFYC	Anatomic_Site_Tumor(Categorical):Omentum	-0.0453531	0.685776
ZNF117	Anatomic_Site_Tumor(Categorical):Omentum	0.0412301	0.713038
CLCC1	Anatomic_Site_Tumor(Categorical):Omentum	-0.203058	0.0673017
ITM2B	Anatomic_Site_Tumor(Categorical):Omentum	-0.00824602	0.941388
SPTA1	Anatomic_Site_Tumor(Categorical):Omentum	0.00412301	0.970674
SNRNP40	Anatomic_Site_Tumor(Categorical):Omentum	0.117506	0.293088
NID1	Anatomic_Site_Tumor(Categorical):Omentum	-0.0525684	0.639039
C3	Anatomic_Site_Tumor(Categorical):Omentum	0.0391686	0.726807
ARID4A	Anatomic_Site_Tumor(Categorical):Omentum	-0.0154613	0.890346
SDHB	Anatomic_Site_Tumor(Categorical):Omentum	-0.00515376	0.963348
ALDH9A1	Anatomic_Site_Tumor(Categorical):Omentum	-0.179351	0.106905
UBL5	Anatomic_Site_Tumor(Categorical):Omentum	0.0422609	0.706187
PHACTR4	Anatomic_Site_Tumor(Categorical):Omentum	0.0154613	0.890346
CRYL1	Anatomic_Site_Tumor(Categorical):Omentum	-0.0195843	0.861364
LGALS3	Anatomic_Site_Tumor(Categorical):Omentum	-0.0113383	0.919471
ETFRF1	Anatomic_Site_Tumor(Categorical):Omentum	-0.00824602	0.941388
UHRF1	Anatomic_Site_Tumor(Categorical):Omentum	0.227796	0.0395651
SCYL1	Anatomic_Site_Tumor(Categorical):Omentum	0.0546299	0.625929
GPSM3	Anatomic_Site_Tumor(Categorical):Omentum	0.357671	0.000970365
GOLPH3	Anatomic_Site_Tumor(Categorical):Omentum	0.0329841	0.768622
MCCC2	Anatomic_Site_Tumor(Categorical):Omentum	-0.272119	0.013392
FN3K	Anatomic_Site_Tumor(Categorical):Omentum	-0.327779	0.00264606
TINAGL1	Anatomic_Site_Tumor(Categorical):Omentum	0.0463839	0.679022
MYH7	Anatomic_Site_Tumor(Categorical):Omentum	-0.0865832	0.439249
SMG6	Anatomic_Site_Tumor(Categorical):Omentum	0.195843	0.0778454
CGAS	Anatomic_Site_Tumor(Categorical):Omentum	0.0443224	0.692556
GNA11	Anatomic_Site_Tumor(Categorical):Omentum	0.0154613	0.890346
BCLAF3	Anatomic_Site_Tumor(Categorical):Omentum	0.0360763	0.747623
COL6A2	Anatomic_Site_Tumor(Categorical):Omentum	-0.151521	0.174187
SPIN3	Anatomic_Site_Tumor(Categorical):Omentum	-0.00412301	0.970674
MTA1	Anatomic_Site_Tumor(Categorical):Omentum	0.012369	0.912179
MYH1	Anatomic_Site_Tumor(Categorical):Omentum	-0.0783372	0.484203
CDC42BPB	Anatomic_Site_Tumor(Categorical):Omentum	0.0690604	0.537561
PRKD1	Anatomic_Site_Tumor(Categorical):Omentum	0.20512	0.0645109
CD109	Anatomic_Site_Tumor(Categorical):Omentum	0.10926	0.328505
SERPINF2	Anatomic_Site_Tumor(Categorical):Omentum	-0.0896755	0.423018
CNOT6L	Anatomic_Site_Tumor(Categorical):Omentum	-0.413332	0.000113618
SLC16A1	Anatomic_Site_Tumor(Categorical):Omentum	-0.0453531	0.685776
MRPS14	Anatomic_Site_Tumor(Categorical):Omentum	-0.0371071	0.740664
COPG1	Anatomic_Site_Tumor(Categorical):Omentum	-0.168013	0.131347
ZNF335	Anatomic_Site_Tumor(Categorical):Omentum	-0.116475	0.297372
QSER1	Anatomic_Site_Tumor(Categorical):Omentum	-0.0443224	0.692556
CEP164	Anatomic_Site_Tumor(Categorical):Omentum	-0.112352	0.314917
COL15A1	Anatomic_Site_Tumor(Categorical):Omentum	0.00412301	0.970674
MYLK	Anatomic_Site_Tumor(Categorical):Omentum	0.448377	2.39522e-05
CLIP2	Anatomic_Site_Tumor(Categorical):Omentum	0.0608144	0.587304
ZNF143	Anatomic_Site_Tumor(Categorical):Omentum	0.104106	0.351967
COQ5	Anatomic_Site_Tumor(Categorical):Omentum	-0.433947	4.64256e-05
DERA	Anatomic_Site_Tumor(Categorical):Omentum	-0.192751	0.0827504
TOR4A	Anatomic_Site_Tumor(Categorical):Omentum	-0.291703	0.00783667
FLNA	Anatomic_Site_Tumor(Categorical):Omentum	0.4793	5.22302e-06
ATG9A	Anatomic_Site_Tumor(Categorical):Omentum	-0.118537	0.288844
TTC21B	Anatomic_Site_Tumor(Categorical):Omentum	0.0515376	0.645635
IQGAP2	Anatomic_Site_Tumor(Categorical):Omentum	-0.318503	0.00354279
SENP7	Anatomic_Site_Tumor(Categorical):Omentum	0.0484454	0.665588
FAM20C	Anatomic_Site_Tumor(Categorical):Omentum	0.0309226	0.782715
RNF214	Anatomic_Site_Tumor(Categorical):Omentum	-0.0886447	0.42839
YTHDF3	Anatomic_Site_Tumor(Categorical):Omentum	-0.200997	0.0701892
WDR73	Anatomic_Site_Tumor(Categorical):Omentum	-0.0865832	0.439249
MME	Anatomic_Site_Tumor(Categorical):Omentum	-0.252534	0.0220838
SEC31A	Anatomic_Site_Tumor(Categorical):Omentum	0.208212	0.0605011
TSC2	Anatomic_Site_Tumor(Categorical):Omentum	-0.0474146	0.672292
COL4A2	Anatomic_Site_Tumor(Categorical):Omentum	0.140182	0.209069
SCAMP1	Anatomic_Site_Tumor(Categorical):Omentum	-0.0752449	0.50167
C12orf45	Anatomic_Site_Tumor(Categorical):Omentum	0.172136	0.12201
KIAA1211L	Anatomic_Site_Tumor(Categorical):Omentum	-0.156674	0.159824
SCAI	Anatomic_Site_Tumor(Categorical):Omentum	-0.173166	0.119757
MICU1	Anatomic_Site_Tumor(Categorical):Omentum	-0.253565	0.0215286
PNPLA6	Anatomic_Site_Tumor(Categorical):Omentum	-0.121629	0.276359
B3GALT6	Anatomic_Site_Tumor(Categorical):Omentum	-0.366948	0.000696502
ZFYVE19	Anatomic_Site_Tumor(Categorical):Omentum	-0.117506	0.293088
FAM210A	Anatomic_Site_Tumor(Categorical):Omentum	-0.216458	0.0507908
MYH14	Anatomic_Site_Tumor(Categorical):Omentum	-0.262842	0.0170464
LPA	Anatomic_Site_Tumor(Categorical):Omentum	0.199966	0.0716699
ITGA2	Anatomic_Site_Tumor(Categorical):Omentum	0.00412301	0.970674
GLIPR2	Anatomic_Site_Tumor(Categorical):Omentum	0.235012	0.0335605
ERAP2	Anatomic_Site_Tumor(Categorical):Omentum	-0.0886447	0.42839
TFB2M	Anatomic_Site_Tumor(Categorical):Omentum	-0.275211	0.0123352
DSG2	Anatomic_Site_Tumor(Categorical):Omentum	-0.149459	0.180189
IFIT1	Anatomic_Site_Tumor(Categorical):Omentum	0.213366	0.0542702
PNKD	Anatomic_Site_Tumor(Categorical):Omentum	-0.00721527	0.948704
DPH1	Anatomic_Site_Tumor(Categorical):Omentum	-0.103075	0.356782
FERMT1	Anatomic_Site_Tumor(Categorical):Omentum	0.0762757	0.495811
KIF4A	Anatomic_Site_Tumor(Categorical):Omentum	-0.0793679	0.478453
TMEM231	Anatomic_Site_Tumor(Categorical):Omentum	-0.141213	0.205706
IRF2BP2	Anatomic_Site_Tumor(Categorical):Omentum	0.0845217	0.450262
ALPL	Anatomic_Site_Tumor(Categorical):Omentum	-0.117506	0.293088
AGL	Anatomic_Site_Tumor(Categorical):Omentum	-0.217489	0.0496725
FLNC	Anatomic_Site_Tumor(Categorical):Omentum	0.482392	4.44816e-06
MCCC1	Anatomic_Site_Tumor(Categorical):Omentum	-0.0855525	0.444736
GARS	Anatomic_Site_Tumor(Categorical):Omentum	0.247381	0.0250464
CWC15	Anatomic_Site_Tumor(Categorical):Omentum	-0.091737	0.412392
YTHDF2	Anatomic_Site_Tumor(Categorical):Omentum	-0.172136	0.12201
LUC7L2	Anatomic_Site_Tumor(Categorical):Omentum	0.0865832	0.439249
RER1	Anatomic_Site_Tumor(Categorical):Omentum	-0.0288611	0.796878
BPNT1	Anatomic_Site_Tumor(Categorical):Omentum	-0.399932	0.00019721
TTC38	Anatomic_Site_Tumor(Categorical):Omentum	-0.120598	0.28048
APOOL	Anatomic_Site_Tumor(Categorical):Omentum	-0.255627	0.0204539
SDR39U1	Anatomic_Site_Tumor(Categorical):Omentum	-0.181412	0.102868
OSGEPL1	Anatomic_Site_Tumor(Categorical):Omentum	-0.103075	0.356782
TJP1	Anatomic_Site_Tumor(Categorical):Omentum	0.0907062	0.417686
HDDC2	Anatomic_Site_Tumor(Categorical):Omentum	-0.149459	0.180189
RMDN1	Anatomic_Site_Tumor(Categorical):Omentum	-0.142244	0.202383
TSEN34	Anatomic_Site_Tumor(Categorical):Omentum	-0.120598	0.28048
PPCS	Anatomic_Site_Tumor(Categorical):Omentum	0.016492	0.883085
UPF2	Anatomic_Site_Tumor(Categorical):Omentum	-0.087614	0.4338
HACD3	Anatomic_Site_Tumor(Categorical):Omentum	-0.0721527	0.519459
PHF2	Anatomic_Site_Tumor(Categorical):Omentum	-0.190689	0.0861547
PLCG2	Anatomic_Site_Tumor(Categorical):Omentum	-0.247381	0.0250464
KLK10	Anatomic_Site_Tumor(Categorical):Omentum	-0.133998	0.230063
AP3D1	Anatomic_Site_Tumor(Categorical):Omentum	0.00309226	0.978004
DOCK5	Anatomic_Site_Tumor(Categorical):Omentum	0.125752	0.260282
SLC39A7	Anatomic_Site_Tumor(Categorical):Omentum	-0.250473	0.0232308
ASMTL	Anatomic_Site_Tumor(Categorical):Omentum	-0.214397	0.0530893
MSRB2	Anatomic_Site_Tumor(Categorical):Omentum	-0.0865832	0.439249
PSD3	Anatomic_Site_Tumor(Categorical):Omentum	-0.253565	0.0215286
CMPK2	Anatomic_Site_Tumor(Categorical):Omentum	0.204089	0.0658944
GMPPB	Anatomic_Site_Tumor(Categorical):Omentum	-0.170074	0.126613
TRMT10C	Anatomic_Site_Tumor(Categorical):Omentum	0.107198	0.337768
TNFAIP8	Anatomic_Site_Tumor(Categorical):Omentum	-0.0783372	0.484203
SCAF11	Anatomic_Site_Tumor(Categorical):Omentum	-0.0319533	0.775659
KRR1	Anatomic_Site_Tumor(Categorical):Omentum	0.00618452	0.956024
BCLAF1	Anatomic_Site_Tumor(Categorical):Omentum	0.083491	0.455825
EAPP	Anatomic_Site_Tumor(Categorical):Omentum	-0.210274	0.0579423
MTMR14	Anatomic_Site_Tumor(Categorical):Omentum	-0.251504	0.0226511
UBXN2B	Anatomic_Site_Tumor(Categorical):Omentum	0.0783372	0.484203
DCDC2	Anatomic_Site_Tumor(Categorical):Omentum	-0.0422609	0.706187
MZB1	Anatomic_Site_Tumor(Categorical):Omentum	0.369009	0.00064615
GNAS	Anatomic_Site_Tumor(Categorical):Omentum	0.0432916	0.69936
ZNF829	Anatomic_Site_Tumor(Categorical):Omentum	-0.238104	0.0312319
RABEP2	Anatomic_Site_Tumor(Categorical):Omentum	0.183474	0.0989511
MACROD2	Anatomic_Site_Tumor(Categorical):Omentum	0.0175228	0.875835
NUDT18	Anatomic_Site_Tumor(Categorical):Omentum	-0.0484454	0.665588
OTUD7B	Anatomic_Site_Tumor(Categorical):Omentum	0.126783	0.256364
MIER1	Anatomic_Site_Tumor(Categorical):Omentum	-0.0154613	0.890346
ZC3H15	Anatomic_Site_Tumor(Categorical):Omentum	0.0185535	0.868594
ATG2B	Anatomic_Site_Tumor(Categorical):Omentum	-0.0556606	0.619418
SPAG7	Anatomic_Site_Tumor(Categorical):Omentum	-0.0443224	0.692556
UTP18	Anatomic_Site_Tumor(Categorical):Omentum	-0.184505	0.0970369
CDC16	Anatomic_Site_Tumor(Categorical):Omentum	-0.321595	0.00321758
CDC20	Anatomic_Site_Tumor(Categorical):Omentum	-0.104106	0.351967
GLO1	Anatomic_Site_Tumor(Categorical):Omentum	-0.0474146	0.672292
CHD2	Anatomic_Site_Tumor(Categorical):Omentum	-0.0824602	0.461426
TBCE	Anatomic_Site_Tumor(Categorical):Omentum	-0.186566	0.0932958
ZFHX3	Anatomic_Site_Tumor(Categorical):Omentum	-0.0381378	0.733725
DNAJC25	Anatomic_Site_Tumor(Categorical):Omentum	-0.186566	0.0932958
MPHOSPH6	Anatomic_Site_Tumor(Categorical):Omentum	-0.0793679	0.478453
COG4	Anatomic_Site_Tumor(Categorical):Omentum	-0.0865832	0.439249
KTN1	Anatomic_Site_Tumor(Categorical):Omentum	-0.0948292	0.396748
RSL1D1	Anatomic_Site_Tumor(Categorical):Omentum	-0.161828	0.146359
FAM177A1	Anatomic_Site_Tumor(Categorical):Omentum	-0.41024	0.000129304
UBN1	Anatomic_Site_Tumor(Categorical):Omentum	-0.0587529	0.600059
HMCN1	Anatomic_Site_Tumor(Categorical):Omentum	0.210274	0.0579423
NUBP1	Anatomic_Site_Tumor(Categorical):Omentum	-0.0216458	0.84694
SRRM2	Anatomic_Site_Tumor(Categorical):Omentum	0.0608144	0.587304
SOD3	Anatomic_Site_Tumor(Categorical):Omentum	-0.0855525	0.444736
COQ3	Anatomic_Site_Tumor(Categorical):Omentum	-0.331902	0.00231744
RBMX2	Anatomic_Site_Tumor(Categorical):Omentum	0.0546299	0.625929
STXBP3	Anatomic_Site_Tumor(Categorical):Omentum	-0.168013	0.131347
ZNF91	Anatomic_Site_Tumor(Categorical):Omentum	0.0309226	0.782715
HNRNPUL2	Anatomic_Site_Tumor(Categorical):Omentum	0.09586	0.391612
ARCN1	Anatomic_Site_Tumor(Categorical):Omentum	0.145336	0.192643
RECK	Anatomic_Site_Tumor(Categorical):Omentum	0.0700912	0.531493
RBM12B	Anatomic_Site_Tumor(Categorical):Omentum	-0.170074	0.126613
SYNE2	Anatomic_Site_Tumor(Categorical):Omentum	-0.251504	0.0226511
SHARPIN	Anatomic_Site_Tumor(Categorical):Omentum	0.0659682	0.55597
KIAA1191	Anatomic_Site_Tumor(Categorical):Omentum	0.0566914	0.612935
DMXL2	Anatomic_Site_Tumor(Categorical):Omentum	-0.0247381	0.825398
PARD3B	Anatomic_Site_Tumor(Categorical):Omentum	0.0113383	0.919471
PAICS	Anatomic_Site_Tumor(Categorical):Omentum	-0.0566914	0.612935
IKZF2	Anatomic_Site_Tumor(Categorical):Omentum	0.132967	0.233701
USP10	Anatomic_Site_Tumor(Categorical):Omentum	-0.156674	0.159824
CHERP	Anatomic_Site_Tumor(Categorical):Omentum	-0.0628759	0.574675
FUCA1	Anatomic_Site_Tumor(Categorical):Omentum	-0.332933	0.00224124
GLB1	Anatomic_Site_Tumor(Categorical):Omentum	-0.247381	0.0250464
CFI	Anatomic_Site_Tumor(Categorical):Omentum	0.12266	0.272279
IGHMBP2	Anatomic_Site_Tumor(Categorical):Omentum	0.0700912	0.531493
GAA	Anatomic_Site_Tumor(Categorical):Omentum	-0.174197	0.117536
F13A1	Anatomic_Site_Tumor(Categorical):Omentum	0.276242	0.0119994
CTSA	Anatomic_Site_Tumor(Categorical):Omentum	-0.139152	0.21247
INSR	Anatomic_Site_Tumor(Categorical):Omentum	-0.143275	0.199098
ITGA6	Anatomic_Site_Tumor(Categorical):Omentum	-0.217489	0.0496725
KRT1	Anatomic_Site_Tumor(Categorical):Omentum	-0.131936	0.237378
KRT5	Anatomic_Site_Tumor(Categorical):Omentum	-0.0907062	0.417686
DIAPH1	Anatomic_Site_Tumor(Categorical):Omentum	-0.0628759	0.574675
LAMA2	Anatomic_Site_Tumor(Categorical):Omentum	-0.341179	0.00170822
SOX17	Anatomic_Site_Tumor(Categorical):Omentum	0.0463839	0.679022
AKTIP	Anatomic_Site_Tumor(Categorical):Omentum	0.0525684	0.639039
POLR1E	Anatomic_Site_Tumor(Categorical):Omentum	0.0773064	0.489989
CIAO3	Anatomic_Site_Tumor(Categorical):Omentum	-0.0309226	0.782715
RPS18	Anatomic_Site_Tumor(Categorical):Omentum	-0.0319533	0.775659
ETFDH	Anatomic_Site_Tumor(Categorical):Omentum	-0.0422609	0.706187
LAMB2	Anatomic_Site_Tumor(Categorical):Omentum	-0.156674	0.159824
CASZ1	Anatomic_Site_Tumor(Categorical):Omentum	-0.0803987	0.47274
VPS33B	Anatomic_Site_Tumor(Categorical):Omentum	0.0360763	0.747623
OCIAD1	Anatomic_Site_Tumor(Categorical):Omentum	-0.188628	0.0896691
HSPA12A	Anatomic_Site_Tumor(Categorical):Omentum	-0.0546299	0.625929
TAX1BP1	Anatomic_Site_Tumor(Categorical):Omentum	-0.160797	0.148982
GYG2	Anatomic_Site_Tumor(Categorical):Omentum	0.262842	0.0170464
DPYD	Anatomic_Site_Tumor(Categorical):Omentum	0.0927677	0.407138
PCCB	Anatomic_Site_Tumor(Categorical):Omentum	-0.231919	0.036033
DLG3	Anatomic_Site_Tumor(Categorical):Omentum	-0.144305	0.195851
RRAGC	Anatomic_Site_Tumor(Categorical):Omentum	0.0597836	0.593666
IGF2R	Anatomic_Site_Tumor(Categorical):Omentum	0.0195843	0.861364
UBE2V1	Anatomic_Site_Tumor(Categorical):Omentum	0.0453531	0.685776
ACTN4	Anatomic_Site_Tumor(Categorical):Omentum	-0.106168	0.34246
TP53	Anatomic_Site_Tumor(Categorical):Omentum	0.087614	0.4338
F8A3	Anatomic_Site_Tumor(Categorical):Omentum	-0.0968907	0.386516
FBL	Anatomic_Site_Tumor(Categorical):Omentum	-0.231919	0.036033
JUP	Anatomic_Site_Tumor(Categorical):Omentum	-0.224704	0.0423995
NANS	Anatomic_Site_Tumor(Categorical):Omentum	-0.0206151	0.854146
ANAPC1	Anatomic_Site_Tumor(Categorical):Omentum	-0.244288	0.0269811
ZNF318	Anatomic_Site_Tumor(Categorical):Omentum	-0.17832	0.108969
UTP20	Anatomic_Site_Tumor(Categorical):Omentum	0.0989522	0.376444
PRKD2	Anatomic_Site_Tumor(Categorical):Omentum	-0.157705	0.15706
ZNF331	Anatomic_Site_Tumor(Categorical):Omentum	0.0742142	0.507564
WASHC5	Anatomic_Site_Tumor(Categorical):Omentum	-0.0649374	0.562172
PPP1R13B	Anatomic_Site_Tumor(Categorical):Omentum	-0.12266	0.272279
CUL4B	Anatomic_Site_Tumor(Categorical):Omentum	-0.179351	0.106905
PIKFYVE	Anatomic_Site_Tumor(Categorical):Omentum	0.12369	0.268239
CASP8	Anatomic_Site_Tumor(Categorical):Omentum	0.0453531	0.685776
LDB3	Anatomic_Site_Tumor(Categorical):Omentum	0.0298918	0.789788
PRNP	Anatomic_Site_Tumor(Categorical):Omentum	-0.016492	0.883085
ZNF3	Anatomic_Site_Tumor(Categorical):Omentum	-0.0639067	0.568407
METTL16	Anatomic_Site_Tumor(Categorical):Omentum	-0.251504	0.0226511
ZSWIM8	Anatomic_Site_Tumor(Categorical):Omentum	-0.159767	0.151639
ADNP	Anatomic_Site_Tumor(Categorical):Omentum	0.00824602	0.941388
COPS7B	Anatomic_Site_Tumor(Categorical):Omentum	-0.244288	0.0269811
METTL17	Anatomic_Site_Tumor(Categorical):Omentum	-0.271088	0.0137612
PARP12	Anatomic_Site_Tumor(Categorical):Omentum	0.0494761	0.658911
IFT22	Anatomic_Site_Tumor(Categorical):Omentum	-0.262842	0.0170464
GXYLT2	Anatomic_Site_Tumor(Categorical):Omentum	-0.0494761	0.658911
ECPAS	Anatomic_Site_Tumor(Categorical):Omentum	-0.0937985	0.401923
U2SURP	Anatomic_Site_Tumor(Categorical):Omentum	0.0329841	0.768622
ZNF629	Anatomic_Site_Tumor(Categorical):Omentum	-0.0309226	0.782715
CAMSAP3	Anatomic_Site_Tumor(Categorical):Omentum	-0.0154613	0.890346
FTO	Anatomic_Site_Tumor(Categorical):Omentum	-0.117506	0.293088
BEND3	Anatomic_Site_Tumor(Categorical):Omentum	-0.337056	0.00195846
GPR108	Anatomic_Site_Tumor(Categorical):Omentum	-0.175228	0.115347
MYO5B	Anatomic_Site_Tumor(Categorical):Omentum	-0.0639067	0.568407
CACTIN	Anatomic_Site_Tumor(Categorical):Omentum	-0.281395	0.0104372
USP6NL	Anatomic_Site_Tumor(Categorical):Omentum	-0.26078	0.0179661
TMEM223	Anatomic_Site_Tumor(Categorical):Omentum	-0.0618452	0.580974
UNC119B	Anatomic_Site_Tumor(Categorical):Omentum	-0.0206151	0.854146
ARHGAP9	Anatomic_Site_Tumor(Categorical):Omentum	-0.0185535	0.868594
NNT	Anatomic_Site_Tumor(Categorical):Omentum	-0.252534	0.0220838
GEMIN4	Anatomic_Site_Tumor(Categorical):Omentum	-0.145336	0.192643
PADI2	Anatomic_Site_Tumor(Categorical):Omentum	-0.176259	0.11319
NUDCD3	Anatomic_Site_Tumor(Categorical):Omentum	-0.0927677	0.407138
WDR45B	Anatomic_Site_Tumor(Categorical):Omentum	-0.0721527	0.519459
RAVER1	Anatomic_Site_Tumor(Categorical):Omentum	0.0226766	0.839746
TRMT61A	Anatomic_Site_Tumor(Categorical):Omentum	-0.195843	0.0778454
SLC12A7	Anatomic_Site_Tumor(Categorical):Omentum	0.148428	0.183246
KLC2	Anatomic_Site_Tumor(Categorical):Omentum	-0.0494761	0.658911
MARCH7	Anatomic_Site_Tumor(Categorical):Omentum	-0.19172	0.084439
FARSB	Anatomic_Site_Tumor(Categorical):Omentum	-0.262842	0.0170464
SYMPK	Anatomic_Site_Tumor(Categorical):Omentum	-0.0175228	0.875835
B3GAT3	Anatomic_Site_Tumor(Categorical):Omentum	-0.126783	0.256364
CAPN1	Anatomic_Site_Tumor(Categorical):Omentum	-0.0793679	0.478453
PFDN2	Anatomic_Site_Tumor(Categorical):Omentum	-0.139152	0.21247
PFDN4	Anatomic_Site_Tumor(Categorical):Omentum	0.161828	0.146359
BROX	Anatomic_Site_Tumor(Categorical):Omentum	-0.206151	0.0631511
DEFA3	Anatomic_Site_Tumor(Categorical):Omentum	-0.108229	0.333116
AIDA	Anatomic_Site_Tumor(Categorical):Omentum	0.352517	0.00116172
DNLZ	Anatomic_Site_Tumor(Categorical):Omentum	-0.0855525	0.444736
ATG16L1	Anatomic_Site_Tumor(Categorical):Omentum	0.0628759	0.574675
CRNKL1	Anatomic_Site_Tumor(Categorical):Omentum	-0.323656	0.00301587
HSPA1L	Anatomic_Site_Tumor(Categorical):Omentum	-0.190689	0.0861547
ZNF618	Anatomic_Site_Tumor(Categorical):Omentum	-0.235012	0.0335605
FAM168A	Anatomic_Site_Tumor(Categorical):Omentum	0.0494761	0.658911
SEC16A	Anatomic_Site_Tumor(Categorical):Omentum	-0.0206151	0.854146
MYO1C	Anatomic_Site_Tumor(Categorical):Omentum	0.0618452	0.580974
PA2G4	Anatomic_Site_Tumor(Categorical):Omentum	-0.0340148	0.761603
NDUFAF6	Anatomic_Site_Tumor(Categorical):Omentum	-0.184505	0.0970369
ICA1	Anatomic_Site_Tumor(Categorical):Omentum	-0.0824602	0.461426
RASA1	Anatomic_Site_Tumor(Categorical):Omentum	-0.0577221	0.606482
RASA2	Anatomic_Site_Tumor(Categorical):Omentum	0.0484454	0.665588
REPS2	Anatomic_Site_Tumor(Categorical):Omentum	-0.207181	0.0618146
SP2	Anatomic_Site_Tumor(Categorical):Omentum	-0.0566914	0.612935
KRT80	Anatomic_Site_Tumor(Categorical):Omentum	-0.0742142	0.507564
THOC2	Anatomic_Site_Tumor(Categorical):Omentum	-0.196874	0.0762631
C12orf43	Anatomic_Site_Tumor(Categorical):Omentum	0.09586	0.391612
MRPL44	Anatomic_Site_Tumor(Categorical):Omentum	-0.24635	0.0256778
CPSF4	Anatomic_Site_Tumor(Categorical):Omentum	-0.188628	0.0896691
JMJD6	Anatomic_Site_Tumor(Categorical):Omentum	0.220581	0.0464388
IK	Anatomic_Site_Tumor(Categorical):Omentum	0.0175228	0.875835
LRP1	Anatomic_Site_Tumor(Categorical):Omentum	0.344271	0.00153988
HSPG2	Anatomic_Site_Tumor(Categorical):Omentum	0.357671	0.000970365
STK10	Anatomic_Site_Tumor(Categorical):Omentum	0.181412	0.102868
RRP15	Anatomic_Site_Tumor(Categorical):Omentum	0.15049	0.177169
MYH9	Anatomic_Site_Tumor(Categorical):Omentum	0.255627	0.0204539
ACSL4	Anatomic_Site_Tumor(Categorical):Omentum	-0.0742142	0.507564
E2F4	Anatomic_Site_Tumor(Categorical):Omentum	0.106168	0.34246
MCRIP1	Anatomic_Site_Tumor(Categorical):Omentum	0.108229	0.333116
PRRX1	Anatomic_Site_Tumor(Categorical):Omentum	0.0628759	0.574675
UPF3B	Anatomic_Site_Tumor(Categorical):Omentum	0.0371071	0.740664
UPF3A	Anatomic_Site_Tumor(Categorical):Omentum	-0.307164	0.00500068
POR	Anatomic_Site_Tumor(Categorical):Omentum	-0.296857	0.00676447
DNMT3A	Anatomic_Site_Tumor(Categorical):Omentum	-0.209243	0.0592105
RRP8	Anatomic_Site_Tumor(Categorical):Omentum	-0.108229	0.333116
GNPDA1	Anatomic_Site_Tumor(Categorical):Omentum	-0.145336	0.192643
DDRGK1	Anatomic_Site_Tumor(Categorical):Omentum	-0.160797	0.148982
MRPS34	Anatomic_Site_Tumor(Categorical):Omentum	-0.120598	0.28048
AASS	Anatomic_Site_Tumor(Categorical):Omentum	-0.158736	0.154332
SNRPN	Anatomic_Site_Tumor(Categorical):Omentum	0.147398	0.186341
RASAL3	Anatomic_Site_Tumor(Categorical):Omentum	0.0515376	0.645635
CNOT10	Anatomic_Site_Tumor(Categorical):Omentum	0.0680297	0.543664
DMAP1	Anatomic_Site_Tumor(Categorical):Omentum	-0.0340148	0.761603
HGH1	Anatomic_Site_Tumor(Categorical):Omentum	-0.286549	0.00905545
MYH11	Anatomic_Site_Tumor(Categorical):Omentum	-0.0278303	0.803985
CBFB	Anatomic_Site_Tumor(Categorical):Omentum	0.0144305	0.897615
KIN	Anatomic_Site_Tumor(Categorical):Omentum	-0.0175228	0.875835
GALNT1	Anatomic_Site_Tumor(Categorical):Omentum	0.266965	0.015328
HDAC1	Anatomic_Site_Tumor(Categorical):Omentum	-0.135029	0.226466
HDAC3	Anatomic_Site_Tumor(Categorical):Omentum	0.0360763	0.747623
TRIR	Anatomic_Site_Tumor(Categorical):Omentum	0.185535	0.0951519
MIS12	Anatomic_Site_Tumor(Categorical):Omentum	-0.211304	0.0566964
SCNM1	Anatomic_Site_Tumor(Categorical):Omentum	-0.0350456	0.754603
DDX50	Anatomic_Site_Tumor(Categorical):Omentum	-0.16389	0.141219
NUDT9	Anatomic_Site_Tumor(Categorical):Omentum	-0.0886447	0.42839
DDA1	Anatomic_Site_Tumor(Categorical):Omentum	-0.161828	0.146359
GGCT	Anatomic_Site_Tumor(Categorical):Omentum	-0.281395	0.0104372
PDCL3	Anatomic_Site_Tumor(Categorical):Omentum	0.0278303	0.803985
NOC4L	Anatomic_Site_Tumor(Categorical):Omentum	-0.113383	0.310469
ASPSCR1	Anatomic_Site_Tumor(Categorical):Omentum	0.173166	0.119757
TMEM109	Anatomic_Site_Tumor(Categorical):Omentum	-0.230889	0.0368903
DCTPP1	Anatomic_Site_Tumor(Categorical):Omentum	-0.185535	0.0951519
CCDC86	Anatomic_Site_Tumor(Categorical):Omentum	0.0505069	0.652259
WDR77	Anatomic_Site_Tumor(Categorical):Omentum	0.145336	0.192643
MAPKAP1	Anatomic_Site_Tumor(Categorical):Omentum	-0.0494761	0.658911
APOO	Anatomic_Site_Tumor(Categorical):Omentum	-0.172136	0.12201
KRT13	Anatomic_Site_Tumor(Categorical):Omentum	-0.272119	0.013392
TOM1L2	Anatomic_Site_Tumor(Categorical):Omentum	0.252534	0.0220838
NKAPD1	Anatomic_Site_Tumor(Categorical):Omentum	-0.216458	0.0507908
CRYZ	Anatomic_Site_Tumor(Categorical):Omentum	-0.247381	0.0250464
DERL1	Anatomic_Site_Tumor(Categorical):Omentum	-0.0968907	0.386516
NOL12	Anatomic_Site_Tumor(Categorical):Omentum	0.0195843	0.861364
THTPA	Anatomic_Site_Tumor(Categorical):Omentum	-0.0391686	0.726807
BRCC3	Anatomic_Site_Tumor(Categorical):Omentum	-0.0298918	0.789788
TMEM43	Anatomic_Site_Tumor(Categorical):Omentum	-0.138121	0.21591
DCTN1	Anatomic_Site_Tumor(Categorical):Omentum	0.0700912	0.531493
MDC1	Anatomic_Site_Tumor(Categorical):Omentum	0.0319533	0.775659
ENPEP	Anatomic_Site_Tumor(Categorical):Omentum	-0.0463839	0.679022
FCGR3B	Anatomic_Site_Tumor(Categorical):Omentum	0.172136	0.12201
WDR11	Anatomic_Site_Tumor(Categorical):Omentum	-0.113383	0.310469
SLC27A6	Anatomic_Site_Tumor(Categorical):Omentum	-0.236042	0.0327686
CELSR2	Anatomic_Site_Tumor(Categorical):Omentum	-0.177289	0.111064
OCRL	Anatomic_Site_Tumor(Categorical):Omentum	0.0206151	0.854146
QSOX1	Anatomic_Site_Tumor(Categorical):Omentum	0.240165	0.0297564
WWTR1	Anatomic_Site_Tumor(Categorical):Omentum	0.0989522	0.376444
DHCR24	Anatomic_Site_Tumor(Categorical):Omentum	-0.153582	0.168332
CARS2	Anatomic_Site_Tumor(Categorical):Omentum	0.091737	0.412392
FAM118B	Anatomic_Site_Tumor(Categorical):Omentum	-0.389624	0.000296741
ACSS3	Anatomic_Site_Tumor(Categorical):Omentum	-0.131936	0.237378
ARMT1	Anatomic_Site_Tumor(Categorical):Omentum	-0.0216458	0.84694
PLEKHF2	Anatomic_Site_Tumor(Categorical):Omentum	-0.117506	0.293088
SMC6	Anatomic_Site_Tumor(Categorical):Omentum	-0.176259	0.11319
QTRT2	Anatomic_Site_Tumor(Categorical):Omentum	-0.0773064	0.489989
OGFOD3	Anatomic_Site_Tumor(Categorical):Omentum	0.0113383	0.919471
PRKRIP1	Anatomic_Site_Tumor(Categorical):Omentum	-0.0474146	0.672292
SLC25A22	Anatomic_Site_Tumor(Categorical):Omentum	-0.270057	0.0141393
ISOC2	Anatomic_Site_Tumor(Categorical):Omentum	-0.0350456	0.754603
NHEJ1	Anatomic_Site_Tumor(Categorical):Omentum	-0.28758	0.0087992
TUBAL3	Anatomic_Site_Tumor(Categorical):Omentum	0.129875	0.244852
MCMBP	Anatomic_Site_Tumor(Categorical):Omentum	-0.0783372	0.484203
GGNBP2	Anatomic_Site_Tumor(Categorical):Omentum	0.0855525	0.444736
ZNF672	Anatomic_Site_Tumor(Categorical):Omentum	-0.0989522	0.376444
NUP85	Anatomic_Site_Tumor(Categorical):Omentum	-0.0855525	0.444736
L2HGDH	Anatomic_Site_Tumor(Categorical):Omentum	-0.292734	0.007611
FAM192A	Anatomic_Site_Tumor(Categorical):Omentum	0.0659682	0.55597
ZNF703	Anatomic_Site_Tumor(Categorical):Omentum	0.0669989	0.5498
PTGES2	Anatomic_Site_Tumor(Categorical):Omentum	-0.346333	0.00143614
OPA3	Anatomic_Site_Tumor(Categorical):Omentum	-0.190689	0.0861547
NAA50	Anatomic_Site_Tumor(Categorical):Omentum	0.0649374	0.562172
PAAF1	Anatomic_Site_Tumor(Categorical):Omentum	-0.111321	0.319405
WDCP	Anatomic_Site_Tumor(Categorical):Omentum	0.0546299	0.625929
EPC1	Anatomic_Site_Tumor(Categorical):Omentum	-0.159767	0.151639
WDR61	Anatomic_Site_Tumor(Categorical):Omentum	-0.231919	0.036033
UBXN6	Anatomic_Site_Tumor(Categorical):Omentum	-0.118537	0.288844
PTGES3L-AARSD1	Anatomic_Site_Tumor(Categorical):Omentum	0.265934	0.0157429
LIMD2	Anatomic_Site_Tumor(Categorical):Omentum	0.35664	0.00100617
PRKCI	Anatomic_Site_Tumor(Categorical):Omentum	0.0133998	0.904893
SMARCD1	Anatomic_Site_Tumor(Categorical):Omentum	-0.0824602	0.461426
PGM5	Anatomic_Site_Tumor(Categorical):Omentum	-0.114414	0.306063
CLASRP	Anatomic_Site_Tumor(Categorical):Omentum	0.0556606	0.619418
ZGPAT	Anatomic_Site_Tumor(Categorical):Omentum	0.172136	0.12201
RBFOX2	Anatomic_Site_Tumor(Categorical):Omentum	0.0711219	0.525458
IGLL1	Anatomic_Site_Tumor(Categorical):Omentum	0.0319533	0.775659
APOBEC3G	Anatomic_Site_Tumor(Categorical):Omentum	-0.00309226	0.978004
PCBD2	Anatomic_Site_Tumor(Categorical):Omentum	-0.0278303	0.803985
FGD3	Anatomic_Site_Tumor(Categorical):Omentum	0.087614	0.4338
ZNF407	Anatomic_Site_Tumor(Categorical):Omentum	0.0237073	0.832565
ABCC1	Anatomic_Site_Tumor(Categorical):Omentum	-0.184505	0.0970369
MTMR6	Anatomic_Site_Tumor(Categorical):Omentum	-0.00206151	0.985335
PCM1	Anatomic_Site_Tumor(Categorical):Omentum	-0.157705	0.15706
RNGTT	Anatomic_Site_Tumor(Categorical):Omentum	-0.30098	0.00600207
UHRF1BP1	Anatomic_Site_Tumor(Categorical):Omentum	-0.0391686	0.726807
RABEP1	Anatomic_Site_Tumor(Categorical):Omentum	0.157705	0.15706
CELF2	Anatomic_Site_Tumor(Categorical):Omentum	0.112352	0.314917
ARGLU1	Anatomic_Site_Tumor(Categorical):Omentum	0.0432916	0.69936
MELTF	Anatomic_Site_Tumor(Categorical):Omentum	0.305103	0.00531664
NOTCH3	Anatomic_Site_Tumor(Categorical):Omentum	0.0103075	0.926771
EARS2	Anatomic_Site_Tumor(Categorical):Omentum	-0.107198	0.337768
DIS3L2	Anatomic_Site_Tumor(Categorical):Omentum	0.175228	0.115347
RB1CC1	Anatomic_Site_Tumor(Categorical):Omentum	0.280365	0.0107346
ARHGAP29	Anatomic_Site_Tumor(Categorical):Omentum	-0.172136	0.12201
RBAK	Anatomic_Site_Tumor(Categorical):Omentum	0.0669989	0.5498
HAX1	Anatomic_Site_Tumor(Categorical):Omentum	-0.539084	1.74042e-07
DSC2	Anatomic_Site_Tumor(Categorical):Omentum	-0.0948292	0.396748
MAP2K2	Anatomic_Site_Tumor(Categorical):Omentum	-0.285518	0.00931821
EGLN1	Anatomic_Site_Tumor(Categorical):Omentum	0.112352	0.314917
UBE2G1	Anatomic_Site_Tumor(Categorical):Omentum	0.0546299	0.625929
SERPINB1	Anatomic_Site_Tumor(Categorical):Omentum	-0.0556606	0.619418
SIGLEC1	Anatomic_Site_Tumor(Categorical):Omentum	0.0649374	0.562172
PISD	Anatomic_Site_Tumor(Categorical):Omentum	-0.160797	0.148982
PUM1	Anatomic_Site_Tumor(Categorical):Omentum	-0.0391686	0.726807
PUM2	Anatomic_Site_Tumor(Categorical):Omentum	-0.253565	0.0215286
MARCKSL1	Anatomic_Site_Tumor(Categorical):Omentum	-0.00515376	0.963348
DDX10	Anatomic_Site_Tumor(Categorical):Omentum	-0.214397	0.0530893
BHLHE41	Anatomic_Site_Tumor(Categorical):Omentum	-0.121629	0.276359
HMGN5	Anatomic_Site_Tumor(Categorical):Omentum	-0.235012	0.0335605
ILKAP	Anatomic_Site_Tumor(Categorical):Omentum	-0.166982	0.133764
CFHR5	Anatomic_Site_Tumor(Categorical):Omentum	0.091737	0.412392
TDRD3	Anatomic_Site_Tumor(Categorical):Omentum	0.00309226	0.978004
FAM49A	Anatomic_Site_Tumor(Categorical):Omentum	-0.00927677	0.934077
FAM117A	Anatomic_Site_Tumor(Categorical):Omentum	0.174197	0.117536
LMAN2L	Anatomic_Site_Tumor(Categorical):Omentum	-0.136059	0.222908
C1orf21	Anatomic_Site_Tumor(Categorical):Omentum	0.0278303	0.803985
PI4K2A	Anatomic_Site_Tumor(Categorical):Omentum	-0.198935	0.0731755
MACROD1	Anatomic_Site_Tumor(Categorical):Omentum	-0.211304	0.0566964
NOL7	Anatomic_Site_Tumor(Categorical):Omentum	0.149459	0.180189
TSC22D4	Anatomic_Site_Tumor(Categorical):Omentum	0.0752449	0.50167
ARPC5L	Anatomic_Site_Tumor(Categorical):Omentum	0.0649374	0.562172
RAB1B	Anatomic_Site_Tumor(Categorical):Omentum	-0.154613	0.16546
PRKDC	Anatomic_Site_Tumor(Categorical):Omentum	-0.20512	0.0645109
LAS1L	Anatomic_Site_Tumor(Categorical):Omentum	-0.087614	0.4338
FAHD1	Anatomic_Site_Tumor(Categorical):Omentum	0.0216458	0.84694
SLIRP	Anatomic_Site_Tumor(Categorical):Omentum	-0.149459	0.180189
HDHD3	Anatomic_Site_Tumor(Categorical):Omentum	-0.125752	0.260282
PPP1R8	Anatomic_Site_Tumor(Categorical):Omentum	0.0154613	0.890346
WASF3	Anatomic_Site_Tumor(Categorical):Omentum	-0.0803987	0.47274
NSD3	Anatomic_Site_Tumor(Categorical):Omentum	0.0783372	0.484203
KIF11	Anatomic_Site_Tumor(Categorical):Omentum	-0.0226766	0.839746
PTGIS	Anatomic_Site_Tumor(Categorical):Omentum	0.303041	0.00565016
SH3BGRL3	Anatomic_Site_Tumor(Categorical):Omentum	0.177289	0.111064
SF3B5	Anatomic_Site_Tumor(Categorical):Omentum	-0.176259	0.11319
DOHH	Anatomic_Site_Tumor(Categorical):Omentum	0.239135	0.0304866
PLVAP	Anatomic_Site_Tumor(Categorical):Omentum	0.316441	0.00377559
TPSB2	Anatomic_Site_Tumor(Categorical):Omentum	0.348394	0.00133876
CDC42EP4	Anatomic_Site_Tumor(Categorical):Omentum	0.0659682	0.55597
CDCA3	Anatomic_Site_Tumor(Categorical):Omentum	0.0133998	0.904893
GABARAPL1	Anatomic_Site_Tumor(Categorical):Omentum	0.0278303	0.803985
AIF1L	Anatomic_Site_Tumor(Categorical):Omentum	0.0432916	0.69936
CCM2	Anatomic_Site_Tumor(Categorical):Omentum	0.128844	0.248649
RAMAC	Anatomic_Site_Tumor(Categorical):Omentum	-0.125752	0.260282
SH3BGRL2	Anatomic_Site_Tumor(Categorical):Omentum	0.142244	0.202383
CRISPLD2	Anatomic_Site_Tumor(Categorical):Omentum	0.551453	7.90703e-08
INHBE	Anatomic_Site_Tumor(Categorical):Omentum	-0.0566914	0.612935
MARVELD1	Anatomic_Site_Tumor(Categorical):Omentum	0.0381378	0.733725
RBM4B	Anatomic_Site_Tumor(Categorical):Omentum	-0.105137	0.347194
RPL28	Anatomic_Site_Tumor(Categorical):Omentum	0.0752449	0.50167
RPS5	Anatomic_Site_Tumor(Categorical):Omentum	-0.297887	0.00656627
B4GALT1	Anatomic_Site_Tumor(Categorical):Omentum	-0.124721	0.26424
PDLIM1	Anatomic_Site_Tumor(Categorical):Omentum	0.168013	0.131347
SH3KBP1	Anatomic_Site_Tumor(Categorical):Omentum	0.0267996	0.811107
MRPS21	Anatomic_Site_Tumor(Categorical):Omentum	-0.0319533	0.775659
MRPL32	Anatomic_Site_Tumor(Categorical):Omentum	0.099983	0.371468
FRMD8	Anatomic_Site_Tumor(Categorical):Omentum	-0.0185535	0.868594
KLF16	Anatomic_Site_Tumor(Categorical):Omentum	0.0824602	0.461426
TBC1D10A	Anatomic_Site_Tumor(Categorical):Omentum	-0.00515376	0.963348
KCTD10	Anatomic_Site_Tumor(Categorical):Omentum	0.10926	0.328505
MXRA5	Anatomic_Site_Tumor(Categorical):Omentum	0.5061	1.23109e-06
MRPS25	Anatomic_Site_Tumor(Categorical):Omentum	-0.104106	0.351967
TATDN1	Anatomic_Site_Tumor(Categorical):Omentum	-0.258719	0.0189281
SPNS1	Anatomic_Site_Tumor(Categorical):Omentum	0.0144305	0.897615
FAM234A	Anatomic_Site_Tumor(Categorical):Omentum	-0.0700912	0.531493
MARS	Anatomic_Site_Tumor(Categorical):Omentum	-0.233981	0.0343684
BAG3	Anatomic_Site_Tumor(Categorical):Omentum	0.146367	0.189473
VAMP8	Anatomic_Site_Tumor(Categorical):Omentum	0.102045	0.361637
HNRNPA1	Anatomic_Site_Tumor(Categorical):Omentum	-0.0350456	0.754603
HNRNPA2B1	Anatomic_Site_Tumor(Categorical):Omentum	-0.0206151	0.854146
MYOM1	Anatomic_Site_Tumor(Categorical):Omentum	-0.196874	0.0762631
PPP1R9B	Anatomic_Site_Tumor(Categorical):Omentum	0.200997	0.0701892
HNRNPDL	Anatomic_Site_Tumor(Categorical):Omentum	0.0566914	0.612935
HNRNPD	Anatomic_Site_Tumor(Categorical):Omentum	-0.106168	0.34246
HNRNPM	Anatomic_Site_Tumor(Categorical):Omentum	-0.0381378	0.733725
PCBP2	Anatomic_Site_Tumor(Categorical):Omentum	-0.101014	0.366532
MTA2	Anatomic_Site_Tumor(Categorical):Omentum	0.15049	0.177169
SDF2	Anatomic_Site_Tumor(Categorical):Omentum	0.214397	0.0530893
CLCN7	Anatomic_Site_Tumor(Categorical):Omentum	-0.132967	0.233701
EMX2	Anatomic_Site_Tumor(Categorical):Omentum	0.230889	0.0368903
USP15	Anatomic_Site_Tumor(Categorical):Omentum	0.160797	0.148982
TCF25	Anatomic_Site_Tumor(Categorical):Omentum	-0.159767	0.151639
TAB2	Anatomic_Site_Tumor(Categorical):Omentum	0.00412301	0.970674
CSTF2T	Anatomic_Site_Tumor(Categorical):Omentum	-0.0845217	0.450262
ESYT1	Anatomic_Site_Tumor(Categorical):Omentum	-0.156674	0.159824
OSBPL3	Anatomic_Site_Tumor(Categorical):Omentum	-0.0752449	0.50167
PPP1R12C	Anatomic_Site_Tumor(Categorical):Omentum	0.306134	0.00515652
CORO1B	Anatomic_Site_Tumor(Categorical):Omentum	-0.0628759	0.574675
NLN	Anatomic_Site_Tumor(Categorical):Omentum	-0.204089	0.0658944
NR2F2	Anatomic_Site_Tumor(Categorical):Omentum	-0.224704	0.0423995
NSRP1	Anatomic_Site_Tumor(Categorical):Omentum	0.00412301	0.970674
ANTXR1	Anatomic_Site_Tumor(Categorical):Omentum	0.172136	0.12201
WDR24	Anatomic_Site_Tumor(Categorical):Omentum	-0.357671	0.000970365
TMEM126A	Anatomic_Site_Tumor(Categorical):Omentum	-0.386532	0.000334576
ALKBH7	Anatomic_Site_Tumor(Categorical):Omentum	-0.0639067	0.568407
CHCHD5	Anatomic_Site_Tumor(Categorical):Omentum	-0.136059	0.222908
NTPCR	Anatomic_Site_Tumor(Categorical):Omentum	-0.138121	0.21591
WDR83	Anatomic_Site_Tumor(Categorical):Omentum	0.186566	0.0932958
GINS4	Anatomic_Site_Tumor(Categorical):Omentum	-0.0639067	0.568407
UQCC2	Anatomic_Site_Tumor(Categorical):Omentum	0.0298918	0.789788
PYM1	Anatomic_Site_Tumor(Categorical):Omentum	0.143275	0.199098
MXRA8	Anatomic_Site_Tumor(Categorical):Omentum	0.0267996	0.811107
C7orf50	Anatomic_Site_Tumor(Categorical):Omentum	0.0422609	0.706187
VPS25	Anatomic_Site_Tumor(Categorical):Omentum	-0.0216458	0.84694
ACBD6	Anatomic_Site_Tumor(Categorical):Omentum	0.270057	0.0141393
THOC3	Anatomic_Site_Tumor(Categorical):Omentum	0.0391686	0.726807
NDRG3	Anatomic_Site_Tumor(Categorical):Omentum	-0.0505069	0.652259
MRPL13	Anatomic_Site_Tumor(Categorical):Omentum	-0.116475	0.297372
HOOK3	Anatomic_Site_Tumor(Categorical):Omentum	-0.160797	0.148982
COL4A3BP	Anatomic_Site_Tumor(Categorical):Omentum	-0.112352	0.314917
PTBP1	Anatomic_Site_Tumor(Categorical):Omentum	-0.0257688	0.818245
RPS15A	Anatomic_Site_Tumor(Categorical):Omentum	-0.131936	0.237378
GHDC	Anatomic_Site_Tumor(Categorical):Omentum	-0.310257	0.00455794
AP1M1	Anatomic_Site_Tumor(Categorical):Omentum	0.125752	0.260282
PARD6G	Anatomic_Site_Tumor(Categorical):Omentum	0.115444	0.301697
OSBPL6	Anatomic_Site_Tumor(Categorical):Omentum	-0.0195843	0.861364
TUBB6	Anatomic_Site_Tumor(Categorical):Omentum	0.186566	0.0932958
HINT2	Anatomic_Site_Tumor(Categorical):Omentum	-0.0587529	0.600059
LOXL3	Anatomic_Site_Tumor(Categorical):Omentum	0.176259	0.11319
CINP	Anatomic_Site_Tumor(Categorical):Omentum	-0.227796	0.0395651
BUD13	Anatomic_Site_Tumor(Categorical):Omentum	0.102045	0.361637
INA	Anatomic_Site_Tumor(Categorical):Omentum	-0.0597836	0.593666
TXNDC17	Anatomic_Site_Tumor(Categorical):Omentum	0.303041	0.00565016
ABHD14B	Anatomic_Site_Tumor(Categorical):Omentum	-0.16389	0.141219
PHF5A	Anatomic_Site_Tumor(Categorical):Omentum	-0.0154613	0.890346
ZC3H10	Anatomic_Site_Tumor(Categorical):Omentum	-0.0309226	0.782715
C1orf198	Anatomic_Site_Tumor(Categorical):Omentum	0.240165	0.0297564
ZNF587	Anatomic_Site_Tumor(Categorical):Omentum	0.0494761	0.658911
SPRYD3	Anatomic_Site_Tumor(Categorical):Omentum	0.127813	0.252486
SYTL1	Anatomic_Site_Tumor(Categorical):Omentum	-0.333964	0.0021673
AJUBA	Anatomic_Site_Tumor(Categorical):Omentum	0.271088	0.0137612
RBM17	Anatomic_Site_Tumor(Categorical):Omentum	0.0700912	0.531493
PYURF	Anatomic_Site_Tumor(Categorical):Omentum	-0.0546299	0.625929
TCEAL3	Anatomic_Site_Tumor(Categorical):Omentum	-0.136059	0.222908
CLIC1	Anatomic_Site_Tumor(Categorical):Omentum	0.0773064	0.489989
MRTFA	Anatomic_Site_Tumor(Categorical):Omentum	0.200997	0.0701892
MRPS26	Anatomic_Site_Tumor(Categorical):Omentum	-0.0803987	0.47274
RPS12	Anatomic_Site_Tumor(Categorical):Omentum	0.0412301	0.713038
STRN3	Anatomic_Site_Tumor(Categorical):Omentum	0.0669989	0.5498
MRPL1	Anatomic_Site_Tumor(Categorical):Omentum	-0.113383	0.310469
ZNF460	Anatomic_Site_Tumor(Categorical):Omentum	0.136059	0.222908
TUBA1C	Anatomic_Site_Tumor(Categorical):Omentum	-0.103075	0.356782
CHI3L1	Anatomic_Site_Tumor(Categorical):Omentum	0.0556606	0.619418
OBSL1	Anatomic_Site_Tumor(Categorical):Omentum	0.108229	0.333116
LY75	Anatomic_Site_Tumor(Categorical):Omentum	-0.0659682	0.55597
GTF2E1	Anatomic_Site_Tumor(Categorical):Omentum	-0.00103075	0.992667
NID2	Anatomic_Site_Tumor(Categorical):Omentum	0.181412	0.102868
C12orf10	Anatomic_Site_Tumor(Categorical):Omentum	-0.00721527	0.948704
ADAMTSL3	Anatomic_Site_Tumor(Categorical):Omentum	0.17832	0.108969
F12	Anatomic_Site_Tumor(Categorical):Omentum	-0.169043	0.128963
SMG9	Anatomic_Site_Tumor(Categorical):Omentum	-0.0267996	0.811107
ZNF830	Anatomic_Site_Tumor(Categorical):Omentum	-0.180382	0.104871
CDK13	Anatomic_Site_Tumor(Categorical):Omentum	-0.0937985	0.401923
USP9X	Anatomic_Site_Tumor(Categorical):Omentum	-0.240165	0.0297564
LAMC1	Anatomic_Site_Tumor(Categorical):Omentum	0.116475	0.297372
PAPLN	Anatomic_Site_Tumor(Categorical):Omentum	0.0649374	0.562172
DEF6	Anatomic_Site_Tumor(Categorical):Omentum	0.168013	0.131347
TCF4	Anatomic_Site_Tumor(Categorical):Omentum	0.0577221	0.606482
PPP1R18	Anatomic_Site_Tumor(Categorical):Omentum	0.39684	0.00022324
DDT	Anatomic_Site_Tumor(Categorical):Omentum	-0.149459	0.180189
ZNF148	Anatomic_Site_Tumor(Categorical):Omentum	-0.179351	0.106905
TOR2A	Anatomic_Site_Tumor(Categorical):Omentum	-0.156674	0.159824
C2	Anatomic_Site_Tumor(Categorical):Omentum	-0.0185535	0.868594
ELAC2	Anatomic_Site_Tumor(Categorical):Omentum	-0.0968907	0.386516
DNAAF2	Anatomic_Site_Tumor(Categorical):Omentum	-0.187597	0.0914683
SLFN5	Anatomic_Site_Tumor(Categorical):Omentum	0.0185535	0.868594
TMEM65	Anatomic_Site_Tumor(Categorical):Omentum	-0.09586	0.391612
KRI1	Anatomic_Site_Tumor(Categorical):Omentum	0.145336	0.192643
FUT11	Anatomic_Site_Tumor(Categorical):Omentum	0.0422609	0.706187
DOCK11	Anatomic_Site_Tumor(Categorical):Omentum	0.106168	0.34246
CILP2	Anatomic_Site_Tumor(Categorical):Omentum	0.388594	0.000308892
ZNF655	Anatomic_Site_Tumor(Categorical):Omentum	0.0948292	0.396748
AIF1	Anatomic_Site_Tumor(Categorical):Omentum	0.28758	0.0087992
DGAT1	Anatomic_Site_Tumor(Categorical):Omentum	-0.273149	0.0130313
CDH2	Anatomic_Site_Tumor(Categorical):Omentum	-0.0381378	0.733725
CDH3	Anatomic_Site_Tumor(Categorical):Omentum	-0.189658	0.087898
MAP4K5	Anatomic_Site_Tumor(Categorical):Omentum	-0.0680297	0.543664
POLR2E	Anatomic_Site_Tumor(Categorical):Omentum	-0.0886447	0.42839
POLR2H	Anatomic_Site_Tumor(Categorical):Omentum	-0.369009	0.00064615
CCL14	Anatomic_Site_Tumor(Categorical):Omentum	0.156674	0.159824
RECQL	Anatomic_Site_Tumor(Categorical):Omentum	-0.0113383	0.919471
RPL5	Anatomic_Site_Tumor(Categorical):Omentum	0.190689	0.0861547
SEC23B	Anatomic_Site_Tumor(Categorical):Omentum	-0.157705	0.15706
ZWINT	Anatomic_Site_Tumor(Categorical):Omentum	-0.0865832	0.439249
NADK2	Anatomic_Site_Tumor(Categorical):Omentum	0.121629	0.276359
YLPM1	Anatomic_Site_Tumor(Categorical):Omentum	-0.0896755	0.423018
SRCAP	Anatomic_Site_Tumor(Categorical):Omentum	-0.285518	0.00931821
ARSA	Anatomic_Site_Tumor(Categorical):Omentum	0.0288611	0.796878
MCC	Anatomic_Site_Tumor(Categorical):Omentum	0.250473	0.0232308
CTNND1	Anatomic_Site_Tumor(Categorical):Omentum	-0.20512	0.0645109
GIT1	Anatomic_Site_Tumor(Categorical):Omentum	0.0278303	0.803985
SMCR8	Anatomic_Site_Tumor(Categorical):Omentum	0.0391686	0.726807
NELFE	Anatomic_Site_Tumor(Categorical):Omentum	0.152551	0.171241
GTF2I	Anatomic_Site_Tumor(Categorical):Omentum	-0.0371071	0.740664
PATZ1	Anatomic_Site_Tumor(Categorical):Omentum	0.103075	0.356782
BAZ1B	Anatomic_Site_Tumor(Categorical):Omentum	-0.0608144	0.587304
POLR2C	Anatomic_Site_Tumor(Categorical):Omentum	-0.0762757	0.495811
TAF7	Anatomic_Site_Tumor(Categorical):Omentum	0.0587529	0.600059
CFL2	Anatomic_Site_Tumor(Categorical):Omentum	0.180382	0.104871
RRS1	Anatomic_Site_Tumor(Categorical):Omentum	0.0226766	0.839746
CASP3	Anatomic_Site_Tumor(Categorical):Omentum	0.0298918	0.789788
SPEN	Anatomic_Site_Tumor(Categorical):Omentum	-0.0824602	0.461426
MEX3A	Anatomic_Site_Tumor(Categorical):Omentum	0.0103075	0.926771
MAP7D3	Anatomic_Site_Tumor(Categorical):Omentum	0.139152	0.21247
WDR82	Anatomic_Site_Tumor(Categorical):Omentum	-0.228827	0.0386561
ENDOD1	Anatomic_Site_Tumor(Categorical):Omentum	-0.0793679	0.478453
CTNNB1	Anatomic_Site_Tumor(Categorical):Omentum	-0.175228	0.115347
PAIP2B	Anatomic_Site_Tumor(Categorical):Omentum	-0.160797	0.148982
AAK1	Anatomic_Site_Tumor(Categorical):Omentum	0.175228	0.115347
ANG	Anatomic_Site_Tumor(Categorical):Omentum	0.224704	0.0423995
TXNRD1	Anatomic_Site_Tumor(Categorical):Omentum	-0.213366	0.0542702
ZNF185	Anatomic_Site_Tumor(Categorical):Omentum	0	1
SEPT7	Anatomic_Site_Tumor(Categorical):Omentum	0.16492	0.1387
PEAK1	Anatomic_Site_Tumor(Categorical):Omentum	0.299949	0.00618518
HNRNPF	Anatomic_Site_Tumor(Categorical):Omentum	-0.0896755	0.423018
CTPS1	Anatomic_Site_Tumor(Categorical):Omentum	-0.24635	0.0256778
TNRC6B	Anatomic_Site_Tumor(Categorical):Omentum	0.0216458	0.84694
DAB2	Anatomic_Site_Tumor(Categorical):Omentum	0.388594	0.000308892
SLC25A24	Anatomic_Site_Tumor(Categorical):Omentum	-0.380348	0.000423843
DDB1	Anatomic_Site_Tumor(Categorical):Omentum	-0.253565	0.0215286
ABRAXAS2	Anatomic_Site_Tumor(Categorical):Omentum	-0.176259	0.11319
COL4A6	Anatomic_Site_Tumor(Categorical):Omentum	0.0206151	0.854146
COPA	Anatomic_Site_Tumor(Categorical):Omentum	-0.00927677	0.934077
SMARCD2	Anatomic_Site_Tumor(Categorical):Omentum	-0.0247381	0.825398
ALKBH5	Anatomic_Site_Tumor(Categorical):Omentum	0.0340148	0.761603
EPS8L1	Anatomic_Site_Tumor(Categorical):Omentum	0.0793679	0.478453
HDAC7	Anatomic_Site_Tumor(Categorical):Omentum	0.108229	0.333116
ACAT2	Anatomic_Site_Tumor(Categorical):Omentum	-0.231919	0.036033
GRK2	Anatomic_Site_Tumor(Categorical):Omentum	-0.225735	0.0414365
LIG4	Anatomic_Site_Tumor(Categorical):Omentum	0.106168	0.34246
HIF1AN	Anatomic_Site_Tumor(Categorical):Omentum	-0.277272	0.0116716
SCD5	Anatomic_Site_Tumor(Categorical):Omentum	-0.363856	0.000778761
NOLC1	Anatomic_Site_Tumor(Categorical):Omentum	-0.124721	0.26424
ANKIB1	Anatomic_Site_Tumor(Categorical):Omentum	0.207181	0.0618146
CRTC1	Anatomic_Site_Tumor(Categorical):Omentum	-0.0618452	0.580974
GOLGB1	Anatomic_Site_Tumor(Categorical):Omentum	0.224704	0.0423995
CUTC	Anatomic_Site_Tumor(Categorical):Omentum	0.0937985	0.401923
RECQL5	Anatomic_Site_Tumor(Categorical):Omentum	-0.290672	0.00806819
PRKG1	Anatomic_Site_Tumor(Categorical):Omentum	0.210274	0.0579423
ZNF207	Anatomic_Site_Tumor(Categorical):Omentum	-0.0515376	0.645635
KIF2A	Anatomic_Site_Tumor(Categorical):Omentum	0.0505069	0.652259
ABCF3	Anatomic_Site_Tumor(Categorical):Omentum	-0.0752449	0.50167
CHCHD4	Anatomic_Site_Tumor(Categorical):Omentum	-0.0216458	0.84694
PHC3	Anatomic_Site_Tumor(Categorical):Omentum	-0.171105	0.124295
SRSF12	Anatomic_Site_Tumor(Categorical):Omentum	0.016492	0.883085
DDX17	Anatomic_Site_Tumor(Categorical):Omentum	-0.0773064	0.489989
HDHD5	Anatomic_Site_Tumor(Categorical):Omentum	-0.329841	0.00247687
ALG2	Anatomic_Site_Tumor(Categorical):Omentum	-0.136059	0.222908
PKP2	Anatomic_Site_Tumor(Categorical):Omentum	-0.146367	0.189473
CADM1	Anatomic_Site_Tumor(Categorical):Omentum	-0.326749	0.00273449
SDE2	Anatomic_Site_Tumor(Categorical):Omentum	-0.16492	0.1387
ANKLE2	Anatomic_Site_Tumor(Categorical):Omentum	0.31438	0.00402193
USP5	Anatomic_Site_Tumor(Categorical):Omentum	-0.19172	0.084439
MAST4	Anatomic_Site_Tumor(Categorical):Omentum	0.0195843	0.861364
STRAP	Anatomic_Site_Tumor(Categorical):Omentum	-0.0288611	0.796878
PTPRJ	Anatomic_Site_Tumor(Categorical):Omentum	-0.0566914	0.612935
HTATIP2	Anatomic_Site_Tumor(Categorical):Omentum	-0.0443224	0.692556
MPDZ	Anatomic_Site_Tumor(Categorical):Omentum	0.119567	0.284642
RPL31	Anatomic_Site_Tumor(Categorical):Omentum	0.158736	0.154332
TAOK3	Anatomic_Site_Tumor(Categorical):Omentum	0.308195	0.00484904
SPATS2	Anatomic_Site_Tumor(Categorical):Omentum	0.138121	0.21591
NOP16	Anatomic_Site_Tumor(Categorical):Omentum	-0.016492	0.883085
MOB1B	Anatomic_Site_Tumor(Categorical):Omentum	-0.223673	0.0433809
PINX1	Anatomic_Site_Tumor(Categorical):Omentum	0.099983	0.371468
CCDC88C	Anatomic_Site_Tumor(Categorical):Omentum	-0.206151	0.0631511
PUS7L	Anatomic_Site_Tumor(Categorical):Omentum	-0.091737	0.412392
KMT2D	Anatomic_Site_Tumor(Categorical):Omentum	-0.129875	0.244852
CDK11A	Anatomic_Site_Tumor(Categorical):Omentum	0.0329841	0.768622
JCAD	Anatomic_Site_Tumor(Categorical):Omentum	0.0752449	0.50167
FNDC1	Anatomic_Site_Tumor(Categorical):Omentum	0.392717	0.000262875
KIAA1211	Anatomic_Site_Tumor(Categorical):Omentum	0.114414	0.306063
MID1	Anatomic_Site_Tumor(Categorical):Omentum	-0.0484454	0.665588
IL16	Anatomic_Site_Tumor(Categorical):Omentum	0.391686	0.000273747
NOTCH1	Anatomic_Site_Tumor(Categorical):Omentum	-0.0546299	0.625929
RBM47	Anatomic_Site_Tumor(Categorical):Omentum	-0.243258	0.0276535
SMCHD1	Anatomic_Site_Tumor(Categorical):Omentum	-0.0721527	0.519459
LSM14B	Anatomic_Site_Tumor(Categorical):Omentum	-0.0793679	0.478453
RNF169	Anatomic_Site_Tumor(Categorical):Omentum	0.00515376	0.963348
SVEP1	Anatomic_Site_Tumor(Categorical):Omentum	0.391686	0.000273747
PRRC2A	Anatomic_Site_Tumor(Categorical):Omentum	-0.0556606	0.619418
BAG6	Anatomic_Site_Tumor(Categorical):Omentum	0.0474146	0.672292
HLA-F	Anatomic_Site_Tumor(Categorical):Omentum	-0.00412301	0.970674
RBM18	Anatomic_Site_Tumor(Categorical):Omentum	0.0453531	0.685776
CASP6	Anatomic_Site_Tumor(Categorical):Omentum	-0.099983	0.371468
OGN	Anatomic_Site_Tumor(Categorical):Omentum	0.012369	0.912179
RPS24	Anatomic_Site_Tumor(Categorical):Omentum	-0.239135	0.0304866
AP2M1	Anatomic_Site_Tumor(Categorical):Omentum	-0.0288611	0.796878
FAM89B	Anatomic_Site_Tumor(Categorical):Omentum	0.179351	0.106905
PRRC2B	Anatomic_Site_Tumor(Categorical):Omentum	-0.144305	0.195851
GRSF1	Anatomic_Site_Tumor(Categorical):Omentum	-0.102045	0.361637
MAGED4B	Anatomic_Site_Tumor(Categorical):Omentum	-0.0237073	0.832565
CEP78	Anatomic_Site_Tumor(Categorical):Omentum	-0.198935	0.0731755
LBH	Anatomic_Site_Tumor(Categorical):Omentum	0.161828	0.146359
PLXNB2	Anatomic_Site_Tumor(Categorical):Omentum	0.0886447	0.42839
SEPT8	Anatomic_Site_Tumor(Categorical):Omentum	0.17832	0.108969
ICE1	Anatomic_Site_Tumor(Categorical):Omentum	-0.0144305	0.897615
SLAIN2	Anatomic_Site_Tumor(Categorical):Omentum	0.00618452	0.956024
PEPD	Anatomic_Site_Tumor(Categorical):Omentum	0.118537	0.288844
CFAP97	Anatomic_Site_Tumor(Categorical):Omentum	0.125752	0.260282
UBXN7	Anatomic_Site_Tumor(Categorical):Omentum	0.0113383	0.919471
INF2	Anatomic_Site_Tumor(Categorical):Omentum	-0.0628759	0.574675
MOGS	Anatomic_Site_Tumor(Categorical):Omentum	0	1
SRP14	Anatomic_Site_Tumor(Categorical):Omentum	-0.158736	0.154332
FKBP15	Anatomic_Site_Tumor(Categorical):Omentum	-0.0103075	0.926771
TNK1	Anatomic_Site_Tumor(Categorical):Omentum	-0.15049	0.177169
USP22	Anatomic_Site_Tumor(Categorical):Omentum	0.0309226	0.782715
SEPHS2	Anatomic_Site_Tumor(Categorical):Omentum	-0.127813	0.252486
STK26	Anatomic_Site_Tumor(Categorical):Omentum	0.141213	0.205706
GAR1	Anatomic_Site_Tumor(Categorical):Omentum	0.0979215	0.38146
RPS26	Anatomic_Site_Tumor(Categorical):Omentum	0.258719	0.0189281
TRIM4	Anatomic_Site_Tumor(Categorical):Omentum	-0.0783372	0.484203
ARHGEF1	Anatomic_Site_Tumor(Categorical):Omentum	0.0556606	0.619418
ARHGEF2	Anatomic_Site_Tumor(Categorical):Omentum	-0.00515376	0.963348
HARS2	Anatomic_Site_Tumor(Categorical):Omentum	-0.10926	0.328505
KAT6A	Anatomic_Site_Tumor(Categorical):Omentum	-0.15049	0.177169
ZNF594	Anatomic_Site_Tumor(Categorical):Omentum	0.118537	0.288844
EHBP1L1	Anatomic_Site_Tumor(Categorical):Omentum	0.145336	0.192643
ARHGAP35	Anatomic_Site_Tumor(Categorical):Omentum	0.116475	0.297372
ARFGEF2	Anatomic_Site_Tumor(Categorical):Omentum	-0.193781	0.0810888
CCNK	Anatomic_Site_Tumor(Categorical):Omentum	-0.0247381	0.825398
UBA6	Anatomic_Site_Tumor(Categorical):Omentum	-0.190689	0.0861547
UBE2Z	Anatomic_Site_Tumor(Categorical):Omentum	-0.186566	0.0932958
RANBP2	Anatomic_Site_Tumor(Categorical):Omentum	0.0773064	0.489989
RPS2	Anatomic_Site_Tumor(Categorical):Omentum	-0.230889	0.0368903
SRSF8	Anatomic_Site_Tumor(Categorical):Omentum	-0.0566914	0.612935
CBX3	Anatomic_Site_Tumor(Categorical):Omentum	0.209243	0.0592105
PIGS	Anatomic_Site_Tumor(Categorical):Omentum	-0.292734	0.007611
ABHD16A	Anatomic_Site_Tumor(Categorical):Omentum	-0.198935	0.0731755
IFT74	Anatomic_Site_Tumor(Categorical):Omentum	-0.091737	0.412392
TMX1	Anatomic_Site_Tumor(Categorical):Omentum	-0.0267996	0.811107
POC5	Anatomic_Site_Tumor(Categorical):Omentum	-0.112352	0.314917
FIS1	Anatomic_Site_Tumor(Categorical):Omentum	-0.0618452	0.580974
RBM33	Anatomic_Site_Tumor(Categorical):Omentum	-0.177289	0.111064
TGS1	Anatomic_Site_Tumor(Categorical):Omentum	0.0443224	0.692556
PRMT1	Anatomic_Site_Tumor(Categorical):Omentum	-0.0587529	0.600059
PURB	Anatomic_Site_Tumor(Categorical):Omentum	0.0773064	0.489989
UBR5	Anatomic_Site_Tumor(Categorical):Omentum	-0.0144305	0.897615
RARS	Anatomic_Site_Tumor(Categorical):Omentum	-0.189658	0.087898
MRPS36	Anatomic_Site_Tumor(Categorical):Omentum	0.0463839	0.679022
TRIM21	Anatomic_Site_Tumor(Categorical):Omentum	0.0237073	0.832565
HSD17B8	Anatomic_Site_Tumor(Categorical):Omentum	0	1
ZNF787	Anatomic_Site_Tumor(Categorical):Omentum	0.120598	0.28048
MARCKS	Anatomic_Site_Tumor(Categorical):Omentum	0.39787	0.000214231
IFIT2	Anatomic_Site_Tumor(Categorical):Omentum	0.384471	0.000362206
KDELC2	Anatomic_Site_Tumor(Categorical):Omentum	0.254596	0.0209854
CPPED1	Anatomic_Site_Tumor(Categorical):Omentum	-0.0814295	0.467064
TMA16	Anatomic_Site_Tumor(Categorical):Omentum	0.169043	0.128963
AAGAB	Anatomic_Site_Tumor(Categorical):Omentum	-0.114414	0.306063
MTFR1L	Anatomic_Site_Tumor(Categorical):Omentum	0.212335	0.0554724
C4orf33	Anatomic_Site_Tumor(Categorical):Omentum	-0.257688	0.0194255
CKMT2	Anatomic_Site_Tumor(Categorical):Omentum	-0.310257	0.00455794
SLC39A6	Anatomic_Site_Tumor(Categorical):Omentum	-0.0628759	0.574675
ALDH1A3	Anatomic_Site_Tumor(Categorical):Omentum	0.551453	7.90703e-08
APOH	Anatomic_Site_Tumor(Categorical):Omentum	0.139152	0.21247
GGT5	Anatomic_Site_Tumor(Categorical):Omentum	0.0515376	0.645635
KRT75	Anatomic_Site_Tumor(Categorical):Omentum	0.0896755	0.423018
GXYLT1	Anatomic_Site_Tumor(Categorical):Omentum	-0.211304	0.0566964
SDAD1	Anatomic_Site_Tumor(Categorical):Omentum	0.111321	0.319405
SCO2	Anatomic_Site_Tumor(Categorical):Omentum	0.0494761	0.658911
REPIN1	Anatomic_Site_Tumor(Categorical):Omentum	-0.0968907	0.386516
POTEF	Anatomic_Site_Tumor(Categorical):Omentum	-0.0680297	0.543664
TRIM32	Anatomic_Site_Tumor(Categorical):Omentum	-0.0309226	0.782715
ZNF146	Anatomic_Site_Tumor(Categorical):Omentum	-0.250473	0.0232308
MYH2	Anatomic_Site_Tumor(Categorical):Omentum	-0.126783	0.256364
SNX30	Anatomic_Site_Tumor(Categorical):Omentum	0.211304	0.0566964
C8orf59	Anatomic_Site_Tumor(Categorical):Omentum	-0.0742142	0.507564
PRR12	Anatomic_Site_Tumor(Categorical):Omentum	0.129875	0.244852
HEG1	Anatomic_Site_Tumor(Categorical):Omentum	-0.0175228	0.875835
THNSL1	Anatomic_Site_Tumor(Categorical):Omentum	-0.255627	0.0204539
HSP90AA1	Anatomic_Site_Tumor(Categorical):Omentum	-0.171105	0.124295
FAM169A	Anatomic_Site_Tumor(Categorical):Omentum	-0.331902	0.00231744
BIRC6	Anatomic_Site_Tumor(Categorical):Omentum	-0.0968907	0.386516
EEF1AKMT4	Anatomic_Site_Tumor(Categorical):Omentum	-0.293764	0.00739107
ZNF608	Anatomic_Site_Tumor(Categorical):Omentum	-0.240165	0.0297564
ITPR3	Anatomic_Site_Tumor(Categorical):Omentum	-0.16389	0.141219
CALB2	Anatomic_Site_Tumor(Categorical):Omentum	0.531868	2.71814e-07
SARM1	Anatomic_Site_Tumor(Categorical):Omentum	-0.174197	0.117536
ANKRD22	Anatomic_Site_Tumor(Categorical):Omentum	-0.016492	0.883085
DOCK10	Anatomic_Site_Tumor(Categorical):Omentum	0.0453531	0.685776
PLEKHA2	Anatomic_Site_Tumor(Categorical):Omentum	-0.249442	0.0238232
FCGBP	Anatomic_Site_Tumor(Categorical):Omentum	0.102045	0.361637
ADAMTSL1	Anatomic_Site_Tumor(Categorical):Omentum	0.295826	0.00696792
RPL10A	Anatomic_Site_Tumor(Categorical):Omentum	0.0752449	0.50167
RPL11	Anatomic_Site_Tumor(Categorical):Omentum	-0.135029	0.226466
RPL15	Anatomic_Site_Tumor(Categorical):Omentum	-0.0896755	0.423018
RPL13	Anatomic_Site_Tumor(Categorical):Omentum	0.233981	0.0343684
RPL7	Anatomic_Site_Tumor(Categorical):Omentum	-0.298918	0.00637321
RPL9	Anatomic_Site_Tumor(Categorical):Omentum	0.0371071	0.740664
RPL8	Anatomic_Site_Tumor(Categorical):Omentum	0.131936	0.237378
KRT14	Anatomic_Site_Tumor(Categorical):Omentum	0.180382	0.104871
CASP1	Anatomic_Site_Tumor(Categorical):Omentum	0.147398	0.186341
C19orf66	Anatomic_Site_Tumor(Categorical):Omentum	0.233981	0.0343684
CYBC1	Anatomic_Site_Tumor(Categorical):Omentum	-0.0237073	0.832565
ARMH3	Anatomic_Site_Tumor(Categorical):Omentum	-0.147398	0.186341
IMMT	Anatomic_Site_Tumor(Categorical):Omentum	-0.142244	0.202383
PHACTR2	Anatomic_Site_Tumor(Categorical):Omentum	0.0824602	0.461426
HOOK2	Anatomic_Site_Tumor(Categorical):Omentum	-0.145336	0.192643
BSPRY	Anatomic_Site_Tumor(Categorical):Omentum	-0.255627	0.0204539
KHSRP	Anatomic_Site_Tumor(Categorical):Omentum	0.0103075	0.926771
SPATS2L	Anatomic_Site_Tumor(Categorical):Omentum	0.472085	7.55161e-06
KANSL2	Anatomic_Site_Tumor(Categorical):Omentum	0.161828	0.146359
C21orf91	Anatomic_Site_Tumor(Categorical):Omentum	0.0350456	0.754603
THOC1	Anatomic_Site_Tumor(Categorical):Omentum	-0.156674	0.159824
XPO7	Anatomic_Site_Tumor(Categorical):Omentum	-0.187597	0.0914683
CAV1	Anatomic_Site_Tumor(Categorical):Omentum	0.0865832	0.439249
MAP4K3	Anatomic_Site_Tumor(Categorical):Omentum	0.00309226	0.978004
CASP4	Anatomic_Site_Tumor(Categorical):Omentum	0.171105	0.124295
BMPR2	Anatomic_Site_Tumor(Categorical):Omentum	-0.0968907	0.386516
B3GLCT	Anatomic_Site_Tumor(Categorical):Omentum	-0.103075	0.356782
ZNF574	Anatomic_Site_Tumor(Categorical):Omentum	0.0659682	0.55597
DDX51	Anatomic_Site_Tumor(Categorical):Omentum	0.0113383	0.919471
SPTAN1	Anatomic_Site_Tumor(Categorical):Omentum	-0.00618452	0.956024
CDR2L	Anatomic_Site_Tumor(Categorical):Omentum	-0.0453531	0.685776
ERLIN1	Anatomic_Site_Tumor(Categorical):Omentum	-0.0329841	0.768622
PARP14	Anatomic_Site_Tumor(Categorical):Omentum	0.101014	0.366532
PID1	Anatomic_Site_Tumor(Categorical):Omentum	0.245319	0.0263226
NXF1	Anatomic_Site_Tumor(Categorical):Omentum	0.0474146	0.672292
PHYHD1	Anatomic_Site_Tumor(Categorical):Omentum	-0.169043	0.128963
CCDC9B	Anatomic_Site_Tumor(Categorical):Omentum	0.125752	0.260282
INTS13	Anatomic_Site_Tumor(Categorical):Omentum	-0.129875	0.244852
RAP1GDS1	Anatomic_Site_Tumor(Categorical):Omentum	-0.148428	0.183246
HLA-DRB1	Anatomic_Site_Tumor(Categorical):Omentum	0.0773064	0.489989
PDS5A	Anatomic_Site_Tumor(Categorical):Omentum	-0.142244	0.202383
SORBS3	Anatomic_Site_Tumor(Categorical):Omentum	0.245319	0.0263226
TRNT1	Anatomic_Site_Tumor(Categorical):Omentum	-0.235012	0.0335605
WDR60	Anatomic_Site_Tumor(Categorical):Omentum	-0.26078	0.0179661
ZNF622	Anatomic_Site_Tumor(Categorical):Omentum	-0.0587529	0.600059
IMP4	Anatomic_Site_Tumor(Categorical):Omentum	0.0175228	0.875835
SOS1	Anatomic_Site_Tumor(Categorical):Omentum	-0.0628759	0.574675
SNX21	Anatomic_Site_Tumor(Categorical):Omentum	-0.286549	0.00905545
HK2	Anatomic_Site_Tumor(Categorical):Omentum	-0.0319533	0.775659
IL33	Anatomic_Site_Tumor(Categorical):Omentum	0.0762757	0.495811
TRAP1	Anatomic_Site_Tumor(Categorical):Omentum	-0.322626	0.00311527
SMC5	Anatomic_Site_Tumor(Categorical):Omentum	-0.119567	0.284642
SLC4A1AP	Anatomic_Site_Tumor(Categorical):Omentum	-0.0175228	0.875835
ZC3H3	Anatomic_Site_Tumor(Categorical):Omentum	0.0340148	0.761603
NRDC	Anatomic_Site_Tumor(Categorical):Omentum	-0.221612	0.0454003
SLC25A5	Anatomic_Site_Tumor(Categorical):Omentum	-0.331902	0.00231744
ARHGAP4	Anatomic_Site_Tumor(Categorical):Omentum	-0.154613	0.16546
SLC4A2	Anatomic_Site_Tumor(Categorical):Omentum	-0.0639067	0.568407
ACOX3	Anatomic_Site_Tumor(Categorical):Omentum	-0.230889	0.0368903
ERF	Anatomic_Site_Tumor(Categorical):Omentum	-0.0659682	0.55597
EVPL	Anatomic_Site_Tumor(Categorical):Omentum	-0.241196	0.0290409
GLS	Anatomic_Site_Tumor(Categorical):Omentum	-0.154613	0.16546
GMPR	Anatomic_Site_Tumor(Categorical):Omentum	-0.106168	0.34246
GTF2F1	Anatomic_Site_Tumor(Categorical):Omentum	-0.0824602	0.461426
INPP4B	Anatomic_Site_Tumor(Categorical):Omentum	-0.157705	0.15706
MYH6	Anatomic_Site_Tumor(Categorical):Omentum	0.157705	0.15706
MIPEP	Anatomic_Site_Tumor(Categorical):Omentum	-0.131936	0.237378
MUT	Anatomic_Site_Tumor(Categorical):Omentum	-0.0113383	0.919471
RC3H2	Anatomic_Site_Tumor(Categorical):Omentum	-0.199966	0.0716699
SAMD12	Anatomic_Site_Tumor(Categorical):Omentum	-0.0154613	0.890346
GTF3C4	Anatomic_Site_Tumor(Categorical):Omentum	-0.0474146	0.672292
ITIH1	Anatomic_Site_Tumor(Categorical):Omentum	0.243258	0.0276535
DGLUCY	Anatomic_Site_Tumor(Categorical):Omentum	-0.172136	0.12201
TIMM21	Anatomic_Site_Tumor(Categorical):Omentum	-0.105137	0.347194
CCDC59	Anatomic_Site_Tumor(Categorical):Omentum	-0.152551	0.171241
CXXC1	Anatomic_Site_Tumor(Categorical):Omentum	0.0412301	0.713038
ANKRD39	Anatomic_Site_Tumor(Categorical):Omentum	-0.278303	0.0113517
CRLF3	Anatomic_Site_Tumor(Categorical):Omentum	0.107198	0.337768
EHMT2	Anatomic_Site_Tumor(Categorical):Omentum	-0.0391686	0.726807
LGALSL	Anatomic_Site_Tumor(Categorical):Omentum	-0.289641	0.0083057
SIKE1	Anatomic_Site_Tumor(Categorical):Omentum	-0.0329841	0.768622
THOC7	Anatomic_Site_Tumor(Categorical):Omentum	-0.327779	0.00264606
HKDC1	Anatomic_Site_Tumor(Categorical):Omentum	-0.263873	0.0166019
ARMC9	Anatomic_Site_Tumor(Categorical):Omentum	0.0443224	0.692556
ACSF2	Anatomic_Site_Tumor(Categorical):Omentum	-0.012369	0.912179
GPX7	Anatomic_Site_Tumor(Categorical):Omentum	0.426732	6.39243e-05
VPS13A	Anatomic_Site_Tumor(Categorical):Omentum	-0.114414	0.306063
KNG1	Anatomic_Site_Tumor(Categorical):Omentum	-0.0226766	0.839746
FAHD2A	Anatomic_Site_Tumor(Categorical):Omentum	0.0525684	0.639039
NRBF2	Anatomic_Site_Tumor(Categorical):Omentum	0.0793679	0.478453
ITPA	Anatomic_Site_Tumor(Categorical):Omentum	-0.132967	0.233701
UTP11	Anatomic_Site_Tumor(Categorical):Omentum	0.0267996	0.811107
ZNF219	Anatomic_Site_Tumor(Categorical):Omentum	-0.012369	0.912179
UFC1	Anatomic_Site_Tumor(Categorical):Omentum	-0.0267996	0.811107
SDHA	Anatomic_Site_Tumor(Categorical):Omentum	-0.0340148	0.761603
COMMD9	Anatomic_Site_Tumor(Categorical):Omentum	-0.254596	0.0209854
DNPEP	Anatomic_Site_Tumor(Categorical):Omentum	-0.230889	0.0368903
IFT43	Anatomic_Site_Tumor(Categorical):Omentum	-0.169043	0.128963
PARP1	Anatomic_Site_Tumor(Categorical):Omentum	-0.166982	0.133764
AHSG	Anatomic_Site_Tumor(Categorical):Omentum	0.0360763	0.747623
CFAP36	Anatomic_Site_Tumor(Categorical):Omentum	-0.0257688	0.818245
NQO2	Anatomic_Site_Tumor(Categorical):Omentum	0.197904	0.0747065
NSF	Anatomic_Site_Tumor(Categorical):Omentum	0.120598	0.28048
PDHB	Anatomic_Site_Tumor(Categorical):Omentum	-0.0340148	0.761603
PLEK	Anatomic_Site_Tumor(Categorical):Omentum	0.144305	0.195851
POLD1	Anatomic_Site_Tumor(Categorical):Omentum	-0.0927677	0.407138
IMPDH1	Anatomic_Site_Tumor(Categorical):Omentum	-0.0103075	0.926771
COL6A6	Anatomic_Site_Tumor(Categorical):Omentum	0.306134	0.00515652
PGLYRP2	Anatomic_Site_Tumor(Categorical):Omentum	-0.136059	0.222908
SORD	Anatomic_Site_Tumor(Categorical):Omentum	-0.389624	0.000296741
CLEC3B	Anatomic_Site_Tumor(Categorical):Omentum	0.0783372	0.484203
TTC4	Anatomic_Site_Tumor(Categorical):Omentum	-0.106168	0.34246
PSMD8	Anatomic_Site_Tumor(Categorical):Omentum	-0.116475	0.297372
EPN2	Anatomic_Site_Tumor(Categorical):Omentum	-0.107198	0.337768
DCLK2	Anatomic_Site_Tumor(Categorical):Omentum	-0.0865832	0.439249
PSMA4	Anatomic_Site_Tumor(Categorical):Omentum	-0.192751	0.0827504
RRAS2	Anatomic_Site_Tumor(Categorical):Omentum	0.113383	0.310469
GIGYF2	Anatomic_Site_Tumor(Categorical):Omentum	-0.101014	0.366532
AHNAK2	Anatomic_Site_Tumor(Categorical):Omentum	0.133998	0.230063
PRPF39	Anatomic_Site_Tumor(Categorical):Omentum	-0.138121	0.21591
TLN2	Anatomic_Site_Tumor(Categorical):Omentum	0.306134	0.00515652
BICDL2	Anatomic_Site_Tumor(Categorical):Omentum	-0.309226	0.00470149
SNX18	Anatomic_Site_Tumor(Categorical):Omentum	-0.124721	0.26424
RPP30	Anatomic_Site_Tumor(Categorical):Omentum	0.0752449	0.50167
PNP	Anatomic_Site_Tumor(Categorical):Omentum	-0.117506	0.293088
RPS3	Anatomic_Site_Tumor(Categorical):Omentum	-0.0401994	0.719911
KRAS	Anatomic_Site_Tumor(Categorical):Omentum	0.016492	0.883085
MRPS24	Anatomic_Site_Tumor(Categorical):Omentum	0.0896755	0.423018
CASC3	Anatomic_Site_Tumor(Categorical):Omentum	0.0175228	0.875835
ANPEP	Anatomic_Site_Tumor(Categorical):Omentum	0.128844	0.248649
FAM83H	Anatomic_Site_Tumor(Categorical):Omentum	0.0319533	0.775659
NEO1	Anatomic_Site_Tumor(Categorical):Omentum	-0.16389	0.141219
OTUD6B	Anatomic_Site_Tumor(Categorical):Omentum	0.0113383	0.919471
GAK	Anatomic_Site_Tumor(Categorical):Omentum	-0.0700912	0.531493
TLE3	Anatomic_Site_Tumor(Categorical):Omentum	0.016492	0.883085
IMPAD1	Anatomic_Site_Tumor(Categorical):Omentum	-0.0133998	0.904893
SEMA4C	Anatomic_Site_Tumor(Categorical):Omentum	-0.251504	0.0226511
DNAAF5	Anatomic_Site_Tumor(Categorical):Omentum	-0.15049	0.177169
LIME1	Anatomic_Site_Tumor(Categorical):Omentum	0.175228	0.115347
HPF1	Anatomic_Site_Tumor(Categorical):Omentum	-0.420547	8.36095e-05
STX17	Anatomic_Site_Tumor(Categorical):Omentum	0.0628759	0.574675
SLFN11	Anatomic_Site_Tumor(Categorical):Omentum	-0.0340148	0.761603
SYNJ2BP-COX16	Anatomic_Site_Tumor(Categorical):Omentum	-0.136059	0.222908
CAPN2	Anatomic_Site_Tumor(Categorical):Omentum	0.0700912	0.531493
PJA2	Anatomic_Site_Tumor(Categorical):Omentum	0.0443224	0.692556
ISPD	Anatomic_Site_Tumor(Categorical):Omentum	-0.262842	0.0170464
ASH2L	Anatomic_Site_Tumor(Categorical):Omentum	-0.282426	0.010147
CORO1C	Anatomic_Site_Tumor(Categorical):Omentum	0.421578	7.99799e-05
LAMC2	Anatomic_Site_Tumor(Categorical):Omentum	-0.0948292	0.396748
PCDH19	Anatomic_Site_Tumor(Categorical):Omentum	-0.213366	0.0542702
ZFYVE16	Anatomic_Site_Tumor(Categorical):Omentum	0.156674	0.159824
NPLOC4	Anatomic_Site_Tumor(Categorical):Omentum	-0.083491	0.455825
DOCK6	Anatomic_Site_Tumor(Categorical):Omentum	-0.09586	0.391612
GUF1	Anatomic_Site_Tumor(Categorical):Omentum	-0.115444	0.301697
PSMD13	Anatomic_Site_Tumor(Categorical):Omentum	-0.153582	0.168332
ABCC4	Anatomic_Site_Tumor(Categorical):Omentum	-0.125752	0.260282
GALNT7	Anatomic_Site_Tumor(Categorical):Omentum	-0.0257688	0.818245
CAP1	Anatomic_Site_Tumor(Categorical):Omentum	0.213366	0.0542702
PCOLCE	Anatomic_Site_Tumor(Categorical):Omentum	0.221612	0.0454003
SPATA5	Anatomic_Site_Tumor(Categorical):Omentum	0.012369	0.912179
RLF	Anatomic_Site_Tumor(Categorical):Omentum	-0.135029	0.226466
HABP4	Anatomic_Site_Tumor(Categorical):Omentum	0.225735	0.0414365
DGKZ	Anatomic_Site_Tumor(Categorical):Omentum	-0.0494761	0.658911
MYBBP1A	Anatomic_Site_Tumor(Categorical):Omentum	-0.0783372	0.484203
NOC2L	Anatomic_Site_Tumor(Categorical):Omentum	-0.119567	0.284642
PLXND1	Anatomic_Site_Tumor(Categorical):Omentum	0.0752449	0.50167
HECTD3	Anatomic_Site_Tumor(Categorical):Omentum	-0.148428	0.183246
KIF13A	Anatomic_Site_Tumor(Categorical):Omentum	0.101014	0.366532
PARP10	Anatomic_Site_Tumor(Categorical):Omentum	-0.00618452	0.956024
FYCO1	Anatomic_Site_Tumor(Categorical):Omentum	-0.184505	0.0970369
THEMIS2	Anatomic_Site_Tumor(Categorical):Omentum	0.106168	0.34246
UBE4B	Anatomic_Site_Tumor(Categorical):Omentum	-0.236042	0.0327686
NUDT19	Anatomic_Site_Tumor(Categorical):Omentum	-0.119567	0.284642
GEMIN5	Anatomic_Site_Tumor(Categorical):Omentum	-0.110291	0.323935
SUCLG2	Anatomic_Site_Tumor(Categorical):Omentum	-0.198935	0.0731755
CDK12	Anatomic_Site_Tumor(Categorical):Omentum	-0.194812	0.0794539
MED8	Anatomic_Site_Tumor(Categorical):Omentum	-0.220581	0.0464388
KAZN	Anatomic_Site_Tumor(Categorical):Omentum	-0.418486	9.13311e-05
ZNF250	Anatomic_Site_Tumor(Categorical):Omentum	0.0649374	0.562172
MYL12A	Anatomic_Site_Tumor(Categorical):Omentum	0.270057	0.0141393
GPKOW	Anatomic_Site_Tumor(Categorical):Omentum	0.00206151	0.985335
ZFP36L2	Anatomic_Site_Tumor(Categorical):Omentum	0.168013	0.131347
ZFP36L1	Anatomic_Site_Tumor(Categorical):Omentum	0.278303	0.0113517
FBXO3	Anatomic_Site_Tumor(Categorical):Omentum	-0.127813	0.252486
FBXO2	Anatomic_Site_Tumor(Categorical):Omentum	-0.0855525	0.444736
PTK7	Anatomic_Site_Tumor(Categorical):Omentum	0.316441	0.00377559
ACBD3	Anatomic_Site_Tumor(Categorical):Omentum	0.0680297	0.543664
ERCC2	Anatomic_Site_Tumor(Categorical):Omentum	-0.0494761	0.658911
RSBN1L	Anatomic_Site_Tumor(Categorical):Omentum	-0.291703	0.00783667
NPEPPS	Anatomic_Site_Tumor(Categorical):Omentum	-0.0319533	0.775659
MECP2	Anatomic_Site_Tumor(Categorical):Omentum	0.0845217	0.450262
INTS1	Anatomic_Site_Tumor(Categorical):Omentum	0.0484454	0.665588
UBR3	Anatomic_Site_Tumor(Categorical):Omentum	-0.28758	0.0087992
SUPT5H	Anatomic_Site_Tumor(Categorical):Omentum	-0.0298918	0.789788
RPL34	Anatomic_Site_Tumor(Categorical):Omentum	0.112352	0.314917
RPL35A	Anatomic_Site_Tumor(Categorical):Omentum	0.186566	0.0932958
RPL36	Anatomic_Site_Tumor(Categorical):Omentum	0	1
ZSCAN26	Anatomic_Site_Tumor(Categorical):Omentum	0.112352	0.314917
EZR	Anatomic_Site_Tumor(Categorical):Omentum	-0.0175228	0.875835
PRUNE2	Anatomic_Site_Tumor(Categorical):Omentum	-0.253565	0.0215286
CPSF6	Anatomic_Site_Tumor(Categorical):Omentum	-0.0618452	0.580974
SPCS2	Anatomic_Site_Tumor(Categorical):Omentum	-0.158736	0.154332
CGN	Anatomic_Site_Tumor(Categorical):Omentum	-0.21955	0.0474968
PZP	Anatomic_Site_Tumor(Categorical):Omentum	0.0721527	0.519459
SCIN	Anatomic_Site_Tumor(Categorical):Omentum	-0.0226766	0.839746
FBXO21	Anatomic_Site_Tumor(Categorical):Omentum	-0.0597836	0.593666
CDH11	Anatomic_Site_Tumor(Categorical):Omentum	0.475177	6.45449e-06
SARS	Anatomic_Site_Tumor(Categorical):Omentum	-0.0700912	0.531493
SELENBP1	Anatomic_Site_Tumor(Categorical):Omentum	-0.222643	0.0443811
KDM2A	Anatomic_Site_Tumor(Categorical):Omentum	-0.20512	0.0645109
EDEM3	Anatomic_Site_Tumor(Categorical):Omentum	-0.0649374	0.562172
LIMCH1	Anatomic_Site_Tumor(Categorical):Omentum	0.0422609	0.706187
CEP170B	Anatomic_Site_Tumor(Categorical):Omentum	0.104106	0.351967
PSME4	Anatomic_Site_Tumor(Categorical):Omentum	0.0350456	0.754603
CIB1	Anatomic_Site_Tumor(Categorical):Omentum	-0.252534	0.0220838
UQCRFS1	Anatomic_Site_Tumor(Categorical):Omentum	-0.0278303	0.803985
TRMT1L	Anatomic_Site_Tumor(Categorical):Omentum	-0.131936	0.237378
ARHGEF16	Anatomic_Site_Tumor(Categorical):Omentum	-0.273149	0.0130313
FAM208A	Anatomic_Site_Tumor(Categorical):Omentum	-0.124721	0.26424
BICRA	Anatomic_Site_Tumor(Categorical):Omentum	0.149459	0.180189
NACA	Anatomic_Site_Tumor(Categorical):Omentum	0.0432916	0.69936
TSTD1	Anatomic_Site_Tumor(Categorical):Omentum	0.0154613	0.890346
MMAB	Anatomic_Site_Tumor(Categorical):Omentum	-0.158736	0.154332
CCDC97	Anatomic_Site_Tumor(Categorical):Omentum	-0.091737	0.412392
VPS26B	Anatomic_Site_Tumor(Categorical):Omentum	0.136059	0.222908
GBP5	Anatomic_Site_Tumor(Categorical):Omentum	0.291703	0.00783667
RBP7	Anatomic_Site_Tumor(Categorical):Omentum	-0.0639067	0.568407
LRG1	Anatomic_Site_Tumor(Categorical):Omentum	-0.0185535	0.868594
DDX54	Anatomic_Site_Tumor(Categorical):Omentum	0.321595	0.00321758
BRD2	Anatomic_Site_Tumor(Categorical):Omentum	-0.0185535	0.868594
METAP1	Anatomic_Site_Tumor(Categorical):Omentum	-0.152551	0.171241
IGSF8	Anatomic_Site_Tumor(Categorical):Omentum	0.0226766	0.839746
SCAMP3	Anatomic_Site_Tumor(Categorical):Omentum	-0.00927677	0.934077
WDR13	Anatomic_Site_Tumor(Categorical):Omentum	-0.121629	0.276359
WDR4	Anatomic_Site_Tumor(Categorical):Omentum	-0.0257688	0.818245
BRWD1	Anatomic_Site_Tumor(Categorical):Omentum	0.00412301	0.970674
TM9SF4	Anatomic_Site_Tumor(Categorical):Omentum	-0.108229	0.333116
RABGAP1	Anatomic_Site_Tumor(Categorical):Omentum	-0.0608144	0.587304
ECE1	Anatomic_Site_Tumor(Categorical):Omentum	-0.136059	0.222908
GATAD2A	Anatomic_Site_Tumor(Categorical):Omentum	-0.0639067	0.568407
PLEKHG2	Anatomic_Site_Tumor(Categorical):Omentum	0.0422609	0.706187
METTL7B	Anatomic_Site_Tumor(Categorical):Omentum	-0.206151	0.0631511
DDX6	Anatomic_Site_Tumor(Categorical):Omentum	-0.139152	0.21247
TK1	Anatomic_Site_Tumor(Categorical):Omentum	-0.0566914	0.612935
SEPT9	Anatomic_Site_Tumor(Categorical):Omentum	0.0628759	0.574675
MGME1	Anatomic_Site_Tumor(Categorical):Omentum	-0.188628	0.0896691
LRRC42	Anatomic_Site_Tumor(Categorical):Omentum	-0.389624	0.000296741
HSPA5	Anatomic_Site_Tumor(Categorical):Omentum	0.221612	0.0454003
METTL15	Anatomic_Site_Tumor(Categorical):Omentum	0.0360763	0.747623
MRPS23	Anatomic_Site_Tumor(Categorical):Omentum	0.0371071	0.740664
MRPS10	Anatomic_Site_Tumor(Categorical):Omentum	-0.0484454	0.665588
MRPS15	Anatomic_Site_Tumor(Categorical):Omentum	-0.153582	0.168332
MRPS6	Anatomic_Site_Tumor(Categorical):Omentum	-0.0237073	0.832565
WDR5	Anatomic_Site_Tumor(Categorical):Omentum	0.099983	0.371468
ZFP91	Anatomic_Site_Tumor(Categorical):Omentum	0.0525684	0.639039
RPL4	Anatomic_Site_Tumor(Categorical):Omentum	0.227796	0.0395651
FBP1	Anatomic_Site_Tumor(Categorical):Omentum	0.0226766	0.839746
LIMA1	Anatomic_Site_Tumor(Categorical):Omentum	0.186566	0.0932958
PSTPIP2	Anatomic_Site_Tumor(Categorical):Omentum	0.131936	0.237378
MEX3D	Anatomic_Site_Tumor(Categorical):Omentum	0.102045	0.361637
MRPL53	Anatomic_Site_Tumor(Categorical):Omentum	0.111321	0.319405
TADA1	Anatomic_Site_Tumor(Categorical):Omentum	-0.192751	0.0827504
GTF3A	Anatomic_Site_Tumor(Categorical):Omentum	0.130906	0.241095
FOLR2	Anatomic_Site_Tumor(Categorical):Omentum	-0.0391686	0.726807
TYMP	Anatomic_Site_Tumor(Categorical):Omentum	0.170074	0.126613
C8G	Anatomic_Site_Tumor(Categorical):Omentum	0.0721527	0.519459
PLD3	Anatomic_Site_Tumor(Categorical):Omentum	-0.0154613	0.890346
SEZ6L2	Anatomic_Site_Tumor(Categorical):Omentum	-0.114414	0.306063
OSTF1	Anatomic_Site_Tumor(Categorical):Omentum	0.199966	0.0716699
NUFIP1	Anatomic_Site_Tumor(Categorical):Omentum	-0.083491	0.455825
ZBTB11	Anatomic_Site_Tumor(Categorical):Omentum	0.133998	0.230063
PRPF38B	Anatomic_Site_Tumor(Categorical):Omentum	-0.00309226	0.978004
APIP	Anatomic_Site_Tumor(Categorical):Omentum	0.012369	0.912179
C1QC	Anatomic_Site_Tumor(Categorical):Omentum	-0.087614	0.4338
KIRREL1	Anatomic_Site_Tumor(Categorical):Omentum	-0.182443	0.100895
NCBP3	Anatomic_Site_Tumor(Categorical):Omentum	-0.0639067	0.568407
CDH5	Anatomic_Site_Tumor(Categorical):Omentum	0.0474146	0.672292
EPB42	Anatomic_Site_Tumor(Categorical):Omentum	-0.10926	0.328505
SYNC	Anatomic_Site_Tumor(Categorical):Omentum	0.214397	0.0530893
GBP1	Anatomic_Site_Tumor(Categorical):Omentum	0.341179	0.00170822
TACSTD2	Anatomic_Site_Tumor(Categorical):Omentum	-0.00515376	0.963348
RDH11	Anatomic_Site_Tumor(Categorical):Omentum	-0.272119	0.013392
IRAK4	Anatomic_Site_Tumor(Categorical):Omentum	0.0659682	0.55597
DYNC1LI1	Anatomic_Site_Tumor(Categorical):Omentum	0.00103075	0.992667
SLC2A1	Anatomic_Site_Tumor(Categorical):Omentum	-0.00618452	0.956024
PCYOX1	Anatomic_Site_Tumor(Categorical):Omentum	-0.0628759	0.574675
MTRF1L	Anatomic_Site_Tumor(Categorical):Omentum	-0.187597	0.0914683
ELF3	Anatomic_Site_Tumor(Categorical):Omentum	-0.293764	0.00739107
GPC1	Anatomic_Site_Tumor(Categorical):Omentum	-0.0690604	0.537561
HCLS1	Anatomic_Site_Tumor(Categorical):Omentum	0.27418	0.0126791
GSTT1	Anatomic_Site_Tumor(Categorical):Omentum	-0.00103075	0.992667
HSPA1B	Anatomic_Site_Tumor(Categorical):Omentum	-0.116475	0.297372
ICAM1	Anatomic_Site_Tumor(Categorical):Omentum	0.4793	5.22302e-06
ITGAL	Anatomic_Site_Tumor(Categorical):Omentum	0.102045	0.361637
UBQLN1	Anatomic_Site_Tumor(Categorical):Omentum	-0.0618452	0.580974
UBQLN2	Anatomic_Site_Tumor(Categorical):Omentum	0.00721527	0.948704
SKAP2	Anatomic_Site_Tumor(Categorical):Omentum	0.211304	0.0566964
PFN2	Anatomic_Site_Tumor(Categorical):Omentum	0.116475	0.297372
RPL6	Anatomic_Site_Tumor(Categorical):Omentum	0.0206151	0.854146
KIFC1	Anatomic_Site_Tumor(Categorical):Omentum	-0.0237073	0.832565
CD180	Anatomic_Site_Tumor(Categorical):Omentum	0.0206151	0.854146
FAM129A	Anatomic_Site_Tumor(Categorical):Omentum	-0.0979215	0.38146
ACAA2	Anatomic_Site_Tumor(Categorical):Omentum	0.190689	0.0861547
TBC1D10B	Anatomic_Site_Tumor(Categorical):Omentum	0.169043	0.128963
LAMB1	Anatomic_Site_Tumor(Categorical):Omentum	0.229858	0.0377646
LCP1	Anatomic_Site_Tumor(Categorical):Omentum	0.324687	0.00291932
SZRD1	Anatomic_Site_Tumor(Categorical):Omentum	0.213366	0.0542702
DHX36	Anatomic_Site_Tumor(Categorical):Omentum	0.0577221	0.606482
MFGE8	Anatomic_Site_Tumor(Categorical):Omentum	-0.00515376	0.963348
MGAT1	Anatomic_Site_Tumor(Categorical):Omentum	-0.0968907	0.386516
ORM1	Anatomic_Site_Tumor(Categorical):Omentum	0.00927677	0.934077
PGGT1B	Anatomic_Site_Tumor(Categorical):Omentum	-0.0762757	0.495811
SERPINB5	Anatomic_Site_Tumor(Categorical):Omentum	-0.106168	0.34246
BST1	Anatomic_Site_Tumor(Categorical):Omentum	0.12369	0.268239
RBM27	Anatomic_Site_Tumor(Categorical):Omentum	-0.0535991	0.63247
ASNS	Anatomic_Site_Tumor(Categorical):Omentum	-0.012369	0.912179
ENG	Anatomic_Site_Tumor(Categorical):Omentum	-0.296857	0.00676447
DAP3	Anatomic_Site_Tumor(Categorical):Omentum	-0.177289	0.111064
CWF19L2	Anatomic_Site_Tumor(Categorical):Omentum	-0.00824602	0.941388
FAP	Anatomic_Site_Tumor(Categorical):Omentum	0.443224	3.04429e-05
FN1	Anatomic_Site_Tumor(Categorical):Omentum	0.4659	1.02903e-05
RPLP0	Anatomic_Site_Tumor(Categorical):Omentum	-0.0948292	0.396748
DCHS1	Anatomic_Site_Tumor(Categorical):Omentum	0.159767	0.151639
RAB8A	Anatomic_Site_Tumor(Categorical):Omentum	-0.0639067	0.568407
CDK2	Anatomic_Site_Tumor(Categorical):Omentum	-0.0412301	0.713038
MRPS33	Anatomic_Site_Tumor(Categorical):Omentum	-0.110291	0.323935
MRPS35	Anatomic_Site_Tumor(Categorical):Omentum	-0.00103075	0.992667
ASS1	Anatomic_Site_Tumor(Categorical):Omentum	-0.20512	0.0645109
C6	Anatomic_Site_Tumor(Categorical):Omentum	-0.0133998	0.904893
MRPL38	Anatomic_Site_Tumor(Categorical):Omentum	-0.333964	0.0021673
GDI2	Anatomic_Site_Tumor(Categorical):Omentum	0.154613	0.16546
GLRX	Anatomic_Site_Tumor(Categorical):Omentum	0.168013	0.131347
TENM4	Anatomic_Site_Tumor(Categorical):Omentum	-0.0154613	0.890346
RUNX1	Anatomic_Site_Tumor(Categorical):Omentum	0.4659	1.02903e-05
HCCS	Anatomic_Site_Tumor(Categorical):Omentum	-0.202028	0.0687332
MTR	Anatomic_Site_Tumor(Categorical):Omentum	-0.0577221	0.606482
MTRR	Anatomic_Site_Tumor(Categorical):Omentum	0.0845217	0.450262
SH3BP2	Anatomic_Site_Tumor(Categorical):Omentum	0.192751	0.0827504
ATP13A1	Anatomic_Site_Tumor(Categorical):Omentum	-0.0237073	0.832565
RP2	Anatomic_Site_Tumor(Categorical):Omentum	-0.0639067	0.568407
COX5B	Anatomic_Site_Tumor(Categorical):Omentum	0.0773064	0.489989
PRSS3	Anatomic_Site_Tumor(Categorical):Omentum	0.0350456	0.754603
PPOX	Anatomic_Site_Tumor(Categorical):Omentum	-0.235012	0.0335605
ENPP1	Anatomic_Site_Tumor(Categorical):Omentum	0.252534	0.0220838
LCA5	Anatomic_Site_Tumor(Categorical):Omentum	-0.0350456	0.754603
MMS19	Anatomic_Site_Tumor(Categorical):Omentum	-0.127813	0.252486
SET	Anatomic_Site_Tumor(Categorical):Omentum	-0.103075	0.356782
GTF3C5	Anatomic_Site_Tumor(Categorical):Omentum	-0.0278303	0.803985
TACC1	Anatomic_Site_Tumor(Categorical):Omentum	0.343241	0.00159425
ESRP1	Anatomic_Site_Tumor(Categorical):Omentum	-0.0628759	0.574675
PPFIBP2	Anatomic_Site_Tumor(Categorical):Omentum	-0.0587529	0.600059
STX7	Anatomic_Site_Tumor(Categorical):Omentum	0.0577221	0.606482
PXN	Anatomic_Site_Tumor(Categorical):Omentum	0.121629	0.276359
NCOA7	Anatomic_Site_Tumor(Categorical):Omentum	0.224704	0.0423995
FIZ1	Anatomic_Site_Tumor(Categorical):Omentum	0.129875	0.244852
RPL23A	Anatomic_Site_Tumor(Categorical):Omentum	-0.0453531	0.685776
ABCB10	Anatomic_Site_Tumor(Categorical):Omentum	-0.00927677	0.934077
TXNIP	Anatomic_Site_Tumor(Categorical):Omentum	0.0793679	0.478453
ATP6AP1	Anatomic_Site_Tumor(Categorical):Omentum	-0.0896755	0.423018
DNM1L	Anatomic_Site_Tumor(Categorical):Omentum	-0.0463839	0.679022
ADI1	Anatomic_Site_Tumor(Categorical):Omentum	-0.0371071	0.740664
NOL10	Anatomic_Site_Tumor(Categorical):Omentum	-0.0793679	0.478453
NAA15	Anatomic_Site_Tumor(Categorical):Omentum	-0.102045	0.361637
GIT2	Anatomic_Site_Tumor(Categorical):Omentum	0.189658	0.087898
SORT1	Anatomic_Site_Tumor(Categorical):Omentum	-0.124721	0.26424
FKBP1A	Anatomic_Site_Tumor(Categorical):Omentum	-0.0288611	0.796878
FKBP2	Anatomic_Site_Tumor(Categorical):Omentum	-0.0556606	0.619418
ATXN2	Anatomic_Site_Tumor(Categorical):Omentum	0.152551	0.171241
RPS6	Anatomic_Site_Tumor(Categorical):Omentum	0.157705	0.15706
TSFM	Anatomic_Site_Tumor(Categorical):Omentum	0.214397	0.0530893
CCDC47	Anatomic_Site_Tumor(Categorical):Omentum	0.181412	0.102868
BCKDK	Anatomic_Site_Tumor(Categorical):Omentum	-0.249442	0.0238232
PUF60	Anatomic_Site_Tumor(Categorical):Omentum	-0.0865832	0.439249
DNAJB6	Anatomic_Site_Tumor(Categorical):Omentum	-0.173166	0.119757
TST	Anatomic_Site_Tumor(Categorical):Omentum	-0.16492	0.1387
BCCIP	Anatomic_Site_Tumor(Categorical):Omentum	-0.285518	0.00931821
PSAT1	Anatomic_Site_Tumor(Categorical):Omentum	-0.127813	0.252486
FUBP1	Anatomic_Site_Tumor(Categorical):Omentum	0.0247381	0.825398
GNB1L	Anatomic_Site_Tumor(Categorical):Omentum	0.296857	0.00676447
TRIM29	Anatomic_Site_Tumor(Categorical):Omentum	-0.10926	0.328505
WNT7A	Anatomic_Site_Tumor(Categorical):Omentum	0.112352	0.314917
KDELC1	Anatomic_Site_Tumor(Categorical):Omentum	0.118537	0.288844
ZKSCAN4	Anatomic_Site_Tumor(Categorical):Omentum	0.187597	0.0914683
COL8A1	Anatomic_Site_Tumor(Categorical):Omentum	0.490638	2.87641e-06
NCAPD2	Anatomic_Site_Tumor(Categorical):Omentum	-0.0371071	0.740664
C4B_2	Anatomic_Site_Tumor(Categorical):Omentum	0.0432916	0.69936
VPS4B	Anatomic_Site_Tumor(Categorical):Omentum	0.0288611	0.796878
S100A16	Anatomic_Site_Tumor(Categorical):Omentum	-0.175228	0.115347
TCEAL2	Anatomic_Site_Tumor(Categorical):Omentum	-0.157705	0.15706
SELENOM	Anatomic_Site_Tumor(Categorical):Omentum	0.238104	0.0312319
CCNT1	Anatomic_Site_Tumor(Categorical):Omentum	0.0278303	0.803985
VPS11	Anatomic_Site_Tumor(Categorical):Omentum	-0.20512	0.0645109
VPS16	Anatomic_Site_Tumor(Categorical):Omentum	-0.0597836	0.593666
VPS18	Anatomic_Site_Tumor(Categorical):Omentum	-0.0226766	0.839746
ADGRE5	Anatomic_Site_Tumor(Categorical):Omentum	0.00103075	0.992667
VPS26A	Anatomic_Site_Tumor(Categorical):Omentum	0.00103075	0.992667
HLA-B	Anatomic_Site_Tumor(Categorical):Omentum	0.177289	0.111064
HLA-DRB3	Anatomic_Site_Tumor(Categorical):Omentum	-0.174197	0.117536
SEPT4	Anatomic_Site_Tumor(Categorical):Omentum	0.304072	0.00548116
MYL6	Anatomic_Site_Tumor(Categorical):Omentum	0.316441	0.00377559
MYL1	Anatomic_Site_Tumor(Categorical):Omentum	0.263873	0.0166019
COX6A1	Anatomic_Site_Tumor(Categorical):Omentum	-0.307164	0.00500068
DHX38	Anatomic_Site_Tumor(Categorical):Omentum	-0.187597	0.0914683
VPS35	Anatomic_Site_Tumor(Categorical):Omentum	-0.169043	0.128963
AAR2	Anatomic_Site_Tumor(Categorical):Omentum	-0.16492	0.1387
SLC44A1	Anatomic_Site_Tumor(Categorical):Omentum	-0.112352	0.314917
PCIF1	Anatomic_Site_Tumor(Categorical):Omentum	-0.159767	0.151639
OSBPL8	Anatomic_Site_Tumor(Categorical):Omentum	0.00618452	0.956024
PDRG1	Anatomic_Site_Tumor(Categorical):Omentum	0.153582	0.168332
DTD2	Anatomic_Site_Tumor(Categorical):Omentum	0.0814295	0.467064
WDR89	Anatomic_Site_Tumor(Categorical):Omentum	-0.151521	0.174187
UBE2F	Anatomic_Site_Tumor(Categorical):Omentum	-0.248411	0.0244283
ESF1	Anatomic_Site_Tumor(Categorical):Omentum	-0.15049	0.177169
RPL21	Anatomic_Site_Tumor(Categorical):Omentum	0.131936	0.237378
TXNDC9	Anatomic_Site_Tumor(Categorical):Omentum	0.169043	0.128963
PTGS1	Anatomic_Site_Tumor(Categorical):Omentum	-0.148428	0.183246
PTP4A2	Anatomic_Site_Tumor(Categorical):Omentum	-0.175228	0.115347
PTPN2	Anatomic_Site_Tumor(Categorical):Omentum	-0.291703	0.00783667
PTPN6	Anatomic_Site_Tumor(Categorical):Omentum	-0.0443224	0.692556
CAD	Anatomic_Site_Tumor(Categorical):Omentum	-0.327779	0.00264606
GAB2	Anatomic_Site_Tumor(Categorical):Omentum	-0.0154613	0.890346
VPS33A	Anatomic_Site_Tumor(Categorical):Omentum	-0.200997	0.0701892
VPS45	Anatomic_Site_Tumor(Categorical):Omentum	-0.0803987	0.47274
SETD7	Anatomic_Site_Tumor(Categorical):Omentum	0.319533	0.00343127
GPI	Anatomic_Site_Tumor(Categorical):Omentum	-0.0237073	0.832565
NRP1	Anatomic_Site_Tumor(Categorical):Omentum	-0.160797	0.148982
FCHSD2	Anatomic_Site_Tumor(Categorical):Omentum	0.0319533	0.775659
PARK7	Anatomic_Site_Tumor(Categorical):Omentum	0.140182	0.209069
RPRD2	Anatomic_Site_Tumor(Categorical):Omentum	-0.09586	0.391612
PPP6C	Anatomic_Site_Tumor(Categorical):Omentum	-0.157705	0.15706
APEX1	Anatomic_Site_Tumor(Categorical):Omentum	-0.0711219	0.525458
DDX39B	Anatomic_Site_Tumor(Categorical):Omentum	-0.159767	0.151639
UPF1	Anatomic_Site_Tumor(Categorical):Omentum	0.00103075	0.992667
BBX	Anatomic_Site_Tumor(Categorical):Omentum	0.0783372	0.484203
RNPS1	Anatomic_Site_Tumor(Categorical):Omentum	0.0422609	0.706187
VAT1	Anatomic_Site_Tumor(Categorical):Omentum	0.101014	0.366532
ZMPSTE24	Anatomic_Site_Tumor(Categorical):Omentum	-0.0309226	0.782715
GFM1	Anatomic_Site_Tumor(Categorical):Omentum	0.00515376	0.963348
WRNIP1	Anatomic_Site_Tumor(Categorical):Omentum	0.0824602	0.461426
SIRPA	Anatomic_Site_Tumor(Categorical):Omentum	0.206151	0.0631511
DBN1	Anatomic_Site_Tumor(Categorical):Omentum	0.206151	0.0631511
DGUOK	Anatomic_Site_Tumor(Categorical):Omentum	0.0288611	0.796878
DRAP1	Anatomic_Site_Tumor(Categorical):Omentum	-0.0773064	0.489989
HLA-DQA1	Anatomic_Site_Tumor(Categorical):Omentum	-0.0463839	0.679022
PTPRA	Anatomic_Site_Tumor(Categorical):Omentum	-0.140182	0.209069
WDFY1	Anatomic_Site_Tumor(Categorical):Omentum	0.0762757	0.495811
PBK	Anatomic_Site_Tumor(Categorical):Omentum	0.105137	0.347194
DPP3	Anatomic_Site_Tumor(Categorical):Omentum	-0.312318	0.00428248
LTBP3	Anatomic_Site_Tumor(Categorical):Omentum	0.165951	0.136215
CHST14	Anatomic_Site_Tumor(Categorical):Omentum	-0.0597836	0.593666
PSMD9	Anatomic_Site_Tumor(Categorical):Omentum	0.101014	0.366532
GIMAP1	Anatomic_Site_Tumor(Categorical):Omentum	-0.00721527	0.948704
COLEC12	Anatomic_Site_Tumor(Categorical):Omentum	0.443224	3.04429e-05
HLA-DRB5	Anatomic_Site_Tumor(Categorical):Omentum	0.0206151	0.854146
NOL6	Anatomic_Site_Tumor(Categorical):Omentum	0.0432916	0.69936
CTNNBL1	Anatomic_Site_Tumor(Categorical):Omentum	-0.308195	0.00484904
ATP5PF	Anatomic_Site_Tumor(Categorical):Omentum	0.0824602	0.461426
CAMSAP1	Anatomic_Site_Tumor(Categorical):Omentum	-0.00515376	0.963348
RABL6	Anatomic_Site_Tumor(Categorical):Omentum	0.166982	0.133764
MOB3A	Anatomic_Site_Tumor(Categorical):Omentum	-0.0401994	0.719911
PRRC1	Anatomic_Site_Tumor(Categorical):Omentum	-0.206151	0.0631511
RNASEH2B	Anatomic_Site_Tumor(Categorical):Omentum	-0.0340148	0.761603
RACGAP1	Anatomic_Site_Tumor(Categorical):Omentum	-0.105137	0.347194
ATAT1	Anatomic_Site_Tumor(Categorical):Omentum	0.0649374	0.562172
HDGF	Anatomic_Site_Tumor(Categorical):Omentum	-0.0340148	0.761603
P3H1	Anatomic_Site_Tumor(Categorical):Omentum	0.243258	0.0276535
COG8	Anatomic_Site_Tumor(Categorical):Omentum	-0.215427	0.0519296
UTP4	Anatomic_Site_Tumor(Categorical):Omentum	-0.00927677	0.934077
MRPS27	Anatomic_Site_Tumor(Categorical):Omentum	-0.118537	0.288844
MRPS7	Anatomic_Site_Tumor(Categorical):Omentum	-0.0309226	0.782715
MRPS31	Anatomic_Site_Tumor(Categorical):Omentum	-0.0546299	0.625929
SLC25A19	Anatomic_Site_Tumor(Categorical):Omentum	-0.0773064	0.489989
TPP2	Anatomic_Site_Tumor(Categorical):Omentum	0.0154613	0.890346
SDF4	Anatomic_Site_Tumor(Categorical):Omentum	0.0845217	0.450262
UCK2	Anatomic_Site_Tumor(Categorical):Omentum	-0.0597836	0.593666
C1orf50	Anatomic_Site_Tumor(Categorical):Omentum	0.0577221	0.606482
POLG	Anatomic_Site_Tumor(Categorical):Omentum	-0.099983	0.371468
TNNT1	Anatomic_Site_Tumor(Categorical):Omentum	-0.125752	0.260282
PCK1	Anatomic_Site_Tumor(Categorical):Omentum	-0.099983	0.371468
CSK	Anatomic_Site_Tumor(Categorical):Omentum	0.087614	0.4338
EIF2B4	Anatomic_Site_Tumor(Categorical):Omentum	0.0803987	0.47274
TUFT1	Anatomic_Site_Tumor(Categorical):Omentum	-0.159767	0.151639
ACAP2	Anatomic_Site_Tumor(Categorical):Omentum	0.0247381	0.825398
CEP55	Anatomic_Site_Tumor(Categorical):Omentum	-0.101014	0.366532
DPP4	Anatomic_Site_Tumor(Categorical):Omentum	-0.0669989	0.5498
ELMO1	Anatomic_Site_Tumor(Categorical):Omentum	0.0216458	0.84694
SNAP23	Anatomic_Site_Tumor(Categorical):Omentum	0.157705	0.15706
HMOX2	Anatomic_Site_Tumor(Categorical):Omentum	0.0391686	0.726807
SMARCAL1	Anatomic_Site_Tumor(Categorical):Omentum	-0.0587529	0.600059
SHTN1	Anatomic_Site_Tumor(Categorical):Omentum	-0.182443	0.100895
ACSF3	Anatomic_Site_Tumor(Categorical):Omentum	-0.0525684	0.639039
ARIH1	Anatomic_Site_Tumor(Categorical):Omentum	0.0463839	0.679022
POLD2	Anatomic_Site_Tumor(Categorical):Omentum	-0.181412	0.102868
PGGHG	Anatomic_Site_Tumor(Categorical):Omentum	-0.313349	0.00415038
SLC39A10	Anatomic_Site_Tumor(Categorical):Omentum	-0.187597	0.0914683
UAP1L1	Anatomic_Site_Tumor(Categorical):Omentum	0.15049	0.177169
CBX1	Anatomic_Site_Tumor(Categorical):Omentum	-0.0463839	0.679022
ACADM	Anatomic_Site_Tumor(Categorical):Omentum	0.112352	0.314917
UBE3C	Anatomic_Site_Tumor(Categorical):Omentum	-0.230889	0.0368903
RBM28	Anatomic_Site_Tumor(Categorical):Omentum	-0.0731834	0.513494
SMYD2	Anatomic_Site_Tumor(Categorical):Omentum	0.0505069	0.652259
CBX5	Anatomic_Site_Tumor(Categorical):Omentum	0.0412301	0.713038
ALDH7A1	Anatomic_Site_Tumor(Categorical):Omentum	-0.24635	0.0256778
MCEE	Anatomic_Site_Tumor(Categorical):Omentum	0.0597836	0.593666
CCSAP	Anatomic_Site_Tumor(Categorical):Omentum	-0.170074	0.126613
TIA1	Anatomic_Site_Tumor(Categorical):Omentum	0.0371071	0.740664
NMI	Anatomic_Site_Tumor(Categorical):Omentum	0.269026	0.0145263
FAM221A	Anatomic_Site_Tumor(Categorical):Omentum	-0.113383	0.310469
STAM2	Anatomic_Site_Tumor(Categorical):Omentum	-0.0422609	0.706187
CNKSR1	Anatomic_Site_Tumor(Categorical):Omentum	0.12369	0.268239
SAA2	Anatomic_Site_Tumor(Categorical):Omentum	0.0515376	0.645635
BRAP	Anatomic_Site_Tumor(Categorical):Omentum	0.00206151	0.985335
UBAP2L	Anatomic_Site_Tumor(Categorical):Omentum	0.00618452	0.956024
ZNF8	Anatomic_Site_Tumor(Categorical):Omentum	0.0226766	0.839746
PNPT1	Anatomic_Site_Tumor(Categorical):Omentum	-0.265934	0.0157429
TNXB	Anatomic_Site_Tumor(Categorical):Omentum	-0.449408	2.28199e-05
STXBP2	Anatomic_Site_Tumor(Categorical):Omentum	0.0340148	0.761603
YPEL5	Anatomic_Site_Tumor(Categorical):Omentum	-0.0525684	0.639039
SMARCC1	Anatomic_Site_Tumor(Categorical):Omentum	0.118537	0.288844
CD36	Anatomic_Site_Tumor(Categorical):Omentum	0.0896755	0.423018
ABAT	Anatomic_Site_Tumor(Categorical):Omentum	-0.248411	0.0244283
GSDME	Anatomic_Site_Tumor(Categorical):Omentum	-0.247381	0.0250464
OPA1	Anatomic_Site_Tumor(Categorical):Omentum	-0.0206151	0.854146
PTPRK	Anatomic_Site_Tumor(Categorical):Omentum	0.0907062	0.417686
XRN2	Anatomic_Site_Tumor(Categorical):Omentum	-0.09586	0.391612
XYLB	Anatomic_Site_Tumor(Categorical):Omentum	-0.128844	0.248649
WDR48	Anatomic_Site_Tumor(Categorical):Omentum	0.0608144	0.587304
ASAH1	Anatomic_Site_Tumor(Categorical):Omentum	0.0288611	0.796878
APC	Anatomic_Site_Tumor(Categorical):Omentum	-0.126783	0.256364
GALE	Anatomic_Site_Tumor(Categorical):Omentum	-0.0515376	0.645635
EXOSC7	Anatomic_Site_Tumor(Categorical):Omentum	-0.202028	0.0687332
LAMB3	Anatomic_Site_Tumor(Categorical):Omentum	-0.087614	0.4338
NCF2	Anatomic_Site_Tumor(Categorical):Omentum	0.220581	0.0464388
MFN2	Anatomic_Site_Tumor(Categorical):Omentum	-0.239135	0.0304866
GSN	Anatomic_Site_Tumor(Categorical):Omentum	0.184505	0.0970369
FCGR3A	Anatomic_Site_Tumor(Categorical):Omentum	0.0340148	0.761603
CTSC	Anatomic_Site_Tumor(Categorical):Omentum	-0.0515376	0.645635
ALAD	Anatomic_Site_Tumor(Categorical):Omentum	-0.138121	0.21591
PCCA	Anatomic_Site_Tumor(Categorical):Omentum	-0.184505	0.0970369
SERPINA1	Anatomic_Site_Tumor(Categorical):Omentum	-0.0206151	0.854146
HEXA	Anatomic_Site_Tumor(Categorical):Omentum	-0.166982	0.133764
ATL1	Anatomic_Site_Tumor(Categorical):Omentum	-0.225735	0.0414365
ETFA	Anatomic_Site_Tumor(Categorical):Omentum	0.0309226	0.782715
SPG21	Anatomic_Site_Tumor(Categorical):Omentum	-0.101014	0.366532
STXBP5	Anatomic_Site_Tumor(Categorical):Omentum	0.291703	0.00783667
PATL1	Anatomic_Site_Tumor(Categorical):Omentum	0.0360763	0.747623
GBE1	Anatomic_Site_Tumor(Categorical):Omentum	-0.132967	0.233701
TFRC	Anatomic_Site_Tumor(Categorical):Omentum	-0.107198	0.337768
UBP1	Anatomic_Site_Tumor(Categorical):Omentum	0.0608144	0.587304
ATXN1	Anatomic_Site_Tumor(Categorical):Omentum	0.0298918	0.789788
CYP1B1	Anatomic_Site_Tumor(Categorical):Omentum	0.10926	0.328505
SULF1	Anatomic_Site_Tumor(Categorical):Omentum	0.552483	7.39319e-08
DEPTOR	Anatomic_Site_Tumor(Categorical):Omentum	-0.125752	0.260282
NUDCD1	Anatomic_Site_Tumor(Categorical):Omentum	0.0360763	0.747623
WDSUB1	Anatomic_Site_Tumor(Categorical):Omentum	-0.13709	0.219389
WIPF2	Anatomic_Site_Tumor(Categorical):Omentum	-0.0401994	0.719911
SACM1L	Anatomic_Site_Tumor(Categorical):Omentum	-0.214397	0.0530893
PSIP1	Anatomic_Site_Tumor(Categorical):Omentum	0.105137	0.347194
VGLL4	Anatomic_Site_Tumor(Categorical):Omentum	0.0793679	0.478453
TBC1D13	Anatomic_Site_Tumor(Categorical):Omentum	-0.0206151	0.854146
DIS3	Anatomic_Site_Tumor(Categorical):Omentum	0.0628759	0.574675
DPYSL4	Anatomic_Site_Tumor(Categorical):Omentum	-0.320564	0.00332289
MTPAP	Anatomic_Site_Tumor(Categorical):Omentum	-0.171105	0.124295
TM9SF3	Anatomic_Site_Tumor(Categorical):Omentum	-0.0731834	0.513494
FBXL15	Anatomic_Site_Tumor(Categorical):Omentum	-0.25975	0.0184417
SPARCL1	Anatomic_Site_Tumor(Categorical):Omentum	0.125752	0.260282
PDXDC1	Anatomic_Site_Tumor(Categorical):Omentum	0.0257688	0.818245
SPON2	Anatomic_Site_Tumor(Categorical):Omentum	0.265934	0.0157429
SP110	Anatomic_Site_Tumor(Categorical):Omentum	0.223673	0.0433809
SEC24D	Anatomic_Site_Tumor(Categorical):Omentum	0.117506	0.293088
RAB11B	Anatomic_Site_Tumor(Categorical):Omentum	-0.194812	0.0794539
BORCS6	Anatomic_Site_Tumor(Categorical):Omentum	-0.230889	0.0368903
SMARCAD1	Anatomic_Site_Tumor(Categorical):Omentum	-0.0587529	0.600059
UVSSA	Anatomic_Site_Tumor(Categorical):Omentum	0.170074	0.126613
ZNF317	Anatomic_Site_Tumor(Categorical):Omentum	0.166982	0.133764
ZNF24	Anatomic_Site_Tumor(Categorical):Omentum	-0.0371071	0.740664
XRCC1	Anatomic_Site_Tumor(Categorical):Omentum	-0.10926	0.328505
USP8	Anatomic_Site_Tumor(Categorical):Omentum	-0.245319	0.0263226
COX5A	Anatomic_Site_Tumor(Categorical):Omentum	-0.124721	0.26424
REPS1	Anatomic_Site_Tumor(Categorical):Omentum	0.0350456	0.754603
ZNF791	Anatomic_Site_Tumor(Categorical):Omentum	0.0515376	0.645635
DNAH5	Anatomic_Site_Tumor(Categorical):Omentum	-0.0360763	0.747623
PLCD3	Anatomic_Site_Tumor(Categorical):Omentum	0.135029	0.226466
CNTROB	Anatomic_Site_Tumor(Categorical):Omentum	-0.162859	0.143772
PACSIN3	Anatomic_Site_Tumor(Categorical):Omentum	-0.214397	0.0530893
CA1	Anatomic_Site_Tumor(Categorical):Omentum	0.0257688	0.818245
PROS1	Anatomic_Site_Tumor(Categorical):Omentum	0.250473	0.0232308
CILP	Anatomic_Site_Tumor(Categorical):Omentum	0.468992	8.82184e-06
UBE2O	Anatomic_Site_Tumor(Categorical):Omentum	0.0773064	0.489989
GPT2	Anatomic_Site_Tumor(Categorical):Omentum	-0.183474	0.0989511
ZBTB4	Anatomic_Site_Tumor(Categorical):Omentum	0.104106	0.351967
SRRT	Anatomic_Site_Tumor(Categorical):Omentum	0.016492	0.883085
TOMM40	Anatomic_Site_Tumor(Categorical):Omentum	-0.4927	2.5748e-06
ROBO2	Anatomic_Site_Tumor(Categorical):Omentum	-0.261811	0.0175011
SYNPO2	Anatomic_Site_Tumor(Categorical):Omentum	-0.0360763	0.747623
UBLCP1	Anatomic_Site_Tumor(Categorical):Omentum	-0.221612	0.0454003
MTREX	Anatomic_Site_Tumor(Categorical):Omentum	-0.185535	0.0951519
NSDHL	Anatomic_Site_Tumor(Categorical):Omentum	-0.211304	0.0566964
NIPSNAP1	Anatomic_Site_Tumor(Categorical):Omentum	-0.0762757	0.495811
CERCAM	Anatomic_Site_Tumor(Categorical):Omentum	0.199966	0.0716699
RTF2	Anatomic_Site_Tumor(Categorical):Omentum	-0.0226766	0.839746
ALDOA	Anatomic_Site_Tumor(Categorical):Omentum	0.133998	0.230063
CYB5R3	Anatomic_Site_Tumor(Categorical):Omentum	0.0711219	0.525458
POF1B	Anatomic_Site_Tumor(Categorical):Omentum	-0.0855525	0.444736
SYTL4	Anatomic_Site_Tumor(Categorical):Omentum	0.0597836	0.593666
MAGED2	Anatomic_Site_Tumor(Categorical):Omentum	0.0742142	0.507564
SERPINA5	Anatomic_Site_Tumor(Categorical):Omentum	-0.299949	0.00618518
TBC1D2B	Anatomic_Site_Tumor(Categorical):Omentum	0.177289	0.111064
FGD5	Anatomic_Site_Tumor(Categorical):Omentum	-0.0216458	0.84694
GSPT1	Anatomic_Site_Tumor(Categorical):Omentum	0.0700912	0.531493
SLC9A3R2	Anatomic_Site_Tumor(Categorical):Omentum	-0.0762757	0.495811
MCUB	Anatomic_Site_Tumor(Categorical):Omentum	-0.0597836	0.593666
ECHS1	Anatomic_Site_Tumor(Categorical):Omentum	-0.244288	0.0269811
HK3	Anatomic_Site_Tumor(Categorical):Omentum	-0.189658	0.087898
FTSJ3	Anatomic_Site_Tumor(Categorical):Omentum	-0.0711219	0.525458
GOLGA2	Anatomic_Site_Tumor(Categorical):Omentum	0.0535991	0.63247
PTPRG	Anatomic_Site_Tumor(Categorical):Omentum	0	1
ATP6V0A1	Anatomic_Site_Tumor(Categorical):Omentum	-0.118537	0.288844
TMEM119	Anatomic_Site_Tumor(Categorical):Omentum	0.367979	0.000670895
RANBP3	Anatomic_Site_Tumor(Categorical):Omentum	-0.119567	0.284642
ATF7	Anatomic_Site_Tumor(Categorical):Omentum	-0.0803987	0.47274
SHC1	Anatomic_Site_Tumor(Categorical):Omentum	0.00618452	0.956024
TBCEL	Anatomic_Site_Tumor(Categorical):Omentum	0.108229	0.333116
EEF1D	Anatomic_Site_Tumor(Categorical):Omentum	0.101014	0.366532
NEK7	Anatomic_Site_Tumor(Categorical):Omentum	-0.00206151	0.985335
TRIM2	Anatomic_Site_Tumor(Categorical):Omentum	-0.204089	0.0658944
SUMF2	Anatomic_Site_Tumor(Categorical):Omentum	-0.0144305	0.897615
EPN1	Anatomic_Site_Tumor(Categorical):Omentum	0.0566914	0.612935
ITPKB	Anatomic_Site_Tumor(Categorical):Omentum	-0.0144305	0.897615
KARS	Anatomic_Site_Tumor(Categorical):Omentum	-0.231919	0.036033
ITSN2	Anatomic_Site_Tumor(Categorical):Omentum	0.016492	0.883085
RFC5	Anatomic_Site_Tumor(Categorical):Omentum	-0.17832	0.108969
VWA5A	Anatomic_Site_Tumor(Categorical):Omentum	0.0577221	0.606482
MYO1B	Anatomic_Site_Tumor(Categorical):Omentum	0.107198	0.337768
EMG1	Anatomic_Site_Tumor(Categorical):Omentum	0.0206151	0.854146
PHF10	Anatomic_Site_Tumor(Categorical):Omentum	-0.0773064	0.489989
DNAJA4	Anatomic_Site_Tumor(Categorical):Omentum	-0.211304	0.0566964
ITPRID2	Anatomic_Site_Tumor(Categorical):Omentum	-0.00412301	0.970674
DPP9	Anatomic_Site_Tumor(Categorical):Omentum	-0.0391686	0.726807
LRRC57	Anatomic_Site_Tumor(Categorical):Omentum	-0.389624	0.000296741
TOPBP1	Anatomic_Site_Tumor(Categorical):Omentum	0.129875	0.244852
MPST	Anatomic_Site_Tumor(Categorical):Omentum	-0.0432916	0.69936
LXN	Anatomic_Site_Tumor(Categorical):Omentum	0.291703	0.00783667
CSDE1	Anatomic_Site_Tumor(Categorical):Omentum	0.131936	0.237378
CLGN	Anatomic_Site_Tumor(Categorical):Omentum	-0.00103075	0.992667
EIF4E	Anatomic_Site_Tumor(Categorical):Omentum	-0.264903	0.0161675
SPAG9	Anatomic_Site_Tumor(Categorical):Omentum	0.321595	0.00321758
PPP3CA	Anatomic_Site_Tumor(Categorical):Omentum	-0.00206151	0.985335
NELFA	Anatomic_Site_Tumor(Categorical):Omentum	-0.249442	0.0238232
CUL2	Anatomic_Site_Tumor(Categorical):Omentum	-0.169043	0.128963
RTKN	Anatomic_Site_Tumor(Categorical):Omentum	0.216458	0.0507908
ATG3	Anatomic_Site_Tumor(Categorical):Omentum	-0.00618452	0.956024
CYGB	Anatomic_Site_Tumor(Categorical):Omentum	0.12266	0.272279
AHCYL2	Anatomic_Site_Tumor(Categorical):Omentum	-0.106168	0.34246
PSMC6	Anatomic_Site_Tumor(Categorical):Omentum	-0.0690604	0.537561
PPIL3	Anatomic_Site_Tumor(Categorical):Omentum	-0.0896755	0.423018
PITPNM1	Anatomic_Site_Tumor(Categorical):Omentum	0.0185535	0.868594
CAB39	Anatomic_Site_Tumor(Categorical):Omentum	-0.107198	0.337768
RILPL1	Anatomic_Site_Tumor(Categorical):Omentum	0.267996	0.0149225
ENPP2	Anatomic_Site_Tumor(Categorical):Omentum	-0.207181	0.0618146
SUGT1	Anatomic_Site_Tumor(Categorical):Omentum	0.154613	0.16546
RABL2A	Anatomic_Site_Tumor(Categorical):Omentum	-0.206151	0.0631511
MEF2A	Anatomic_Site_Tumor(Categorical):Omentum	0.0773064	0.489989
ARHGEF18	Anatomic_Site_Tumor(Categorical):Omentum	0.128844	0.248649
KRT10	Anatomic_Site_Tumor(Categorical):Omentum	-0.272119	0.013392
PLCD1	Anatomic_Site_Tumor(Categorical):Omentum	-0.13709	0.219389
TBXAS1	Anatomic_Site_Tumor(Categorical):Omentum	-0.0793679	0.478453
DYSF	Anatomic_Site_Tumor(Categorical):Omentum	-0.0443224	0.692556
RTF1	Anatomic_Site_Tumor(Categorical):Omentum	0.0144305	0.897615
HYOU1	Anatomic_Site_Tumor(Categorical):Omentum	-0.130906	0.241095
RBP1	Anatomic_Site_Tumor(Categorical):Omentum	-0.550422	8.45468e-08
PTPN12	Anatomic_Site_Tumor(Categorical):Omentum	0.172136	0.12201
CIZ1	Anatomic_Site_Tumor(Categorical):Omentum	-0.00515376	0.963348
PEX5	Anatomic_Site_Tumor(Categorical):Omentum	-0.16492	0.1387
NT5DC2	Anatomic_Site_Tumor(Categorical):Omentum	0.185535	0.0951519
TMEM106B	Anatomic_Site_Tumor(Categorical):Omentum	-0.340148	0.00176791
BRD4	Anatomic_Site_Tumor(Categorical):Omentum	-0.140182	0.209069
MYOF	Anatomic_Site_Tumor(Categorical):Omentum	-0.00412301	0.970674
UBE3A	Anatomic_Site_Tumor(Categorical):Omentum	-0.207181	0.0618146
ELMO2	Anatomic_Site_Tumor(Categorical):Omentum	0.0577221	0.606482
AP3M2	Anatomic_Site_Tumor(Categorical):Omentum	0.0814295	0.467064
LRRFIP2	Anatomic_Site_Tumor(Categorical):Omentum	0.173166	0.119757
MYD88	Anatomic_Site_Tumor(Categorical):Omentum	-0.0639067	0.568407
NT5C2	Anatomic_Site_Tumor(Categorical):Omentum	-0.220581	0.0464388
MGMT	Anatomic_Site_Tumor(Categorical):Omentum	-0.0288611	0.796878
VAV2	Anatomic_Site_Tumor(Categorical):Omentum	-0.0144305	0.897615
TBC1D5	Anatomic_Site_Tumor(Categorical):Omentum	0.0391686	0.726807
IQSEC1	Anatomic_Site_Tumor(Categorical):Omentum	-0.091737	0.412392
PHLDB2	Anatomic_Site_Tumor(Categorical):Omentum	0.367979	0.000670895
SETD2	Anatomic_Site_Tumor(Categorical):Omentum	-0.216458	0.0507908
PARN	Anatomic_Site_Tumor(Categorical):Omentum	-0.220581	0.0464388
C3orf38	Anatomic_Site_Tumor(Categorical):Omentum	-0.087614	0.4338
CDK16	Anatomic_Site_Tumor(Categorical):Omentum	-0.151521	0.174187
CPNE1	Anatomic_Site_Tumor(Categorical):Omentum	0.0773064	0.489989
GSE1	Anatomic_Site_Tumor(Categorical):Omentum	-0.185535	0.0951519
AFAP1	Anatomic_Site_Tumor(Categorical):Omentum	0.529807	3.08155e-07
HS2ST1	Anatomic_Site_Tumor(Categorical):Omentum	-0.223673	0.0433809
TANK	Anatomic_Site_Tumor(Categorical):Omentum	0.0979215	0.38146
FBLN5	Anatomic_Site_Tumor(Categorical):Omentum	-0.224704	0.0423995
ITGB1	Anatomic_Site_Tumor(Categorical):Omentum	0.00412301	0.970674
TARBP2	Anatomic_Site_Tumor(Categorical):Omentum	0.0505069	0.652259
DCN	Anatomic_Site_Tumor(Categorical):Omentum	0.302011	0.00582377
FH	Anatomic_Site_Tumor(Categorical):Omentum	-0.118537	0.288844
TRMT10A	Anatomic_Site_Tumor(Categorical):Omentum	-0.225735	0.0414365
NFIA	Anatomic_Site_Tumor(Categorical):Omentum	-0.0762757	0.495811
SARDH	Anatomic_Site_Tumor(Categorical):Omentum	-0.135029	0.226466
PYCR3	Anatomic_Site_Tumor(Categorical):Omentum	-0.184505	0.0970369
STX16	Anatomic_Site_Tumor(Categorical):Omentum	0.012369	0.912179
IPO11	Anatomic_Site_Tumor(Categorical):Omentum	0.0319533	0.775659
FGD4	Anatomic_Site_Tumor(Categorical):Omentum	-0.357671	0.000970365
CST1	Anatomic_Site_Tumor(Categorical):Omentum	-0.143275	0.199098
TBL3	Anatomic_Site_Tumor(Categorical):Omentum	-0.0391686	0.726807
SMTN	Anatomic_Site_Tumor(Categorical):Omentum	0.200997	0.0701892
TOP2A	Anatomic_Site_Tumor(Categorical):Omentum	-0.110291	0.323935
TOP2B	Anatomic_Site_Tumor(Categorical):Omentum	-0.0793679	0.478453
MVP	Anatomic_Site_Tumor(Categorical):Omentum	0.125752	0.260282
AP2A1	Anatomic_Site_Tumor(Categorical):Omentum	-0.00824602	0.941388
ATP6V1A	Anatomic_Site_Tumor(Categorical):Omentum	-0.181412	0.102868
ATP6V1B1	Anatomic_Site_Tumor(Categorical):Omentum	-0.00721527	0.948704
ATP6V1B2	Anatomic_Site_Tumor(Categorical):Omentum	0.114414	0.306063
ATP6V0D1	Anatomic_Site_Tumor(Categorical):Omentum	-0.227796	0.0395651
HPCAL1	Anatomic_Site_Tumor(Categorical):Omentum	-0.449408	2.28199e-05
CKAP4	Anatomic_Site_Tumor(Categorical):Omentum	0.401994	0.000181443
PON1	Anatomic_Site_Tumor(Categorical):Omentum	0.0577221	0.606482
KPNB1	Anatomic_Site_Tumor(Categorical):Omentum	-0.131936	0.237378
PDLIM4	Anatomic_Site_Tumor(Categorical):Omentum	0.304072	0.00548116
MCM3AP	Anatomic_Site_Tumor(Categorical):Omentum	-0.00103075	0.992667
ST13	Anatomic_Site_Tumor(Categorical):Omentum	0.193781	0.0810888
GLUL	Anatomic_Site_Tumor(Categorical):Omentum	0.083491	0.455825
SCP2	Anatomic_Site_Tumor(Categorical):Omentum	-0.129875	0.244852
SP100	Anatomic_Site_Tumor(Categorical):Omentum	0.170074	0.126613
ZBTB14	Anatomic_Site_Tumor(Categorical):Omentum	-0.110291	0.323935
RAB4A	Anatomic_Site_Tumor(Categorical):Omentum	-0.155644	0.162624
THAP12	Anatomic_Site_Tumor(Categorical):Omentum	-0.282426	0.010147
SHMT2	Anatomic_Site_Tumor(Categorical):Omentum	0.099983	0.371468
RBM12	Anatomic_Site_Tumor(Categorical):Omentum	0	1
CDC42EP3	Anatomic_Site_Tumor(Categorical):Omentum	-0.0175228	0.875835
PRKAB1	Anatomic_Site_Tumor(Categorical):Omentum	-0.162859	0.143772
THY1	Anatomic_Site_Tumor(Categorical):Omentum	0.183474	0.0989511
NCBP2	Anatomic_Site_Tumor(Categorical):Omentum	-0.0226766	0.839746
G3BP2	Anatomic_Site_Tumor(Categorical):Omentum	0.0206151	0.854146
EXOSC2	Anatomic_Site_Tumor(Categorical):Omentum	-0.243258	0.0276535
MTMR9	Anatomic_Site_Tumor(Categorical):Omentum	-0.0267996	0.811107
AK3	Anatomic_Site_Tumor(Categorical):Omentum	0.165951	0.136215
TRMT6	Anatomic_Site_Tumor(Categorical):Omentum	-0.0752449	0.50167
RAB14	Anatomic_Site_Tumor(Categorical):Omentum	-0.107198	0.337768
LUC7L3	Anatomic_Site_Tumor(Categorical):Omentum	-0.0731834	0.513494
PLEKHA5	Anatomic_Site_Tumor(Categorical):Omentum	-0.143275	0.199098
EML4	Anatomic_Site_Tumor(Categorical):Omentum	0.126783	0.256364
EMSY	Anatomic_Site_Tumor(Categorical):Omentum	-0.091737	0.412392
OSBPL11	Anatomic_Site_Tumor(Categorical):Omentum	0.0494761	0.658911
CLMN	Anatomic_Site_Tumor(Categorical):Omentum	-0.237073	0.0319925
EDC3	Anatomic_Site_Tumor(Categorical):Omentum	-0.17832	0.108969
GFM2	Anatomic_Site_Tumor(Categorical):Omentum	-0.176259	0.11319
SEL1L	Anatomic_Site_Tumor(Categorical):Omentum	-0.384471	0.000362206
DTX3L	Anatomic_Site_Tumor(Categorical):Omentum	0.27418	0.0126791
RPS6KC1	Anatomic_Site_Tumor(Categorical):Omentum	0.0907062	0.417686
DLST	Anatomic_Site_Tumor(Categorical):Omentum	-0.0865832	0.439249
MINPP1	Anatomic_Site_Tumor(Categorical):Omentum	-0.238104	0.0312319
RAB3GAP2	Anatomic_Site_Tumor(Categorical):Omentum	-0.0133998	0.904893
NMD3	Anatomic_Site_Tumor(Categorical):Omentum	-0.0577221	0.606482
OSBPL10	Anatomic_Site_Tumor(Categorical):Omentum	-0.00927677	0.934077
PECR	Anatomic_Site_Tumor(Categorical):Omentum	-0.292734	0.007611
PBXIP1	Anatomic_Site_Tumor(Categorical):Omentum	-0.132967	0.233701
CCDC82	Anatomic_Site_Tumor(Categorical):Omentum	0.0896755	0.423018
SYAP1	Anatomic_Site_Tumor(Categorical):Omentum	0.0773064	0.489989
GNPDA2	Anatomic_Site_Tumor(Categorical):Omentum	0.273149	0.0130313
[truncated: 3,917 more rows]

## Sheet: Feature_Phenotype_LR
Feature	Phenotype	AUC	FPR	TPR	Thresholds
MORC3	Anatomic_Site_Tumor(Categorical):Omentum	0.361111	0.0,0.08333333333333333,0.4166666666666667,0.4166666666666667,0.5833333333333334,0.5833333333333334,0.75,0.75,0.8333333333333334,0.8333333333333334,0.9166666666666666,0.9166666666666666,1.0	0.0,0.0,0.0,0.3333333333333333,0.3333333333333333,0.5555555555555556,0.5555555555555556,0.6666666666666666,0.6666666666666666,0.8888888888888888,0.8888888888888888,1.0,1.0	1.6732223987079138,0.6732223987079138,0.5582569958467923,0.5394488221918124,0.5270466561173017,0.5146048183117048,0.48646336160587206,0.4757003004650303,0.46898721035911545,0.4670822102053441,0.4607036233757572,0.4378952676854414,0.42321737232790996
TMEM102	Anatomic_Site_Tumor(Categorical):Omentum	0.601852	0.0,0.08333333333333333,0.08333333333333333,0.16666666666666666,0.16666666666666666,0.25,0.25,0.5833333333333334,0.5833333333333334,0.6666666666666666,0.6666666666666666,0.75,0.75,1.0	0.0,0.0,0.1111111111111111,0.1111111111111111,0.3333333333333333,0.3333333333333333,0.5555555555555556,0.5555555555555556,0.6666666666666666,0.6666666666666666,0.8888888888888888,0.8888888888888888,1.0,1.0	1.6212959794473707,0.6212959794473707,0.5990775062527554,0.5945521705810183,0.5526823768611834,0.5471169467626025,0.5324932520643977,0.5165165791509069,0.513022520338356,0.5052434167705034,0.4723728619513489,0.46424144969113895,0.4555534990828464,0.39749598436860134
USP54	Anatomic_Site_Tumor(Categorical):Omentum	0.685185	0.0,0.08333333333333333,0.08333333333333333,0.16666666666666666,0.16666666666666666,0.3333333333333333,0.3333333333333333,0.4166666666666667,0.4166666666666667,0.75,0.75,1.0	0.0,0.0,0.1111111111111111,0.1111111111111111,0.4444444444444444,0.4444444444444444,0.6666666666666666,0.6666666666666666,0.8888888888888888,0.8888888888888888,1.0,1.0	1.5269493560394927,0.5269493560394927,0.5216861390918064,0.5164092668234477,0.5092714189191181,0.5038390219836869,0.5021823123960096,0.5014508803306071,0.4987831390787353,0.48659520634552716,0.48577936115069975,0.45905234502471054
DDX19A	Anatomic_Site_Tumor(Categorical):Omentum	0.666667	0.0,0.08333333333333333,0.16666666666666666,0.16666666666666666,0.25,0.25,0.3333333333333333,0.3333333333333333,0.4166666666666667,0.4166666666666667,0.5,0.5,0.6666666666666666,0.6666666666666666,1.0	0.0,0.0,0.0,0.3333333333333333,0.3333333333333333,0.4444444444444444,0.4444444444444444,0.6666666666666666,0.6666666666666666,0.7777777777777778,0.7777777777777778,0.8888888888888888,0.8888888888888888,1.0,1.0	1.6000946754215208,0.6000946754215207,0.5921268134191408,0.5452408787574872,0.5442662355385618,0.537771719905899,0.5306843321739472,0.5140024053244089,0.5110190086977758,0.5054772215919695,0.48969300774710195,0.4868986423935293,0.475598932882708,0.46515178500775767,0.37517622013267754
NMNAT3	Anatomic_Site_Tumor(Categorical):Omentum	0.527778	0.0,0.08333333333333333,0.08333333333333333,0.25,0.25,0.3333333333333333,0.3333333333333333,0.4166666666666667,0.4166666666666667,0.5,0.5,0.6666666666666666,0.6666666666666666,1.0,1.0	0.0,0.0,0.1111111111111111,0.1111111111111111,0.2222222222222222,0.2222222222222222,0.3333333333333333,0.3333333333333333,0.4444444444444444,0.4444444444444444,0.7777777777777778,0.7777777777777778,0.8888888888888888,0.8888888888888888,1.0	1.525354535683202,0.5253545356832018,0.5217368616072215,0.5174085001004914,0.5162050559965539,0.5151496814133889,0.5148640011577315,0.5121195969296958,0.5119270800146353,0.5117429372867917,0.5088776773196605,0.5044649390806132,0.5025982712730958,0.4967247240888333,0.4904328359292311
QRICH1	Anatomic_Site_Tumor(Categorical):Omentum	0.342593	0.0,0.08333333333333333,0.3333333333333333,0.3333333333333333,0.5833333333333334,0.5833333333333334,0.6666666666666666,0.6666666666666666,1.0,1.0	0.0,0.0,0.0,0.1111111111111111,0.1111111111111111,0.6666666666666666,0.6666666666666666,0.7777777777777778,0.7777777777777778,1.0	1.5585903194965218,0.5585903194965218,0.5401523375734929,0.5386314697770167,0.5249676310558861,0.5046141324108973,0.499560586812707,0.4917527766964081,0.48296788563416737,0.4667606421084955
DDX5	Anatomic_Site_Tumor(Categorical):Omentum	0.453704	0.0,0.08333333333333333,0.16666666666666666,0.16666666666666666,0.3333333333333333,0.3333333333333333,0.4166666666666667,0.4166666666666667,0.5833333333333334,0.5833333333333334,0.6666666666666666,0.6666666666666666,0.75,0.75,0.8333333333333334,0.8333333333333334,1.0	0.0,0.0,0.0,0.1111111111111111,0.1111111111111111,0.2222222222222222,0.2222222222222222,0.3333333333333333,0.3333333333333333,0.6666666666666666,0.6666666666666666,0.7777777777777778,0.7777777777777778,0.8888888888888888,0.8888888888888888,1.0,1.0	1.5784702999027553,0.5784702999027553,0.5644836006902206,0.5558416803614519,0.5299752713774033,0.5249697830278202,0.5088739267577648,0.5049213975427632,0.499023250872741,0.4799042620284445,0.4761295454800014,0.4755609725359554,0.4707646477247959,0.46991908539435856,0.4563516005453342,0.4533128872190948,0.4170737818517939
CHCHD6	Anatomic_Site_Tumor(Categorical):Omentum	0.472222	0.0,0.08333333333333333,0.16666666666666666,0.16666666666666666,0.25,0.25,0.3333333333333333,0.3333333333333333,0.5,0.5,0.5833333333333334,0.5833333333333334,0.6666666666666666,0.6666666666666666,0.75,0.75,0.9166666666666666,0.9166666666666666,1.0	0.0,0.0,0.0,0.1111111111111111,0.1111111111111111,0.2222222222222222,0.2222222222222222,0.3333333333333333,0.3333333333333333,0.4444444444444444,0.4444444444444444,0.6666666666666666,0.6666666666666666,0.7777777777777778,0.7777777777777778,0.8888888888888888,0.8888888888888888,1.0,1.0	1.6427599043858598,0.6427599043858597,0.5824341095453082,0.5734455111437163,0.540176298776371,0.5395809155011967,0.5368824084183844,0.5325878117923963,0.5201663258573594,0.5103129514724395,0.5090894717657986,0.5044473583530175,0.49885083700945104,0.4909154579578699,0.4859485296123859,0.4822299716261712,0.4703149867454693,0.4532198260036831,0.44904520831452865
SAFB	Anatomic_Site_Tumor(Categorical):Omentum	0.666667	0.0,0.08333333333333333,0.08333333333333333,0.16666666666666666,0.16666666666666666,0.4166666666666667,0.4166666666666667,0.5833333333333334,0.5833333333333334,0.8333333333333334,0.8333333333333334,1.0	0.0,0.0,0.3333333333333333,0.3333333333333333,0.5555555555555556,0.5555555555555556,0.6666666666666666,0.6666666666666666,0.8888888888888888,0.8888888888888888,1.0,1.0	1.5283167415468761,0.5283167415468761,0.5212276128016443,0.5205146608869575,0.5172743998153957,0.512344376415227,0.510660637645575,0.5088609944669402,0.4971960139928198,0.4877932124218434,0.48739535566759157,0.4618491936339067
U2AF1L5	Anatomic_Site_Tumor(Categorical):Omentum	0.518519	0.0,0.08333333333333333,0.25,0.25,0.4166666666666667,0.4166666666666667,0.5,0.5,0.5833333333333334,0.5833333333333334,1.0	0.0,0.0,0.0,0.2222222222222222,0.2222222222222222,0.3333333333333333,0.3333333333333333,0.4444444444444444,0.4444444444444444,1.0,1.0	1.6447349069725958,0.644734906972596,0.6307913988972457,0.5784567546589139,0.5490609433214206,0.5472042727927363,0.5344444717341511,0.5334518652366185,0.5219021730040949,0.45238105938243417,0.25513010721459045
ADD3	Anatomic_Site_Tumor(Categorical):Omentum	0.601852	0.0,0.0,0.25,0.25,0.3333333333333333,0.3333333333333333,0.5,0.5,0.5833333333333334,0.5833333333333334,0.75,0.75,1.0	0.0,0.1111111111111111,0.1111111111111111,0.3333333333333333,0.3333333333333333,0.5555555555555556,0.5555555555555556,0.6666666666666666,0.6666666666666666,0.8888888888888888,0.8888888888888888,1.0,1.0	1.5922529453960494,0.5922529453960494,0.5694528736854226,0.5261703901807495,0.5241175964569339,0.5158971091053847,0.5080186261195063,0.49111043396478626,0.48046905227660425,0.4570071603808549,0.44430735697750495,0.43675334577676705,0.234649065554563
ICAM3	Anatomic_Site_Tumor(Categorical):Omentum	0.472222	0.0,0.08333333333333333,0.16666666666666666,0.16666666666666666,0.3333333333333333,0.3333333333333333,0.4166666666666667,0.4166666666666667,0.5833333333333334,0.5833333333333334,0.8333333333333334,0.8333333333333334,0.9166666666666666,0.9166666666666666,1.0	0.0,0.0,0.0,0.2222222222222222,0.2222222222222222,0.3333333333333333,0.3333333333333333,0.5555555555555556,0.5555555555555556,0.6666666666666666,0.6666666666666666,0.7777777777777778,0.7777777777777778,1.0,1.0	1.6126141233446076,0.6126141233446077,0.5693440981698987,0.5358539634766644,0.5183478154666512,0.518267856637157,0.5178747176338607,0.5084848252044654,0.5024864514215743,0.4988813873511473,0.4828291800758387,0.48180906358078895,0.4816652603319024,0.4286841737123436,0.42632558570825313
KPNA2	Anatomic_Site_Tumor(Categorical):Omentum	0.564815	0.0,0.08333333333333333,0.08333333333333333,0.4166666666666667,0.4166666666666667,0.5833333333333334,0.5833333333333334,1.0	0.0,0.0,0.2222222222222222,0.2222222222222222,0.4444444444444444,0.4444444444444444,1.0,1.0	1.7963105685456315,0.7963105685456316,0.7552829317180552,0.6049503081005743,0.5823213050930636,0.5580786449594684,0.3301800142915763,0.1684312253099389
BIN1	Anatomic_Site_Tumor(Categorical):Omentum	0.583333	0.0,0.0,0.08333333333333333,0.08333333333333333,0.25,0.25,0.5,0.5,0.5833333333333334,0.5833333333333334,0.8333333333333334,0.8333333333333334,1.0	0.0,0.1111111111111111,0.1111111111111111,0.2222222222222222,0.2222222222222222,0.3333333333333333,0.3333333333333333,0.7777777777777778,0.7777777777777778,0.8888888888888888,0.8888888888888888,1.0,1.0	1.588905434843208,0.5889054348432079,0.5758856608570135,0.5648223143466679,0.5558611765683115,0.5427993851300087,0.5216897632603729,0.494970541278835,0.48410762346844993,0.475785337103345,0.44685034578222366,0.39705956214646304,0.26491289879626573
NUP88	Anatomic_Site_Tumor(Categorical):Omentum	0.351852	0.0,0.08333333333333333,0.25,0.25,0.5,0.5,0.5833333333333334,0.5833333333333334,0.9166666666666666,0.9166666666666666,1.0,1.0	0.0,0.0,0.0,0.1111111111111111,0.1111111111111111,0.4444444444444444,0.4444444444444444,0.6666666666666666,0.6666666666666666,0.7777777777777778,0.7777777777777778,1.0	1.6582352846058308,0.6582352846058309,0.5970870775254783,0.587082802043194,0.5721154733162231,0.5405179971101903,0.5372526270456103,0.5121852407234494,0.4704553659738339,0.44315051306668474,0.44074967356121925,0.42572155915840615
PCID2	Anatomic_Site_Tumor(Categorical):Omentum	0.203704	0.0,0.08333333333333333,0.4166666666666667,0.4166666666666667,0.6666666666666666,0.6666666666666666,0.8333333333333334,0.8333333333333334,0.9166666666666666,0.9166666666666666,1.0	0.0,0.0,0.0,0.1111111111111111,0.1111111111111111,0.3333333333333333,0.3333333333333333,0.4444444444444444,0.4444444444444444,1.0,1.0	1.6816915933184178,0.6816915933184177,0.5488696867495145,0.5325080969713502,0.5074239167299941,0.505813058794691,0.4843056814908848,0.4790166214319522,0.4693964093000308,0.44513996601480893,0.4219526539550947
TTC3	Anatomic_Site_Tumor(Categorical):Omentum	0.592593	0.0,0.08333333333333333,0.25,0.25,0.3333333333333333,0.3333333333333333,0.4166666666666667,0.4166666666666667,0.5833333333333334,0.5833333333333334,0.75,0.75,1.0	0.0,0.0,0.0,0.4444444444444444,0.4444444444444444,0.5555555555555556,0.5555555555555556,0.6666666666666666,0.6666666666666666,0.8888888888888888,0.8888888888888888,1.0,1.0	1.6297415721735606,0.6297415721735605,0.5860232649624381,0.5080745006908777,0.5046443693220172,0.49972071422416076,0.4975491893346845,0.494700833818798,0.4771040866183495,0.46626659853258823,0.4353849811512757,0.4290263421268311,0.3390315849553917
PKNOX1	Anatomic_Site_Tumor(Categorical):Omentum	0.490741	0.0,0.08333333333333333,0.16666666666666666,0.16666666666666666,0.3333333333333333,0.3333333333333333,0.5,0.5,0.6666666666666666,0.6666666666666666,0.75,0.75,1.0	0.0,0.0,0.0,0.2222222222222222,0.2222222222222222,0.3333333333333333,0.3333333333333333,0.5555555555555556,0.5555555555555556,0.6666666666666666,0.6666666666666666,1.0,1.0	1.566686524065421,0.5666865240654211,0.5364656140671797,0.5278039355742515,0.5223517371710747,0.5218805204483963,0.5133534401222603,0.5045614038810496,0.5023180223380106,0.49870424819580017,0.48670604206961354,0.4720365965565455,0.4405438983663143
SETMAR	Anatomic_Site_Tumor(Categorical):Omentum	0.583333	0.0,0.08333333333333333,0.16666666666666666,0.16666666666666666,0.25,0.25,0.3333333333333333,0.3333333333333333,0.4166666666666667,0.4166666666666667,0.5,0.5,0.9166666666666666,0.9166666666666666,1.0	0.0,0.0,0.0,0.1111111111111111,0.1111111111111111,0.2222222222222222,0.2222222222222222,0.4444444444444444,0.4444444444444444,0.7777777777777778,0.7777777777777778,0.8888888888888888,0.8888888888888888,1.0,1.0	1.633509098760055,0.6335090987600548,0.593477602909054,0.5933110976106007,0.5893638347230519,0.5679781855823874,0.560819872592133,0.5487777414005459,0.5421837939661184,0.5262410742130723,0.5213500271788856,0.5165132846477705,0.4577885335535988,0.41018290913090694,0.4060607520651468
ANXA4	Anatomic_Site_Tumor(Categorical):Omentum	0.555556	0.0,0.08333333333333333,0.08333333333333333,0.16666666666666666,0.16666666666666666,0.3333333333333333,0.3333333333333333,0.5833333333333334,0.5833333333333334,0.8333333333333334,0.8333333333333334,1.0,1.0	0.0,0.0,0.3333333333333333,0.3333333333333333,0.4444444444444444,0.4444444444444444,0.5555555555555556,0.5555555555555556,0.6666666666666666,0.6666666666666666,0.8888888888888888,0.8888888888888888,1.0	1.7025821441021294,0.7025821441021294,0.5825391850400637,0.5540470056152963,0.5500013019540332,0.5462647613758611,0.5374871416512007,0.5264950974076616,0.5074969682941824,0.4739504503887226,0.4699053294744105,0.4613430904739336,0.42219042322330824
KIF1A	Anatomic_Site_Tumor(Categorical):Omentum	0.648148	0.0,0.08333333333333333,0.25,0.25,0.3333333333333333,0.3333333333333333,0.4166666666666667,0.4166666666666667,0.5,0.5,1.0	0.0,0.0,0.0,0.3333333333333333,0.3333333333333333,0.5555555555555556,0.5555555555555556,0.8888888888888888,0.8888888888888888,1.0,1.0	1.6800076965129684,0.6800076965129683,0.5988811367423126,0.5199487151947519,0.5014823003517334,0.4936395540372007,0.4920363048322292,0.47807545238115706,0.4759528683645826,0.4646794264022493,0.42692336353412114
PKN2	Anatomic_Site_Tumor(Categorical):Omentum	0.25	0.0,0.08333333333333333,0.3333333333333333,0.3333333333333333,0.75,0.75,0.8333333333333334,0.8333333333333334,0.9166666666666666,0.9166666666666666,1.0	0.0,0.0,0.0,0.1111111111111111,0.1111111111111111,0.5555555555555556,0.5555555555555556,0.8888888888888888,0.8888888888888888,1.0,1.0	1.5724582710171129,0.5724582710171129,0.5498406356153424,0.5493395128125073,0.5270984523339836,0.4989940460761155,0.494504571589102,0.48404061906208834,0.47946899748039523,0.4753349375167609,0.47266013976774324
DOP1B	Anatomic_Site_Tumor(Categorical):Omentum	0.527778	0.0,0.0,0.08333333333333333,0.08333333333333333,0.5833333333333334,0.5833333333333334,0.6666666666666666,0.6666666666666666,0.75,0.75,1.0	0.0,0.1111111111111111,0.1111111111111111,0.3333333333333333,0.3333333333333333,0.5555555555555556,0.5555555555555556,0.6666666666666666,0.6666666666666666,1.0,1.0	1.5716981355919293,0.5716981355919293,0.5663720462834877,0.5615792344927153,0.5155250918381212,0.5055571573595863,0.5054766584220798,0.49174221412763996,0.48669681947690013,0.46730847914223594,0.3962739870496235
SUPT6H	Anatomic_Site_Tumor(Categorical):Omentum	0.361111	0.0,0.08333333333333333,0.16666666666666666,0.16666666666666666,0.5,0.5,0.5833333333333334,0.5833333333333334,0.6666666666666666,0.6666666666666666,0.8333333333333334,0.8333333333333334,0.9166666666666666,0.9166666666666666,1.0	0.0,0.0,0.0,0.1111111111111111,0.1111111111111111,0.2222222222222222,0.2222222222222222,0.4444444444444444,0.4444444444444444,0.6666666666666666,0.6666666666666666,0.8888888888888888,0.8888888888888888,1.0,1.0	1.6591645524317582,0.6591645524317581,0.6382119717101971,0.6314100567933237,0.5719452177532566,0.5336673766712317,0.5229570489816738,0.5196277647749952,0.512859934427653,0.5027578838444492,0.4931861007420453,0.481103913839486,0.4550586507340488,0.4506657729586843,0.4441325108452067
BCS1L	Anatomic_Site_Tumor(Categorical):Omentum	0.453704	0.0,0.08333333333333333,0.25,0.25,0.3333333333333333,0.3333333333333333,0.4166666666666667,0.4166666666666667,0.5,0.5,0.6666666666666666,0.6666666666666666,0.75,0.75,1.0,1.0	0.0,0.0,0.0,0.1111111111111111,0.1111111111111111,0.3333333333333333,0.3333333333333333,0.4444444444444444,0.4444444444444444,0.5555555555555556,0.5555555555555556,0.7777777777777778,0.7777777777777778,0.8888888888888888,0.8888888888888888,1.0	1.6788076610276732,0.6788076610276732,0.6353547647811397,0.6344700525582382,0.6170509870468834,0.5529435019942388,0.5528157945762089,0.5275373063077456,0.5245648818849563,0.5238749457530869,0.4697022999526339,0.4387308948256777,0.43809915176815123,0.4303279121861207,0.3807497213633605,0.33933311064145194
CAPG	Anatomic_Site_Tumor(Categorical):Omentum	0.37037	0.0,0.08333333333333333,0.25,0.25,0.4166666666666667,0.4166666666666667,0.6666666666666666,0.6666666666666666,0.75,0.75,0.9166666666666666,0.9166666666666666,1.0	0.0,0.0,0.0,0.1111111111111111,0.1111111111111111,0.4444444444444444,0.4444444444444444,0.5555555555555556,0.5555555555555556,0.6666666666666666,0.6666666666666666,1.0,1.0	1.7522603788774678,0.7522603788774678,0.6156118916009845,0.5865126280640232,0.5032383983854711,0.49314984134343076,0.45801189163327977,0.4530130904342165,0.43895983741472056,0.42617889767865424,0.4154047533365924,0.3491027625560326,0.309556838877972
SCAMP2	Anatomic_Site_Tumor(Categorical):Omentum	0.37963	0.0,0.08333333333333333,0.25,0.25,0.3333333333333333,0.3333333333333333,0.5833333333333334,0.5833333333333334,0.6666666666666666,0.6666666666666666,0.75,0.75,0.9166666666666666,0.9166666666666666,1.0,1.0	0.0,0.0,0.0,0.1111111111111111,0.1111111111111111,0.3333333333333333,0.3333333333333333,0.4444444444444444,0.4444444444444444,0.5555555555555556,0.5555555555555556,0.7777777777777778,0.7777777777777778,0.8888888888888888,0.8888888888888888,1.0	1.5948697328050658,0.5948697328050658,0.583744738627197,0.5794074531221842,0.5683496076335586,0.5450828957081788,0.5003376687059512,0.4951780021231764,0.49200498231775436,0.4916764528926731,0.4889396426295936,0.48700295587909076,0.47635124689395403,0.47512714643384246,0.4714067968478312,0.4430192669699105
RASA3	Anatomic_Site_Tumor(Categorical):Omentum	0.703704	0.0,0.08333333333333333,0.08333333333333333,0.16666666666666666,0.16666666666666666,0.25,0.25,0.3333333333333333,0.3333333333333333,0.5833333333333334,0.5833333333333334,1.0	0.0,0.0,0.1111111111111111,0.1111111111111111,0.4444444444444444,0.4444444444444444,0.5555555555555556,0.5555555555555556,0.7777777777777778,0.7777777777777778,1.0,1.0	1.5477651614799397,0.5477651614799396,0.5347036855890096,0.5343188967930539,0.5271280457903902,0.5264683077243388,0.5216591053279195,0.519389130920231,0.5125931158461275,0.5046017097987398,0.485873073149212,0.46162088008525953
IAH1	Anatomic_Site_Tumor(Categorical):Omentum	0.638889	0.0,0.0,0.0,0.08333333333333333,0.08333333333333333,0.4166666666666667,0.4166666666666667,0.5,0.5,0.8333333333333334,0.8333333333333334,1.0	0.0,0.1111111111111111,0.2222222222222222,0.2222222222222222,0.4444444444444444,0.4444444444444444,0.5555555555555556,0.5555555555555556,0.7777777777777778,0.7777777777777778,1.0,1.0	1.69633451068148,0.69633451068148,0.686894647424846,0.6831384232252025,0.6358427915874975,0.5474987295080187,0.5411935032676759,0.537759825036679,0.5243491649612825,0.38837829884783365,0.359633560079215,0.20333910108498646
DTYMK	Anatomic_Site_Tumor(Categorical):Omentum	0.62037	0.0,0.0,0.16666666666666666,0.16666666666666666,0.4166666666666667,0.4166666666666667,0.5,0.5,0.6666666666666666,0.6666666666666666,1.0	0.0,0.1111111111111111,0.1111111111111111,0.3333333333333333,0.3333333333333333,0.6666666666666666,0.6666666666666666,0.7777777777777778,0.7777777777777778,1.0,1.0	1.618457696795439,0.6184576967954388,0.6058179721111275,0.6041188984930593,0.57822749341384,0.5329760358419704,0.5044818723629098,0.5044158649646243,0.4847188778828096,0.4675289156985913,0.30694864982375003
PAX5	Anatomic_Site_Tumor(Categorical):Omentum	0.435185	0.0,0.08333333333333333,0.3333333333333333,0.3333333333333333,0.5,0.5,0.5833333333333334,0.5833333333333334,0.6666666666666666,0.6666666666666666,1.0	0.0,0.0,0.0,0.2222222222222222,0.2222222222222222,0.3333333333333333,0.3333333333333333,0.4444444444444444,0.4444444444444444,1.0,1.0	1.54429638012471,0.54429638012471,0.5320330875836212,0.5197320995881026,0.50555270525653,0.5040227218722927,0.5003266173295345,0.4995011002127501,0.4993134026009678,0.48493760763354776,0.4664365572378752
ARHGEF7	Anatomic_Site_Tumor(Categorical):Omentum	0.796296	0.0,0.08333333333333333,0.08333333333333333,0.16666666666666666,0.16666666666666666,0.25,0.25,0.3333333333333333,0.3333333333333333,0.4166666666666667,0.4166666666666667,1.0	0.0,0.0,0.4444444444444444,0.4444444444444444,0.5555555555555556,0.5555555555555556,0.6666666666666666,0.6666666666666666,0.8888888888888888,0.8888888888888888,1.0,1.0	1.6659934771255727,0.6659934771255726,0.5672436739588076,0.5385735566804767,0.5310156824745492,0.5245559966549129,0.5232874332022225,0.5230086751291835,0.5087314608017993,0.49645620028350035,0.4697568018065365,0.23258034397893995
ANXA7	Anatomic_Site_Tumor(Categorical):Omentum	0.416667	0.0,0.0,0.16666666666666666,0.16666666666666666,0.3333333333333333,0.3333333333333333,0.5833333333333334,0.5833333333333334,0.75,0.75,0.8333333333333334,0.8333333333333334,0.9166666666666666,0.9166666666666666,1.0	0.0,0.1111111111111111,0.1111111111111111,0.2222222222222222,0.2222222222222222,0.3333333333333333,0.3333333333333333,0.4444444444444444,0.4444444444444444,0.6666666666666666,0.6666666666666666,0.7777777777777778,0.7777777777777778,1.0,1.0	1.984792283810483,0.984792283810483,0.8322164009444455,0.7286492921914839,0.6343509364489905,0.6256156317970031,0.5079497587400179,0.5077415961963796,0.4590595348465856,0.4063211833054354,0.401035903701163,0.36770474504248063,0.36088506224601397,0.3229046056047491,0.31101609404736497
DYNC1I2	Anatomic_Site_Tumor(Categorical):Omentum	0.768519	0.0,0.08333333333333333,0.08333333333333333,0.16666666666666666,0.16666666666666666,0.25,0.25,0.3333333333333333,0.3333333333333333,1.0	0.0,0.0,0.2222222222222222,0.2222222222222222,0.4444444444444444,0.4444444444444444,0.5555555555555556,0.5555555555555556,1.0,1.0	1.5256733950184127,0.5256733950184127,0.5207010722647196,0.5178899448139698,0.510982100808723,0.5100507972999558,0.5085408362245124,0.5060369782075497,0.497895637327195,0.4630052452550213
ATP5F1C	Anatomic_Site_Tumor(Categorical):Omentum	0.425926	0.0,0.08333333333333333,0.25,0.25,0.3333333333333333,0.3333333333333333,0.5833333333333334,0.5833333333333334,0.75,0.75,1.0,1.0	0.0,0.0,0.0,0.1111111111111111,0.1111111111111111,0.3333333333333333,0.3333333333333333,0.6666666666666666,0.6666666666666666,0.8888888888888888,0.8888888888888888,1.0	1.5198742493028248,0.5198742493028247,0.5124744792664959,0.5115103980568041,0.5098481938412821,0.5094010986267064,0.5080699370897866,0.5076515158931726,0.5072957990836038,0.5066231648267076,0.5050547030251002,0.5040740234532199
FHIT	Anatomic_Site_Tumor(Categorical):Omentum	0.5	0.0,0.08333333333333333,0.08333333333333333,0.16666666666666666,0.16666666666666666,0.5833333333333334,0.5833333333333334,0.8333333333333334,0.8333333333333334,0.9166666666666666,0.9166666666666666,1.0	0.0,0.0,0.1111111111111111,0.1111111111111111,0.3333333333333333,0.3333333333333333,0.7777777777777778,0.7777777777777778,0.8888888888888888,0.8888888888888888,1.0,1.0	1.521499034948119,0.521499034948119,0.5199667853470068,0.5188100442372388,0.5143718551497508,0.5076476976000829,0.5058460020544524,0.5015036589984323,0.5012630576326937,0.5003532255241125,0.48575504672187864,0.46103699105747076
JAK1	Anatomic_Site_Tumor(Categorical):Omentum	0.490741	0.0,0.08333333333333333,0.08333333333333333,0.25,0.25,0.5,0.5,0.75,0.75,0.8333333333333334,0.8333333333333334,1.0	0.0,0.0,0.2222222222222222,0.2222222222222222,0.3333333333333333,0.3333333333333333,0.5555555555555556,0.5555555555555556,0.7777777777777778,0.7777777777777778,1.0,1.0	1.5456529418647729,0.545652941864773,0.5273779790748382,0.5266761030926568,0.5263352540174359,0.5098242529017757,0.5056463366252535,0.5037573401088212,0.5014466167486753,0.49955189696446,0.4964605464147063,0.4720608380950234
CHM	Anatomic_Site_Tumor(Categorical):Omentum	0.518519	0.0,0.08333333333333333,0.3333333333333333,0.3333333333333333,0.4166666666666667,0.4166666666666667,0.5833333333333334,0.5833333333333334,1.0	0.0,0.0,0.0,0.3333333333333333,0.3333333333333333,0.4444444444444444,0.4444444444444444,1.0,1.0	1.6784454538739866,0.6784454538739866,0.6355518289373464,0.5799701035543399,0.5663228331061462,0.5559644988060352,0.5523924172650705,0.4676044054847577,0.4085993721604888
GABPB1	Anatomic_Site_Tumor(Categorical):Omentum	0.509259	0.0,0.08333333333333333,0.08333333333333333,0.25,0.25,0.5833333333333334,0.5833333333333334,0.6666666666666666,0.6666666666666666,0.75,0.75,1.0	0.0,0.0,0.2222222222222222,0.2222222222222222,0.3333333333333333,0.3333333333333333,0.5555555555555556,0.5555555555555556,0.7777777777777778,0.7777777777777778,1.0,1.0	1.5398628245043706,0.5398628245043706,0.5281079933795308,0.5243716078866094,0.5212305294811587,0.5090017083496664,0.5002399386560848,0.49932754009742014,0.49603548864722846,0.49505334287773534,0.48967825374990387,0.471400968427713
CASP7	Anatomic_Site_Tumor(Categorical):Omentum	0.62037	0.0,0.0,0.08333333333333333,0.08333333333333333,0.25,0.25,0.3333333333333333,0.3333333333333333,0.5,0.5,0.75,0.75,1.0	0.0,0.1111111111111111,0.1111111111111111,0.2222222222222222,0.2222222222222222,0.3333333333333333,0.3333333333333333,0.4444444444444444,0.4444444444444444,0.8888888888888888,0.8888888888888888,1.0,1.0	1.6207465349888817,0.6207465349888817,0.5991656474748999,0.5792202505007686,0.5332295184471815,0.5061172094422148,0.5025245890151683,0.5016706623232479,0.4878462277864082,0.4726727064512646,0.4629997674121217,0.4583518793146872,0.43038259051241096
ENTPD1	Anatomic_Site_Tumor(Categorical):Omentum	0.685185	0.0,0.08333333333333333,0.08333333333333333,0.16666666666666666,0.16666666666666666,0.25,0.25,0.3333333333333333,0.3333333333333333,0.9166666666666666,0.9166666666666666,1.0	0.0,0.0,0.1111111111111111,0.1111111111111111,0.3333333333333333,0.3333333333333333,0.5555555555555556,0.5555555555555556,0.8888888888888888,0.8888888888888888,1.0,1.0	1.6453824826384236,0.6453824826384237,0.5982332018506148,0.5980769411718887,0.5382955669663418,0.5350770618408929,0.526862930352337,0.5203086013065692,0.48277917998614794,0.4377548511778767,0.43080905783088186,0.37919889067555324
CDK1	Anatomic_Site_Tumor(Categorical):Omentum	0.435185	0.0,0.08333333333333333,0.16666666666666666,0.16666666666666666,0.25,0.25,0.5833333333333334,0.5833333333333334,0.6666666666666666,0.6666666666666666,0.9166666666666666,0.9166666666666666,1.0,1.0	0.0,0.0,0.0,0.2222222222222222,0.2222222222222222,0.3333333333333333,0.3333333333333333,0.4444444444444444,0.4444444444444444,0.7777777777777778,0.7777777777777778,0.8888888888888888,0.8888888888888888,1.0	1.5198000347180152,0.5198000347180151,0.5151663503331063,0.5119342345647679,0.5116386501802117,0.5114857097256666,0.5085241879433545,0.5083642011502445,0.5083219969110324,0.5069387044443708,0.5059707966393571,0.5059585641945266,0.5057363598225635,0.502309583416406
HDLBP	Anatomic_Site_Tumor(Categorical):Omentum	0.481481	0.0,0.08333333333333333,0.25,0.25,0.4166666666666667,0.4166666666666667,0.6666666666666666,0.6666666666666666,1.0,1.0	0.0,0.0,0.0,0.1111111111111111,0.1111111111111111,0.6666666666666666,0.6666666666666666,0.8888888888888888,0.8888888888888888,1.0	1.8153381449101622,0.8153381449101622,0.7030339371029437,0.6647359037126355,0.629136174419674,0.5021135010927129,0.3741365464162543,0.3502954779950031,0.18974844023146586,0.16823825396850145
BLZF1	Anatomic_Site_Tumor(Categorical):Omentum	0.462963	0.0,0.0,0.0,0.25,0.25,0.5833333333333334,0.5833333333333334,0.9166666666666666,0.9166666666666666,1.0,1.0	0.0,0.1111111111111111,0.2222222222222222,0.2222222222222222,0.4444444444444444,0.4444444444444444,0.5555555555555556,0.5555555555555556,0.8888888888888888,0.8888888888888888,1.0	1.6701542243345886,0.6701542243345886,0.6574510976209872,0.5857405616306651,0.5586323435112018,0.4890989311213515,0.48088106051285123,0.42051963140975457,0.3325382076831726,0.2861015813410529,0.23952663255246268
AKR7A2	Anatomic_Site_Tumor(Categorical):Omentum	0.435185	0.0,0.0,0.0,0.3333333333333333,0.3333333333333333,0.5833333333333334,0.5833333333333334,0.75,0.75,0.8333333333333334,0.8333333333333334,1.0,1.0	0.0,0.1111111111111111,0.2222222222222222,0.2222222222222222,0.3333333333333333,0.3333333333333333,0.5555555555555556,0.5555555555555556,0.6666666666666666,0.6666666666666666,0.7777777777777778,0.7777777777777778,1.0	1.9214072710571148,0.9214072710571147,0.7548277274859695,0.6382115782005162,0.6164435884164204,0.5634914762427243,0.48757570146588036,0.46209947648698946,0.4502671001065994,0.4423019709859902,0.3978599786857083,0.3575201996174809,0.2643367415030055
PNO1	Anatomic_Site_Tumor(Categorical):Omentum	0.296296	0.0,0.08333333333333333,0.16666666666666666,0.16666666666666666,0.3333333333333333,0.3333333333333333,0.6666666666666666,0.6666666666666666,0.75,0.75,0.8333333333333334,0.8333333333333334,0.9166666666666666,0.9166666666666666,1.0	0.0,0.0,0.0,0.1111111111111111,0.1111111111111111,0.2222222222222222,0.2222222222222222,0.3333333333333333,0.3333333333333333,0.4444444444444444,0.4444444444444444,0.6666666666666666,0.6666666666666666,1.0,1.0	1.5239918176286715,0.5239918176286714,0.5150828118956008,0.51115154636482,0.5069043216970381,0.5066120367426911,0.5050131521020247,0.504909142671467,0.5048689298149156,0.5047962364134767,0.5040947927023692,0.5009899310892654,0.4999515956320494,0.49393012000389297,0.48359193790990795
MTIF2	Anatomic_Site_Tumor(Categorical):Omentum	0.472222	0.0,0.08333333333333333,0.08333333333333333,0.3333333333333333,0.3333333333333333,0.4166666666666667,0.4166666666666667,0.75,0.75,0.8333333333333334,0.8333333333333334,1.0	0.0,0.0,0.1111111111111111,0.1111111111111111,0.2222222222222222,0.2222222222222222,0.5555555555555556,0.5555555555555556,0.8888888888888888,0.8888888888888888,1.0,1.0	1.528452053630672,0.528452053630672,0.5262869699457863,0.516061245615398,0.5118130711269161,0.511475915494171,0.5045266445997354,0.4938127634700887,0.48830883604937175,0.48717995077718507,0.48278612876858606,0.46443497586743526
SEPT2	Anatomic_Site_Tumor(Categorical):Omentum	0.555556	0.0,0.0,0.16666666666666666,0.16666666666666666,0.4166666666666667,0.4166666666666667,0.5,0.5,0.6666666666666666,0.6666666666666666,0.75,0.75,1.0	0.0,0.1111111111111111,0.1111111111111111,0.2222222222222222,0.2222222222222222,0.5555555555555556,0.5555555555555556,0.6666666666666666,0.6666666666666666,0.8888888888888888,0.8888888888888888,1.0,1.0	1.549582090289186,0.5495820902891858,0.5264540695320705,0.5245059267549976,0.5114459265963668,0.49730020589669766,0.4967141990238597,0.4936148269333045,0.48969004185764814,0.4874486817428167,0.48692471682848015,0.48529296898236673,0.4586598108010878
BOLA1	Anatomic_Site_Tumor(Categorical):Omentum	0.601852	0.0,0.08333333333333333,0.08333333333333333,0.16666666666666666,0.16666666666666666,0.3333333333333333,0.3333333333333333,0.4166666666666667,0.4166666666666667,0.6666666666666666,0.6666666666666666,0.75,0.75,0.9166666666666666,0.9166666666666666,1.0	0.0,0.0,0.2222222222222222,0.2222222222222222,0.4444444444444444,0.4444444444444444,0.5555555555555556,0.5555555555555556,0.6666666666666666,0.6666666666666666,0.7777777777777778,0.7777777777777778,0.8888888888888888,0.8888888888888888,1.0,1.0	1.5795695574685296,0.5795695574685296,0.5385365185114052,0.5323838883099011,0.5225572505143226,0.5191806212058224,0.517024771406668,0.5152964473863816,0.5136529910261817,0.5053594022463347,0.5028166149995599,0.48821790105037544,0.48666810022737583,0.48239557360922675,0.48210216280278045,0.4789932911042883
FHOD1	Anatomic_Site_Tumor(Categorical):Omentum	0.666667	0.0,0.0,0.0,0.3333333333333333,0.3333333333333333,0.5,0.5,0.6666666666666666,0.6666666666666666,0.75,0.75,1.0	0.0,0.1111111111111111,0.4444444444444444,0.4444444444444444,0.5555555555555556,0.5555555555555556,0.6666666666666666,0.6666666666666666,0.7777777777777778,0.7777777777777778,1.0,1.0	1.666971106807892,0.6669711068078922,0.57821796820218,0.517025387831325,0.5094409210385894,0.49690404088783724,0.49287480681056517,0.45197274454491715,0.41390364183023337,0.4060333213331542,0.37706100555227723,0.32341165189244847
CTBP2	Anatomic_Site_Tumor(Categorical):Omentum	0.305556	0.0,0.08333333333333333,0.25,0.25,0.5,0.5,0.5833333333333334,0.5833333333333334,0.6666666666666666,0.6666666666666666,0.8333333333333334,0.8333333333333334,0.9166666666666666,0.9166666666666666,1.0,1.0	0.0,0.0,0.0,0.1111111111111111,0.1111111111111111,0.2222222222222222,0.2222222222222222,0.4444444444444444,0.4444444444444444,0.5555555555555556,0.5555555555555556,0.6666666666666666,0.6666666666666666,0.8888888888888888,0.8888888888888888,1.0	1.6740351915005622,0.6740351915005622,0.5808924253396274,0.5615208792419563,0.5434338494149087,0.5390454085033631,0.5338108469313628,0.5156568699634586,0.5044674051685936,0.4945953596399648,0.46720788430133364,0.4664960554547897,0.45583154616377686,0.4190409184729121,0.41809643976467875,0.37585182773748443
UBA52	Anatomic_Site_Tumor(Categorical):Omentum	0.537037	0.0,0.08333333333333333,0.08333333333333333,0.16666666666666666,0.16666666666666666,0.5,0.5,0.5833333333333334,0.5833333333333334,0.6666666666666666,0.6666666666666666,0.75,0.75,1.0	0.0,0.0,0.2222222222222222,0.2222222222222222,0.3333333333333333,0.3333333333333333,0.4444444444444444,0.4444444444444444,0.6666666666666666,0.6666666666666666,0.7777777777777778,0.7777777777777778,1.0,1.0	1.6056611976970503,0.6056611976970503,0.5736366001768959,0.5558999789239086,0.5378672187221233,0.5008042613539205,0.5000098335905888,0.49243155616926143,0.48218219219120445,0.4736632807097954,0.4735585513293838,0.4665531534100651,0.43460885592251125,0.3707401768827244
ITGB4	Anatomic_Site_Tumor(Categorical):Omentum	0.583333	0.0,0.08333333333333333,0.08333333333333333,0.16666666666666666,0.16666666666666666,0.25,0.25,0.4166666666666667,0.4166666666666667,0.6666666666666666,0.6666666666666666,1.0,1.0	0.0,0.0,0.2222222222222222,0.2222222222222222,0.3333333333333333,0.3333333333333333,0.4444444444444444,0.4444444444444444,0.6666666666666666,0.6666666666666666,0.8888888888888888,0.8888888888888888,1.0	1.511895826529805,0.5118958265298051,0.5108635022854139,0.5107751997868101,0.5094587315583505,0.5093496881599326,0.5088105603331902,0.508121255268959,0.5075803643406979,0.5047805141960346,0.5036062907165122,0.4989835913145089,0.49661562360850875
FAM83D	Anatomic_Site_Tumor(Categorical):Omentum	0.527778	0.0,0.0,0.08333333333333333,0.08333333333333333,0.25,0.25,0.3333333333333333,0.3333333333333333,0.5,0.5,0.5833333333333334,0.5833333333333334,0.6666666666666666,0.6666666666666666,0.9166666666666666,0.9166666666666666,1.0	0.0,0.1111111111111111,0.1111111111111111,0.2222222222222222,0.2222222222222222,0.3333333333333333,0.3333333333333333,0.4444444444444444,0.4444444444444444,0.5555555555555556,0.5555555555555556,0.6666666666666666,0.6666666666666666,0.7777777777777778,0.7777777777777778,1.0,1.0	1.5660864879433571,0.566086487943357,0.5538622210397898,0.5474318195071451,0.5360832941424775,0.531092351710606,0.5245707166342021,0.5198659141283584,0.515245350142571,0.5150788555257257,0.5138760541740832,0.5123817745684126,0.507992822323914,0.4995900771607811,0.4732138438809571,0.4533124643133289,0.4140093443802771
PSTPIP1	Anatomic_Site_Tumor(Categorical):Omentum	0.731481	0.0,0.0,0.0,0.08333333333333333,0.08333333333333333,0.16666666666666666,0.16666666666666666,0.5833333333333334,0.5833333333333334,0.6666666666666666,0.6666666666666666,1.0	0.0,0.1111111111111111,0.2222222222222222,0.2222222222222222,0.3333333333333333,0.3333333333333333,0.6666666666666666,0.6666666666666666,0.8888888888888888,0.8888888888888888,1.0,1.0	1.6042682898728313,0.6042682898728312,0.6029415751770318,0.5950049553105197,0.5751722032714831,0.5721685102788098,0.5491964397591519,0.5138801759089595,0.5020077719791752,0.48506180713617225,0.4793338430559118,0.4286728865326011
CBS	Anatomic_Site_Tumor(Categorical):Omentum	0.574074	0.0,0.0,0.0,0.25,0.25,0.5,0.5,0.6666666666666666,0.6666666666666666,0.75,0.75,0.9166666666666666,0.9166666666666666,1.0	0.0,0.1111111111111111,0.3333333333333333,0.3333333333333333,0.4444444444444444,0.4444444444444444,0.5555555555555556,0.5555555555555556,0.6666666666666666,0.6666666666666666,0.8888888888888888,0.8888888888888888,1.0,1.0	1.5372686866694423,0.5372686866694423,0.5285453491045685,0.5169434089551949,0.516173456445053,0.5134346300639218,0.5125670748634465,0.51023819450058,0.5102350413586236,0.503388956089999,0.49651388734633223,0.49513034017313334,0.49190496352334406,0.48693506975035145
SIRT6	Anatomic_Site_Tumor(Categorical):Omentum	0.611111	0.0,0.08333333333333333,0.08333333333333333,0.16666666666666666,0.16666666666666666,0.25,0.25,0.4166666666666667,0.4166666666666667,0.5833333333333334,0.5833333333333334,0.8333333333333334,0.8333333333333334,1.0	0.0,0.0,0.1111111111111111,0.1111111111111111,0.3333333333333333,0.3333333333333333,0.4444444444444444,0.4444444444444444,0.6666666666666666,0.6666666666666666,0.8888888888888888,0.8888888888888888,1.0,1.0	1.669892650781089,0.6698926507810888,0.6141030583579383,0.5913642831029428,0.5905653718846062,0.5851562665278709,0.5726315714369442,0.5587001056916914,0.5379706836367881,0.5286151177332152,0.5118589735591362,0.4834602807538649,0.45862162659954464,0.4341859313392372
APOC1	Anatomic_Site_Tumor(Categorical):Omentum	0.527778	0.0,0.08333333333333333,0.08333333333333333,0.16666666666666666,0.16666666666666666,0.3333333333333333,0.3333333333333333,0.5833333333333334,0.5833333333333334,0.6666666666666666,0.6666666666666666,0.75,0.75,1.0,1.0	0.0,0.0,0.1111111111111111,0.1111111111111111,0.2222222222222222,0.2222222222222222,0.5555555555555556,0.5555555555555556,0.6666666666666666,0.6666666666666666,0.7777777777777778,0.7777777777777778,0.8888888888888888,0.8888888888888888,1.0	1.8950175163534309,0.895017516353431,0.8491919713582048,0.7867669347247435,0.7580775766132701,0.7107834281607219,0.493713276228069,0.47541881616788745,0.445058021833037,0.41616653221759714,0.32994159545542984,0.3178779417589066,0.30454952898324295,0.2801671808084679,0.2719405726184779
GPS1	Anatomic_Site_Tumor(Categorical):Omentum	0.407407	0.0,0.0,0.3333333333333333,0.3333333333333333,0.5,0.5,0.5833333333333334,0.5833333333333334,0.6666666666666666,0.6666666666666666,0.9166666666666666,0.9166666666666666,1.0,1.0	0.0,0.1111111111111111,0.1111111111111111,0.2222222222222222,0.2222222222222222,0.3333333333333333,0.3333333333333333,0.4444444444444444,0.4444444444444444,0.7777777777777778,0.7777777777777778,0.8888888888888888,0.8888888888888888,1.0	1.5853554894795416,0.5853554894795415,0.5446653597707458,0.5409625424428064,0.5076331196990551,0.4948344642289082,0.494305720001792,0.4899976240626751,0.4893728615527812,0.454642164443535,0.4129088403143096,0.4118632267861773,0.40968341987254614,0.3672832782261645
TRAPPC12	Anatomic_Site_Tumor(Categorical):Omentum	0.546296	0.0,0.08333333333333333,0.08333333333333333,0.25,0.25,0.4166666666666667,0.4166666666666667,0.5,0.5,0.5833333333333334,0.5833333333333334,0.75,0.75,1.0	0.0,0.0,0.1111111111111111,0.1111111111111111,0.2222222222222222,0.2222222222222222,0.3333333333333333,0.3333333333333333,0.7777777777777778,0.7777777777777778,0.8888888888888888,0.8888888888888888,1.0,1.0	1.801853654718181,0.801853654718181,0.6630108315214945,0.5525288576142258,0.5257203938399292,0.5211784192223137,0.5168932394102029,0.5151376108000009,0.4645224565408854,0.4628932382575513,0.44871275392651144,0.4277965558618979,0.4208584982437215,0.3805498368616197
TMEM205	Anatomic_Site_Tumor(Categorical):Omentum	0.592593	0.0,0.08333333333333333,0.16666666666666666,0.16666666666666666,0.25,0.25,0.3333333333333333,0.3333333333333333,0.9166666666666666,0.9166666666666666,1.0	0.0,0.0,0.0,0.1111111111111111,0.1111111111111111,0.5555555555555556,0.5555555555555556,0.7777777777777778,0.7777777777777778,1.0,1.0	1.7723915505008407,0.7723915505008409,0.7688576324551992,0.767944665235063,0.6482778319858237,0.5715002886642657,0.5705945660407312,0.5323069304736822,0.22826351006381534,0.1597629192173979,0.15877141139094597
LTF	Anatomic_Site_Tumor(Categorical):Omentum	0.296296	0.0,0.08333333333333333,0.4166666666666667,0.4166666666666667,0.5833333333333334,0.5833333333333334,0.75,0.75,0.9166666666666666,0.9166666666666666,1.0,1.0	0.0,0.0,0.0,0.1111111111111111,0.1111111111111111,0.5555555555555556,0.5555555555555556,0.6666666666666666,0.6666666666666666,0.8888888888888888,0.8888888888888888,1.0	1.592173325027809,0.5921733250278091,0.5507069898275666,0.5318125820014598,0.5274510248904963,0.5196395096081803,0.49846956711473484,0.49504435816523823,0.4906573511656826,0.4787292912076985,0.457755788623391,0.4464825001113936
GOSR2	Anatomic_Site_Tumor(Categorical):Omentum	0.453704	0.0,0.08333333333333333,0.3333333333333333,0.3333333333333333,0.4166666666666667,0.4166666666666667,0.5,0.5,0.5833333333333334,0.5833333333333334,0.75,0.75,1.0	0.0,0.0,0.0,0.1111111111111111,0.1111111111111111,0.2222222222222222,0.2222222222222222,0.5555555555555556,0.5555555555555556,0.7777777777777778,0.7777777777777778,1.0,1.0	1.823525246851513,0.8235252468515132,0.7095227202306951,0.6754327632683413,0.6442652177218228,0.6406374423781172,0.603255972185078,0.5263725863966856,0.5090522113255984,0.454870499410367,0.4256871654851189,0.4047457308606388,0.32771077232755913
TOM1L1	Anatomic_Site_Tumor(Categorical):Omentum	0.472222	0.0,0.0,0.25,0.25,0.5,0.5,0.5833333333333334,0.5833333333333334,0.6666666666666666,0.6666666666666666,0.8333333333333334,0.8333333333333334,1.0	0.0,0.1111111111111111,0.1111111111111111,0.3333333333333333,0.3333333333333333,0.4444444444444444,0.4444444444444444,0.5555555555555556,0.5555555555555556,0.6666666666666666,0.6666666666666666,1.0,1.0	1.6367594861157544,0.6367594861157543,0.5690541004196774,0.5596953283809895,0.5399563349489793,0.5336060869326547,0.5208449136935106,0.5174813456565371,0.5161146534474298,0.5119564319270082,0.5050176146406511,0.4930036529927165,0.41850478425028226
USF2	Anatomic_Site_Tumor(Categorical):Omentum	0.537037	0.0,0.08333333333333333,0.25,0.25,0.3333333333333333,0.3333333333333333,0.5833333333333334,0.5833333333333334,0.6666666666666666,0.6666666666666666,0.75,0.75,1.0	0.0,0.0,0.0,0.2222222222222222,0.2222222222222222,0.5555555555555556,0.5555555555555556,0.6666666666666666,0.6666666666666666,0.8888888888888888,0.8888888888888888,1.0,1.0	1.8250515432929895,0.8250515432929895,0.7394859975679922,0.6762016508624116,0.670615733424458,0.6234302570676341,0.5977654045776033,0.551838418045774,0.5515245432715978,0.5065943817690427,0.4748766866317822,0.4717769507323779,0.06939283921322986
RUVBL2	Anatomic_Site_Tumor(Categorical):Omentum	0.305556	0.0,0.08333333333333333,0.16666666666666666,0.16666666666666666,0.4166666666666667,0.4166666666666667,0.6666666666666666,0.6666666666666666,0.75,0.75,0.9166666666666666,0.9166666666666666,1.0,1.0	0.0,0.0,0.0,0.1111111111111111,0.1111111111111111,0.3333333333333333,0.3333333333333333,0.4444444444444444,0.4444444444444444,0.5555555555555556,0.5555555555555556,0.7777777777777778,0.7777777777777778,1.0	1.5520329163890774,0.5520329163890774,0.5356913558976615,0.5296661831338555,0.5263788656879835,0.5208356508825152,0.5137021709364045,0.508443953056551,0.5043937876593543,0.5036906720190744,0.49220723065253547,0.4824384175981432,0.47990563653185625,0.4774517333990829
TBL1XR1	Anatomic_Site_Tumor(Categorical):Omentum	0.62963	0.0,0.0,0.08333333333333333,0.08333333333333333,0.16666666666666666,0.16666666666666666,0.3333333333333333,0.3333333333333333,0.5,0.5,0.6666666666666666,0.6666666666666666,0.75,0.75,1.0	0.0,0.1111111111111111,0.1111111111111111,0.3333333333333333,0.3333333333333333,0.4444444444444444,0.4444444444444444,0.5555555555555556,0.5555555555555556,0.6666666666666666,0.6666666666666666,0.7777777777777778,0.7777777777777778,1.0,1.0	1.5118035716249822,0.5118035716249822,0.5109924686852613,0.5094300315958042,0.509403257804856,0.5093695958313667,0.5089332990267054,0.5087497313316258,0.5085988010171306,0.508569196142931,0.5074761117901319,0.506779365469457,0.5065624871341577,0.5061395162224857,0.50383810184144
SUZ12	Anatomic_Site_Tumor(Categorical):Omentum	0.435185	0.0,0.08333333333333333,0.08333333333333333,0.3333333333333333,0.3333333333333333,0.4166666666666667,0.4166666666666667,0.5,0.5,0.9166666666666666,0.9166666666666666,1.0	0.0,0.0,0.2222222222222222,0.2222222222222222,0.3333333333333333,0.3333333333333333,0.4444444444444444,0.4444444444444444,0.5555555555555556,0.5555555555555556,1.0,1.0	1.5187460372936457,0.5187460372936455,0.5172928420417356,0.5120169753483542,0.5117102522148362,0.5113350673183634,0.5108816411055335,0.5099767159048004,0.5096319399334234,0.5049943986217926,0.5004269707144006,0.49688701144428593
HDAC6	Anatomic_Site_Tumor(Categorical):Omentum	0.398148	0.0,0.08333333333333333,0.16666666666666666,0.16666666666666666,0.4166666666666667,0.4166666666666667,0.6666666666666666,0.6666666666666666,1.0,1.0	0.0,0.0,0.0,0.2222222222222222,0.2222222222222222,0.3333333333333333,0.3333333333333333,0.7777777777777778,0.7777777777777778,1.0	1.512246758871568,0.5122467588715681,0.5122167473222239,0.5113319672999588,0.5103453486117161,0.5100467377979528,0.5079838663086224,0.5053139503303414,0.5027234522184132,0.501923814182507
ARHGAP45	Anatomic_Site_Tumor(Categorical):Omentum	0.407407	0.0,0.08333333333333333,0.25,0.25,0.3333333333333333,0.3333333333333333,0.5,0.5,0.8333333333333334,0.8333333333333334,0.9166666666666666,0.9166666666666666,1.0,1.0	0.0,0.0,0.0,0.1111111111111111,0.1111111111111111,0.2222222222222222,0.2222222222222222,0.6666666666666666,0.6666666666666666,0.7777777777777778,0.7777777777777778,0.8888888888888888,0.8888888888888888,1.0	1.6813735096357694,0.6813735096357695,0.5626144771191509,0.554285126603169,0.5281680830693495,0.5069641656327404,0.4980143189701218,0.47454924595232467,0.4596944975479987,0.4511489400593746,0.4480611469093665,0.408358557460703,0.37543091867465594,0.3550405233505169
MINK1	Anatomic_Site_Tumor(Categorical):Omentum	0.546296	0.0,0.08333333333333333,0.08333333333333333,0.25,0.25,0.4166666666666667,0.4166666666666667,0.5,0.5,0.75,0.75,0.9166666666666666,0.9166666666666666,1.0	0.0,0.0,0.1111111111111111,0.1111111111111111,0.3333333333333333,0.3333333333333333,0.5555555555555556,0.5555555555555556,0.7777777777777778,0.7777777777777778,0.8888888888888888,0.8888888888888888,1.0,1.0	1.6249178965866866,0.6249178965866865,0.5967024459607037,0.5639566676710848,0.5591398217625512,0.5447206599642527,0.5190361770005695,0.5173031830262348,0.510906089183166,0.49539451038665555,0.4754079495900064,0.44943579571343717,0.42601148802645233,0.40345515814422006
UBA5	Anatomic_Site_Tumor(Categorical):Omentum	0.648148	0.0,0.0,0.08333333333333333,0.08333333333333333,0.16666666666666666,0.16666666666666666,0.3333333333333333,0.3333333333333333,0.5833333333333334,0.5833333333333334,0.75,0.75,0.8333333333333334,0.8333333333333334,1.0	0.0,0.1111111111111111,0.1111111111111111,0.3333333333333333,0.3333333333333333,0.4444444444444444,0.4444444444444444,0.6666666666666666,0.6666666666666666,0.7777777777777778,0.7777777777777778,0.8888888888888888,0.8888888888888888,1.0,1.0	1.5519184492230624,0.5519184492230623,0.5458819739291269,0.5300850150715569,0.530057499526182,0.5231210972655265,0.5086415921968738,0.5054770751508914,0.4943700301335173,0.4942645660589491,0.4903253060171725,0.48693377763125173,0.48656598610197993,0.46543743524489967,0.44096144701494794
MRPL55	Anatomic_Site_Tumor(Categorical):Omentum	0.564815	0.0,0.08333333333333333,0.08333333333333333,0.25,0.25,0.3333333333333333,0.3333333333333333,0.5,0.5,0.5833333333333334,0.5833333333333334,0.6666666666666666,0.6666666666666666,0.75,0.75,1.0	0.0,0.0,0.1111111111111111,0.1111111111111111,0.3333333333333333,0.3333333333333333,0.4444444444444444,0.4444444444444444,0.6666666666666666,0.6666666666666666,0.7777777777777778,0.7777777777777778,0.8888888888888888,0.8888888888888888,1.0,1.0	1.5129599810577274,0.5129599810577273,0.5127048955191723,0.509173651959901,0.508809233215076,0.5083740353502764,0.508222179586256,0.5077260893909413,0.5068408301303077,0.5060021017141313,0.5056603324334754,0.5051971353110704,0.5047756336471299,0.5042725813773166,0.5041934324562574,0.4996359000897479
USP36	Anatomic_Site_Tumor(Categorical):Omentum	0.62037	0.0,0.08333333333333333,0.08333333333333333,0.25,0.25,0.4166666666666667,0.4166666666666667,0.5833333333333334,0.5833333333333334,0.9166666666666666,0.9166666666666666,1.0	0.0,0.0,0.3333333333333333,0.3333333333333333,0.4444444444444444,0.4444444444444444,0.6666666666666666,0.6666666666666666,0.8888888888888888,0.8888888888888888,1.0,1.0	1.6410367296728956,0.6410367296728956,0.5805073575600543,0.5445866851971396,0.5353061846401681,0.5160685188445228,0.5124628224708595,0.5006850509181301,0.4920168805015693,0.4653222955896777,0.44831049587704674,0.42108777051815205
CTDSPL2	Anatomic_Site_Tumor(Categorical):Omentum	0.62037	0.0,0.0,0.16666666666666666,0.16666666666666666,0.3333333333333333,0.3333333333333333,0.4166666666666667,0.4166666666666667,0.6666666666666666,0.6666666666666666,0.9166666666666666,0.9166666666666666,1.0	0.0,0.1111111111111111,0.1111111111111111,0.3333333333333333,0.3333333333333333,0.5555555555555556,0.5555555555555556,0.7777777777777778,0.7777777777777778,0.8888888888888888,0.8888888888888888,1.0,1.0	1.6567078257333927,0.6567078257333926,0.6024615109020058,0.558850308091613,0.548082477628526,0.510868602932846,0.4989508468964672,0.4726236620259682,0.45962297048368694,0.45922514954335136,0.442001775299036,0.41854363136515305,0.3316206823215137
FUBP3	Anatomic_Site_Tumor(Categorical):Omentum	0.37963	0.0,0.08333333333333333,0.08333333333333333,0.4166666666666667,0.4166666666666667,0.5833333333333334,0.5833333333333334,0.6666666666666666,0.6666666666666666,0.8333333333333334,0.8333333333333334,1.0,1.0	0.0,0.0,0.1111111111111111,0.1111111111111111,0.3333333333333333,0.3333333333333333,0.5555555555555556,0.5555555555555556,0.6666666666666666,0.6666666666666666,0.7777777777777778,0.7777777777777778,1.0	1.6229819641123568,0.6229819641123567,0.5656627808713771,0.5368683435029935,0.5190860754330068,0.5133689321327891,0.4766951609451105,0.4715137506937917,0.46724199616646506,0.45901430055330034,0.4574521090385104,0.4553615185065761,0.444018192222006
SELENOH	Anatomic_Site_Tumor(Categorical):Omentum	0.361111	0.0,0.08333333333333333,0.25,0.25,0.4166666666666667,0.4166666666666667,0.5,0.5,0.6666666666666666,0.6666666666666666,0.75,0.75,0.9166666666666666,0.9166666666666666,1.0,1.0	0.0,0.0,0.0,0.2222222222222222,0.2222222222222222,0.3333333333333333,0.3333333333333333,0.4444444444444444,0.4444444444444444,0.5555555555555556,0.5555555555555556,0.6666666666666666,0.6666666666666666,0.7777777777777778,0.7777777777777778,1.0	1.5316588048985817,0.5316588048985816,0.51685508001407,0.5123506113117465,0.5120567065563095,0.5113237020736545,0.5107823401481226,0.5106867458419794,0.5089090503540649,0.5084836675840992,0.5083900238986553,0.5058578131883029,0.5026027102383878,0.5006699067630564,0.499508328012419,0.49309640440174424
DCAKD	Anatomic_Site_Tumor(Categorical):Omentum	0.509259	0.0,0.0,0.0,0.4166666666666667,0.4166666666666667,0.5,0.5,0.75,0.75,0.8333333333333334,0.8333333333333334,0.9166666666666666,0.9166666666666666,1.0,1.0	0.0,0.1111111111111111,0.3333333333333333,0.3333333333333333,0.4444444444444444,0.4444444444444444,0.5555555555555556,0.5555555555555556,0.6666666666666666,0.6666666666666666,0.7777777777777778,0.7777777777777778,0.8888888888888888,0.8888888888888888,1.0	1.6229571029850436,0.6229571029850437,0.5983131948922452,0.5356106098723729,0.5230736036950727,0.5198337699927292,0.5108802462560467,0.4880182573316584,0.4872380273047322,0.47500917567068596,0.45167219855270546,0.4430905779326801,0.42256535186057764,0.42120098720248517,0.38629922869741073
MOV10	Anatomic_Site_Tumor(Categorical):Omentum	0.407407	0.0,0.08333333333333333,0.16666666666666666,0.16666666666666666,0.4166666666666667,0.4166666666666667,0.5,0.5,0.5833333333333334,0.5833333333333334,0.75,0.75,0.9166666666666666,0.9166666666666666,1.0	0.0,0.0,0.0,0.1111111111111111,0.1111111111111111,0.2222222222222222,0.2222222222222222,0.4444444444444444,0.4444444444444444,0.5555555555555556,0.5555555555555556,0.8888888888888888,0.8888888888888888,1.0,1.0	1.5148555524979153,0.5148555524979153,0.5135312892827688,0.5128006794517721,0.5120931535860743,0.5101686768319277,0.5090367431452195,0.5088657532968522,0.5085846412634666,0.5077813339097517,0.5074649508509158,0.5071271317513498,0.5068429744294651,0.5043184379186335,0.5033869467832423
NAB1	Anatomic_Site_Tumor(Categorical):Omentum	0.685185	0.0,0.08333333333333333,0.08333333333333333,0.25,0.25,0.4166666666666667,0.4166666666666667,0.5,0.5,1.0	0.0,0.0,0.2222222222222222,0.2222222222222222,0.4444444444444444,0.4444444444444444,0.8888888888888888,0.8888888888888888,1.0,1.0	1.5840042374216863,0.5840042374216863,0.5577635663756388,0.5420574252179872,0.5213449913026115,0.5191420537674195,0.49079934667807923,0.4827386259262468,0.47484737070529176,0.38993502328632024
PTN	Anatomic_Site_Tumor(Categorical):Omentum	0.638889	0.0,0.08333333333333333,0.16666666666666666,0.16666666666666666,0.25,0.25,0.4166666666666667,0.4166666666666667,0.5,0.5,0.5833333333333334,0.5833333333333334,1.0	0.0,0.0,0.0,0.1111111111111111,0.1111111111111111,0.5555555555555556,0.5555555555555556,0.6666666666666666,0.6666666666666666,0.7777777777777778,0.7777777777777778,1.0,1.0	1.5492921881271016,0.5492921881271016,0.5480604446640587,0.5444923787234894,0.5437739651632085,0.5089023256218574,0.5053191571100055,0.49776135210214145,0.49261559697199325,0.4785843679403015,0.4764171071587719,0.4740219844776772,0.40225548471619854
PIK3C2A	Anatomic_Site_Tumor(Categorical):Omentum	0.564815	0.0,0.0,0.08333333333333333,0.08333333333333333,0.25,0.25,0.4166666666666667,0.4166666666666667,0.5,0.5,0.75,0.75,1.0	0.0,0.1111111111111111,0.1111111111111111,0.2222222222222222,0.2222222222222222,0.3333333333333333,0.3333333333333333,0.5555555555555556,0.5555555555555556,0.6666666666666666,0.6666666666666666,1.0,1.0	1.6064445120596147,0.6064445120596147,0.5624105449026386,0.5565167030601414,0.5468628361530656,0.5362077369454439,0.522362094734021,0.5143961621283198,0.5118080479251543,0.5114617908775039,0.49932862405987466,0.4630237888964828,0.2599620642572555
SLC43A2	Anatomic_Site_Tumor(Categorical):Omentum	0.537037	0.0,0.08333333333333333,0.16666666666666666,0.16666666666666666,0.3333333333333333,0.3333333333333333,0.5833333333333334,0.5833333333333334,0.6666666666666666,0.6666666666666666,0.9166666666666666,0.9166666666666666,1.0	0.0,0.0,0.0,0.2222222222222222,0.2222222222222222,0.5555555555555556,0.5555555555555556,0.6666666666666666,0.6666666666666666,0.8888888888888888,0.8888888888888888,1.0,1.0	1.5644947358598502,0.5644947358598502,0.5611908888076262,0.5371691239057271,0.5248858226136879,0.508468328717532,0.5053841313249375,0.5027703540380355,0.5021803947045148,0.4787035788940799,0.4642699604978425,0.45038292156343424,0.42423682142614844
IKBKG	Anatomic_Site_Tumor(Categorical):Omentum	0.435185	0.0,0.08333333333333333,0.16666666666666666,0.16666666666666666,0.5,0.5,0.5833333333333334,0.5833333333333334,0.6666666666666666,0.6666666666666666,0.8333333333333334,0.8333333333333334,1.0	0.0,0.0,0.0,0.1111111111111111,0.1111111111111111,0.5555555555555556,0.5555555555555556,0.6666666666666666,0.6666666666666666,0.7777777777777778,0.7777777777777778,1.0,1.0	1.6193674588277611,0.6193674588277611,0.616312839966704,0.5635442273611196,0.5113766680328753,0.5005966521302311,0.49829382120240284,0.49530163368414176,0.4909587713844811,0.47944614875270064,0.43960387406642204,0.42583493602167566,0.39492430172768234
SLC26A2	Anatomic_Site_Tumor(Categorical):Omentum	0.490741	0.0,0.08333333333333333,0.08333333333333333,0.25,0.25,0.3333333333333333,0.3333333333333333,0.5,0.5,0.6666666666666666,0.6666666666666666,0.75,0.75,0.8333333333333334,0.8333333333333334,0.9166666666666666,0.9166666666666666,1.0	0.0,0.0,0.1111111111111111,0.1111111111111111,0.3333333333333333,0.3333333333333333,0.4444444444444444,0.4444444444444444,0.5555555555555556,0.5555555555555556,0.6666666666666666,0.6666666666666666,0.7777777777777778,0.7777777777777778,0.8888888888888888,0.8888888888888888,1.0,1.0	1.6337018793825953,0.6337018793825953,0.5965478990109854,0.5603180368022069,0.5427238004999684,0.5393959731569019,0.5278702245973574,0.5189469538159215,0.515354804020351,0.49227360492608163,0.4922107705388966,0.4917528179878956,0.4910471983391823,0.484529241454381,0.46882577455521307,0.4542547407796743,0.4430429630719771,0.44145823472154855
DHX9	Anatomic_Site_Tumor(Categorical):Omentum	0.407407	0.0,0.08333333333333333,0.08333333333333333,0.4166666666666667,0.4166666666666667,0.5,0.5,0.5833333333333334,0.5833333333333334,0.6666666666666666,0.6666666666666666,0.9166666666666666,0.9166666666666666,1.0,1.0	0.0,0.0,0.1111111111111111,0.1111111111111111,0.2222222222222222,0.2222222222222222,0.4444444444444444,0.4444444444444444,0.5555555555555556,0.5555555555555556,0.7777777777777778,0.7777777777777778,0.8888888888888888,0.8888888888888888,1.0	1.7835111430276178,0.7835111430276178,0.7412092744859612,0.6530793572818119,0.6077848960278852,0.5802007656777745,0.5633759728220504,0.5575667355605416,0.5348862529486785,0.5263651972910129,0.4830708719697916,0.4402202584037191,0.37813004657571764,0.3456438726756481,0.3241634984773157
COL16A1	Anatomic_Site_Tumor(Categorical):Omentum	0.425926	0.0,0.08333333333333333,0.25,0.25,0.3333333333333333,0.3333333333333333,0.6666666666666666,0.6666666666666666,0.75,0.75,0.9166666666666666,0.9166666666666666,1.0,1.0	0.0,0.0,0.0,0.3333333333333333,0.3333333333333333,0.4444444444444444,0.4444444444444444,0.5555555555555556,0.5555555555555556,0.7777777777777778,0.7777777777777778,0.8888888888888888,0.8888888888888888,1.0	1.715093897856981,0.715093897856981,0.6654010471839502,0.5630363876122778,0.5560714043950191,0.5448824027025151,0.49127044082977545,0.47619569192008326,0.454568515268746,0.4354013281351595,0.41124559579245873,0.40673091734937306,0.3468998896295057,0.3292867399850081
NDUFA12	Anatomic_Site_Tumor(Categorical):Omentum	0.62963	0.0,0.08333333333333333,0.08333333333333333,0.25,0.25,0.5833333333333334,0.5833333333333334,0.8333333333333334,0.8333333333333334,1.0	0.0,0.0,0.1111111111111111,0.1111111111111111,0.6666666666666666,0.6666666666666666,0.8888888888888888,0.8888888888888888,1.0,1.0	1.6146703704848393,0.6146703704848393,0.6076632047223373,0.570760685020769,0.5285025614112663,0.5007196414449938,0.4971197763110682,0.45574492713066905,0.43730352202269734,0.352145157454378
SUSD2	Anatomic_Site_Tumor(Categorical):Omentum	0.62963	0.0,0.0,0.0,0.08333333333333333,0.08333333333333333,0.16666666666666666,0.16666666666666666,0.3333333333333333,0.3333333333333333,0.5,0.5,0.9166666666666666,0.9166666666666666,1.0,1.0	0.0,0.1111111111111111,0.2222222222222222,0.2222222222222222,0.3333333333333333,0.3333333333333333,0.4444444444444444,0.4444444444444444,0.6666666666666666,0.6666666666666666,0.7777777777777778,0.7777777777777778,0.8888888888888888,0.8888888888888888,1.0	1.7073437645445246,0.7073437645445246,0.6831341056210799,0.5738784486538606,0.5539461141164003,0.5491865389983771,0.5485119696789351,0.5069940857220261,0.50363023403705,0.48525920757275826,0.48144622558692624,0.44153120134006835,0.43659248908941534,0.4116259147289057,0.40206648900759173
PDXP	Anatomic_Site_Tumor(Categorical):Omentum	0.62037	0.0,0.08333333333333333,0.08333333333333333,0.16666666666666666,0.16666666666666666,0.4166666666666667,0.4166666666666667,0.5,0.5,0.5833333333333334,0.5833333333333334,1.0	0.0,0.0,0.1111111111111111,0.1111111111111111,0.2222222222222222,0.2222222222222222,0.7777777777777778,0.7777777777777778,0.8888888888888888,0.8888888888888888,1.0,1.0	1.5146837894532106,0.5146837894532106,0.5142885936693292,0.5137957929227046,0.5128747503200343,0.5103801922635034,0.5057420623345337,0.505517640834026,0.505320990031603,0.5046298130049816,0.50438387558342,0.4946256969362783
LYRM1	Anatomic_Site_Tumor(Categorical):Omentum	0.611111	0.0,0.08333333333333333,0.08333333333333333,0.16666666666666666,0.16666666666666666,0.3333333333333333,0.3333333333333333,0.6666666666666666,0.6666666666666666,0.9166666666666666,0.9166666666666666,1.0	0.0,0.0,0.1111111111111111,0.1111111111111111,0.2222222222222222,0.2222222222222222,0.7777777777777778,0.7777777777777778,0.8888888888888888,0.8888888888888888,1.0,1.0	1.7437147270237192,0.7437147270237192,0.6505266712630237,0.6350902847088568,0.5891405160986348,0.5736869229949808,0.5079937311253546,0.4617077538498712,0.4546321622880032,0.3934583841752126,0.3677698143515113,0.33708027771218824
ARHGDIB	Anatomic_Site_Tumor(Categorical):Omentum	0.37037	0.0,0.08333333333333333,0.25,0.25,0.3333333333333333,0.3333333333333333,0.5,0.5,0.5833333333333334,0.5833333333333334,0.8333333333333334,0.8333333333333334,0.9166666666666666,0.9166666666666666,1.0,1.0	0.0,0.0,0.0,0.2222222222222222,0.2222222222222222,0.3333333333333333,0.3333333333333333,0.4444444444444444,0.4444444444444444,0.5555555555555556,0.5555555555555556,0.6666666666666666,0.6666666666666666,0.7777777777777778,0.7777777777777778,1.0	1.742173783913977,0.7421737839139769,0.6114768634982782,0.5880019953459413,0.579022026471438,0.55623923672671,0.45834455064339763,0.4403051197396163,0.4295625130069352,0.42925220338968756,0.3810254104603027,0.3680287903676245,0.33866006197235327,0.31479267886230133,0.251851644052356,0.23379351678778704
FBN3	Anatomic_Site_Tumor(Categorical):Omentum	0.546296	0.0,0.0,0.16666666666666666,0.16666666666666666,0.3333333333333333,0.3333333333333333,0.5833333333333334,0.5833333333333334,0.75,0.75,0.9166666666666666,0.9166666666666666,1.0	0.0,0.1111111111111111,0.1111111111111111,0.3333333333333333,0.3333333333333333,0.4444444444444444,0.4444444444444444,0.7777777777777778,0.7777777777777778,0.8888888888888888,0.8888888888888888,1.0,1.0	1.5749784251558026,0.5749784251558026,0.5372243694967538,0.532012198539613,0.5209056318831172,0.5183666356721168,0.5045756193003941,0.49357737635096943,0.48803787892523637,0.48593143323207,0.4796501663273321,0.47874947590824557,0.45836854387992265
THRAP3	Anatomic_Site_Tumor(Categorical):Omentum	0.388889	0.0,0.08333333333333333,0.4166666666666667,0.4166666666666667,0.6666666666666666,0.6666666666666666,0.75,0.75,0.8333333333333334,0.8333333333333334,0.9166666666666666,0.9166666666666666,1.0	0.0,0.0,0.0,0.4444444444444444,0.4444444444444444,0.6666666666666666,0.6666666666666666,0.7777777777777778,0.7777777777777778,0.8888888888888888,0.8888888888888888,1.0,1.0	1.5322106717886355,0.5322106717886353,0.5148306676970066,0.5089378307052063,0.5071543471067784,0.5038381341247495,0.5036088999264507,0.5006889347798152,0.49794633440579494,0.4975407624797516,0.49713544777263086,0.4956541459763165,0.487094684181399
NCLN	Anatomic_Site_Tumor(Categorical):Omentum	0.490741	0.0,0.08333333333333333,0.08333333333333333,0.25,0.25,0.5,0.5,0.5833333333333334,0.5833333333333334,0.75,0.75,0.9166666666666666,0.9166666666666666,1.0,1.0	0.0,0.0,0.1111111111111111,0.1111111111111111,0.4444444444444444,0.4444444444444444,0.5555555555555556,0.5555555555555556,0.6666666666666666,0.6666666666666666,0.7777777777777778,0.7777777777777778,0.8888888888888888,0.8888888888888888,1.0	1.6282771990549714,0.6282771990549713,0.6224181665941994,0.6088847023424826,0.5623914051349584,0.5299959194170417,0.5097897100623503,0.5003940541292817,0.49793730254461555,0.4803177955029611,0.4484634817573933,0.43025812927236834,0.40559171009640027,0.4022998181973544,0.3962138918807679
RPS19	Anatomic_Site_Tumor(Categorical):Omentum	0.62963	0.0,0.0,0.0,0.3333333333333333,0.3333333333333333,0.6666666666666666,0.6666666666666666,0.8333333333333334,0.8333333333333334,1.0	0.0,0.1111111111111111,0.4444444444444444,0.4444444444444444,0.5555555555555556,0.5555555555555556,0.7777777777777778,0.7777777777777778,1.0,1.0	1.5391153340394852,0.5391153340394853,0.5238272970955247,0.5170877671701896,0.514581494724552,0.5047498550734115,0.49956484208421365,0.4923216887881245,0.49074455046053694,0.48195725880850265
SEPT10	Anatomic_Site_Tumor(Categorical):Omentum	0.62963	0.0,0.08333333333333333,0.08333333333333333,0.16666666666666666,0.16666666666666666,0.3333333333333333,0.3333333333333333,0.5,0.5,0.5833333333333334,0.5833333333333334,0.6666666666666666,0.6666666666666666,1.0	0.0,0.0,0.2222222222222222,0.2222222222222222,0.3333333333333333,0.3333333333333333,0.5555555555555556,0.5555555555555556,0.6666666666666666,0.6666666666666666,0.8888888888888888,0.8888888888888888,1.0,1.0	1.645909130562893,0.6459091305628929,0.6095638945641398,0.5943769547807068,0.5909116814873747,0.5690236299349934,0.545907624429564,0.5120254628091803,0.510628671236979,0.4854419310063005,0.45133153781088337,0.44848693983064075,0.44166036958918925,0.28635409484675717
ZNF845	Anatomic_Site_Tumor(Categorical):Omentum	0.62037	0.0,0.0,0.0,0.3333333333333333,0.3333333333333333,0.4166666666666667,0.4166666666666667,0.5,0.5,0.6666666666666666,0.6666666666666666,0.75,0.75,1.0	0.0,0.1111111111111111,0.3333333333333333,0.3333333333333333,0.4444444444444444,0.4444444444444444,0.5555555555555556,0.5555555555555556,0.6666666666666666,0.6666666666666666,0.7777777777777778,0.7777777777777778,1.0,1.0	1.7093116897312437,0.7093116897312436,0.6211831482295604,0.5759646875494298,0.564144045060482,0.5510636555825359,0.533480296253864,0.51466738737227,0.5111546138555125,0.5094408454341601,0.4846881944887346,0.48050239620771207,0.4541731378392653,0.24078683191892425
KCTD18	Anatomic_Site_Tumor(Categorical):Omentum	0.342593	0.0,0.08333333333333333,0.25,0.25,0.4166666666666667,0.4166666666666667,0.5833333333333334,0.5833333333333334,0.9166666666666666,0.9166666666666666,1.0,1.0	0.0,0.0,0.0,0.1111111111111111,0.1111111111111111,0.2222222222222222,0.2222222222222222,0.6666666666666666,0.6666666666666666,0.7777777777777778,0.7777777777777778,1.0	1.9412411216116277,0.9412411216116278,0.8411829501208837,0.7290545842429238,0.6982769357062499,0.6969066752329721,0.660877156454141,0.48568296150168777,0.3459213372646133,0.33669037231687926,0.2720293557777208,0.20833095902194493
CAMK2D	Anatomic_Site_Tumor(Categorical):Omentum	0.407407	0.0,0.08333333333333333,0.5,0.5,0.5833333333333334,0.5833333333333334,0.8333333333333334,0.8333333333333334,0.9166666666666666,0.9166666666666666,1.0	0.0,0.0,0.0,0.6666666666666666,0.6666666666666666,0.7777777777777778,0.7777777777777778,0.8888888888888888,0.8888888888888888,1.0,1.0	1.9943453200093062,0.9943453200093062,0.6882508198629695,0.4899729791531471,0.4604452415934466,0.44819223680136727,0.41351230677674816,0.396601133586555,0.3936785299659474,0.33919120644623996,0.2339684042813986
NUDT5	Anatomic_Site_Tumor(Categorical):Omentum	0.453704	0.0,0.08333333333333333,0.16666666666666666,0.16666666666666666,0.5,0.5,0.5833333333333334,0.5833333333333334,0.6666666666666666,0.6666666666666666,0.75,0.75,1.0	0.0,0.0,0.0,0.1111111111111111,0.1111111111111111,0.3333333333333333,0.3333333333333333,0.7777777777777778,0.7777777777777778,0.8888888888888888,0.8888888888888888,1.0,1.0	1.5267086843207476,0.5267086843207476,0.5243000576507302,0.5214573946910962,0.5179400570413774,0.5142517458131812,0.5124222406479645,0.5089926989886757,0.5067111158372894,0.5061950507269941,0.5056037169519539,0.5047221933876611,0.4957660069288442
LDB1	Anatomic_Site_Tumor(Categorical):Omentum	0.509259	0.0,0.08333333333333333,0.16666666666666666,0.16666666666666666,0.25,0.25,0.3333333333333333,0.3333333333333333,0.4166666666666667,0.4166666666666667,0.5,0.5,0.75,0.75,1.0,1.0	0.0,0.0,0.0,0.1111111111111111,0.1111111111111111,0.3333333333333333,0.3333333333333333,0.4444444444444444,0.4444444444444444,0.5555555555555556,0.5555555555555556,0.6666666666666666,0.6666666666666666,0.8888888888888888,0.8888888888888888,1.0	1.5957036220556695,0.5957036220556696,0.5926736720678853,0.587451328691615,0.5803047954399316,0.5376165440208527,0.5364587847116242,0.526588647997044,0.5237080765497247,0.5044083427415574,0.4995736850945291,0.4973445699614277,0.4895122004870624,0.47189697828522714,0.4303287660672875,0.4289797299996718
ROCK2	Anatomic_Site_Tumor(Categorical):Omentum	0.472222	0.0,0.08333333333333333,0.08333333333333333,0.3333333333333333,0.3333333333333333,0.5,0.5,0.6666666666666666,0.6666666666666666,0.8333333333333334,0.8333333333333334,1.0	0.0,0.0,0.1111111111111111,0.1111111111111111,0.3333333333333333,0.3333333333333333,0.4444444444444444,0.4444444444444444,0.8888888888888888,0.8888888888888888,1.0,1.0	1.6304729738645765,0.6304729738645765,0.5634637648511321,0.5377265828581941,0.527104181827333,0.5192829428936712,0.5178756158127245,0.5120883290830853,0.4989519044633539,0.4832952975295819,0.4650573462192815,0.4527846263001341
TRAPPC9	Anatomic_Site_Tumor(Categorical):Omentum	0.324074	0.0,0.08333333333333333,0.16666666666666666,0.16666666666666666,0.5833333333333334,0.5833333333333334,0.6666666666666666,0.6666666666666666,0.75,0.75,0.9166666666666666,0.9166666666666666,1.0	0.0,0.0,0.0,0.1111111111111111,0.1111111111111111,0.2222222222222222,0.2222222222222222,0.3333333333333333,0.3333333333333333,0.8888888888888888,0.8888888888888888,1.0,1.0	1.5598681624975426,0.5598681624975426,0.5510028791748122,0.5375899796949157,0.5218201694143316,0.5201544805805063,0.5180048243236812,0.5159144347007923,0.5076488615597083,0.48435601647269044,0.45836606495267246,0.4552065801144668,0.4370964873539438
RPS9	Anatomic_Site_Tumor(Categorical):Omentum	0.518519	0.0,0.08333333333333333,0.08333333333333333,0.4166666666666667,0.4166666666666667,0.5833333333333334,0.5833333333333334,0.6666666666666666,0.6666666666666666,1.0	0.0,0.0,0.2222222222222222,0.2222222222222222,0.3333333333333333,0.3333333333333333,0.6666666666666666,0.6666666666666666,1.0,1.0	1.5144392474307058,0.5144392474307058,0.5134426232241971,0.5104155509005579,0.5096437851194638,0.5090161147461105,0.507461835260492,0.5063293754432843,0.5040552256179999,0.5018060335189428
BZW1	Anatomic_Site_Tumor(Categorical):Omentum	0.583333	0.0,0.08333333333333333,0.08333333333333333,0.16666666666666666,0.16666666666666666,0.25,0.25,0.4166666666666667,0.4166666666666667,0.5833333333333334,0.5833333333333334,0.9166666666666666,0.9166666666666666,1.0	0.0,0.0,0.1111111111111111,0.1111111111111111,0.3333333333333333,0.3333333333333333,0.4444444444444444,0.4444444444444444,0.5555555555555556,0.5555555555555556,0.8888888888888888,0.8888888888888888,1.0,1.0	1.5094131168557547,0.5094131168557546,0.5090549285244774,0.5090488874696973,0.5086319785285867,0.5086194698991983,0.5085032421446037,0.5083823832946299,0.5083388151298034,0.5080321319191402,0.5071683044195929,0.5067518226238643,0.5066226338869849,0.5047960488281047
NCOA2	Anatomic_Site_Tumor(Categorical):Omentum	0.583333	0.0,0.08333333333333333,0.08333333333333333,0.16666666666666666,0.16666666666666666,0.3333333333333333,0.3333333333333333,0.5833333333333334,0.5833333333333334,0.6666666666666666,0.6666666666666666,0.75,0.75,1.0	0.0,0.0,0.1111111111111111,0.1111111111111111,0.3333333333333333,0.3333333333333333,0.5555555555555556,0.5555555555555556,0.6666666666666666,0.6666666666666666,0.8888888888888888,0.8888888888888888,1.0,1.0	1.694982558920385,0.694982558920385,0.6856010534636148,0.6662987576004697,0.5722252135731546,0.5416185659750509,0.5146997198574018,0.4717697729639033,0.4615111172756257,0.4498924999774361,0.44843893156452846,0.4466211087258495,0.44016213331318865,0.2603074032919295
EXOC6B	Anatomic_Site_Tumor(Categorical):Omentum	0.740741	0.0,0.08333333333333333,0.08333333333333333,0.16666666666666666,0.16666666666666666,0.25,0.25,0.4166666666666667,0.4166666666666667,0.8333333333333334,0.8333333333333334,1.0	0.0,0.0,0.2222222222222222,0.2222222222222222,0.6666666666666666,0.6666666666666666,0.7777777777777778,0.7777777777777778,0.8888888888888888,0.8888888888888888,1.0,1.0	1.6350671222391475,0.6350671222391474,0.5626460861847089,0.5518058448989631,0.5212174095311819,0.5181072641226966,0.5032791113186319,0.4923058716746976,0.4809542025170882,0.4091109924616209,0.39869349863662223,0.3906808798257766
CPSF3	Anatomic_Site_Tumor(Categorical):Omentum	0.694444	0.0,0.0,0.08333333333333333,0.08333333333333333,0.16666666666666666,0.16666666666666666,0.5833333333333334,0.5833333333333334,1.0,1.0	0.0,0.1111111111111111,0.1111111111111111,0.4444444444444444,0.4444444444444444,0.6666666666666666,0.6666666666666666,0.8888888888888888,0.8888888888888888,1.0	1.576503210544482,0.5765032105444822,0.5630156615642508,0.5360985039702796,0.5088445139196452,0.49250009746008366,0.4792646386329832,0.45716320438436125,0.40043300995565106,0.39990657862005524
FAM208B	Anatomic_Site_Tumor(Categorical):Omentum	0.425926	0.0,0.08333333333333333,0.25,0.25,0.5,0.5,0.6666666666666666,0.6666666666666666,0.75,0.75,1.0	0.0,0.0,0.0,0.1111111111111111,0.1111111111111111,0.5555555555555556,0.5555555555555556,0.6666666666666666,0.6666666666666666,1.0,1.0	1.5470302450928592,0.5470302450928592,0.5222498033119254,0.5204126675695454,0.5154835796432358,0.5080290125304399,0.5023923521005869,0.5011498990644769,0.5004473659998664,0.4928721095336681,0.47438878535474316
COMMD4	Anatomic_Site_Tumor(Categorical):Omentum	0.481481	0.0,0.08333333333333333,0.16666666666666666,0.16666666666666666,0.3333333333333333,0.3333333333333333,0.5,0.5,0.5833333333333334,0.5833333333333334,0.75,0.75,0.9166666666666666,0.9166666666666666,1.0	0.0,0.0,0.0,0.1111111111111111,0.1111111111111111,0.3333333333333333,0.3333333333333333,0.5555555555555556,0.5555555555555556,0.7777777777777778,0.7777777777777778,0.8888888888888888,0.8888888888888888,1.0,1.0	1.7231007680760433,0.7231007680760433,0.7001947757154451,0.6871228416607963,0.5682482620360964,0.5246700132661678,0.5071709521370159,0.4863111983373216,0.48338203988430734,0.4612220666837228,0.4445984653632697,0.44455946037811606,0.43182381924014807,0.4135504953468454,0.4105780237895819
CCDC186	Anatomic_Site_Tumor(Categorical):Omentum	0.564815	0.0,0.08333333333333333,0.25,0.25,0.3333333333333333,0.3333333333333333,0.75,0.75,1.0	0.0,0.0,0.0,0.4444444444444444,0.4444444444444444,0.6666666666666666,0.6666666666666666,1.0,1.0	1.6003662591880365,0.6003662591880364,0.5869064962047713,0.5189825886615267,0.5139523976548203,0.4973161298498045,0.4873408109656641,0.46110252198280227,0.45021068396405883
SUGP2	Anatomic_Site_Tumor(Categorical):Omentum	0.527778	0.0,0.0,0.08333333333333333,0.08333333333333333,0.16666666666666666,0.16666666666666666,0.3333333333333333,0.3333333333333333,0.5,0.5,0.5833333333333334,0.5833333333333334,0.6666666666666666,0.6666666666666666,0.9166666666666666,0.9166666666666666,1.0,1.0	0.0,0.1111111111111111,0.1111111111111111,0.2222222222222222,0.2222222222222222,0.3333333333333333,0.3333333333333333,0.4444444444444444,0.4444444444444444,0.5555555555555556,0.5555555555555556,0.6666666666666666,0.6666666666666666,0.7777777777777778,0.7777777777777778,0.8888888888888888,0.8888888888888888,1.0	1.650204423371413,0.6502044233714129,0.5821157627034264,0.5629246443771201,0.5472348765019499,0.53659531267965,0.531965655369499,0.5167772179330349,0.4968784691761886,0.4959246794610738,0.4909707510383155,0.4884980066799976,0.4715580756723135,0.46992741718372144,0.4255973202948663,0.4204227619487598,0.4084399895545956,0.35727710057855644
TRIP11	Anatomic_Site_Tumor(Categorical):Omentum	0.416667	0.0,0.08333333333333333,0.08333333333333333,0.4166666666666667,0.4166666666666667,0.6666666666666666,0.6666666666666666,0.8333333333333334,0.8333333333333334,1.0,1.0	0.0,0.0,0.1111111111111111,0.1111111111111111,0.5555555555555556,0.5555555555555556,0.6666666666666666,0.6666666666666666,0.7777777777777778,0.7777777777777778,1.0	1.5897837608839875,0.5897837608839875,0.5734694398440734,0.5475062362460005,0.5122218753369189,0.4979471008603748,0.49767565568726296,0.48730078024351314,0.4858445554424964,0.47357721160515254,0.44186045008617697
USP7	Anatomic_Site_Tumor(Categorical):Omentum	0.462963	0.0,0.08333333333333333,0.08333333333333333,0.25,0.25,0.5,0.5,0.75,0.75,1.0	0.0,0.0,0.1111111111111111,0.1111111111111111,0.2222222222222222,0.2222222222222222,0.5555555555555556,0.5555555555555556,1.0,1.0	1.5931923356501212,0.5931923356501213,0.5915086210599289,0.5405149303548563,0.5313430935699446,0.5151988464455586,0.4907175896452602,0.4711489536851867,0.46209665690948826,0.40592444136772055
ZFP82	Anatomic_Site_Tumor(Categorical):Omentum	0.564815	0.0,0.0,0.16666666666666666,0.16666666666666666,0.4166666666666667,0.4166666666666667,0.5,0.5,0.9166666666666666,0.9166666666666666,1.0	0.0,0.1111111111111111,0.1111111111111111,0.2222222222222222,0.2222222222222222,0.4444444444444444,0.4444444444444444,0.8888888888888888,0.8888888888888888,1.0,1.0	1.5215761051718029,0.5215761051718028,0.5173355032829399,0.5168820962304249,0.5142136850295822,0.5129742682686704,0.5117651707951892,0.5074723698673852,0.4868450446083197,0.48478562583193113,0.483600472570932
NAA35	Anatomic_Site_Tumor(Categorical):Omentum	0.277778	0.0,0.08333333333333333,0.08333333333333333,0.75,0.75,0.8333333333333334,0.8333333333333334,1.0,1.0	0.0,0.0,0.1111111111111111,0.1111111111111111,0.6666666666666666,0.6666666666666666,0.8888888888888888,0.8888888888888888,1.0	1.5859833765716196,0.5859833765716196,0.5799095462524505,0.4949342315808897,0.4833403458787073,0.4831480223663738,0.480436997230484,0.4552460745908357,0.4448153575885342
RTN4	Anatomic_Site_Tumor(Categorical):Omentum	0.518519	0.0,0.08333333333333333,0.08333333333333333,0.25,0.25,0.3333333333333333,0.3333333333333333,0.4166666666666667,0.4166666666666667,0.5,0.5,0.8333333333333334,0.8333333333333334,0.9166666666666666,0.9166666666666666,1.0	0.0,0.0,0.1111111111111111,0.1111111111111111,0.2222222222222222,0.2222222222222222,0.3333333333333333,0.3333333333333333,0.4444444444444444,0.4444444444444444,0.7777777777777778,0.7777777777777778,0.8888888888888888,0.8888888888888888,1.0,1.0	1.609178650063407,0.6091786500634072,0.5633803209608493,0.5308750751392645,0.5303161425754958,0.5301975395037254,0.5241063484728562,0.5216590420220963,0.5088023831128161,0.5048319720626508,0.49295136920345617,0.4475952986806683,0.44740658866452204,0.4080415139412358,0.38584180640155397,0.3287341518906146
ENTPD5	Anatomic_Site_Tumor(Categorical):Omentum	0.333333	0.0,0.0,0.6666666666666666,0.6666666666666666,0.75,0.75,0.8333333333333334,0.8333333333333334,1.0	0.0,0.1111111111111111,0.1111111111111111,0.2222222222222222,0.2222222222222222,0.8888888888888888,0.8888888888888888,1.0,1.0	1.5102330545977638,0.5102330545977638,0.5084533732845958,0.5082979226414447,0.5082439773243101,0.5076839104938761,0.5076123491155888,0.5064643509310159,0.5061424643046561
ATAD1	Anatomic_Site_Tumor(Categorical):Omentum	0.574074	0.0,0.0,0.0,0.16666666666666666,0.16666666666666666,0.4166666666666667,0.4166666666666667,0.5833333333333334,0.5833333333333334,0.6666666666666666,0.6666666666666666,1.0,1.0	0.0,0.1111111111111111,0.3333333333333333,0.3333333333333333,0.4444444444444444,0.4444444444444444,0.5555555555555556,0.5555555555555556,0.6666666666666666,0.6666666666666666,0.7777777777777778,0.7777777777777778,1.0	1.708823998120262,0.708823998120262,0.6881758596888393,0.66101729690962,0.6113885320010799,0.5736292439877615,0.5543183321469448,0.51287772587459,0.5105359655889182,0.48169232671718965,0.4700048280770675,0.3079974441700414,0.27990238546527435
MRPS5	Anatomic_Site_Tumor(Categorical):Omentum	0.490741	0.0,0.08333333333333333,0.08333333333333333,0.5,0.5,0.5833333333333334,0.5833333333333334,0.8333333333333334,0.8333333333333334,1.0,1.0	0.0,0.0,0.2222222222222222,0.2222222222222222,0.6666666666666666,0.6666666666666666,0.7777777777777778,0.7777777777777778,0.8888888888888888,0.8888888888888888,1.0	1.702121177817608,0.702121177817608,0.6258790571161308,0.5435445630341577,0.5041084390928132,0.4988994274319398,0.4902955490220412,0.4521815221631235,0.44964456733390956,0.4154543702663498,0.40249044322705096
MRPS11	Anatomic_Site_Tumor(Categorical):Omentum	0.490741	0.0,0.08333333333333333,0.08333333333333333,0.4166666666666667,0.4166666666666667,0.5,0.5,0.5833333333333334,0.5833333333333334,0.75,0.75,1.0	0.0,0.0,0.1111111111111111,0.1111111111111111,0.2222222222222222,0.2222222222222222,0.4444444444444444,0.4444444444444444,0.8888888888888888,0.8888888888888888,1.0,1.0	1.6403010040563406,0.6403010040563406,0.6210098147793136,0.5408163510805024,0.5303298101502489,0.5274449907458238,0.5131834246798671,0.5083560601799045,0.4643558080594929,0.44712554820856104,0.4462269739798443,0.3779323401031842
CKMT1B	Anatomic_Site_Tumor(Categorical):Omentum	0.611111	0.0,0.0,0.25,0.25,0.3333333333333333,0.3333333333333333,0.4166666666666667,0.4166666666666667,0.5,0.5,0.5833333333333334,0.5833333333333334,1.0	0.0,0.1111111111111111,0.1111111111111111,0.2222222222222222,0.2222222222222222,0.4444444444444444,0.4444444444444444,0.5555555555555556,0.5555555555555556,0.7777777777777778,0.7777777777777778,1.0,1.0	1.6939798458210304,0.6939798458210304,0.6130458626901656,0.6027483720569543,0.6025031035492364,0.5792127597186489,0.5768772695108066,0.5629700870274905,0.5237895293289255,0.514409434630774,0.5086121708134724,0.4839795652379564,0.26018983622432407
PRKAR2A	Anatomic_Site_Tumor(Categorical):Omentum	0.509259	0.0,0.0,0.0,0.08333333333333333,0.08333333333333333,0.25,0.25,0.5,0.5,0.8333333333333334,0.8333333333333334,0.9166666666666666,0.9166666666666666,1.0	0.0,0.1111111111111111,0.2222222222222222,0.2222222222222222,0.3333333333333333,0.3333333333333333,0.4444444444444444,0.4444444444444444,0.5555555555555556,0.5555555555555556,0.6666666666666666,0.6666666666666666,1.0,1.0	1.713424621494069,0.713424621494069,0.6311652731995797,0.5999898753864025,0.591898936445044,0.5751237192723296,0.5664281392468251,0.5494167235963059,0.5490804872549384,0.5102887749516959,0.5080458549482604,0.49710481878145896,0.4771163967734692,0.437138975395646
DBI	Anatomic_Site_Tumor(Categorical):Omentum	0.37963	0.0,0.08333333333333333,0.5833333333333334,0.5833333333333334,0.6666666666666666,0.6666666666666666,1.0	0.0,0.0,0.0,0.5555555555555556,0.5555555555555556,1.0,1.0	1.603718017706477,0.6037180177064768,0.5613039008736603,0.5001511931042967,0.4977962320422638,0.45445739545615316,0.33496895797325993
NUTF2	Anatomic_Site_Tumor(Categorical):Omentum	0.481481	0.0,0.08333333333333333,0.16666666666666666,0.16666666666666666,0.25,0.25,0.3333333333333333,0.3333333333333333,0.5833333333333334,0.5833333333333334,0.6666666666666666,0.6666666666666666,0.75,0.75,0.8333333333333334,0.8333333333333334,1.0	0.0,0.0,0.0,0.1111111111111111,0.1111111111111111,0.3333333333333333,0.3333333333333333,0.4444444444444444,0.4444444444444444,0.5555555555555556,0.5555555555555556,0.6666666666666666,0.6666666666666666,0.7777777777777778,0.7777777777777778,1.0,1.0	1.7769970341757784,0.7769970341757785,0.7302387534456413,0.7268968137809602,0.7060367696379406,0.6424164895316236,0.6410513751063682,0.6278155709983346,0.5134261306089056,0.5098042217716799,0.5065912559696761,0.49420222283045684,0.4720045795065025,0.4654711123872313,0.44123038635903034,0.4185284421891804,0.02781994039480355
[truncated: 5,790 more rows]

## Sheet: Feature_Sets
Module	Source	Label	Features
Differential	Protein	S-U	SAFB;U2AF1L5;TTC3;PAX5;ATP5F1C;TBL1XR1;FUBP3;SELENOH;LYRM1;THRAP3;ZNF845;MSI2;STAU1;PHYH;GNL2;VDAC2;CTNNA1;STAM;SRFBP1;MKI67;HIST1H2AD;SSB;TMSB10;SMN2;LARP7;RPRD1B;CFAP298;PPA1;ZNF675;CDC5L;EEF1B2;TOP1;DNAJC8;HMGB2;CD2AP;PSAP;HIST4H4;TPR;ZC3H11A;CWC15;YTHDF2;LUC7L2;TRMT10C;KRR1;BCLAF1;DCDC2;ZNF829;ZC3H15;SPAG7;MPHOSPH6;RSL1D1;HNRNPUL2;IKZF2;FBL;U2SURP;PFDN4;PA2G4;IK;RRP15;DMAP1;SCNM1;FAM192A;ARGL…
[truncated: 7 more rows]

## Sheet: Protein-SD-KEGG
Gene_set	Term	Overlap	Adjusted P-value	Genes
[truncated: 62 more rows]

## Sheet: Protein-SU-KEGG
Gene_set	Term	Overlap	Adjusted P-value	Genes
[truncated: 9 more rows]
