# Supplementary material for: OmicsOne: associate omics data with phenotypes in one-click
Source: Clin Proteomics. 2021 Dec 11;18:29. doi: 10.1186/s12014-021-09334-w (PMC8903648; doi:10.1186/s12014-021-09334-w)
Supplement: Supplementary file 3 — Additional file 3: Table S2. The analysis results of OmicsOne applied on the glycoproteome dataset of HGSOC [file 12014_2021_9334_MOESM3_ESM.xlsx]

## Sheet: README
Table S2. OmicsOne results of LSCC
Sheet names	Description
PCA_Score	The scores of principal components(PCs) of principal component analysis (PCA)
PCA_Components	The feature components of the two PCs
Differential	The differential analysis of paired comparison of Tumor and NAT samples
Feature_Phenotype_Correlation	The spearman correlation between individual features and phenotypes
Feature_Phenotype_LR	The logistric regression model of individual features associated with phenotypes
Feature_Clustering	The clusters of features
Feature_Sets	The feature sets collected from the phenotype-associated feature discovery modules, including PCA, differential expression,feature clustering, and regression analysis
Glycoform-SD-KEGG	The enriched pathways using significantly up-regulated proteins in tumor comparing to NAT samples againt the KEGG (2016) database
Glycoform-SU-KEGG	The enriched pathways using significantly down-regulated proteins in tumor comparing to NAT samples againt the KEGG (2016) database
PCA_Score
Column names	Description
id	Sample ID
PC-1	Principal component 1
PC-2	Principal component 2
PCA_Comoponents
Column names	Description
Glycoform	Glycopeptide, defined as GeneName_PeptideStartSite_PeptideSequence_GlycositeNumber_GlycositePosition_Glycancomposition
PC-1	Principal component 1
PC-2	Principal component 2
Differential
Column names	Description
Feature	Glycoform
Log2FC(median)	median log2 fold change of paired samples
Wilcoxon(Paired)(Stats)	U-statistics of Wilcoxon signed rank test
Wilcoxon(Paired)(P-value)	P values of Wilcoxon signed rank test
FDR	Benjamini-Hocheberg adjusted P-values
"-log10(FDR)"	Signed Log10 of FDR
Significance	Significance: SD=Significantly down-regulated (log2FC <-1 and FDR <0.01), SU=Significantly up-regulated (log2FC > 1 and FDR <0.01), D= Down-regulated (log2FC <0 and FDR < 0.01) , U= Up-regulated(Log2FC>0 and FDR <0.01)
Feature_Clustering
Column names	Description
Glycoform	Glycopeptide, defined as GeneName_PeptideStartSite_PeptideSequence_GlycositeNumber_GlycositePosition_Glycancomposition
FeatureCluster	Cluster No. assigned to the features
Feature_Phenotype_Correlation
Column names	Description
Feature	Glycoform
Phenotype	Phenotype name
Correlation	Spearman correlation score
P-value	P value of correlation
Feature_Phenotype_LR
Column names	Description
Feature	Glycoform
Phenotype	Phenotype name
AUC	Area under ROC curve
FPR	False Positive Rate
TPR	True Positive Rate
Thresholds	Threshold values for class separation
Feature_Sets
Column names	Description
Module	Module name of OmicsOne to generate the feature sets
Source	Type of expression matrix applied in the analysis
Label	Type of results
Features	Genes or features involved in the results
Glycoform-SD-KEGG
Column names	Description
Gene_set	Database name
Term	Pathway/gene ontology (GO) term name
Overlap	The number of Genes or features ovaerlap in the pathway/GO term
Adjusted P-value	Benjamini-Hocheberg adjusted P-values of enrichment scores
Genes	Genes invovled in the pathwy/GO term
Glycoform-SU-KEGG
Column names	Description
Gene_set	Database name
Term	Pathway/gene ontology (GO) term name
Overlap	The number of Genes or features ovaerlap in the pathway/GO term
Adjusted P-value	Benjamini-Hocheberg adjusted P-values of enrichment scores
Genes	Genes invovled in the pathwy/GO term

## Sheet: PCA_Score
id	PC-1	PC-2
SPL 005	11.1634	4.3073
SPL 071	-11.8456	9.76215
SPL 002	6.39723	-4.88904
SPL 102	-11.5351	4.57183
SPL 043	5.81686	9.74401
SPL 032	3.00532	5.408
SPL 104	-1.29322	-9.22184
SPL 092	-8.11147	0.797935
SPL 012	-16	5.83446
SPL 059	8.78387	6.66898
SPL 010	0.664467	-6.42669
SPL 099	-3.94606	-0.960979
SPL 105	-2.63212	-5.72233
SPL 076	7.83281	-9.83655
SPL 049	6.87236	10.3113
SPL 064	-8.87166	5.15904
SPL 025	-11.33	4.46147
SPL 031	-0.056989	-7.73464
SPL 041	18.5541	0.517184
SPL 001	10.2371	-4.2455
SPL 066	2.06992	1.16507
SPL 056	16.7297	0.183446
SPL 017	-2.80701	-0.253212
SPL 033	-13.5334	2.28939
SPL 034	4.9075	-1.46646
SPL 018	1.45757	-5.06946
SPL 006	2.80338	-6.46506
SPL 011	3.77957	-8.26706
SPL 075	-10.8068	1.00982
SPL 013	6.1183	-7.77203
SPL 046	14.8766	2.77367
SPL 079	-12.8493	5.20986
SPL 044	9.12367	8.51339
SPL 019	4.03791	3.7164
SPL 027	-6.32603	3.10066
SPL 040	13.5206	3.55767
SPL 093	-5.36652	-10.1219
SPL 021	2.56875	-3.80466
SPL 053	21.2897	2.45251
SPL 004	-13.953	12.0377
SPL 077	-8.35781	-2.18571
SPL 055	15.3394	3.72812
SPL 009	-3.41184	-3.97994
SPL 072	0.388005	-6.80396
SPL 007	-6.10098	-2.06797
SPL 020	7.58857	-11.9443
SPL 100	-6.2073	-9.78551
SPL 073	-6.69016	-1.83137
SPL 081	-6.91371	-6.9773
SPL 054	13.1372	7.78447
SPL 038	6.95743	9.59307
SPL 068	2.89563	-10.7961
SPL 015	-12.8905	4.48355
SPL 087	4.97384	-5.0912
SPL 074	-14.1187	5.7662
SPL 103	-10.3068	-6.91108
SPL 080	-7.57151	-5.06376
SPL 026	-14.1217	3.29121
SPL 085	-1.94909	-7.67239
SPL 069	-5.76459	1.66989
SPL 045	16.4059	1.2972
SPL 016	3.14975	-8.1552
SPL 060	15.1912	5.38386
SPL 014	2.69139	-1.71021
SPL 094	-1.21685	-10.8095
SPL 097	-3.05322	4.46015
SPL 051	11.5569	10.5923
SPL 035	2.33602	-5.76421
SPL 028	-5.76062	13.7275
SPL 023	1.36678	1.87416
SPL 003	0.711213	-6.16846
SPL 067	-4.21749	-7.31663
SPL 061	16.4206	8.88318
SPL 098	-1.08622	-10.01
SPL 089	-7.92409	-0.578981
SPL 048	17.5887	-1.4375
SPL 106	0.345452	-6.40287
SPL 084	4.49277	-9.26275
SPL 109	17.1424	-9.42385
SPL 058	4.78388	5.27863
SPL 082	-8.79717	-0.753482
SPL 101	-16.1354	2.09894
SPL 008	-5.96059	2.80684
SPL 086	-14.892	1.96114
SPL 030	-9.15731	7.66997
SPL 037	-5.07738	2.08598
SPL 062	14.7201	2.29312
SPL 107	6.12442	2.84347
SPL 029	-1.01909	2.02609
SPL 088	-8.07075	-4.96308
SPL 083	-10.19	-7.42073
SPL 108	5.63214	6.38859
SPL 078	-5.58854	7.05987
SPL 057	6.60161	10.7029
SPL 063	8.90728	12.1306
SPL 036	0.347841	-3.06538
SPL 024	-9.219	-0.516091
SPL 070	3.39144	-12.9954
SPL 091	-14.1367	2.08121
SPL 022	-9.59175	9.82437
SPL 090	-2.11476	1.01302
SPL 096	-18.1294	2.56004
SPL 095	-9.62401	-0.655273
SPL 065	-1.99928	-4.294
SPL 052	11.5111	1.74125
SPL 042	13.3212	6.41754

## Sheet: PCA_Components
Glycoform	PC-1	PC-2
ADAM10_277_INTTADEKDPTNPFR_1_278_N2H9F0S0G0	-0.0385927	0.0599388
AFM_28_DIENFNSTQK_1_33_N4H5F0S1G0	0.0765986	0.0522
AHSG_145_VCQDCPLLAPLNDTR_1_156_N4H5F0S0G0	0.0747605	0.0232581
AHSG_145_VCQDCPLLAPLNDTR_1_156_N4H5F0S1G0	0.0794358	-0.0132562
AHSG_145_VCQDCPLLAPLNDTR_1_156_N4H5F0S2G0	0.074145	-0.0257432
AHSG_145_VCQDCPLLAPLNDTR_1_156_N4H6F1S0G0	0.0695533	-0.00861022
AHSG_145_VCQDCPLLAPLNDTR_1_156_N4H6F1S1G0	0.0326893	-0.0541602
AHSG_166_AALAAFNAQNNGSNFQLEEISR_1_176_N4H5F2S1G0	0.0685236	-0.0299201
APMAP_157_AGPNGTLFVADAYK_1_160_N2H5F0S0G0	0.00480493	0.0480322
APOH_251_LGNWSAMPSCK_1_253_N4H5F0S0G0	0.0642991	-0.0110503
APOH_251_LGNWSAMPSCK_1_253_N4H5F0S1G0	0.0599211	-0.0317774
APOH_251_LGNWSAMPSCK_1_253_N4H5F0S2G0	0.0481803	-0.0534824
ASAH1_271_TVLENSTSYEEAK_1_275_N2H6F0S0G0	-0.0397884	-0.0467625
ASAH1_271_TVLENSTSYEEAK_1_275_N2H7F0S0G0	-0.0474688	-0.0340075
ASAH1_271_TVLENSTSYEEAK_1_275_N2H8F0S0G0	-0.0453183	-0.0346353
ASPH_442_LVQLFPNDTSLK_1_448_N2H6F0S0G0	-0.00157494	-0.0121359
ASPN_276_ITDIENGSLANIPR_1_281_N4H5F1S0G0	0.0782395	0.0148731
BCAM_437_TQNFTLLVQGSPELK_1_439_N2H5F0S0G0	-0.0277389	-0.00468575
BGN_267_MIENGSLSFLPTLR_1_270_N4H5F1S0G0	0.0870478	-0.0318292
C3_74_TVLTPATNHMGNVTFTIPANR_1_85_N2H5F0S0G0	0.0847668	0.0113443
C3_74_TVLTPATNHMGNVTFTIPANR_1_85_N2H6F0S0G0	0.0749925	0.0297933
C3_74_TVLTPATNHMGNVTFTIPANR_1_85_N2H7F0S0G0	0.0688878	0.00854123
C3_74_TVLTPATNHMGNVTFTIPANR_1_85_N3H5F0S0G0	0.0678869	0.0180064
C4BPB_60_TLFCNASK_1_64_N4H5F0S1G0	0.0769401	0.0155688
C6_322_VLNFTTK_1_324_N4H5F0S0G0	0.07756	0.0204589
C6_322_VLNFTTK_1_324_N4H5F0S1G0	0.0747043	-0.00970915
C6_322_VLNFTTK_1_324_N4H5F0S2G0	0.0669079	-0.0184972
CD109_245_HLNGTITAK_1_247_N2H7F0S0G0	-0.00308731	-0.0562145
CD109_245_HLNGTITAK_1_247_N2H8F0S0G0	-0.0434556	-0.0497032
CD14_151_NVSWATGR_1_151_N4H5F0S0G0	0.0689216	0.0556437
CFI_491_LISNCSK_1_494_N4H5F0S0G0	0.063721	0.0368945
CFI_491_LISNCSK_1_494_N4H5F0S1G0	0.0600567	0.0551572
CFI_491_LISNCSK_1_494_N4H5F0S2G0	0.0434531	0.0398054
CLPTM1L_89_TVNVSVPK_1_91_N2H6F0S0G0	0.0496648	0.0957239
CLU_372_LANLTQGEDQYYLR_1_374_N4H5F0S1G0	0.0426783	0.00473162
COL12A1_2432_MLEAYNLTEK_1_2437_N2H5F0S0G0	0.0342641	-0.00129651
COL12A1_2432_MLEAYNLTEK_1_2437_N2H8F0S0G0	0.01925	-0.00947205
COL12A1_2432_MLEAYNLTEK_1_2437_N2H9F0S0G0	0.0147097	-0.03496
COL12A1_2432_MLEAYNLTEK_1_2437_N3H5F0S0G0	0.049523	-0.0385907
COL12A1_2432_MLEAYNLTEK_1_2437_N4H4F0S0G0	0.0784151	-0.00958387
COL12A1_2432_MLEAYNLTEK_1_2437_N4H5F0S0G0	0.0556611	-0.00172608
COL12A1_2585_EAGNITTDGYEILGK_1_2588_N4H4F1S0G0	0.0586586	-0.0206905
COL12A1_2585_EAGNITTDGYEILGK_1_2588_N4H5F1S0G0	0.0308676	-0.0462323
COL12A1_2585_EAGNITTDGYEILGK_1_2588_N4H5F1S1G0	0.0449865	-0.0333293
COL14A1_368_SFMVNWTHAPGNVEK_1_372_N4H5F0S0G0	0.0764861	0.0647324
COL1A1_1357_LMSTEASQNITYHCK_1_1365_N2H6F0S0G0	0.0222355	-0.0837899
COL1A1_1362_ASQNITYHCK_1_1365_N2H6F0S0G0	-0.0107297	-0.100613
COL5A2_1350_EASQNITYICK_1_1354_N2H6F0S0G0	0.0119894	-0.107687
COL6A1_212_NFTAADWGQSR_1_212_N4H5F1S0G0	0.061855	0.0727733
COL6A1_804_NVTAQICIDK_1_804_N2H5F0S0G0	0.054166	0.0748676
COL6A1_804_NVTAQICIDK_1_804_N2H6F0S0G0	0.0320894	0.0646255
COL6A1_804_NVTAQICIDK_1_804_N3H4F0S0G0	0.0748496	0.0729571
COL6A1_804_NVTAQICIDK_1_804_N3H4F0S1G0	0.0713492	0.0489264
COL6A1_804_NVTAQICIDK_1_804_N3H6F0S0G0	0.0701042	0.0784036
COL6A1_804_NVTAQICIDK_1_804_N3H6F0S1G0	0.0479446	0.0825612
COL6A2_131_GTFTDCALANMTEQIR_1_140_N4H5F0S0G0	0.0740188	0.0688265
COL6A2_785_NMTLFSDLVAEK_1_785_N4H5F0S0G0	0.0647317	0.0532286
COL6A2_785_NMTLFSDLVAEK_1_785_N4H5F1S0G0	0.0624686	0.062301
CP_754_ELHHLQEQNVSNAFLDK_1_762_N4H5F0S1G0	0.0745665	0.0377003
CP_754_ELHHLQEQNVSNAFLDK_1_762_N4H5F0S2G0	0.0571596	0.0363141
CREG1_159_VNETEMDIAK_1_160_N2H6F0S0G0	-0.00607767	-0.0226318
CTSC_51_DVNCSVMGPQEK_1_53_N2H6F0S0G0	-0.0530581	-0.0277681
CTSC_51_DVNCSVMGPQEK_1_53_N2H7F0S0G0	-0.0420522	-0.0249713
CTSD_257_GSLSYLNVTR_1_263_N2H3F1S0G0	0.0130915	-0.00790655
CTSD_257_GSLSYLNVTR_1_263_N2H4F0S0G0	-0.0212587	-0.0565033
CTSD_257_GSLSYLNVTR_1_263_N2H5F0S0G0	-0.0466456	-0.0549458
CTSD_257_GSLSYLNVTR_1_263_N2H5F1S0G0	-0.0347094	-0.0101421
CTSD_257_GSLSYLNVTR_1_263_N2H6F0S0G0	-0.0444521	-0.0379082
CTSD_257_GSLSYLNVTR_1_263_N2H7F0S0G0	-0.0310538	-0.0540394
CTSL_217_YSVANDTGFVDIPK_1_221_N2H5F0S0G0	-0.026559	-0.0764334
CTSZ_184_NYTLWR_1_184_N2H5F0S0G0	0.0220743	-0.00528869
DCN_207_IADTNITSIPQGLPPSLTELHLDGNK_1_211_N2H5F0S0G0	0.0665986	-0.044011
DCN_207_IADTNITSIPQGLPPSLTELHLDGNK_1_211_N2H6F0S0G0	0.0520101	-0.0711216
DCN_207_IADTNITSIPQGLPPSLTELHLDGNK_1_211_N2H7F0S0G0	0.0442331	-0.100703
DCN_207_IADTNITSIPQGLPPSLTELHLDGNK_1_211_N3H3F0S0G0	0.0795858	0.00139945
DCN_207_IADTNITSIPQGLPPSLTELHLDGNK_1_211_N3H4F0S0G0	0.0877764	-0.0387027
DCN_207_IADTNITSIPQGLPPSLTELHLDGNK_1_211_N3H4F0S1G0	0.0748509	-0.0556008
DCN_207_IADTNITSIPQGLPPSLTELHLDGNK_1_211_N3H5F0S0G0	0.0860375	-0.0372957
DCN_207_IADTNITSIPQGLPPSLTELHLDGNK_1_211_N3H5F0S1G0	0.0826958	-0.037794
DCN_207_IADTNITSIPQGLPPSLTELHLDGNK_1_211_N3H5F1S0G0	0.0634624	-0.030306
DCN_207_IADTNITSIPQGLPPSLTELHLDGNK_1_211_N3H6F0S0G0	0.0817443	-0.0299763
DCN_207_IADTNITSIPQGLPPSLTELHLDGNK_1_211_N3H6F0S1G0	0.0654203	-0.0355197
DCN_207_IADTNITSIPQGLPPSLTELHLDGNK_1_211_N4H4F0S0G0	0.0902493	0.00630761
DCN_207_IADTNITSIPQGLPPSLTELHLDGNK_1_211_N4H4F0S1G0	0.0797731	-0.00575365
DCN_207_IADTNITSIPQGLPPSLTELHLDGNK_1_211_N4H5F0S0G0	0.086712	-0.0237336
DCN_207_IADTNITSIPQGLPPSLTELHLDGNK_1_211_N4H5F0S1G0	0.0830846	-0.0522136
DCN_207_IADTNITSIPQGLPPSLTELHLDGNK_1_211_N4H5F1S0G0	0.0791641	-0.0296184
DCN_207_IADTNITSIPQGLPPSLTELHLDGNK_1_211_N4H5F2S0G0	0.084172	-0.0199864
DCN_207_IADTNITSIPQGLPPSLTELHLDGNK_1_211_N4H6F1S0G0	0.0808539	-0.0211079
DCN_207_IADTNITSIPQGLPPSLTELHLDGNK_1_211_N5H4F0S0G0	0.0849109	-0.0207728
DCN_207_IADTNITSIPQGLPPSLTELHLDGNK_1_211_N5H4F1S0G0	0.0815281	-0.0368881
DCN_207_IADTNITSIPQGLPPSLTELHLDGNK_1_211_N6H3F1S0G0	0.0852542	-0.0301255
DCN_207_IADTNITSIPQGLPPSLTELHLDGNK_1_211_N6H3F1S1G0	0.0691691	-0.0791876
DCN_207_IADTNITSIPQGLPPSLTELHLDGNK_1_211_N6H3F3S0G0	0.0780445	-0.0592738
DCN_250_LGLSFNSISAVDNGSLANTPHLR_1_262_N4H5F1S1G0	0.0807584	-0.045839
DCN_250_LGLSFNSISAVDNGSLANTPHLR_1_262_N4H5F3S0G0	0.0646208	-0.0952348
EMILIN1_790_LGALNSSLQLLEDR_1_794_N4H5F0S0G0	0.0748195	-0.0563533
EMILIN1_790_LGALNSSLQLLEDR_1_794_N4H5F0S1G0	0.0543614	-0.0648957
EMILIN1_790_LGALNSSLQLLEDR_1_794_N4H5F1S0G0	0.079893	-0.00208219
EPX_347_ALLPFDNLHDDPCLLTNR_1_363_N2H4F0S0G0	0.0447483	0.0492566
EPX_347_ALLPFDNLHDDPCLLTNR_1_363_N2H5F0S0G0	0.0420339	0.0621606
EPX_347_ALLPFDNLHDDPCLLTNR_1_363_N2H6F0S0G0	0.0443621	0.0674728
ERLIN1_108_NYTADYDK_1_108_N2H6F0S0G0	0.0300582	0.106601
ERLIN1_108_NYTADYDK_1_108_N2H8F0S0G0	-0.0359742	0.0879059
ERLIN1_108_NYTADYDK_1_108_N2H9F0S0G0	-0.0304464	0.0845347
ERO1A_277_WGHNITEFQQR_1_280_N2H6F0S0G0	-0.0108943	0.0343615
F2_136_YPHKPEINSTTHPGADLQENFCR_1_143_N4H5F0S1G0	0.0772115	0.0366644
F2_136_YPHKPEINSTTHPGADLQENFCR_1_143_N4H5F0S2G0	0.0477466	0.0298383
F2_136_YPHKPEINSTTHPGADLQENFCR_1_143_N6H3F3S0G0	0.078864	0.0377927
FAP_46_DILNGTFSYK_1_49_N2H5F0S0G0	0.0646507	-0.0722506
FGB_377_GTAGNALMDGASQLMGENR_1_394_N4H5F0S0G0	0.0705993	0.0562893
FGB_377_GTAGNALMDGASQLMGENR_1_394_N4H5F0S1G0	0.063275	0.0354997
FGB_377_GTAGNALMDGASQLMGENR_1_394_N4H5F0S2G0	0.0618907	0.0249197
FGB_377_GTAGNALMDGASQLMGENR_1_394_N4H6F1S0G0	0.0726966	0.0438952
FGG_62_VDKDLQSLEDILHQVENK_1_78_N3H4F0S0G0	0.0483843	0.0495471
FGG_62_VDKDLQSLEDILHQVENK_1_78_N3H4F0S1G0	0.0449525	0.0392261
FGG_62_VDKDLQSLEDILHQVENK_1_78_N4H4F0S0G0	0.0471421	0.0337452
FGG_62_VDKDLQSLEDILHQVENK_1_78_N4H4F0S1G0	0.0257025	0.0301388
FGG_62_VDKDLQSLEDILHQVENK_1_78_N4H5F0S0G0	0.0462987	0.0473655
FGG_62_VDKDLQSLEDILHQVENK_1_78_N4H5F0S1G0	0.0369035	0.037641
FGG_62_VDKDLQSLEDILHQVENK_1_78_N4H5F0S2G0	0.0260929	0.0300941
FGG_62_VDKDLQSLEDILHQVENK_1_78_N4H5F1S0G0	0.046095	0.0552224
FGG_62_VDKDLQSLEDILHQVENK_1_78_N6H3F1S1G0	0.0381045	0.0342447
FGG_62_VDKDLQSLEDILHQVENK_1_78_N6H3F3S0G0	0.0418094	0.038048
FGG_65_DLQSLEDILHQVENK_1_78_N4H4F0S0G0	0.0469748	0.0321691
FGG_65_DLQSLEDILHQVENK_1_78_N4H5F0S0G0	0.0460781	0.042172
FGG_65_DLQSLEDILHQVENK_1_78_N4H5F1S0G0	0.0519823	0.0446714
FGG_65_DLQSLEDILHQVENK_1_78_N4H5F1S1G0	0.0393968	0.0218155
FGG_65_DLQSLEDILHQVENK_1_78_N6H3F1S1G0	0.0397075	0.0369785
FGG_65_DLQSLEDILHQVENK_1_78_N6H3F3S0G0	0.036653	0.030892
FKBP10_179_YHYNGTLLDGTSFDTSYSK_1_182_N2H8F0S0G0	-0.0249195	-0.0230424
FKBP10_179_YHYNGTLLDGTSFDTSYSK_1_182_N4H6F1S0G0	-0.0113198	-0.0201281
FKBP10_67_YHYNGTFEDGK_1_70_N2H6F0S0G0	-0.043317	-0.068224
FKBP10_67_YHYNGTFEDGK_1_70_N2H8F0S0G0	-0.0558886	-0.0731225
FN1_516_DQCIVDDITYNVNDTFHK_1_528_N4H4F1S0G0	0.0411272	-0.100281
FN1_516_DQCIVDDITYNVNDTFHK_1_528_N4H5F0S0G0	0.0776064	-0.021891
FN1_516_DQCIVDDITYNVNDTFHK_1_528_N4H5F0S1G0	0.0731344	0.0021545
FN1_516_DQCIVDDITYNVNDTFHK_1_528_N4H5F0S2G0	0.065415	-0.00183174
FN1_516_DQCIVDDITYNVNDTFHK_1_528_N4H5F1S0G0	0.0284454	-0.0938957
FN1_516_DQCIVDDITYNVNDTFHK_1_528_N4H5F1S1G0	0.0200757	-0.115397
FN1_516_DQCIVDDITYNVNDTFHK_1_528_N6H3F2S0G0	0.0466677	-0.103147
FN1_534_RHEEGHMLNCTCFGQGR_1_542_N2H5F0S0G0	0.0340239	-0.0681642
FN1_534_RHEEGHMLNCTCFGQGR_1_542_N4H4F1S0G0	0.059296	-0.0441231
FN1_534_RHEEGHMLNCTCFGQGR_1_542_N4H5F0S0G0	0.0321249	-0.0834847
FN1_534_RHEEGHMLNCTCFGQGR_1_542_N4H5F1S0G0	0.0195368	-0.095869
FN1_535_HEEGHMLNCTCFGQGR_1_542_N3H4F1S0G0	0.0430149	-0.0716357
FN1_535_HEEGHMLNCTCFGQGR_1_542_N4H4F1S0G0	0.014237	-0.108945
FN1_535_HEEGHMLNCTCFGQGR_1_542_N4H5F0S1G0	0.0504965	-0.0451818
FN1_535_HEEGHMLNCTCFGQGR_1_542_N5H4F0S0G0	0.0154855	-0.0965178
FN1_997_LDAPTNLQFVNETDSTVLVR_1_1007_N4H4F1S0G0	0.0603724	-0.0708751
FN1_997_LDAPTNLQFVNETDSTVLVR_1_1007_N4H5F0S2G0	0.073346	-0.0107845
FN1_997_LDAPTNLQFVNETDSTVLVR_1_1007_N4H5F1S0G0	0.0343787	-0.098228
FN1_997_LDAPTNLQFVNETDSTVLVR_1_1007_N4H6F1S1G0	0.0514593	-0.0127737
FN1_997_LDAPTNLQFVNETDSTVLVR_1_1007_N5H4F1S0G0	0.051126	-0.0798516
GAA_465_GVFITNETGQPLIGK_1_470_N2H5F0S0G0	-0.0215196	0.0433368
GAA_465_GVFITNETGQPLIGK_1_470_N2H6F0S0G0	-0.0396794	0.0367872
GAA_465_GVFITNETGQPLIGK_1_470_N2H7F0S0G0	-0.00595409	0.0305002
GANAB_78_VNLTLGSIWDK_1_79_N2H6F0S0G0	-0.00208445	0.094255
GGH_203_NFTMNEK_1_203_N2H6F0S0G0	-0.0368236	-0.0502791
GNS_356_GPGIKPNQTSK_1_362_N2H6F0S0G0	-0.0663289	-0.0333692
GNS_356_GPGIKPNQTSK_1_362_N2H7F0S0G0	-0.0696123	-0.0622929
GNS_402_GASNLTWR_1_405_N2H5F0S0G0	-0.0164357	-0.00549726
HEXA_149_SAEGTFFINK_1_157_N2H7F0S0G0	-0.0380683	-0.0237685
HLA-DRA_137_FTPPVVNVTWLR_1_143_N2H5F0S0G0	-0.0314092	-0.0301058
HLA-DRA_137_FTPPVVNVTWLR_1_143_N2H6F0S0G0	-0.0357761	-0.0250313
HLA-DRA_137_FTPPVVNVTWLR_1_143_N2H7F0S0G0	-0.0253097	-0.00176492
HLA-DRA_137_FTPPVVNVTWLR_1_143_N2H8F0S0G0	-0.0368633	-0.0220705
HLA-DRA_137_FTPPVVNVTWLR_1_143_N2H9F0S0G0	0.00901083	-0.00381752
HPR_121_MVSHHNLTTGATLINEQWLLTTAK_1_126_N4H5F0S0G0	0.0491832	-0.0325734
HPR_121_MVSHHNLTTGATLINEQWLLTTAK_1_126_N4H5F0S1G0	0.0346589	-0.0516651
HPR_121_MVSHHNLTTGATLINEQWLLTTAK_1_126_N4H5F0S2G0	0.0147783	-0.0586013
HPR_121_MVSHHNLTTGATLINEQWLLTTAK_1_126_N6H3F1S0G0	0.0457443	-0.0367221
HPR_121_MVSHHNLTTGATLINEQWLLTTAK_1_126_N6H3F3S0G0	0.0333417	-0.0625113
HPR_121_MVSHHNLTTGATLINEQWLLTTAK_1_126_N6H4F2S0G0	0.0443977	-0.0573084
HPR_121_MVSHHNLTTGATLINEQWLLTTAK_1_126_N8H5F0S0G0	0.0235341	-0.058303
HPR_121_MVSHHNLTTGATLINEQWLLTTAK_1_126_N9H4F0S0G0	0.0295288	-0.064918
HPR_9_NLFLNHSENATAK_1_17_N4H5F0S1G0	0.0636971	0.0228056
HPX_181_SWPAVGNCSSALR_1_187_N4H5F0S0G0	0.0790195	0.023078
HPX_181_SWPAVGNCSSALR_1_187_N4H5F0S1G0	0.0676985	0.0339246
HPX_181_SWPAVGNCSSALR_1_187_N4H5F0S2G0	0.0256548	-0.00548324
HPX_447_ALPQPQNVTSLLGCTH_1_453_N4H5F0S0G0	0.0837178	0.0111659
HPX_447_ALPQPQNVTSLLGCTH_1_453_N4H5F0S1G0	0.0804125	-0.0105159
HPX_447_ALPQPQNVTSLLGCTH_1_453_N4H5F0S2G0	0.0620408	-0.032312
HPX_447_ALPQPQNVTSLLGCTH_1_453_N4H6F1S0G0	0.0750748	-0.00293396
HPX_447_ALPQPQNVTSLLGCTH_1_453_N6H3F3S0G0	0.0635997	-0.0333949
HP_236_VVLHPNYSQVDIGLIK_1_241_N3H4F0S1G0	0.0341752	-0.0710845
HP_236_VVLHPNYSQVDIGLIK_1_241_N4H4F2S1G0	0.050843	0.00486336
HP_236_VVLHPNYSQVDIGLIK_1_241_N4H5F0S0G0	0.0225574	-0.0607737
HP_236_VVLHPNYSQVDIGLIK_1_241_N4H5F0S1G0	0.022435	-0.0677169
HP_236_VVLHPNYSQVDIGLIK_1_241_N4H5F0S2G0	-0.00349437	-0.0823303
HP_236_VVLHPNYSQVDIGLIK_1_241_N4H5F1S2G0	0.011964	-0.0412317
HP_236_VVLHPNYSQVDIGLIK_1_241_N4H6F1S0G0	0.0467538	-0.0450818
HP_236_VVLHPNYSQVDIGLIK_1_241_N4H6F1S1G0	0.00472179	-0.0795932
HP_236_VVLHPNYSQVDIGLIK_1_241_N5H6F0S0G0	0.0351149	-0.0490111
HP_236_VVLHPNYSQVDIGLIK_1_241_N5H6F0S2G0	0.0158357	-0.0728573
HP_236_VVLHPNYSQVDIGLIK_1_241_N6H3F1S0G0	0.0246032	-0.0667746
HP_236_VVLHPNYSQVDIGLIK_1_241_N6H3F1S1G0	0.0337818	-0.0653151
HP_236_VVLHPNYSQVDIGLIK_1_241_N6H3F1S2G0	0.0069115	-0.0840245
HP_236_VVLHPNYSQVDIGLIK_1_241_N6H3F3S0G0	0.0244027	-0.0712744
HP_236_VVLHPNYSQVDIGLIK_1_241_N7H4F1S0G0	0.0536425	-0.0258097
HRG_121_VIDFNCTTSSVSSALANTK_1_125_N4H5F0S1G0	0.0621688	-0.0112288
HSP90B1_215_HNNDTQHIWESDSNEFSVIADPR_1_217_N2H6F0S0G0	0.0369605	0.0116209
HSP90B1_52_EEEAIQLDGLNASQIR_1_62_N2H3F1S0G0	0.0690226	0.0203371
HSP90B1_52_EEEAIQLDGLNASQIR_1_62_N2H5F0S0G0	0.027618	0.000936606
HSP90B1_52_EEEAIQLDGLNASQIR_1_62_N2H6F0S0G0	-0.0138663	-0.0109734
HSPG2_3825_IQGEEIVFHDLNLTAHGISHCPTCR_1_3836_N4H5F1S1G0	0.0749297	-0.0293191
HSPG2_86_ALVNFTR_1_89_N4H5F0S0G0	0.0828189	0.0198045
HYOU1_510_VFGSQNLTTVK_1_515_N2H6F0S0G0	-0.0486051	-0.0807006
HYOU1_510_VFGSQNLTTVK_1_515_N2H7F0S0G0	-0.0529788	-0.0529781
HYOU1_510_VFGSQNLTTVK_1_515_N2H9F0S0G0	-0.0639921	-0.0801765
HYOU1_595_ENGTDTVQEEEESPAEGSK_1_596_N2H3F1S0G0	-0.0447672	-0.0234726
HYOU1_595_ENGTDTVQEEEESPAEGSK_1_596_N2H5F0S0G0	-0.0722235	-0.0375527
HYOU1_595_ENGTDTVQEEEESPAEGSK_1_596_N2H6F0S0G0	-0.066073	-0.0401695
HYOU1_822_LSALDNLLNHSSMFLK_1_830_N2H6F0S0G0	-0.0406113	-0.0320439
HYOU1_822_LSALDNLLNHSSMFLK_1_830_N2H8F0S0G0	-0.0492798	-0.0407046
HYOU1_860_VINETWAWK_1_862_N2H6F0S0G0	-0.0584061	-0.0551214
HYOU1_860_VINETWAWK_1_862_N2H7F0S0G0	-0.0344927	-0.0459121
HYOU1_860_VINETWAWK_1_862_N2H8F0S0G0	-0.0352394	-0.0599055
HYOU1_869_NATLAEQAK_1_869_N2H7F0S0G0	-0.064352	-0.0658395
HYOU1_869_NATLAEQAK_1_869_N2H9F0S0G0	-0.0702879	-0.0674478
HYOU1_869_NATLAEQAK_1_869_N4H3F0S2G0	-0.0448011	-0.0383282
HYOU1_926_AEPPLNASASDQGEK_1_931_N2H5F0S0G0	-0.057876	-0.0429509
HYOU1_926_AEPPLNASASDQGEK_1_931_N2H6F0S0G0	-0.0793767	-0.0550039
HYOU1_926_AEPPLNASASDQGEK_1_931_N2H8F0S0G0	-0.073515	-0.0455914
IL4I1_127_LCQGLGLNLTK_1_134_N2H6F0S0G0	0.00491626	0.0056502
IL4I1_127_LCQGLGLNLTK_1_134_N2H7F0S0G0	-0.0258695	-0.0242206
ITGA6_283_ANHSGAVVLLK_1_284_N2H6F0S0G0	-0.00692273	0.0108982
ITGA6_283_ANHSGAVVLLK_1_284_N2H7F0S0G0	-0.00158124	0.053778
ITGAV_896_ENQNHSYSLK_1_899_N2H6F0S0G0	-0.0129896	-0.0238933
LAMA4_736_LITEEANR_1_742_N5H4F1S0G0	0.0743458	0.0395079
LAMA5_84_LVGGPVAGGDPNQTIR_1_95_N2H5F0S0G0	0.0520004	0.102631
LAMC1_1203_TANDTSTEAYNLLLR_1_1205_N2H5F0S0G0	0.060747	0.0769881
LAMC1_1241_NISQDLEK_1_1241_N2H8F0S0G0	-0.0259642	-0.00974542
LAMC1_1241_NISQDLEK_1_1241_N4H5F1S0G0	0.0709878	0.0548139
LAMC1_1241_NISQDLEK_1_1241_N5H4F1S0G0	0.0492804	0.0771353
LAMC1_1241_NISQDLEK_1_1241_N5H5F1S0G0	0.0729212	0.0636692
LAMC1_647_LLNNLTSIK_1_650_N2H6F0S0G0	0.0579741	-0.00333279
LAMC1_647_LLNNLTSIK_1_650_N2H8F0S0G0	0.033336	0.027835
LAMP1_255_LLNINPNK_1_261_N2H5F0S0G0	-0.0219322	0.0146097
LAMP1_255_LLNINPNK_1_261_N3H4F1S0G0	0.0295833	0.00946354
LAMP1_255_LLNINPNK_1_261_N3H5F1S0G0	0.0500291	0.00990677
LAMP1_255_LLNINPNK_1_261_N3H6F1S0G0	0.0437253	0.0399498
LAMP1_255_LLNINPNK_1_261_N4H5F1S0G0	0.0659706	0.0245091
LAMP1_97_GHTLTLNFTR_1_103_N2H6F0S0G0	-0.0616245	-0.0201295
LAMP1_97_GHTLTLNFTR_1_103_N2H7F0S0G0	-0.0536213	-0.0216035
LAMP1_97_GHTLTLNFTR_1_103_N3H5F0S0G0	0.0487376	0.0152608
LAMP1_97_GHTLTLNFTR_1_103_N3H6F0S0G0	0.0245859	0.00120112
LAMP1_97_GHTLTLNFTR_1_103_N3H6F0S1G0	0.0331666	0.0309564
LAMP2_352_VQPFNVTQGK_1_356_N3H6F0S1G0	-0.0108524	-0.012346
LAMP2_352_VQPFNVTQGK_1_356_N4H5F0S0G0	0.0711581	-0.00168245
LAMP2_352_VQPFNVTQGK_1_356_N4H5F0S1G0	0.0453392	0.00997762
LGALS3BP_118_DAGVVCTNETR_1_125_N3H4F1S1G0	-0.0125921	0.016774
LGALS3BP_396_GLNLTEDTYKPR_1_398_N2H8F0S0G0	-0.0385584	-0.0191131
LGALS3BP_396_GLNLTEDTYKPR_1_398_N2H9F0S0G0	-0.0272969	0.0011922
LGALS3BP_542_AAIPSALDTNSSK_1_551_N2H8F0S0G0	-0.0160556	-0.00452727
LGALS3BP_542_AAIPSALDTNSSK_1_551_N2H9F0S0G0	-0.0490511	-0.015656
LGALS3BP_542_AAIPSALDTNSSK_1_551_N3H4F1S1G0	-0.0107577	-0.00375531
LGALS3BP_542_AAIPSALDTNSSK_1_551_N4H5F1S0G0	0.0394732	-0.0266189
LGALS3BP_64_ALGFENATQALGR_1_69_N2H3F1S0G0	0.0137881	-0.00992741
LGALS3BP_64_ALGFENATQALGR_1_69_N2H9F0S0G0	-0.0301285	-0.0285071
LGMN_165_DLNETIHYMYK_1_167_N2H6F0S0G0	-0.0342944	-0.0828365
LGMN_165_DLNETIHYMYK_1_167_N2H7F0S0G0	-0.0307613	-0.0935851
LRP1_3948_GVTHLNISGLK_1_3953_N4H5F1S0G0	0.0736559	-0.00286228
LRP1_3948_GVTHLNISGLK_1_3953_N4H5F1S1G0	0.0634111	-0.0153414
LTBP2_414_DECWCPANSTGK_1_421_N4H5F1S0G0	0.0274051	-0.0921094
LUM_120_KLHINHNNLTESVGPLPK_1_127_N4H5F1S1G0	0.0772959	-0.0474983
LUM_121_LHINHNNLTESVGPLPK_1_127_N4H4F2S1G0	0.0564673	-0.0472199
LUM_121_LHINHNNLTESVGPLPK_1_127_N4H5F1S0G0	0.0905982	-0.0276867
LUM_121_LHINHNNLTESVGPLPK_1_127_N4H5F1S1G0	0.0727409	-0.0702544
LUM_121_LHINHNNLTESVGPLPK_1_127_N4H5F1S2G0	0.0670689	-0.0625258
LUM_121_LHINHNNLTESVGPLPK_1_127_N4H5F3S0G0	0.0680527	-0.0740914
LUM_121_LHINHNNLTESVGPLPK_1_127_N5H5F1S0G0	0.0794819	-0.0202781
LUM_121_LHINHNNLTESVGPLPK_1_127_N5H6F1S0G0	0.0832963	-0.00600658
LUM_121_LHINHNNLTESVGPLPK_1_127_N5H6F1S1G0	0.0774772	-0.0144731
LUM_121_LHINHNNLTESVGPLPK_1_127_N5H6F3S0G0	0.0811083	-0.0181182
LUM_121_LHINHNNLTESVGPLPK_1_127_N6H3F2S0G0	0.0903264	-0.0376241
LUM_121_LHINHNNLTESVGPLPK_1_127_N6H3F2S1G0	0.0829893	-0.0431228
LUM_121_LHINHNNLTESVGPLPK_1_127_N6H7F0S0G0	0.0781032	-0.0490769
LUM_121_LHINHNNLTESVGPLPK_1_127_N8H5F1S0G0	0.0803665	-0.0526275
M6PR_52_LKPLFNK_1_57_N2H6F0S0G0	-0.0197343	0.0765682
M6PR_52_LKPLFNK_1_57_N2H7F0S0G0	-0.0347465	0.0661289
M6PR_52_LKPLFNK_1_57_N2H8F0S0G0	-0.0270633	0.080155
MFAP4_130_VDLEDFENNTAYAK_1_137_N4H5F1S0G0	0.0698262	0.0185751
MFAP4_86_FNGSVSFFR_1_87_N2H6F0S0G0	0.0479832	0.00208753
MFAP5_79_NTTAECWDEK_1_79_N4H5F1S0G0	0.0716359	0.0400938
MXRA5_1730_LPFFTNK_1_1735_N4H5F1S0G0	0.0591225	-0.0868005
MXRA5_1730_LPFFTNK_1_1735_N4H5F1S1G0	0.0519219	-0.0927279
MXRA5_2200_VFANGTLVVK_1_2203_N2H5F0S0G0	0.0180235	-0.118062
MXRA5_2200_VFANGTLVVK_1_2203_N2H6F0S0G0	0.0145839	-0.123706
MXRA5_2200_VFANGTLVVK_1_2203_N2H7F0S0G0	0.0190324	-0.113649
MXRA5_2495_ITVHGNGSLDIR_1_2500_N2H5F0S0G0	0.0472226	-0.0764666
MXRA5_2495_ITVHGNGSLDIR_1_2500_N2H6F0S0G0	0.0594603	-0.0564565
MXRA5_2495_ITVHGNGSLDIR_1_2500_N3H5F0S0G0	0.0568945	-0.0518962
MXRA5_2688_VSLLDNGTLTVR_1_2693_N2H5F0S0G0	0.0518231	-0.0832413
NCSTN_40_IYIPLNK_1_45_N2H9F0S0G0	0.00566975	0.0370349
NCSTN_435_NISGVVLADHSGAFHNK_1_435_N2H6F0S0G0	0.0410175	0.0583428
NID2_700_IHQNITYQVCR_1_703_N4H5F1S0G0	0.0414893	-0.0573052
ORM1_58_SVQEIQATFFYFTPNK_1_72_N5H6F0S1G0	0.0379923	-0.0422992
PCYOX1_182_LLHALGGDDFLGMLNR_1_196_N2H6F0S0G0	0.0373223	0.0545085
PCYOX1_182_LLHALGGDDFLGMLNR_1_196_N2H8F0S0G0	0.0351753	0.0614201
PLOD1_194_EQINITLDHR_1_197_N2H6F0S0G0	0.0744542	0.0261023
PLOD1_534_YIHQNYTK_1_538_N2H7F0S0G0	-0.0149854	-0.0200112
PLOD1_534_YIHQNYTK_1_538_N2H8F0S0G0	-0.0588901	-0.0235546
PLOD2_206_EAINITLDHK_1_209_N2H8F0S0G0	0.0360756	-0.0522726
PLOD2_206_EAINITLDHK_1_209_N2H9F0S0G0	0.0578983	-0.00594864
PLOD3_542_EQYIHENYSR_1_548_N2H6F0S0G0	-0.0279818	0.0701584
PLXNB2_728_LSHDANETLPLHLYVK_1_733_N4H5F1S1G0	0.0482876	-0.0274914
PON2_250_HTNMNLTQLK_1_254_N2H8F0S0G0	-0.0480949	0.0607099
POSTN_597_EVNDTLLVNELK_1_599_N2H5F0S0G0	0.0345684	-0.0896403
POSTN_597_EVNDTLLVNELK_1_599_N3H4F0S0G0	0.0548088	-0.0877873
POSTN_597_EVNDTLLVNELK_1_599_N4H4F0S0G0	0.0566592	-0.0634313
POSTN_597_EVNDTLLVNELK_1_599_N4H4F1S0G0	0.053279	-0.0598359
POSTN_597_EVNDTLLVNELK_1_599_N4H5F0S0G0	0.0384116	-0.0978128
POSTN_597_EVNDTLLVNELK_1_599_N4H5F1S0G0	0.0314347	-0.0997737
POSTN_597_EVNDTLLVNELK_1_599_N4H5F1S1G0	0.0623622	-0.0749616
PPT1_197_NHSIFLADINQER_1_197_N2H3F1S0G0	-0.0237057	-0.0125893
PPT1_197_NHSIFLADINQER_1_197_N2H6F0S0G0	0.0177575	0.0251441
PPT1_210_GINESYK_1_212_N2H5F0S0G0	-0.0598674	0.0256128
PPT1_210_GINESYK_1_212_N2H6F0S0G0	-0.0655582	0.00553065
PPT1_210_GINESYK_1_212_N2H7F0S0G0	-0.0733186	-0.010215
PSAP_214_TNSTFVQALVEHVK_1_215_N2H3F1S0G0	-0.0525814	-0.0522522
PSAP_214_TNSTFVQALVEHVK_1_215_N2H5F1S0G0	-0.0134621	-0.0297134
PSAP_328_LIDNNKTEK_1_332_N2H5F1S0G0	-0.0420722	-0.0603743
PSAP_328_LIDNNKTEK_1_332_N2H6F0S0G0	-0.054128	-0.073442
PSAP_68_DVVTAAGDMLKDNATEEEILVYLEK_1_80_N2H3F1S0G0	-0.0345911	-0.0705517
PSAP_79_DNATEEEILVYLEK_1_80_N2H3F1S0G0	-0.0580753	-0.052171
PSAP_79_DNATEEEILVYLEK_1_80_N3H4F1S0G0	-0.00570172	0.00212468
PSAP_93_TCDWLPKPNMSASCK_1_101_N2H3F1S0G0	-0.0323847	-0.0478681
PSAP_93_TCDWLPKPNMSASCK_1_101_N3H4F1S1G0	-0.0259665	-0.0323554
RCN1_38_VVRPDSELGERPPEDNQSFQYDHEAFLGK_1_53_N2H3F1S0G0	-0.0247252	0.00343614
RCN1_38_VVRPDSELGERPPEDNQSFQYDHEAFLGK_1_53_N2H5F0S0G0	-0.0360443	-0.00896196
RCN1_38_VVRPDSELGERPPEDNQSFQYDHEAFLGK_1_53_N2H6F0S0G0	-0.0483506	-0.0258656
RCN1_38_VVRPDSELGERPPEDNQSFQYDHEAFLGK_1_53_N4H3F1S0G0	-0.0132146	-0.0668783
RCN3_140_NATYGHYAPGEEFHDVEDAETYK_1_140_N2H6F0S0G0	0.00526187	-0.0862936
RCN3_140_NATYGHYAPGEEFHDVEDAETYK_1_140_N3H3F1S0G0	0.0242211	-0.1035
RCN3_140_NATYGHYAPGEEFHDVEDAETYK_1_140_N4H3F1S0G0	0.0158815	-0.109618
SERPINA1_268_YLGNATAIFFLPDEGK_1_271_N4H5F0S0G0	0.0261317	-0.0201882
SERPINA1_268_YLGNATAIFFLPDEGK_1_271_N4H5F0S1G0	0.0136999	-0.037135
SERPINA1_268_YLGNATAIFFLPDEGK_1_271_N4H5F0S2G0	-0.00422674	-0.0443789
SERPINA1_268_YLGNATAIFFLPDEGK_1_271_N6H3F1S0G0	0.0438903	-0.0208965
SERPINA1_268_YLGNATAIFFLPDEGK_1_271_N6H3F1S1G0	0.0285126	-0.0500899
SERPINA1_268_YLGNATAIFFLPDEGK_1_271_N6H3F1S2G0	0.00779671	-0.0552428
SERPINA1_268_YLGNATAIFFLPDEGK_1_271_N6H3F3S0G0	0.0224048	-0.0428086
SERPINA1_268_YLGNATAIFFLPDEGK_1_271_N6H4F2S0G0	0.0334146	-0.0159672
SERPINC1_124_LGACNDTLQQLMEVFK_1_128_N4H5F0S1G0	0.0356235	0.00749451
SERPINC1_124_LGACNDTLQQLMEVFK_1_128_N4H5F0S2G0	0.0120483	-0.0121793
SERPIND1_185_DFVNASSK_1_188_N4H5F0S0G0	0.0578241	0.0700842
SERPIND1_185_DFVNASSK_1_188_N4H5F0S1G0	0.0709963	0.0796125
SERPIND1_185_DFVNASSK_1_188_N4H5F0S2G0	0.0648917	0.0738185
SERPIND1_49_NLSMPLLPADFHK_1_49_N4H5F0S1G0	0.0723364	0.0189684
SERPIND1_49_NLSMPLLPADFHK_1_49_N4H5F0S2G0	0.0530706	-0.00558201
SERPING1_234_DTFVNASR_1_238_N4H5F0S2G0	0.0540934	0.049698
SERPINH1_117_SLSNSTAR_1_120_N2H6F0S0G0	-0.0330425	-0.0689158
SORL1_1602_TLETHSNK_1_1608_N2H5F0S0G0	-0.0348372	0.0585566
SPON1_209_LTFYGNWSEK_1_214_N2H5F0S0G0	-0.0367159	-0.063475
SPON1_209_LTFYGNWSEK_1_214_N4H5F0S0G0	0.0244366	-0.0373364
SSR2_83_IAPASNVSHTVVLRPLK_1_88_N2H8F0S0G0	-0.0540432	-0.0761968
SSR2_83_IAPASNVSHTVVLRPLK_1_88_N2H9F0S0G0	-0.0372442	-0.079046
SSR2_83_IAPASNVSHTVVLRPLK_1_88_N4H7F1S0G0	0.0187711	-0.0120035
SUN2_653_ALSPNSTISSAPK_1_657_N2H6F0S0G0	0.0252297	0.0674953
SUSD2_158_SELVNETR_1_162_N3H6F0S0G0	0.0383574	0.0494137
TNC_1017_LNYSLPTGQWVGVQLPR_1_1018_N2H5F0S0G0	0.00482931	-0.111885
TNC_1296_VEAAQNLTLPGSLR_1_1301_N4H5F1S0G0	0.0525337	-0.0458411
VCAN_328_FENQTGFPPPDSR_1_330_N4H5F1S0G0	0.0552971	-0.0297072
VCAN_328_FENQTGFPPPDSR_1_330_N4H5F1S1G0	0.0578522	0.0262032

## Sheet: Differential
Feature	Log2FC(median)	Wilcoxon(Unpaired)(Stats)	Wilcoxon(Unpaired)(P-value)	FDR	"-LOG10(FDR)"	Significance
ADAM10_277_INTTADEKDPTNPFR_1_278_N2H9F0S0G0	0.209165	1272	0.0151108	0.0231741	1.635
AFM_28_DIENFNSTQK_1_33_N4H5F0S1G0	-0.982357	213	1.35049e-08	1.07158e-07	6.96997	S-D
AHSG_145_VCQDCPLLAPLNDTR_1_156_N4H5F0S0G0	-0.677478	284	2.8161e-07	1.35247e-06	5.86887	S-D
AHSG_145_VCQDCPLLAPLNDTR_1_156_N4H5F0S1G0	-0.487138	363	5.90272e-06	1.82584e-05	4.73854	D
AHSG_145_VCQDCPLLAPLNDTR_1_156_N4H5F0S2G0	-0.422625	409	2.95032e-05	8.15809e-05	4.08841	D
AHSG_145_VCQDCPLLAPLNDTR_1_156_N4H6F1S0G0	-0.583039	297	4.76069e-07	2.11909e-06	5.67385	D
AHSG_145_VCQDCPLLAPLNDTR_1_156_N4H6F1S1G0	-0.153676	790	0.208749	0.256543	0.590839
AHSG_166_AALAAFNAQNNGSNFQLEEISR_1_176_N4H5F2S1G0	-0.264483	560	0.00252861	0.00463791	2.33368	D
APMAP_157_AGPNGTLFVADAYK_1_160_N2H5F0S0G0	-0.0885504	838	0.373946	0.423883	0.372754
APOH_251_LGNWSAMPSCK_1_253_N4H5F0S0G0	-0.491648	516	0.000787523	0.0015881	2.79912	D
APOH_251_LGNWSAMPSCK_1_253_N4H5F0S1G0	-0.433787	609	0.0081854	0.0133378	1.87492
APOH_251_LGNWSAMPSCK_1_253_N4H5F0S2G0	-0.0833835	785	0.195204	0.241524	0.61704
ASAH1_271_TVLENSTSYEEAK_1_275_N2H6F0S0G0	0.612675	1513	1.89507e-05	5.44645e-05	4.26389	S-U
ASAH1_271_TVLENSTSYEEAK_1_275_N2H7F0S0G0	0.92766	1609	5.36657e-07	2.36e-06	5.62709	S-U
ASAH1_271_TVLENSTSYEEAK_1_275_N2H8F0S0G0	0.841783	1626	2.70356e-07	1.31573e-06	5.88083	S-U
ASPH_442_LVQLFPNDTSLK_1_448_N2H6F0S0G0	0.026642	1087	0.311662	0.361132	0.442335
ASPN_276_ITDIENGSLANIPR_1_281_N4H5F1S0G0	-1.06627	131	2.8256e-10	5.15672e-09	8.28763	S-D
BCAM_437_TQNFTLLVQGSPELK_1_439_N2H5F0S0G0	0.363718	1287	0.0109377	0.0170609	1.768
BGN_267_MIENGSLSFLPTLR_1_270_N4H5F1S0G0	-0.523931	348	3.40382e-06	1.11927e-05	4.95106	D
C3_74_TVLTPATNHMGNVTFTIPANR_1_85_N2H5F0S0G0	-0.604645	290	3.59259e-07	1.68115e-06	5.77439	S-D
C3_74_TVLTPATNHMGNVTFTIPANR_1_85_N2H6F0S0G0	-0.474409	349	3.53246e-06	1.13101e-05	4.94653	D
C3_74_TVLTPATNHMGNVTFTIPANR_1_85_N2H7F0S0G0	-0.500619	339	2.43143e-06	8.45211e-06	5.07304	D
C3_74_TVLTPATNHMGNVTFTIPANR_1_85_N3H5F0S0G0	-0.58377	411	3.15558e-05	8.66005e-05	4.06248	D
C4BPB_60_TLFCNASK_1_64_N4H5F0S1G0	-0.599537	256	8.79697e-08	4.7219e-07	6.32588	S-D
C6_322_VLNFTTK_1_324_N4H5F0S0G0	-0.771659	269	1.5183e-07	7.80532e-07	6.10761	S-D
C6_322_VLNFTTK_1_324_N4H5F0S1G0	-0.377708	431	6.10685e-05	0.000153724	3.81326	D
C6_322_VLNFTTK_1_324_N4H5F0S2G0	-0.269051	561	0.00259335	0.00470932	2.32704	D
CD109_245_HLNGTITAK_1_247_N2H7F0S0G0	0.356411	1257	0.020627	0.0307301	1.51244
CD109_245_HLNGTITAK_1_247_N2H8F0S0G0	1.16103	1806	6.90672e-11	1.80068e-09	8.74456	S-U
CD14_151_NVSWATGR_1_151_N4H5F0S0G0	-0.708278	137	3.79904e-10	6.30295e-09	8.20046	S-D
CFI_491_LISNCSK_1_494_N4H5F0S0G0	-0.688326	423	4.70209e-05	0.000124367	3.9053	S-D
CFI_491_LISNCSK_1_494_N4H5F0S1G0	-0.858352	339	2.43143e-06	8.45211e-06	5.07304	S-D
CFI_491_LISNCSK_1_494_N4H5F0S2G0	-0.486524	632	0.0135856	0.0210117	1.67754
CLPTM1L_89_TVNVSVPK_1_91_N2H6F0S0G0	-1.05777	207	1.03106e-08	8.75201e-08	7.05789	S-D
CLU_372_LANLTQGEDQYYLR_1_374_N4H5F0S1G0	-0.117706	614	0.0091606	0.014665	1.83372
COL12A1_2432_MLEAYNLTEK_1_2437_N2H5F0S0G0	0.0554544	901	0.684574	0.728482	0.137581
COL12A1_2432_MLEAYNLTEK_1_2437_N2H8F0S0G0	-0.033617	870	0.519682	0.56286	0.249599
COL12A1_2432_MLEAYNLTEK_1_2437_N2H9F0S0G0	0.222952	1186	0.0766359	0.102839	0.987844
COL12A1_2432_MLEAYNLTEK_1_2437_N3H5F0S0G0	-0.146989	813	0.27982	0.333772	0.47655
COL12A1_2432_MLEAYNLTEK_1_2437_N4H4F0S0G0	-0.568853	259	9.98625e-08	5.28258e-07	6.27715	D
COL12A1_2432_MLEAYNLTEK_1_2437_N4H5F0S0G0	-0.367517	568	0.00309062	0.00547609	2.26153	D
COL12A1_2585_EAGNITTDGYEILGK_1_2588_N4H4F1S0G0	-0.310986	588	0.00502722	0.00853459	2.06882	D
COL12A1_2585_EAGNITTDGYEILGK_1_2588_N4H5F1S0G0	0.268153	1108	0.240916	0.291173	0.535849
COL12A1_2585_EAGNITTDGYEILGK_1_2588_N4H5F1S1G0	-0.236262	780	0.182315	0.227116	0.643751
COL14A1_368_SFMVNWTHAPGNVEK_1_372_N4H5F0S0G0	-1.14035	55	5.55673e-12	5.02977e-10	9.29845	S-D
COL1A1_1357_LMSTEASQNITYHCK_1_1365_N2H6F0S0G0	0.238809	1187	0.0753689	0.101888	0.991879
COL1A1_1362_ASQNITYHCK_1_1365_N2H6F0S0G0	1.67569	1686	2.10791e-08	1.5086e-07	6.82143	S-U
COL5A2_1350_EASQNITYICK_1_1354_N2H6F0S0G0	0.528766	1405	0.000562417	0.00114683	2.9405	U
COL6A1_212_NFTAADWGQSR_1_212_N4H5F1S0G0	-1.46153	67	1.05642e-11	5.50847e-10	9.25897	S-D
COL6A1_804_NVTAQICIDK_1_804_N2H5F0S0G0	-1.24745	290	3.59259e-07	1.68115e-06	5.77439	S-D
COL6A1_804_NVTAQICIDK_1_804_N2H6F0S0G0	-0.897367	573	0.00349745	0.00607891	2.21617	S-D
COL6A1_804_NVTAQICIDK_1_804_N3H4F0S0G0	-1.5637	32	1.58475e-12	1.92811e-10	9.71487	S-D
COL6A1_804_NVTAQICIDK_1_804_N3H4F0S1G0	-0.958344	143	5.09727e-10	7.15578e-09	8.14534	S-D
COL6A1_804_NVTAQICIDK_1_804_N3H6F0S0G0	-1.27437	112	1.09162e-10	2.34376e-09	8.63009	S-D
COL6A1_804_NVTAQICIDK_1_804_N3H6F0S1G0	-0.857595	217	1.61485e-08	1.2029e-07	6.91977	S-D
COL6A2_131_GTFTDCALANMTEQIR_1_140_N4H5F0S0G0	-1.31698	79	1.99181e-11	7.27012e-10	9.13846	S-D
COL6A2_785_NMTLFSDLVAEK_1_785_N4H5F0S0G0	-0.803722	249	6.53088e-08	3.78377e-07	6.42208	S-D
COL6A2_785_NMTLFSDLVAEK_1_785_N4H5F1S0G0	-1.12488	322	1.27189e-06	5.10152e-06	5.2923	S-D
CP_754_ELHHLQEQNVSNAFLDK_1_762_N4H5F0S1G0	-0.753207	315	9.69402e-07	4.06703e-06	5.39072	S-D
CP_754_ELHHLQEQNVSNAFLDK_1_762_N4H5F0S2G0	-0.637747	451	0.000115564	0.000265289	3.57628	S-D
CREG1_159_VNETEMDIAK_1_160_N2H6F0S0G0	0.0887365	1083	0.326552	0.375998	0.424814
CTSC_51_DVNCSVMGPQEK_1_53_N2H6F0S0G0	0.647738	1566	2.82516e-06	9.63722e-06	5.01605	S-U
CTSC_51_DVNCSVMGPQEK_1_53_N2H7F0S0G0	0.668782	1473	7.17761e-05	0.000175827	3.75491	S-U
CTSD_257_GSLSYLNVTR_1_263_N2H3F1S0G0	-0.0968242	798	0.231816	0.281105	0.551131
CTSD_257_GSLSYLNVTR_1_263_N2H4F0S0G0	0.273393	1287	0.0109377	0.0170609	1.768
CTSD_257_GSLSYLNVTR_1_263_N2H5F0S0G0	0.803563	1607	5.8111e-07	2.52506e-06	5.59773	S-U
CTSD_257_GSLSYLNVTR_1_263_N2H5F1S0G0	0.258672	1287	0.0109377	0.0170609	1.768
CTSD_257_GSLSYLNVTR_1_263_N2H6F0S0G0	0.445593	1425	0.000315276	0.000661354	3.17957	U
CTSD_257_GSLSYLNVTR_1_263_N2H7F0S0G0	0.646528	1535	8.76745e-06	2.66677e-05	4.57401	S-U
CTSL_217_YSVANDTGFVDIPK_1_221_N2H5F0S0G0	0.404872	1461	0.00010517	0.000244504	3.61171	U
CTSZ_184_NYTLWR_1_184_N2H5F0S0G0	-0.152291	764	0.145311	0.1861	0.730253
DCN_207_IADTNITSIPQGLPPSLTELHLDGNK_1_211_N2H5F0S0G0	-0.630831	605	0.00747328	0.0122872	1.91055
DCN_207_IADTNITSIPQGLPPSLTELHLDGNK_1_211_N2H6F0S0G0	0.0627739	866	0.499997	0.548045	0.261184
DCN_207_IADTNITSIPQGLPPSLTELHLDGNK_1_211_N2H7F0S0G0	0.0916481	969	0.914546	0.927248	0.032804
DCN_207_IADTNITSIPQGLPPSLTELHLDGNK_1_211_N3H3F0S0G0	-1.36096	215	1.47694e-08	1.12309e-07	6.94959	S-D
DCN_207_IADTNITSIPQGLPPSLTELHLDGNK_1_211_N3H4F0S0G0	-0.952859	303	6.04648e-07	2.59643e-06	5.58562	S-D
DCN_207_IADTNITSIPQGLPPSLTELHLDGNK_1_211_N3H4F0S1G0	-0.512359	500	0.000501828	0.00104072	2.98266	D
DCN_207_IADTNITSIPQGLPPSLTELHLDGNK_1_211_N3H5F0S0G0	-0.675097	328	1.60171e-06	5.90528e-06	5.22876	S-D
DCN_207_IADTNITSIPQGLPPSLTELHLDGNK_1_211_N3H5F0S1G0	-0.637148	416	3.72973e-05	0.000100099	3.99957	S-D
DCN_207_IADTNITSIPQGLPPSLTELHLDGNK_1_211_N3H5F1S0G0	-0.444531	551	0.00200914	0.00376069	2.42473	D
DCN_207_IADTNITSIPQGLPPSLTELHLDGNK_1_211_N3H6F0S0G0	-0.633987	420	4.25909e-05	0.000113472	3.94511	S-D
DCN_207_IADTNITSIPQGLPPSLTELHLDGNK_1_211_N3H6F0S1G0	-0.476092	610	0.00837266	0.0135222	1.86895
DCN_207_IADTNITSIPQGLPPSLTELHLDGNK_1_211_N4H4F0S0G0	-1.45253	126	2.2044e-10	4.47003e-09	8.34969	S-D
DCN_207_IADTNITSIPQGLPPSLTELHLDGNK_1_211_N4H4F0S1G0	-1.04264	247	5.99499e-08	3.64695e-07	6.43807	S-D
DCN_207_IADTNITSIPQGLPPSLTELHLDGNK_1_211_N4H5F0S0G0	-0.905065	249	6.53088e-08	3.78377e-07	6.42208	S-D
DCN_207_IADTNITSIPQGLPPSLTELHLDGNK_1_211_N4H5F0S1G0	-0.722977	424	4.85923e-05	0.000126687	3.89727	S-D
DCN_207_IADTNITSIPQGLPPSLTELHLDGNK_1_211_N4H5F1S0G0	-0.536286	414	3.48908e-05	9.50385e-05	4.0221	D
DCN_207_IADTNITSIPQGLPPSLTELHLDGNK_1_211_N4H5F2S0G0	-0.773935	225	2.30263e-08	1.61627e-07	6.79149	S-D
DCN_207_IADTNITSIPQGLPPSLTELHLDGNK_1_211_N4H6F1S0G0	-0.533875	349	3.53246e-06	1.13101e-05	4.94653	D
DCN_207_IADTNITSIPQGLPPSLTELHLDGNK_1_211_N5H4F0S0G0	-0.822203	324	1.37381e-06	5.33446e-06	5.27291	S-D
DCN_207_IADTNITSIPQGLPPSLTELHLDGNK_1_211_N5H4F1S0G0	-0.617938	396	1.89507e-05	5.44645e-05	4.26389	S-D
DCN_207_IADTNITSIPQGLPPSLTELHLDGNK_1_211_N6H3F1S0G0	-0.941581	241	4.63067e-08	2.86473e-07	6.54292	S-D
DCN_207_IADTNITSIPQGLPPSLTELHLDGNK_1_211_N6H3F1S1G0	-0.318829	561	0.00259335	0.00470932	2.32704	D
DCN_207_IADTNITSIPQGLPPSLTELHLDGNK_1_211_N6H3F3S0G0	-0.633571	481	0.000288505	0.000608696	3.2156	S-D
DCN_250_LGLSFNSISAVDNGSLANTPHLR_1_262_N4H5F1S1G0	-0.73647	277	2.11416e-07	1.05708e-06	5.97589	S-D
DCN_250_LGLSFNSISAVDNGSLANTPHLR_1_262_N4H5F3S0G0	-0.470772	723	0.0766359	0.102839	0.987844
EMILIN1_790_LGALNSSLQLLEDR_1_794_N4H5F0S0G0	-0.584954	527	0.00106476	0.00208945	2.67997	D
EMILIN1_790_LGALNSSLQLLEDR_1_794_N4H5F0S1G0	-0.121557	771	0.160724	0.20299	0.692525
EMILIN1_790_LGALNSSLQLLEDR_1_794_N4H5F1S0G0	-0.750684	337	2.25488e-06	7.99059e-06	5.09742	S-D
EPX_347_ALLPFDNLHDDPCLLTNR_1_363_N2H4F0S0G0	-0.719618	440	8.15967e-05	0.000197237	3.70501	S-D
EPX_347_ALLPFDNLHDDPCLLTNR_1_363_N2H5F0S0G0	-0.77043	455	0.000130936	0.000298699	3.52477	S-D
EPX_347_ALLPFDNLHDDPCLLTNR_1_363_N2H6F0S0G0	-0.738573	308	7.36803e-07	3.12713e-06	5.50485	S-D
ERLIN1_108_NYTADYDK_1_108_N2H6F0S0G0	-1.23983	282	2.59536e-07	1.28014e-06	5.89274	S-D
ERLIN1_108_NYTADYDK_1_108_N2H8F0S0G0	-0.0934605	1042	0.504881	0.551741	0.258265
ERLIN1_108_NYTADYDK_1_108_N2H9F0S0G0	0.169432	1023	0.602227	0.648416	0.188146
ERO1A_277_WGHNITEFQQR_1_280_N2H6F0S0G0	0.0535072	991	0.782602	0.823198	0.0844956
F2_136_YPHKPEINSTTHPGADLQENFCR_1_143_N4H5F0S1G0	-0.779471	240	4.43472e-08	2.79081e-07	6.55427	S-D
F2_136_YPHKPEINSTTHPGADLQENFCR_1_143_N4H5F0S2G0	-0.570745	442	8.69708e-05	0.000206132	3.68585	D
F2_136_YPHKPEINSTTHPGADLQENFCR_1_143_N6H3F3S0G0	-0.656012	221	1.9292e-08	1.40832e-07	6.8513	S-D
FAP_46_DILNGTFSYK_1_49_N2H5F0S0G0	-0.198726	684	0.0385018	0.0542593	1.26553
FGB_377_GTAGNALMDGASQLMGENR_1_394_N4H5F0S0G0	-0.978689	190	4.74608e-09	4.55873e-08	7.34116	S-D
FGB_377_GTAGNALMDGASQLMGENR_1_394_N4H5F0S1G0	-0.640931	333	1.93799e-06	6.93496e-06	5.15896	S-D
FGB_377_GTAGNALMDGASQLMGENR_1_394_N4H5F0S2G0	-0.631297	403	2.40798e-05	6.81329e-05	4.16664	S-D
FGB_377_GTAGNALMDGASQLMGENR_1_394_N4H6F1S0G0	-0.748419	188	4.32734e-09	4.38745e-08	7.35779	S-D
FGG_62_VDKDLQSLEDILHQVENK_1_78_N3H4F0S0G0	-0.868211	539	0.00146841	0.00279151	2.55416	S-D
FGG_62_VDKDLQSLEDILHQVENK_1_78_N3H4F0S1G0	-0.606386	589	0.00514807	0.00869929	2.06052	S-D
FGG_62_VDKDLQSLEDILHQVENK_1_78_N4H4F0S0G0	-0.779218	530	0.00115471	0.00221826	2.65399	S-D
FGG_62_VDKDLQSLEDILHQVENK_1_78_N4H4F0S1G0	-0.555152	738	0.0978074	0.12888	0.889815
FGG_62_VDKDLQSLEDILHQVENK_1_78_N4H5F0S0G0	-0.968496	572	0.00341238	0.00595943	2.2248	S-D
FGG_62_VDKDLQSLEDILHQVENK_1_78_N4H5F0S1G0	-0.741614	658	0.0232833	0.0342677	1.46511
FGG_62_VDKDLQSLEDILHQVENK_1_78_N4H5F0S2G0	-0.320922	814	0.283244	0.335663	0.474096
FGG_62_VDKDLQSLEDILHQVENK_1_78_N4H5F1S0G0	-0.585438	562	0.0026596	0.0048057	2.31824	S-D
FGG_62_VDKDLQSLEDILHQVENK_1_78_N6H3F1S1G0	-0.959519	677	0.0337434	0.0481107	1.31776
FGG_62_VDKDLQSLEDILHQVENK_1_78_N6H3F3S0G0	-0.850654	647	0.0186193	0.0278527	1.55513
FGG_65_DLQSLEDILHQVENK_1_78_N4H4F0S0G0	-0.795401	468	0.000195277	0.000424262	3.37237	S-D
FGG_65_DLQSLEDILHQVENK_1_78_N4H5F0S0G0	-0.823922	559	0.00246536	0.00459111	2.33808	S-D
FGG_65_DLQSLEDILHQVENK_1_78_N4H5F1S0G0	-0.402197	503	0.000546662	0.00112096	2.95041	D
FGG_65_DLQSLEDILHQVENK_1_78_N4H5F1S1G0	-0.400772	750	0.117911	0.153159	0.814858
FGG_65_DLQSLEDILHQVENK_1_78_N6H3F1S1G0	-0.696357	622	0.0109377	0.0170609	1.768
FGG_65_DLQSLEDILHQVENK_1_78_N6H3F3S0G0	-0.526356	674	0.0318635	0.0456085	1.34095
FKBP10_179_YHYNGTLLDGTSFDTSYSK_1_182_N2H8F0S0G0	0.484745	1558	3.80387e-06	1.20732e-05	4.91818	U
FKBP10_179_YHYNGTLLDGTSFDTSYSK_1_182_N4H6F1S0G0	0.228166	1095	0.283244	0.335663	0.474096
FKBP10_67_YHYNGTFEDGK_1_70_N2H6F0S0G0	1.05754	1670	4.24682e-08	2.71945e-07	6.56552	S-U
FKBP10_67_YHYNGTFEDGK_1_70_N2H8F0S0G0	1.38003	1804	7.64934e-11	1.83627e-09	8.73606	S-U
FN1_516_DQCIVDDITYNVNDTFHK_1_528_N4H4F1S0G0	0.142471	1059	0.425376	0.47773	0.320818
FN1_516_DQCIVDDITYNVNDTFHK_1_528_N4H5F0S0G0	-0.616705	393	1.70873e-05	4.98949e-05	4.30194	S-D
FN1_516_DQCIVDDITYNVNDTFHK_1_528_N4H5F0S1G0	-0.568985	393	1.70873e-05	4.98949e-05	4.30194	D
FN1_516_DQCIVDDITYNVNDTFHK_1_528_N4H5F0S2G0	-0.532386	442	8.69708e-05	0.000206132	3.68585	D
FN1_516_DQCIVDDITYNVNDTFHK_1_528_N4H5F1S0G0	0.548509	1250	0.0237537	0.0346804	1.45992
FN1_516_DQCIVDDITYNVNDTFHK_1_528_N4H5F1S1G0	0.768357	1309	0.00666152	0.0110521	1.95656
FN1_516_DQCIVDDITYNVNDTFHK_1_528_N6H3F2S0G0	0.352375	1045	0.490305	0.53904	0.268379
FN1_534_RHEEGHMLNCTCFGQGR_1_542_N2H5F0S0G0	0.0980333	994	0.764998	0.807007	0.0931228
FN1_534_RHEEGHMLNCTCFGQGR_1_542_N4H4F1S0G0	-0.191955	660	0.0242324	0.0352383	1.45299
FN1_534_RHEEGHMLNCTCFGQGR_1_542_N4H5F0S0G0	0.0212846	1091	0.297226	0.34996	0.455982
FN1_534_RHEEGHMLNCTCFGQGR_1_542_N4H5F1S0G0	0.510769	1309	0.00666152	0.0110521	1.95656
FN1_535_HEEGHMLNCTCFGQGR_1_542_N3H4F1S0G0	-0.0523087	921	0.800318	0.834617	0.0785125
FN1_535_HEEGHMLNCTCFGQGR_1_542_N4H4F1S0G0	0.83751	1323	0.00479319	0.0081753	2.0875	S-U
FN1_535_HEEGHMLNCTCFGQGR_1_542_N4H5F0S1G0	-0.122085	740	0.100954	0.132547	0.87763
FN1_535_HEEGHMLNCTCFGQGR_1_542_N5H4F0S0G0	0.904952	1337	0.00341238	0.00595943	2.2248	S-U
FN1_997_LDAPTNLQFVNETDSTVLVR_1_1007_N4H4F1S0G0	-0.380934	670	0.0294971	0.042724	1.36933
FN1_997_LDAPTNLQFVNETDSTVLVR_1_1007_N4H5F0S2G0	-0.630335	325	1.42767e-06	5.48524e-06	5.2608	S-D
FN1_997_LDAPTNLQFVNETDSTVLVR_1_1007_N4H5F1S0G0	0.407157	1140	0.156199	0.197961	0.703421
FN1_997_LDAPTNLQFVNETDSTVLVR_1_1007_N4H6F1S1G0	-0.857181	479	0.000271858	0.000576908	3.23889	S-D
FN1_997_LDAPTNLQFVNETDSTVLVR_1_1007_N5H4F1S0G0	0.188571	971	0.902396	0.917478	0.0374045
GAA_465_GVFITNETGQPLIGK_1_470_N2H5F0S0G0	-0.0652766	960	0.96943	0.974771	0.0110974
GAA_465_GVFITNETGQPLIGK_1_470_N2H6F0S0G0	0.350347	1299	0.00837266	0.0135222	1.86895
GAA_465_GVFITNETGQPLIGK_1_470_N2H7F0S0G0	-0.23788	797	0.228837	0.278419	0.555302
GANAB_78_VNLTLGSIWDK_1_79_N2H6F0S0G0	-0.246174	638	0.0154333	0.0235697	1.62765
GGH_203_NFTMNEK_1_203_N2H6F0S0G0	0.722161	1563	3.15988e-06	1.04851e-05	4.97943	S-U
GNS_356_GPGIKPNQTSK_1_362_N2H6F0S0G0	1.28619	1803	8.04939e-11	1.83627e-09	8.73606	S-U
GNS_356_GPGIKPNQTSK_1_362_N2H7F0S0G0	1.69878	1884	1.07524e-12	1.92811e-10	9.71487	S-U
GNS_402_GASNLTWR_1_405_N2H5F0S0G0	0.0182141	987	0.806247	0.836023	0.0777818
HEXA_149_SAEGTFFINK_1_157_N2H7F0S0G0	0.429479	1407	0.000531318	0.00109566	2.96033	U
HLA-DRA_137_FTPPVVNVTWLR_1_143_N2H5F0S0G0	0.539867	1478	6.10685e-05	0.000153724	3.81326	U
HLA-DRA_137_FTPPVVNVTWLR_1_143_N2H6F0S0G0	0.488801	1470	7.90289e-05	0.000192304	3.71601	U
HLA-DRA_137_FTPPVVNVTWLR_1_143_N2H7F0S0G0	0.192486	1168	0.102557	0.134169	0.872348
HLA-DRA_137_FTPPVVNVTWLR_1_143_N2H8F0S0G0	0.632934	1567	2.72135e-06	9.37068e-06	5.02823	S-U
HLA-DRA_137_FTPPVVNVTWLR_1_143_N2H9F0S0G0	-0.00970374	942	0.926717	0.936985	0.0282674
HPR_121_MVSHHNLTTGATLINEQWLLTTAK_1_126_N4H5F0S0G0	-0.321562	722	0.0753689	0.101888	0.991879
HPR_121_MVSHHNLTTGATLINEQWLLTTAK_1_126_N4H5F0S1G0	-0.094877	897	0.662192	0.706726	0.150749
HPR_121_MVSHHNLTTGATLINEQWLLTTAK_1_126_N4H5F0S2G0	-0.0498741	1079	0.341897	0.392429	0.406239
HPR_121_MVSHHNLTTGATLINEQWLLTTAK_1_126_N6H3F1S0G0	-0.390021	746	0.110878	0.144537	0.84002
HPR_121_MVSHHNLTTGATLINEQWLLTTAK_1_126_N6H3F3S0G0	-0.0647346	989	0.794401	0.83082	0.0804929
HPR_121_MVSHHNLTTGATLINEQWLLTTAK_1_126_N6H4F2S0G0	-0.298061	791	0.211538	0.259098	0.586535
HPR_121_MVSHHNLTTGATLINEQWLLTTAK_1_126_N8H5F0S0G0	0.0987488	1058	0.42984	0.479791	0.318948
HPR_121_MVSHHNLTTGATLINEQWLLTTAK_1_126_N9H4F0S0G0	-0.194168	979	0.85405	0.875641	0.0576737
HPR_9_NLFLNHSENATAK_1_17_N4H5F0S1G0	-0.66347	266	1.33977e-07	6.98594e-07	6.15578	S-D
HPX_181_SWPAVGNCSSALR_1_187_N4H5F0S0G0	-1.03505	193	5.44902e-09	5.09973e-08	7.29245	S-D
HPX_181_SWPAVGNCSSALR_1_187_N4H5F0S1G0	-0.666075	359	5.10313e-06	1.60572e-05	4.79433	S-D
HPX_181_SWPAVGNCSSALR_1_187_N4H5F0S2G0	0.0152212	873	0.534704	0.577417	0.238511
HPX_447_ALPQPQNVTSLLGCTH_1_453_N4H5F0S0G0	-0.826214	249	6.53088e-08	3.78377e-07	6.42208	S-D
HPX_447_ALPQPQNVTSLLGCTH_1_453_N4H5F0S1G0	-0.539989	442	8.69708e-05	0.000206132	3.68585	D
HPX_447_ALPQPQNVTSLLGCTH_1_453_N4H5F0S2G0	-0.405808	528	0.001094	0.00213534	2.67053	D
HPX_447_ALPQPQNVTSLLGCTH_1_453_N4H6F1S0G0	-0.566352	380	1.08479e-05	3.24547e-05	4.48872	D
HPX_447_ALPQPQNVTSLLGCTH_1_453_N6H3F3S0G0	-0.118196	765	0.147441	0.188168	0.725455
HP_236_VVLHPNYSQVDIGLIK_1_241_N3H4F0S1G0	-0.0142234	920	0.794401	0.83082	0.0804929
HP_236_VVLHPNYSQVDIGLIK_1_241_N4H4F2S1G0	-0.74391	685	0.0392261	0.0548564	1.26077
HP_236_VVLHPNYSQVDIGLIK_1_241_N4H5F0S0G0	0.0103968	1053	0.452567	0.502088	0.29922
HP_236_VVLHPNYSQVDIGLIK_1_241_N4H5F0S1G0	0.16055	1075	0.357695	0.407996	0.389344
HP_236_VVLHPNYSQVDIGLIK_1_241_N4H5F0S2G0	0.480512	1343	0.00294033	0.00523523	2.28106	U
HP_236_VVLHPNYSQVDIGLIK_1_241_N4H5F1S2G0	-0.0493594	981	0.842042	0.865761	0.0626018
HP_236_VVLHPNYSQVDIGLIK_1_241_N4H6F1S0G0	-0.257783	720	0.0728863	0.100013	0.999943
HP_236_VVLHPNYSQVDIGLIK_1_241_N4H6F1S1G0	0.634539	1224	0.0392261	0.0548564	1.26077
HP_236_VVLHPNYSQVDIGLIK_1_241_N5H6F0S0G0	-0.019759	936	0.890268	0.907676	0.0420693
HP_236_VVLHPNYSQVDIGLIK_1_241_N5H6F0S2G0	0.152581	1105	0.250265	0.300482	0.522181
HP_236_VVLHPNYSQVDIGLIK_1_241_N6H3F1S0G0	0.294874	1085	0.31905	0.368523	0.433536
HP_236_VVLHPNYSQVDIGLIK_1_241_N6H3F1S1G0	-0.00129508	953	0.993885	0.993885	0.00266408
HP_236_VVLHPNYSQVDIGLIK_1_241_N6H3F1S2G0	0.464037	1250	0.0237537	0.0346804	1.45992
HP_236_VVLHPNYSQVDIGLIK_1_241_N6H3F3S0G0	0.123673	1058	0.42984	0.479791	0.318948
HP_236_VVLHPNYSQVDIGLIK_1_241_N7H4F1S0G0	-0.577364	671	0.0300741	0.0432167	1.36435
HRG_121_VIDFNCTTSSVSSALANTK_1_125_N4H5F0S1G0	-0.395113	560	0.00252861	0.00463791	2.33368	D
HSP90B1_215_HNNDTQHIWESDSNEFSVIADPR_1_217_N2H6F0S0G0	-0.304623	529	0.00112397	0.00217064	2.66341	D
HSP90B1_52_EEEAIQLDGLNASQIR_1_62_N2H3F1S0G0	-0.630149	207	1.03106e-08	8.75201e-08	7.05789	S-D
HSP90B1_52_EEEAIQLDGLNASQIR_1_62_N2H5F0S0G0	-0.164382	752	0.121557	0.157334	0.803177
HSP90B1_52_EEEAIQLDGLNASQIR_1_62_N2H6F0S0G0	0.266077	1238	0.0300741	0.0432167	1.36435
HSPG2_3825_IQGEEIVFHDLNLTAHGISHCPTCR_1_3836_N4H5F1S1G0	-0.603033	424	4.85923e-05	0.000126687	3.89727	S-D
HSPG2_86_ALVNFTR_1_89_N4H5F0S0G0	-0.817502	130	2.68904e-10	5.15672e-09	8.28763	S-D
HYOU1_510_VFGSQNLTTVK_1_515_N2H6F0S0G0	0.909559	1636	1.79244e-07	9.08668e-07	6.04159	S-U
HYOU1_510_VFGSQNLTTVK_1_515_N2H7F0S0G0	0.548993	1560	3.53246e-06	1.13101e-05	4.94653	U
HYOU1_510_VFGSQNLTTVK_1_515_N2H9F0S0G0	1.34333	1771	3.99037e-10	6.33254e-09	8.19842	S-U
HYOU1_595_ENGTDTVQEEEESPAEGSK_1_596_N2H3F1S0G0	0.53098	1465	9.2678e-05	0.000218242	3.66106	U
HYOU1_595_ENGTDTVQEEEESPAEGSK_1_596_N2H5F0S0G0	1.36765	1846	8.53554e-12	5.19245e-10	9.28463	S-U
HYOU1_595_ENGTDTVQEEEESPAEGSK_1_596_N2H6F0S0G0	1.65706	1679	2.86897e-08	1.93921e-07	6.71238	S-U
HYOU1_822_LSALDNLLNHSSMFLK_1_830_N2H6F0S0G0	0.46106	1446	0.000167637	0.000373094	3.42818	U
HYOU1_822_LSALDNLLNHSSMFLK_1_830_N2H8F0S0G0	0.582784	1543	6.57971e-06	2.01815e-05	4.69505	U
HYOU1_860_VINETWAWK_1_862_N2H6F0S0G0	1.05266	1734	2.36079e-09	2.69278e-08	7.5698	S-U
HYOU1_860_VINETWAWK_1_862_N2H7F0S0G0	0.173163	1256	0.0210505	0.0312334	1.50538
HYOU1_860_VINETWAWK_1_862_N2H8F0S0G0	0.465675	1441	0.000195277	0.000424262	3.37237	U
HYOU1_869_NATLAEQAK_1_869_N2H7F0S0G0	1.40807	1726	3.43164e-09	3.57871e-08	7.44627	S-U
HYOU1_869_NATLAEQAK_1_869_N2H9F0S0G0	2.10805	1850	6.8901e-12	5.02977e-10	9.29845	S-U
HYOU1_869_NATLAEQAK_1_869_N4H3F0S2G0	0.681548	1590	1.13253e-06	4.59303e-06	5.3379	S-U
HYOU1_926_AEPPLNASASDQGEK_1_931_N2H5F0S0G0	0.825435	1585	1.37381e-06	5.33446e-06	5.27291	S-U
HYOU1_926_AEPPLNASASDQGEK_1_931_N2H6F0S0G0	1.75071	1879	1.41891e-12	1.92811e-10	9.71487	S-U
HYOU1_926_AEPPLNASASDQGEK_1_931_N2H8F0S0G0	1.55298	1830	1.99181e-11	7.27012e-10	9.13846	S-U
IL4I1_127_LCQGLGLNLTK_1_134_N2H6F0S0G0	-0.102227	804	0.250265	0.300482	0.522181
IL4I1_127_LCQGLGLNLTK_1_134_N2H7F0S0G0	0.65496	1387	0.000929117	0.00185316	2.73209	S-U
ITGA6_283_ANHSGAVVLLK_1_284_N2H6F0S0G0	-0.0531678	976	0.872126	0.891669	0.0497962
ITGA6_283_ANHSGAVVLLK_1_284_N2H7F0S0G0	-0.34648	621	0.0106999	0.0169803	1.77005
ITGAV_896_ENQNHSYSLK_1_899_N2H6F0S0G0	0.495836	1172	0.096264	0.127769	0.893576
LAMA4_736_LITEEANR_1_742_N5H4F1S0G0	-1.16801	146	5.89974e-10	7.97558e-09	8.09824	S-D
LAMA5_84_LVGGPVAGGDPNQTIR_1_95_N2H5F0S0G0	-0.96264	159	1.10506e-09	1.44053e-08	7.84148	S-D
LAMC1_1203_TANDTSTEAYNLLLR_1_1205_N2H5F0S0G0	-0.919392	168	1.69672e-09	2.06435e-08	7.68522	S-D
LAMC1_1241_NISQDLEK_1_1241_N2H8F0S0G0	0.10994	1171	0.0978074	0.12888	0.889815
LAMC1_1241_NISQDLEK_1_1241_N4H5F1S0G0	-1.74078	169	1.77901e-09	2.09464e-08	7.67889	S-D
LAMC1_1241_NISQDLEK_1_1241_N5H4F1S0G0	-1.12209	408	2.85251e-05	8.00898e-05	4.09642	S-D
LAMC1_1241_NISQDLEK_1_1241_N5H5F1S0G0	-1.17275	135	3.44286e-10	5.98401e-09	8.22301	S-D
LAMC1_647_LLNNLTSIK_1_650_N2H6F0S0G0	-0.547772	536	0.00135604	0.00259138	2.58647	D
LAMC1_647_LLNNLTSIK_1_650_N2H8F0S0G0	-0.257027	563	0.00272738	0.00490392	2.30946	D
LAMP1_255_LLNINPNK_1_261_N2H5F0S0G0	0.157284	1143	0.149594	0.190251	0.720674
LAMP1_255_LLNINPNK_1_261_N3H4F1S0G0	-0.159832	598	0.00635967	0.0106481	1.97273
LAMP1_255_LLNINPNK_1_261_N3H5F1S0G0	-0.233076	574	0.00358445	0.00620059	2.20757	D
LAMP1_255_LLNINPNK_1_261_N3H6F1S0G0	-0.361119	461	0.000157648	0.000355194	3.44953	D
LAMP1_255_LLNINPNK_1_261_N4H5F1S0G0	-0.549349	297	4.76069e-07	2.11909e-06	5.67385	D
LAMP1_97_GHTLTLNFTR_1_103_N2H6F0S0G0	0.877117	1701	1.07865e-08	8.94789e-08	7.04828	S-U
LAMP1_97_GHTLTLNFTR_1_103_N2H7F0S0G0	0.668313	1581	1.60171e-06	5.90528e-06	5.22876	S-U
LAMP1_97_GHTLTLNFTR_1_103_N3H5F0S0G0	-0.472893	390	1.53994e-05	4.56973e-05	4.34011	D
LAMP1_97_GHTLTLNFTR_1_103_N3H6F0S0G0	-0.23305	654	0.0214815	0.0317439	1.49834
LAMP1_97_GHTLTLNFTR_1_103_N3H6F0S1G0	-0.622411	293	4.05465e-07	1.84994e-06	5.73284	S-D
LAMP2_352_VQPFNVTQGK_1_356_N3H6F0S1G0	0.17313	1152	0.131057	0.169031	0.772034
LAMP2_352_VQPFNVTQGK_1_356_N4H5F0S0G0	-0.433157	345	3.04429e-06	1.01942e-05	4.99165	D
LAMP2_352_VQPFNVTQGK_1_356_N4H5F0S1G0	-0.350675	517	0.000809638	0.00162372	2.78949	D
LGALS3BP_118_DAGVVCTNETR_1_125_N3H4F1S1G0	-0.114088	897	0.662192	0.706726	0.150749
LGALS3BP_396_GLNLTEDTYKPR_1_398_N2H8F0S0G0	0.160383	1295	0.0091606	0.014665	1.83372
LGALS3BP_396_GLNLTEDTYKPR_1_398_N2H9F0S0G0	0.150495	1210	0.050642	0.0705508	1.1515
LGALS3BP_542_AAIPSALDTNSSK_1_551_N2H8F0S0G0	-0.152509	943	0.932809	0.940539	0.0266232
LGALS3BP_542_AAIPSALDTNSSK_1_551_N2H9F0S0G0	0.488499	1475	6.72958e-05	0.000167095	3.77704	U
LGALS3BP_542_AAIPSALDTNSSK_1_551_N3H4F1S1G0	-0.20528	821	0.30801	0.358037	0.446072
LGALS3BP_542_AAIPSALDTNSSK_1_551_N4H5F1S0G0	-0.274086	633	0.0138793	0.0213753	1.67009
LGALS3BP_64_ALGFENATQALGR_1_69_N2H3F1S0G0	-0.0473142	763	0.143205	0.184049	0.735067
LGALS3BP_64_ALGFENATQALGR_1_69_N2H9F0S0G0	0.337922	1478	6.10685e-05	0.000153724	3.81326	U
LGMN_165_DLNETIHYMYK_1_167_N2H6F0S0G0	0.784527	1616	4.05465e-07	1.84994e-06	5.73284	S-U
LGMN_165_DLNETIHYMYK_1_167_N2H7F0S0G0	0.487804	1680	2.74584e-08	1.891e-07	6.72331	U
LRP1_3948_GVTHLNISGLK_1_3953_N4H5F1S0G0	-0.896433	329	1.66412e-06	6.07406e-06	5.21652	S-D
LRP1_3948_GVTHLNISGLK_1_3953_N4H5F1S1G0	-0.362424	476	0.000248567	0.000530567	3.27526	D
LTBP2_414_DECWCPANSTGK_1_421_N4H5F1S0G0	0.496607	1187	0.0753689	0.101888	0.991879
LUM_120_KLHINHNNLTESVGPLPK_1_127_N4H5F1S1G0	-0.664008	331	1.79605e-06	6.49067e-06	5.18771	S-D
LUM_121_LHINHNNLTESVGPLPK_1_127_N4H4F2S1G0	-0.385927	571	0.0033292	0.00587033	2.23134	D
LUM_121_LHINHNNLTESVGPLPK_1_127_N4H5F1S0G0	-0.835632	250	6.81595e-08	3.88722e-07	6.41036	S-D
LUM_121_LHINHNNLTESVGPLPK_1_127_N4H5F1S1G0	-0.281001	550	0.00195791	0.0036837	2.43372	D
LUM_121_LHINHNNLTESVGPLPK_1_127_N4H5F1S2G0	-0.456923	430	5.91169e-05	0.000153033	3.81521	D
LUM_121_LHINHNNLTESVGPLPK_1_127_N4H5F3S0G0	-0.254068	682	0.0370873	0.0526727	1.27841
LUM_121_LHINHNNLTESVGPLPK_1_127_N5H5F1S0G0	-0.586968	316	1.00792e-06	4.18059e-06	5.37876	S-D
LUM_121_LHINHNNLTESVGPLPK_1_127_N5H6F1S0G0	-0.942652	256	8.79697e-08	4.7219e-07	6.32588	S-D
LUM_121_LHINHNNLTESVGPLPK_1_127_N5H6F1S1G0	-0.767615	319	1.13253e-06	4.59303e-06	5.3379	S-D
LUM_121_LHINHNNLTESVGPLPK_1_127_N5H6F3S0G0	-0.796953	254	8.08159e-08	4.46936e-07	6.34975	S-D
LUM_121_LHINHNNLTESVGPLPK_1_127_N6H3F2S0G0	-0.819635	215	1.47694e-08	1.12309e-07	6.94959	S-D
LUM_121_LHINHNNLTESVGPLPK_1_127_N6H3F2S1G0	-0.621832	362	5.69227e-06	1.77579e-05	4.75061	S-D
LUM_121_LHINHNNLTESVGPLPK_1_127_N6H7F0S0G0	-0.469512	450	0.000111996	0.000258726	3.58716	D
LUM_121_LHINHNNLTESVGPLPK_1_127_N8H5F1S0G0	-0.432407	409	2.95032e-05	8.15809e-05	4.08841	D
M6PR_52_LKPLFNK_1_57_N2H6F0S0G0	0.00233431	958	0.981655	0.984352	0.00684966
M6PR_52_LKPLFNK_1_57_N2H7F0S0G0	0.129069	1191	0.0704709	0.0970637	1.01294
M6PR_52_LKPLFNK_1_57_N2H8F0S0G0	0.00893924	1000	0.730161	0.772489	0.112108
MFAP4_130_VDLEDFENNTAYAK_1_137_N4H5F1S0G0	-1.30594	202	8.22104e-09	7.5017e-08	7.12484	S-D
MFAP4_86_FNGSVSFFR_1_87_N2H6F0S0G0	-0.819721	473	0.000227158	0.000487721	3.31183	S-D
MFAP5_79_NTTAECWDEK_1_79_N4H5F1S0G0	-1.68988	72	1.3773e-11	6.28394e-10	9.20177	S-D
MXRA5_1730_LPFFTNK_1_1735_N4H5F1S0G0	-0.00274469	777	0.174891	0.218614	0.660322
MXRA5_1730_LPFFTNK_1_1735_N4H5F1S1G0	-0.0023286	905	0.707236	0.75041	0.124701
MXRA5_2200_VFANGTLVVK_1_2203_N2H5F0S0G0	0.795608	1441	0.000195277	0.000424262	3.37237	S-U
MXRA5_2200_VFANGTLVVK_1_2203_N2H6F0S0G0	0.706281	1453	0.00013507	0.000306215	3.51397	S-U
MXRA5_2200_VFANGTLVVK_1_2203_N2H7F0S0G0	0.387009	1305	0.00730417	0.0120634	1.91853
MXRA5_2495_ITVHGNGSLDIR_1_2500_N2H5F0S0G0	0.0229947	821	0.30801	0.358037	0.446072
MXRA5_2495_ITVHGNGSLDIR_1_2500_N2H6F0S0G0	-0.344767	523	0.000954893	0.00189422	2.72257	D
MXRA5_2495_ITVHGNGSLDIR_1_2500_N3H5F0S0G0	-0.35738	598	0.00635967	0.0106481	1.97273
MXRA5_2688_VSLLDNGTLTVR_1_2693_N2H5F0S0G0	-0.18355	847	0.412145	0.465737	0.331859
NCSTN_40_IYIPLNK_1_45_N2H9F0S0G0	-0.00833195	832	0.349739	0.400172	0.397753
NCSTN_435_NISGVVLADHSGAFHNK_1_435_N2H6F0S0G0	-0.64898	252	7.42269e-08	4.16812e-07	6.38006	S-D
NID2_700_IHQNITYQVCR_1_703_N4H5F1S0G0	-0.205561	794	0.220066	0.268642	0.570826
ORM1_58_SVQEIQATFFYFTPNK_1_72_N5H6F0S1G0	0.0977981	1021	0.612947	0.658017	0.181763
PCYOX1_182_LLHALGGDDFLGMLNR_1_196_N2H6F0S0G0	-0.666794	435	6.95018e-05	0.000171406	3.76597	S-D
PCYOX1_182_LLHALGGDDFLGMLNR_1_196_N2H8F0S0G0	-0.357145	431	6.10685e-05	0.000153724	3.81326	D
PLOD1_194_EQINITLDHR_1_197_N2H6F0S0G0	-0.933572	96	4.82228e-11	1.35395e-09	8.8684	S-D
PLOD1_534_YIHQNYTK_1_538_N2H7F0S0G0	0.420554	1330	0.00404967	0.00697231	2.15662	U
PLOD1_534_YIHQNYTK_1_538_N2H8F0S0G0	1.6512	1767	4.85425e-10	7.08721e-09	8.14952	S-U
PLOD2_206_EAINITLDHK_1_209_N2H8F0S0G0	0.0294025	922	0.806247	0.836023	0.0777818
PLOD2_206_EAINITLDHK_1_209_N2H9F0S0G0	-0.302108	560	0.00252861	0.00463791	2.33368	D
PLOD3_542_EQYIHENYSR_1_548_N2H6F0S0G0	0.330556	1097	0.276423	0.330802	0.480432
PLXNB2_728_LSHDANETLPLHLYVK_1_733_N4H5F1S1G0	-0.246992	645	0.0178654	0.0268349	1.5713
PON2_250_HTNMNLTQLK_1_254_N2H8F0S0G0	0.520549	1382	0.00106476	0.00208945	2.67997	U
POSTN_597_EVNDTLLVNELK_1_599_N2H5F0S0G0	0.272573	1054	0.447968	0.498501	0.302334
POSTN_597_EVNDTLLVNELK_1_599_N3H4F0S0G0	-0.107526	774	0.167695	0.210339	0.67708
POSTN_597_EVNDTLLVNELK_1_599_N4H4F0S0G0	-0.27041	550	0.00195791	0.0036837	2.43372	D
POSTN_597_EVNDTLLVNELK_1_599_N4H4F1S0G0	-0.243405	645	0.0178654	0.0268349	1.5713
POSTN_597_EVNDTLLVNELK_1_599_N4H5F0S0G0	0.0637186	984	0.824099	0.849706	0.0707312
POSTN_597_EVNDTLLVNELK_1_599_N4H5F1S0G0	0.22637	1090	0.300792	0.35302	0.452201
POSTN_597_EVNDTLLVNELK_1_599_N4H5F1S1G0	-0.382005	580	0.00414905	0.00710987	2.14814	D
PPT1_197_NHSIFLADINQER_1_197_N2H3F1S0G0	0.0130469	1091	0.297226	0.34996	0.455982
PPT1_197_NHSIFLADINQER_1_197_N2H6F0S0G0	-0.36428	500	0.000501828	0.00104072	2.98266	D
PPT1_210_GINESYK_1_212_N2H5F0S0G0	0.577722	1534	9.08545e-06	2.74065e-05	4.56215	U
PPT1_210_GINESYK_1_212_N2H6F0S0G0	0.920219	1675	3.41727e-08	2.26783e-07	6.64439	S-U
PPT1_210_GINESYK_1_212_N2H7F0S0G0	1.57882	1816	4.13059e-11	1.25639e-09	8.90088	S-U
PSAP_214_TNSTFVQALVEHVK_1_215_N2H3F1S0G0	0.706575	1732	2.59309e-09	2.78376e-08	7.55537	S-U
PSAP_214_TNSTFVQALVEHVK_1_215_N2H5F1S0G0	0.160356	1177	0.0888368	0.118774	0.925277
PSAP_328_LIDNNKTEK_1_332_N2H5F1S0G0	0.648958	1673	3.72827e-08	2.43003e-07	6.61439	S-U
PSAP_328_LIDNNKTEK_1_332_N2H6F0S0G0	1.16971	1769	4.40167e-10	6.69421e-09	8.1743	S-U
PSAP_68_DVVTAAGDMLKDNATEEEILVYLEK_1_80_N2H3F1S0G0	0.48861	1508	2.24933e-05	6.4141e-05	4.19286	U
PSAP_79_DNATEEEILVYLEK_1_80_N2H3F1S0G0	1.10702	1820	3.35744e-11	1.11406e-09	8.95309	S-U
PSAP_79_DNATEEEILVYLEK_1_80_N3H4F1S0G0	0.0765642	984	0.824099	0.849706	0.0707312
PSAP_93_TCDWLPKPNMSASCK_1_101_N2H3F1S0G0	0.477854	1476	6.51561e-05	0.00016289	3.7881	U
PSAP_93_TCDWLPKPNMSASCK_1_101_N3H4F1S1G0	0.354181	1294	0.00936765	0.014931	1.82591
RCN1_38_VVRPDSELGERPPEDNQSFQYDHEAFLGK_1_53_N2H3F1S0G0	0.0412931	1074	0.361716	0.411297	0.385845
RCN1_38_VVRPDSELGERPPEDNQSFQYDHEAFLGK_1_53_N2H5F0S0G0	0.281267	1266	0.0171384	0.0259565	1.58575
RCN1_38_VVRPDSELGERPPEDNQSFQYDHEAFLGK_1_53_N2H6F0S0G0	0.539819	1583	1.48355e-06	5.58244e-06	5.25318	U
RCN1_38_VVRPDSELGERPPEDNQSFQYDHEAFLGK_1_53_N4H3F1S0G0	0.432513	1380	0.00112397	0.00217064	2.66341	U
RCN3_140_NATYGHYAPGEEFHDVEDAETYK_1_140_N2H6F0S0G0	0.644389	1397	0.000704551	0.00142867	2.84507	S-U
RCN3_140_NATYGHYAPGEEFHDVEDAETYK_1_140_N3H3F1S0G0	0.329471	1225	0.0385018	0.0542593	1.26553
RCN3_140_NATYGHYAPGEEFHDVEDAETYK_1_140_N4H3F1S0G0	0.371625	1282	0.0121981	0.018946	1.72248
SERPINA1_268_YLGNATAIFFLPDEGK_1_271_N4H5F0S0G0	-0.100088	864	0.490305	0.53904	0.268379
SERPINA1_268_YLGNATAIFFLPDEGK_1_271_N4H5F0S1G0	0.303297	1088	0.30801	0.358037	0.446072
SERPINA1_268_YLGNATAIFFLPDEGK_1_271_N4H5F0S2G0	0.564236	1197	0.0636162	0.0879542	1.05574
SERPINA1_268_YLGNATAIFFLPDEGK_1_271_N6H3F1S0G0	-0.546421	704	0.0553425	0.0768061	1.1146
SERPINA1_268_YLGNATAIFFLPDEGK_1_271_N6H3F1S1G0	0.345514	1059	0.425376	0.47773	0.320818
SERPINA1_268_YLGNATAIFFLPDEGK_1_271_N6H3F1S2G0	0.473331	1135	0.167695	0.210339	0.67708
SERPINA1_268_YLGNATAIFFLPDEGK_1_271_N6H3F3S0G0	0.177515	1048	0.475958	0.526439	0.278652
SERPINA1_268_YLGNATAIFFLPDEGK_1_271_N6H4F2S0G0	-0.0857537	869	0.514724	0.559149	0.252472
SERPINC1_124_LGACNDTLQQLMEVFK_1_128_N4H5F0S1G0	-0.103962	868	0.50979	0.555443	0.255361
SERPINC1_124_LGACNDTLQQLMEVFK_1_128_N4H5F0S2G0	0.51806	1172	0.096264	0.127769	0.893576
SERPIND1_185_DFVNASSK_1_188_N4H5F0S0G0	-0.870289	324	1.37381e-06	5.33446e-06	5.27291	S-D
SERPIND1_185_DFVNASSK_1_188_N4H5F0S1G0	-1.18283	176	2.47429e-09	2.73671e-08	7.56277	S-D
SERPIND1_185_DFVNASSK_1_188_N4H5F0S2G0	-1.00005	168	1.69672e-09	2.06435e-08	7.68522	S-D
SERPIND1_49_NLSMPLLPADFHK_1_49_N4H5F0S1G0	-0.56884	469	0.000201296	0.000434751	3.36176	D
SERPIND1_49_NLSMPLLPADFHK_1_49_N4H5F0S2G0	-0.314016	721	0.0741191	0.101324	0.994288
SERPING1_234_DTFVNASR_1_238_N4H5F0S2G0	-0.823732	415	3.6075e-05	9.75362e-05	4.01083	S-D
SERPINH1_117_SLSNSTAR_1_120_N2H6F0S0G0	1.18121	1705	9.0021e-09	8.01407e-08	7.09615	S-U
SORL1_1602_TLETHSNK_1_1608_N2H5F0S0G0	0.483505	1303	0.0076459	0.0125146	1.90258
SPON1_209_LTFYGNWSEK_1_214_N2H5F0S0G0	1.14409	1699	1.18032e-08	9.5737e-08	7.01892	S-U
SPON1_209_LTFYGNWSEK_1_214_N4H5F0S0G0	-0.0478209	781	0.184841	0.22948	0.639255
SSR2_83_IAPASNVSHTVVLRPLK_1_88_N2H8F0S0G0	1.08268	1720	4.53201e-09	4.47076e-08	7.34962	S-U
SSR2_83_IAPASNVSHTVVLRPLK_1_88_N2H9F0S0G0	0.805967	1583	1.48355e-06	5.58244e-06	5.25318	S-U
SSR2_83_IAPASNVSHTVVLRPLK_1_88_N4H7F1S0G0	-0.0789182	790	0.208749	0.256543	0.590839
SUN2_653_ALSPNSTISSAPK_1_657_N2H6F0S0G0	-0.313676	467	0.000189428	0.000419037	3.37775	D
SUSD2_158_SELVNETR_1_162_N3H6F0S0G0	-0.625483	445	9.56626e-05	0.000223826	3.65009	S-D
TNC_1017_LNYSLPTGQWVGVQLPR_1_1018_N2H5F0S0G0	0.917594	1565	2.93276e-06	9.91164e-06	5.00385	S-U
TNC_1296_VEAAQNLTLPGSLR_1_1301_N4H5F1S0G0	-0.271362	642	0.0167847	0.0255268	1.593
VCAN_328_FENQTGFPPPDSR_1_330_N4H5F1S0G0	-0.558951	564	0.00279675	0.00500399	2.30068	D
VCAN_328_FENQTGFPPPDSR_1_330_N4H5F1S1G0	-0.985924	462	0.00016257	0.000364037	3.43885	S-D

## Sheet: Feature_Clutering
Glycoform	FeatureCluster
HYOU1_869_NATLAEQAK_1_869_N4H3F0S2G0	1
HYOU1_510_VFGSQNLTTVK_1_515_N2H9F0S0G0	1
HYOU1_869_NATLAEQAK_1_869_N2H9F0S0G0	1
HYOU1_926_AEPPLNASASDQGEK_1_931_N2H6F0S0G0	1
HYOU1_926_AEPPLNASASDQGEK_1_931_N2H5F0S0G0	1
HYOU1_595_ENGTDTVQEEEESPAEGSK_1_596_N2H6F0S0G0	1
HYOU1_595_ENGTDTVQEEEESPAEGSK_1_596_N2H5F0S0G0	1
HYOU1_926_AEPPLNASASDQGEK_1_931_N2H8F0S0G0	1
HYOU1_860_VINETWAWK_1_862_N2H6F0S0G0	1
HYOU1_860_VINETWAWK_1_862_N2H7F0S0G0	1
HYOU1_860_VINETWAWK_1_862_N2H8F0S0G0	1
HYOU1_822_LSALDNLLNHSSMFLK_1_830_N2H6F0S0G0	1
HYOU1_822_LSALDNLLNHSSMFLK_1_830_N2H8F0S0G0	1
HYOU1_869_NATLAEQAK_1_869_N2H7F0S0G0	1
HYOU1_510_VFGSQNLTTVK_1_515_N2H6F0S0G0	1
HYOU1_510_VFGSQNLTTVK_1_515_N2H7F0S0G0	1
COL1A1_1362_ASQNITYHCK_1_1365_N2H6F0S0G0	1
COL1A1_1357_LMSTEASQNITYHCK_1_1365_N2H6F0S0G0	1
COL5A2_1350_EASQNITYICK_1_1354_N2H6F0S0G0	1
LTBP2_414_DECWCPANSTGK_1_421_N4H5F1S0G0	1
RCN3_140_NATYGHYAPGEEFHDVEDAETYK_1_140_N2H6F0S0G0	1
RCN3_140_NATYGHYAPGEEFHDVEDAETYK_1_140_N3H3F1S0G0	1
RCN3_140_NATYGHYAPGEEFHDVEDAETYK_1_140_N4H3F1S0G0	1
LGMN_165_DLNETIHYMYK_1_167_N2H6F0S0G0	1
LGMN_165_DLNETIHYMYK_1_167_N2H7F0S0G0	1
SSR2_83_IAPASNVSHTVVLRPLK_1_88_N2H8F0S0G0	1
SSR2_83_IAPASNVSHTVVLRPLK_1_88_N2H9F0S0G0	1
CD109_245_HLNGTITAK_1_247_N2H7F0S0G0	1
CD109_245_HLNGTITAK_1_247_N2H8F0S0G0	1
SERPINH1_117_SLSNSTAR_1_120_N2H6F0S0G0	1
FKBP10_67_YHYNGTFEDGK_1_70_N2H6F0S0G0	1
FKBP10_67_YHYNGTFEDGK_1_70_N2H8F0S0G0	1
LGALS3BP_396_GLNLTEDTYKPR_1_398_N2H9F0S0G0	1
LGALS3BP_64_ALGFENATQALGR_1_69_N2H9F0S0G0	1
LGALS3BP_396_GLNLTEDTYKPR_1_398_N2H8F0S0G0	1
LGALS3BP_542_AAIPSALDTNSSK_1_551_N2H9F0S0G0	1
LGALS3BP_542_AAIPSALDTNSSK_1_551_N2H8F0S0G0	1
LGALS3BP_118_DAGVVCTNETR_1_125_N3H4F1S1G0	1
LGALS3BP_542_AAIPSALDTNSSK_1_551_N3H4F1S1G0	1
HEXA_149_SAEGTFFINK_1_157_N2H7F0S0G0	1
LGALS3BP_64_ALGFENATQALGR_1_69_N2H3F1S0G0	1
PPT1_197_NHSIFLADINQER_1_197_N2H3F1S0G0	1
CTSL_217_YSVANDTGFVDIPK_1_221_N2H5F0S0G0	1
PSAP_214_TNSTFVQALVEHVK_1_215_N2H3F1S0G0	1
PSAP_214_TNSTFVQALVEHVK_1_215_N2H5F1S0G0	1
PSAP_93_TCDWLPKPNMSASCK_1_101_N3H4F1S1G0	1
CTSD_257_GSLSYLNVTR_1_263_N2H4F0S0G0	1
CTSD_257_GSLSYLNVTR_1_263_N2H5F0S0G0	1
CTSD_257_GSLSYLNVTR_1_263_N2H6F0S0G0	1
CTSD_257_GSLSYLNVTR_1_263_N2H7F0S0G0	1
PSAP_328_LIDNNKTEK_1_332_N2H5F1S0G0	1
PSAP_328_LIDNNKTEK_1_332_N2H6F0S0G0	1
PSAP_68_DVVTAAGDMLKDNATEEEILVYLEK_1_80_N2H3F1S0G0	1
PSAP_79_DNATEEEILVYLEK_1_80_N2H3F1S0G0	1
PSAP_93_TCDWLPKPNMSASCK_1_101_N2H3F1S0G0	1
ASAH1_271_TVLENSTSYEEAK_1_275_N2H8F0S0G0	1
ASAH1_271_TVLENSTSYEEAK_1_275_N2H6F0S0G0	1
ASAH1_271_TVLENSTSYEEAK_1_275_N2H7F0S0G0	1
CTSD_257_GSLSYLNVTR_1_263_N2H3F1S0G0	1
CTSD_257_GSLSYLNVTR_1_263_N2H5F1S0G0	1
HYOU1_595_ENGTDTVQEEEESPAEGSK_1_596_N2H3F1S0G0	1
RCN1_38_VVRPDSELGERPPEDNQSFQYDHEAFLGK_1_53_N4H3F1S0G0	1
SPON1_209_LTFYGNWSEK_1_214_N2H5F0S0G0	1
BCAM_437_TQNFTLLVQGSPELK_1_439_N2H5F0S0G0	1
LAMP1_255_LLNINPNK_1_261_N2H5F0S0G0	1
LAMP2_352_VQPFNVTQGK_1_356_N3H6F0S1G0	1
LAMP1_97_GHTLTLNFTR_1_103_N2H6F0S0G0	1
LAMP1_97_GHTLTLNFTR_1_103_N2H7F0S0G0	1
PPT1_210_GINESYK_1_212_N2H5F0S0G0	1
PPT1_210_GINESYK_1_212_N2H6F0S0G0	1
PPT1_210_GINESYK_1_212_N2H7F0S0G0	1
CTSC_51_DVNCSVMGPQEK_1_53_N2H6F0S0G0	1
CTSC_51_DVNCSVMGPQEK_1_53_N2H7F0S0G0	1
CREG1_159_VNETEMDIAK_1_160_N2H6F0S0G0	1
GGH_203_NFTMNEK_1_203_N2H6F0S0G0	1
GNS_402_GASNLTWR_1_405_N2H5F0S0G0	1
GNS_356_GPGIKPNQTSK_1_362_N2H6F0S0G0	1
GNS_356_GPGIKPNQTSK_1_362_N2H7F0S0G0	1
M6PR_52_LKPLFNK_1_57_N2H6F0S0G0	1
M6PR_52_LKPLFNK_1_57_N2H7F0S0G0	1
M6PR_52_LKPLFNK_1_57_N2H8F0S0G0	1
PLOD3_542_EQYIHENYSR_1_548_N2H6F0S0G0	1
ERLIN1_108_NYTADYDK_1_108_N2H8F0S0G0	1
ERLIN1_108_NYTADYDK_1_108_N2H9F0S0G0	1
ADAM10_277_INTTADEKDPTNPFR_1_278_N2H9F0S0G0	1
PON2_250_HTNMNLTQLK_1_254_N2H8F0S0G0	1
SORL1_1602_TLETHSNK_1_1608_N2H5F0S0G0	1
GAA_465_GVFITNETGQPLIGK_1_470_N2H7F0S0G0	1
GAA_465_GVFITNETGQPLIGK_1_470_N2H5F0S0G0	1
GAA_465_GVFITNETGQPLIGK_1_470_N2H6F0S0G0	1
ERO1A_277_WGHNITEFQQR_1_280_N2H6F0S0G0	1
IL4I1_127_LCQGLGLNLTK_1_134_N2H6F0S0G0	1
IL4I1_127_LCQGLGLNLTK_1_134_N2H7F0S0G0	1
ITGAV_896_ENQNHSYSLK_1_899_N2H6F0S0G0	1
PLOD1_534_YIHQNYTK_1_538_N2H7F0S0G0	1
PLOD1_534_YIHQNYTK_1_538_N2H8F0S0G0	1
FKBP10_179_YHYNGTLLDGTSFDTSYSK_1_182_N2H8F0S0G0	1
FKBP10_179_YHYNGTLLDGTSFDTSYSK_1_182_N4H6F1S0G0	1
ASPH_442_LVQLFPNDTSLK_1_448_N2H6F0S0G0	1
LAMC1_1241_NISQDLEK_1_1241_N2H8F0S0G0	1
HLA-DRA_137_FTPPVVNVTWLR_1_143_N2H9F0S0G0	1
HLA-DRA_137_FTPPVVNVTWLR_1_143_N2H5F0S0G0	1
HLA-DRA_137_FTPPVVNVTWLR_1_143_N2H7F0S0G0	1
HLA-DRA_137_FTPPVVNVTWLR_1_143_N2H6F0S0G0	1
HLA-DRA_137_FTPPVVNVTWLR_1_143_N2H8F0S0G0	1
RCN1_38_VVRPDSELGERPPEDNQSFQYDHEAFLGK_1_53_N2H3F1S0G0	1
RCN1_38_VVRPDSELGERPPEDNQSFQYDHEAFLGK_1_53_N2H5F0S0G0	1
RCN1_38_VVRPDSELGERPPEDNQSFQYDHEAFLGK_1_53_N2H6F0S0G0	1
HSP90B1_52_EEEAIQLDGLNASQIR_1_62_N2H5F0S0G0	1
HSP90B1_52_EEEAIQLDGLNASQIR_1_62_N2H6F0S0G0	1
HPX_181_SWPAVGNCSSALR_1_187_N4H5F0S2G0	1
SERPINC1_124_LGACNDTLQQLMEVFK_1_128_N4H5F0S1G0	1
SERPINC1_124_LGACNDTLQQLMEVFK_1_128_N4H5F0S2G0	1
COL12A1_2585_EAGNITTDGYEILGK_1_2588_N4H5F1S1G0	1
COL12A1_2585_EAGNITTDGYEILGK_1_2588_N4H4F1S0G0	1
COL12A1_2432_MLEAYNLTEK_1_2437_N4H4F0S0G0	1
COL12A1_2432_MLEAYNLTEK_1_2437_N4H5F0S0G0	1
COL12A1_2432_MLEAYNLTEK_1_2437_N2H5F0S0G0	1
COL12A1_2432_MLEAYNLTEK_1_2437_N3H5F0S0G0	1
COL12A1_2585_EAGNITTDGYEILGK_1_2588_N4H5F1S0G0	1
COL12A1_2432_MLEAYNLTEK_1_2437_N2H8F0S0G0	1
COL12A1_2432_MLEAYNLTEK_1_2437_N2H9F0S0G0	1
ITGA6_283_ANHSGAVVLLK_1_284_N2H6F0S0G0	1
ITGA6_283_ANHSGAVVLLK_1_284_N2H7F0S0G0	1
PPT1_197_NHSIFLADINQER_1_197_N2H6F0S0G0	1
PSAP_79_DNATEEEILVYLEK_1_80_N3H4F1S0G0	1
NCSTN_40_IYIPLNK_1_45_N2H9F0S0G0	1
PCYOX1_182_LLHALGGDDFLGMLNR_1_196_N2H6F0S0G0	1
PCYOX1_182_LLHALGGDDFLGMLNR_1_196_N2H8F0S0G0	1
COL6A2_785_NMTLFSDLVAEK_1_785_N4H5F0S0G0	1
COL6A2_785_NMTLFSDLVAEK_1_785_N4H5F1S0G0	1
COL6A1_804_NVTAQICIDK_1_804_N2H5F0S0G0	1
COL6A1_804_NVTAQICIDK_1_804_N3H6F0S0G0	1
COL6A1_804_NVTAQICIDK_1_804_N2H6F0S0G0	1
COL6A1_804_NVTAQICIDK_1_804_N3H6F0S1G0	1
SUN2_653_ALSPNSTISSAPK_1_657_N2H6F0S0G0	1
SUSD2_158_SELVNETR_1_162_N3H6F0S0G0	1
APMAP_157_AGPNGTLFVADAYK_1_160_N2H5F0S0G0	1
CLPTM1L_89_TVNVSVPK_1_91_N2H6F0S0G0	1
ERLIN1_108_NYTADYDK_1_108_N2H6F0S0G0	1
GANAB_78_VNLTLGSIWDK_1_79_N2H6F0S0G0	1
FGB_377_GTAGNALMDGASQLMGENR_1_394_N4H5F0S2G0	2
FGB_377_GTAGNALMDGASQLMGENR_1_394_N4H5F0S1G0	2
FGB_377_GTAGNALMDGASQLMGENR_1_394_N4H5F0S0G0	2
FGB_377_GTAGNALMDGASQLMGENR_1_394_N4H6F1S0G0	2
FGG_62_VDKDLQSLEDILHQVENK_1_78_N4H4F0S1G0	2
FGG_62_VDKDLQSLEDILHQVENK_1_78_N4H5F0S2G0	2
FGG_65_DLQSLEDILHQVENK_1_78_N6H3F1S1G0	2
FGG_65_DLQSLEDILHQVENK_1_78_N6H3F3S0G0	2
FGG_62_VDKDLQSLEDILHQVENK_1_78_N4H5F0S1G0	2
FGG_62_VDKDLQSLEDILHQVENK_1_78_N6H3F1S1G0	2
FGG_62_VDKDLQSLEDILHQVENK_1_78_N6H3F3S0G0	2
FGG_65_DLQSLEDILHQVENK_1_78_N4H5F1S1G0	2
FGG_62_VDKDLQSLEDILHQVENK_1_78_N4H5F1S0G0	2
FGG_65_DLQSLEDILHQVENK_1_78_N4H5F1S0G0	2
FGG_62_VDKDLQSLEDILHQVENK_1_78_N3H4F0S1G0	2
FGG_65_DLQSLEDILHQVENK_1_78_N4H4F0S0G0	2
FGG_65_DLQSLEDILHQVENK_1_78_N4H5F0S0G0	2
FGG_62_VDKDLQSLEDILHQVENK_1_78_N4H4F0S0G0	2
FGG_62_VDKDLQSLEDILHQVENK_1_78_N3H4F0S0G0	2
FGG_62_VDKDLQSLEDILHQVENK_1_78_N4H5F0S0G0	2
LAMC1_1241_NISQDLEK_1_1241_N5H4F1S0G0	2
LAMA4_736_LITEEANR_1_742_N5H4F1S0G0	2
LAMC1_1241_NISQDLEK_1_1241_N5H5F1S0G0	2
HSPG2_86_ALVNFTR_1_89_N4H5F0S0G0	2
LAMC1_1241_NISQDLEK_1_1241_N4H5F1S0G0	2
LRP1_3948_GVTHLNISGLK_1_3953_N4H5F1S0G0	2
PLOD1_194_EQINITLDHR_1_197_N2H6F0S0G0	2
COL6A1_212_NFTAADWGQSR_1_212_N4H5F1S0G0	2
COL6A1_804_NVTAQICIDK_1_804_N3H4F0S1G0	2
COL14A1_368_SFMVNWTHAPGNVEK_1_372_N4H5F0S0G0	2
COL6A1_804_NVTAQICIDK_1_804_N3H4F0S0G0	2
COL6A2_131_GTFTDCALANMTEQIR_1_140_N4H5F0S0G0	2
HSP90B1_52_EEEAIQLDGLNASQIR_1_62_N2H3F1S0G0	2
LAMA5_84_LVGGPVAGGDPNQTIR_1_95_N2H5F0S0G0	2
LAMC1_1203_TANDTSTEAYNLLLR_1_1205_N2H5F0S0G0	2
LAMP1_97_GHTLTLNFTR_1_103_N3H6F0S1G0	2
LAMP1_97_GHTLTLNFTR_1_103_N3H5F0S0G0	2
LAMP1_97_GHTLTLNFTR_1_103_N3H6F0S0G0	2
SSR2_83_IAPASNVSHTVVLRPLK_1_88_N4H7F1S0G0	2
CTSZ_184_NYTLWR_1_184_N2H5F0S0G0	2
LAMP2_352_VQPFNVTQGK_1_356_N4H5F0S1G0	2
NCSTN_435_NISGVVLADHSGAFHNK_1_435_N2H6F0S0G0	2
LAMP1_255_LLNINPNK_1_261_N3H4F1S0G0	2
LAMP1_255_LLNINPNK_1_261_N3H5F1S0G0	2
LAMP1_255_LLNINPNK_1_261_N3H6F1S0G0	2
MFAP4_130_VDLEDFENNTAYAK_1_137_N4H5F1S0G0	2
MFAP4_86_FNGSVSFFR_1_87_N2H6F0S0G0	2
VCAN_328_FENQTGFPPPDSR_1_330_N4H5F1S0G0	2
VCAN_328_FENQTGFPPPDSR_1_330_N4H5F1S1G0	2
ASPN_276_ITDIENGSLANIPR_1_281_N4H5F1S0G0	2
MFAP5_79_NTTAECWDEK_1_79_N4H5F1S0G0	2
LRP1_3948_GVTHLNISGLK_1_3953_N4H5F1S1G0	2
LAMP1_255_LLNINPNK_1_261_N4H5F1S0G0	2
LAMP2_352_VQPFNVTQGK_1_356_N4H5F0S0G0	2
CP_754_ELHHLQEQNVSNAFLDK_1_762_N4H5F0S1G0	2
HPX_181_SWPAVGNCSSALR_1_187_N4H5F0S1G0	2
SERPIND1_185_DFVNASSK_1_188_N4H5F0S0G0	2
SERPIND1_185_DFVNASSK_1_188_N4H5F0S1G0	2
CFI_491_LISNCSK_1_494_N4H5F0S0G0	2
CFI_491_LISNCSK_1_494_N4H5F0S1G0	2
CD14_151_NVSWATGR_1_151_N4H5F0S0G0	2
AFM_28_DIENFNSTQK_1_33_N4H5F0S1G0	2
AHSG_145_VCQDCPLLAPLNDTR_1_156_N4H5F0S0G0	2
C3_74_TVLTPATNHMGNVTFTIPANR_1_85_N2H7F0S0G0	2
FN1_516_DQCIVDDITYNVNDTFHK_1_528_N4H5F0S0G0	2
LGALS3BP_542_AAIPSALDTNSSK_1_551_N4H5F1S0G0	2
APOH_251_LGNWSAMPSCK_1_253_N4H5F0S0G0	2
C6_322_VLNFTTK_1_324_N4H5F0S0G0	2
HPX_181_SWPAVGNCSSALR_1_187_N4H5F0S0G0	2
APOH_251_LGNWSAMPSCK_1_253_N4H5F0S1G0	2
APOH_251_LGNWSAMPSCK_1_253_N4H5F0S2G0	2
AHSG_145_VCQDCPLLAPLNDTR_1_156_N4H6F1S1G0	2
CLU_372_LANLTQGEDQYYLR_1_374_N4H5F0S1G0	2
EPX_347_ALLPFDNLHDDPCLLTNR_1_363_N2H4F0S0G0	2
EPX_347_ALLPFDNLHDDPCLLTNR_1_363_N2H5F0S0G0	2
EPX_347_ALLPFDNLHDDPCLLTNR_1_363_N2H6F0S0G0	2
CFI_491_LISNCSK_1_494_N4H5F0S2G0	2
SERPING1_234_DTFVNASR_1_238_N4H5F0S2G0	2
CP_754_ELHHLQEQNVSNAFLDK_1_762_N4H5F0S2G0	2
F2_136_YPHKPEINSTTHPGADLQENFCR_1_143_N4H5F0S2G0	2
FN1_997_LDAPTNLQFVNETDSTVLVR_1_1007_N4H5F0S2G0	2
FN1_516_DQCIVDDITYNVNDTFHK_1_528_N4H5F0S1G0	2
FN1_516_DQCIVDDITYNVNDTFHK_1_528_N4H5F0S2G0	2
HPR_9_NLFLNHSENATAK_1_17_N4H5F0S1G0	2
C4BPB_60_TLFCNASK_1_64_N4H5F0S1G0	2
F2_136_YPHKPEINSTTHPGADLQENFCR_1_143_N4H5F0S1G0	2
F2_136_YPHKPEINSTTHPGADLQENFCR_1_143_N6H3F3S0G0	2
SERPIND1_185_DFVNASSK_1_188_N4H5F0S2G0	2
C3_74_TVLTPATNHMGNVTFTIPANR_1_85_N2H5F0S0G0	2
C3_74_TVLTPATNHMGNVTFTIPANR_1_85_N2H6F0S0G0	2
C3_74_TVLTPATNHMGNVTFTIPANR_1_85_N3H5F0S0G0	2
C6_322_VLNFTTK_1_324_N4H5F0S1G0	2
HPR_121_MVSHHNLTTGATLINEQWLLTTAK_1_126_N9H4F0S0G0	3
HPR_121_MVSHHNLTTGATLINEQWLLTTAK_1_126_N4H5F0S2G0	3
HPR_121_MVSHHNLTTGATLINEQWLLTTAK_1_126_N8H5F0S0G0	3
HPR_121_MVSHHNLTTGATLINEQWLLTTAK_1_126_N4H5F0S1G0	3
HPR_121_MVSHHNLTTGATLINEQWLLTTAK_1_126_N6H3F3S0G0	3
HPR_121_MVSHHNLTTGATLINEQWLLTTAK_1_126_N6H4F2S0G0	3
HP_236_VVLHPNYSQVDIGLIK_1_241_N5H6F0S2G0	3
HP_236_VVLHPNYSQVDIGLIK_1_241_N3H4F0S1G0	3
HP_236_VVLHPNYSQVDIGLIK_1_241_N4H5F0S1G0	3
HP_236_VVLHPNYSQVDIGLIK_1_241_N4H6F1S0G0	3
HP_236_VVLHPNYSQVDIGLIK_1_241_N6H3F1S1G0	3
HP_236_VVLHPNYSQVDIGLIK_1_241_N6H3F3S0G0	3
HP_236_VVLHPNYSQVDIGLIK_1_241_N4H5F1S2G0	3
HP_236_VVLHPNYSQVDIGLIK_1_241_N4H6F1S1G0	3
HP_236_VVLHPNYSQVDIGLIK_1_241_N4H5F0S2G0	3
HP_236_VVLHPNYSQVDIGLIK_1_241_N6H3F1S2G0	3
ORM1_58_SVQEIQATFFYFTPNK_1_72_N5H6F0S1G0	3
HPR_121_MVSHHNLTTGATLINEQWLLTTAK_1_126_N4H5F0S0G0	3
HPR_121_MVSHHNLTTGATLINEQWLLTTAK_1_126_N6H3F1S0G0	3
HP_236_VVLHPNYSQVDIGLIK_1_241_N4H5F0S0G0	3
HP_236_VVLHPNYSQVDIGLIK_1_241_N6H3F1S0G0	3
HP_236_VVLHPNYSQVDIGLIK_1_241_N5H6F0S0G0	3
HP_236_VVLHPNYSQVDIGLIK_1_241_N7H4F1S0G0	3
SERPINA1_268_YLGNATAIFFLPDEGK_1_271_N4H5F0S2G0	3
SERPINA1_268_YLGNATAIFFLPDEGK_1_271_N6H3F1S2G0	3
SERPINA1_268_YLGNATAIFFLPDEGK_1_271_N4H5F0S0G0	3
SERPINA1_268_YLGNATAIFFLPDEGK_1_271_N6H3F1S0G0	3
SERPINA1_268_YLGNATAIFFLPDEGK_1_271_N6H4F2S0G0	3
SERPINA1_268_YLGNATAIFFLPDEGK_1_271_N4H5F0S1G0	3
SERPINA1_268_YLGNATAIFFLPDEGK_1_271_N6H3F1S1G0	3
SERPINA1_268_YLGNATAIFFLPDEGK_1_271_N6H3F3S0G0	3
POSTN_597_EVNDTLLVNELK_1_599_N4H4F0S0G0	3
POSTN_597_EVNDTLLVNELK_1_599_N4H4F1S0G0	3
POSTN_597_EVNDTLLVNELK_1_599_N4H5F1S1G0	3
POSTN_597_EVNDTLLVNELK_1_599_N4H5F0S0G0	3
POSTN_597_EVNDTLLVNELK_1_599_N4H5F1S0G0	3
POSTN_597_EVNDTLLVNELK_1_599_N2H5F0S0G0	3
POSTN_597_EVNDTLLVNELK_1_599_N3H4F0S0G0	3
FN1_535_HEEGHMLNCTCFGQGR_1_542_N4H5F0S1G0	3
NID2_700_IHQNITYQVCR_1_703_N4H5F1S0G0	3
MXRA5_2495_ITVHGNGSLDIR_1_2500_N2H6F0S0G0	3
MXRA5_2495_ITVHGNGSLDIR_1_2500_N2H5F0S0G0	3
MXRA5_2495_ITVHGNGSLDIR_1_2500_N3H5F0S0G0	3
PLOD2_206_EAINITLDHK_1_209_N2H8F0S0G0	3
PLOD2_206_EAINITLDHK_1_209_N2H9F0S0G0	3
FN1_534_RHEEGHMLNCTCFGQGR_1_542_N4H4F1S0G0	3
FN1_535_HEEGHMLNCTCFGQGR_1_542_N3H4F1S0G0	3
FN1_534_RHEEGHMLNCTCFGQGR_1_542_N2H5F0S0G0	3
FN1_997_LDAPTNLQFVNETDSTVLVR_1_1007_N5H4F1S0G0	3
FN1_516_DQCIVDDITYNVNDTFHK_1_528_N4H4F1S0G0	3
FN1_516_DQCIVDDITYNVNDTFHK_1_528_N6H3F2S0G0	3
FN1_997_LDAPTNLQFVNETDSTVLVR_1_1007_N4H5F1S0G0	3
FN1_534_RHEEGHMLNCTCFGQGR_1_542_N4H5F0S0G0	3
FN1_535_HEEGHMLNCTCFGQGR_1_542_N4H4F1S0G0	3
FN1_535_HEEGHMLNCTCFGQGR_1_542_N5H4F0S0G0	3
FN1_516_DQCIVDDITYNVNDTFHK_1_528_N4H5F1S1G0	3
FN1_516_DQCIVDDITYNVNDTFHK_1_528_N4H5F1S0G0	3
FN1_534_RHEEGHMLNCTCFGQGR_1_542_N4H5F1S0G0	3
MXRA5_2688_VSLLDNGTLTVR_1_2693_N2H5F0S0G0	3
FN1_997_LDAPTNLQFVNETDSTVLVR_1_1007_N4H4F1S0G0	3
MXRA5_1730_LPFFTNK_1_1735_N4H5F1S1G0	3
FAP_46_DILNGTFSYK_1_49_N2H5F0S0G0	3
MXRA5_1730_LPFFTNK_1_1735_N4H5F1S0G0	3
TNC_1017_LNYSLPTGQWVGVQLPR_1_1018_N2H5F0S0G0	3
MXRA5_2200_VFANGTLVVK_1_2203_N2H7F0S0G0	3
MXRA5_2200_VFANGTLVVK_1_2203_N2H5F0S0G0	3
MXRA5_2200_VFANGTLVVK_1_2203_N2H6F0S0G0	3
DCN_207_IADTNITSIPQGLPPSLTELHLDGNK_1_211_N2H7F0S0G0	3
DCN_207_IADTNITSIPQGLPPSLTELHLDGNK_1_211_N2H5F0S0G0	3
DCN_207_IADTNITSIPQGLPPSLTELHLDGNK_1_211_N2H6F0S0G0	3
EMILIN1_790_LGALNSSLQLLEDR_1_794_N4H5F0S0G0	3
EMILIN1_790_LGALNSSLQLLEDR_1_794_N4H5F0S1G0	3
LUM_121_LHINHNNLTESVGPLPK_1_127_N4H4F2S1G0	3
DCN_250_LGLSFNSISAVDNGSLANTPHLR_1_262_N4H5F3S0G0	3
DCN_207_IADTNITSIPQGLPPSLTELHLDGNK_1_211_N3H4F0S1G0	3
DCN_207_IADTNITSIPQGLPPSLTELHLDGNK_1_211_N6H3F1S1G0	3
DCN_207_IADTNITSIPQGLPPSLTELHLDGNK_1_211_N4H5F0S1G0	3
DCN_207_IADTNITSIPQGLPPSLTELHLDGNK_1_211_N6H3F3S0G0	3
DCN_207_IADTNITSIPQGLPPSLTELHLDGNK_1_211_N3H6F0S1G0	3
DCN_207_IADTNITSIPQGLPPSLTELHLDGNK_1_211_N3H5F0S1G0	3
DCN_207_IADTNITSIPQGLPPSLTELHLDGNK_1_211_N5H4F1S0G0	3
LUM_121_LHINHNNLTESVGPLPK_1_127_N4H5F1S2G0	3
LUM_121_LHINHNNLTESVGPLPK_1_127_N6H7F0S0G0	3
LUM_121_LHINHNNLTESVGPLPK_1_127_N8H5F1S0G0	3
LUM_120_KLHINHNNLTESVGPLPK_1_127_N4H5F1S1G0	3
LUM_121_LHINHNNLTESVGPLPK_1_127_N4H5F3S0G0	3
LUM_121_LHINHNNLTESVGPLPK_1_127_N4H5F1S1G0	3
LUM_121_LHINHNNLTESVGPLPK_1_127_N6H3F2S1G0	3
DCN_250_LGLSFNSISAVDNGSLANTPHLR_1_262_N4H5F1S1G0	3
DCN_207_IADTNITSIPQGLPPSLTELHLDGNK_1_211_N4H4F0S1G0	3
DCN_207_IADTNITSIPQGLPPSLTELHLDGNK_1_211_N4H5F2S0G0	3
DCN_207_IADTNITSIPQGLPPSLTELHLDGNK_1_211_N5H4F0S0G0	3
DCN_207_IADTNITSIPQGLPPSLTELHLDGNK_1_211_N3H3F0S0G0	3
DCN_207_IADTNITSIPQGLPPSLTELHLDGNK_1_211_N4H4F0S0G0	3
DCN_207_IADTNITSIPQGLPPSLTELHLDGNK_1_211_N4H5F1S0G0	3
DCN_207_IADTNITSIPQGLPPSLTELHLDGNK_1_211_N4H5F0S0G0	3
DCN_207_IADTNITSIPQGLPPSLTELHLDGNK_1_211_N6H3F1S0G0	3
DCN_207_IADTNITSIPQGLPPSLTELHLDGNK_1_211_N3H6F0S0G0	3
DCN_207_IADTNITSIPQGLPPSLTELHLDGNK_1_211_N3H4F0S0G0	3
DCN_207_IADTNITSIPQGLPPSLTELHLDGNK_1_211_N3H5F0S0G0	3
TNC_1296_VEAAQNLTLPGSLR_1_1301_N4H5F1S0G0	3
LUM_121_LHINHNNLTESVGPLPK_1_127_N5H6F1S0G0	3
LUM_121_LHINHNNLTESVGPLPK_1_127_N5H6F1S1G0	3
LUM_121_LHINHNNLTESVGPLPK_1_127_N5H6F3S0G0	3
LUM_121_LHINHNNLTESVGPLPK_1_127_N5H5F1S0G0	3
BGN_267_MIENGSLSFLPTLR_1_270_N4H5F1S0G0	3
LUM_121_LHINHNNLTESVGPLPK_1_127_N4H5F1S0G0	3
LUM_121_LHINHNNLTESVGPLPK_1_127_N6H3F2S0G0	3
HSPG2_3825_IQGEEIVFHDLNLTAHGISHCPTCR_1_3836_N4H5F1S1G0	3
PLXNB2_728_LSHDANETLPLHLYVK_1_733_N4H5F1S1G0	3
FN1_997_LDAPTNLQFVNETDSTVLVR_1_1007_N4H6F1S1G0	3
SPON1_209_LTFYGNWSEK_1_214_N4H5F0S0G0	3
HSP90B1_215_HNNDTQHIWESDSNEFSVIADPR_1_217_N2H6F0S0G0	3
HRG_121_VIDFNCTTSSVSSALANTK_1_125_N4H5F0S1G0	3
EMILIN1_790_LGALNSSLQLLEDR_1_794_N4H5F1S0G0	3
AHSG_145_VCQDCPLLAPLNDTR_1_156_N4H5F0S1G0	3
HPX_447_ALPQPQNVTSLLGCTH_1_453_N4H5F0S0G0	3
LAMC1_647_LLNNLTSIK_1_650_N2H6F0S0G0	3
LAMC1_647_LLNNLTSIK_1_650_N2H8F0S0G0	3
HP_236_VVLHPNYSQVDIGLIK_1_241_N4H4F2S1G0	3
SERPIND1_49_NLSMPLLPADFHK_1_49_N4H5F0S1G0	3
SERPIND1_49_NLSMPLLPADFHK_1_49_N4H5F0S2G0	3
AHSG_145_VCQDCPLLAPLNDTR_1_156_N4H6F1S0G0	3
DCN_207_IADTNITSIPQGLPPSLTELHLDGNK_1_211_N3H5F1S0G0	3
DCN_207_IADTNITSIPQGLPPSLTELHLDGNK_1_211_N4H6F1S0G0	3
AHSG_145_VCQDCPLLAPLNDTR_1_156_N4H5F0S2G0	3
C6_322_VLNFTTK_1_324_N4H5F0S2G0	3
AHSG_166_AALAAFNAQNNGSNFQLEEISR_1_176_N4H5F2S1G0	3
HPX_447_ALPQPQNVTSLLGCTH_1_453_N4H5F0S2G0	3
HPX_447_ALPQPQNVTSLLGCTH_1_453_N6H3F3S0G0	3
HPX_447_ALPQPQNVTSLLGCTH_1_453_N4H5F0S1G0	3
HPX_447_ALPQPQNVTSLLGCTH_1_453_N4H6F1S0G0	3

## Sheet: Feature_Phenotype_Correlation
Feature	Phenotype	Correlation	P-value
ADAM10_277_INTTADEKDPTNPFR_1_278_N2H9F0S0G0	Anatomic_Site_Tumor(Categorical):Omentum	-0.211304	0.0566964
AFM_28_DIENFNSTQK_1_33_N4H5F0S1G0	Anatomic_Site_Tumor(Categorical):Omentum	0.0659682	0.55597
AHSG_145_VCQDCPLLAPLNDTR_1_156_N4H5F0S0G0	Anatomic_Site_Tumor(Categorical):Omentum	0.0371071	0.740664
AHSG_145_VCQDCPLLAPLNDTR_1_156_N4H5F0S1G0	Anatomic_Site_Tumor(Categorical):Omentum	0.00824602	0.941388
AHSG_145_VCQDCPLLAPLNDTR_1_156_N4H5F0S2G0	Anatomic_Site_Tumor(Categorical):Omentum	-0.00515376	0.963348
AHSG_145_VCQDCPLLAPLNDTR_1_156_N4H6F1S0G0	Anatomic_Site_Tumor(Categorical):Omentum	0.0226766	0.839746
AHSG_145_VCQDCPLLAPLNDTR_1_156_N4H6F1S1G0	Anatomic_Site_Tumor(Categorical):Omentum	-0.145336	0.192643
AHSG_166_AALAAFNAQNNGSNFQLEEISR_1_176_N4H5F2S1G0	Anatomic_Site_Tumor(Categorical):Omentum	-0.118537	0.288844
APMAP_157_AGPNGTLFVADAYK_1_160_N2H5F0S0G0	Anatomic_Site_Tumor(Categorical):Omentum	0.00618452	0.956024
APOH_251_LGNWSAMPSCK_1_253_N4H5F0S0G0	Anatomic_Site_Tumor(Categorical):Omentum	0.0453531	0.685776
APOH_251_LGNWSAMPSCK_1_253_N4H5F0S1G0	Anatomic_Site_Tumor(Categorical):Omentum	-0.0340148	0.761603
APOH_251_LGNWSAMPSCK_1_253_N4H5F0S2G0	Anatomic_Site_Tumor(Categorical):Omentum	-0.0979215	0.38146
ASAH1_271_TVLENSTSYEEAK_1_275_N2H6F0S0G0	Anatomic_Site_Tumor(Categorical):Omentum	-0.0566914	0.612935
ASAH1_271_TVLENSTSYEEAK_1_275_N2H7F0S0G0	Anatomic_Site_Tumor(Categorical):Omentum	-0.230889	0.0368903
ASAH1_271_TVLENSTSYEEAK_1_275_N2H8F0S0G0	Anatomic_Site_Tumor(Categorical):Omentum	-0.351487	0.00120387
ASPH_442_LVQLFPNDTSLK_1_448_N2H6F0S0G0	Anatomic_Site_Tumor(Categorical):Omentum	0.110291	0.323935
ASPN_276_ITDIENGSLANIPR_1_281_N4H5F1S0G0	Anatomic_Site_Tumor(Categorical):Omentum	0.26078	0.0179661
BCAM_437_TQNFTLLVQGSPELK_1_439_N2H5F0S0G0	Anatomic_Site_Tumor(Categorical):Omentum	-0.153582	0.168332
BGN_267_MIENGSLSFLPTLR_1_270_N4H5F1S0G0	Anatomic_Site_Tumor(Categorical):Omentum	0.127813	0.252486
C3_74_TVLTPATNHMGNVTFTIPANR_1_85_N2H5F0S0G0	Anatomic_Site_Tumor(Categorical):Omentum	0.00309226	0.978004
C3_74_TVLTPATNHMGNVTFTIPANR_1_85_N2H6F0S0G0	Anatomic_Site_Tumor(Categorical):Omentum	-0.158736	0.154332
C3_74_TVLTPATNHMGNVTFTIPANR_1_85_N2H7F0S0G0	Anatomic_Site_Tumor(Categorical):Omentum	-0.0350456	0.754603
C3_74_TVLTPATNHMGNVTFTIPANR_1_85_N3H5F0S0G0	Anatomic_Site_Tumor(Categorical):Omentum	-0.0185535	0.868594
C4BPB_60_TLFCNASK_1_64_N4H5F0S1G0	Anatomic_Site_Tumor(Categorical):Omentum	0.197904	0.0747065
C6_322_VLNFTTK_1_324_N4H5F0S0G0	Anatomic_Site_Tumor(Categorical):Omentum	0.15049	0.177169
C6_322_VLNFTTK_1_324_N4H5F0S1G0	Anatomic_Site_Tumor(Categorical):Omentum	0.0979215	0.38146
C6_322_VLNFTTK_1_324_N4H5F0S2G0	Anatomic_Site_Tumor(Categorical):Omentum	-0.0680297	0.543664
CD109_245_HLNGTITAK_1_247_N2H7F0S0G0	Anatomic_Site_Tumor(Categorical):Omentum	0.197904	0.0747065
CD109_245_HLNGTITAK_1_247_N2H8F0S0G0	Anatomic_Site_Tumor(Categorical):Omentum	0.0494761	0.658911
CD14_151_NVSWATGR_1_151_N4H5F0S0G0	Anatomic_Site_Tumor(Categorical):Omentum	-0.0474146	0.672292
CFI_491_LISNCSK_1_494_N4H5F0S0G0	Anatomic_Site_Tumor(Categorical):Omentum	0.0628759	0.574675
CFI_491_LISNCSK_1_494_N4H5F0S1G0	Anatomic_Site_Tumor(Categorical):Omentum	-0.182443	0.100895
CFI_491_LISNCSK_1_494_N4H5F0S2G0	Anatomic_Site_Tumor(Categorical):Omentum	-0.168013	0.131347
CLPTM1L_89_TVNVSVPK_1_91_N2H6F0S0G0	Anatomic_Site_Tumor(Categorical):Omentum	-0.00103075	0.992667
CLU_372_LANLTQGEDQYYLR_1_374_N4H5F0S1G0	Anatomic_Site_Tumor(Categorical):Omentum	-0.290672	0.00806819
COL12A1_2432_MLEAYNLTEK_1_2437_N2H5F0S0G0	Anatomic_Site_Tumor(Categorical):Omentum	0.0546299	0.625929
COL12A1_2432_MLEAYNLTEK_1_2437_N2H8F0S0G0	Anatomic_Site_Tumor(Categorical):Omentum	0.184505	0.0970369
COL12A1_2432_MLEAYNLTEK_1_2437_N2H9F0S0G0	Anatomic_Site_Tumor(Categorical):Omentum	0.224704	0.0423995
COL12A1_2432_MLEAYNLTEK_1_2437_N3H5F0S0G0	Anatomic_Site_Tumor(Categorical):Omentum	0.245319	0.0263226
COL12A1_2432_MLEAYNLTEK_1_2437_N4H4F0S0G0	Anatomic_Site_Tumor(Categorical):Omentum	0.339118	0.00182948
COL12A1_2432_MLEAYNLTEK_1_2437_N4H5F0S0G0	Anatomic_Site_Tumor(Categorical):Omentum	0.209243	0.0592105
COL12A1_2585_EAGNITTDGYEILGK_1_2588_N4H4F1S0G0	Anatomic_Site_Tumor(Categorical):Omentum	0.230889	0.0368903
COL12A1_2585_EAGNITTDGYEILGK_1_2588_N4H5F1S0G0	Anatomic_Site_Tumor(Categorical):Omentum	0.285518	0.00931821
COL12A1_2585_EAGNITTDGYEILGK_1_2588_N4H5F1S1G0	Anatomic_Site_Tumor(Categorical):Omentum	0.216458	0.0507908
COL14A1_368_SFMVNWTHAPGNVEK_1_372_N4H5F0S0G0	Anatomic_Site_Tumor(Categorical):Omentum	-0.0649374	0.562172
COL1A1_1357_LMSTEASQNITYHCK_1_1365_N2H6F0S0G0	Anatomic_Site_Tumor(Categorical):Omentum	0.256657	0.0199341
COL1A1_1362_ASQNITYHCK_1_1365_N2H6F0S0G0	Anatomic_Site_Tumor(Categorical):Omentum	0.409209	0.000134962
COL5A2_1350_EASQNITYICK_1_1354_N2H6F0S0G0	Anatomic_Site_Tumor(Categorical):Omentum	0.366948	0.000696502
COL6A1_212_NFTAADWGQSR_1_212_N4H5F1S0G0	Anatomic_Site_Tumor(Categorical):Omentum	-0.0628759	0.574675
COL6A1_804_NVTAQICIDK_1_804_N2H5F0S0G0	Anatomic_Site_Tumor(Categorical):Omentum	-0.332933	0.00224124
COL6A1_804_NVTAQICIDK_1_804_N2H6F0S0G0	Anatomic_Site_Tumor(Categorical):Omentum	-0.395809	0.000232596
COL6A1_804_NVTAQICIDK_1_804_N3H4F0S0G0	Anatomic_Site_Tumor(Categorical):Omentum	0.0237073	0.832565
COL6A1_804_NVTAQICIDK_1_804_N3H4F0S1G0	Anatomic_Site_Tumor(Categorical):Omentum	0.0206151	0.854146
COL6A1_804_NVTAQICIDK_1_804_N3H6F0S0G0	Anatomic_Site_Tumor(Categorical):Omentum	-0.168013	0.131347
COL6A1_804_NVTAQICIDK_1_804_N3H6F0S1G0	Anatomic_Site_Tumor(Categorical):Omentum	-0.385501	0.000348139
COL6A2_131_GTFTDCALANMTEQIR_1_140_N4H5F0S0G0	Anatomic_Site_Tumor(Categorical):Omentum	-0.0432916	0.69936
COL6A2_785_NMTLFSDLVAEK_1_785_N4H5F0S0G0	Anatomic_Site_Tumor(Categorical):Omentum	-0.0360763	0.747623
COL6A2_785_NMTLFSDLVAEK_1_785_N4H5F1S0G0	Anatomic_Site_Tumor(Categorical):Omentum	-0.132967	0.233701
CP_754_ELHHLQEQNVSNAFLDK_1_762_N4H5F0S1G0	Anatomic_Site_Tumor(Categorical):Omentum	0.0443224	0.692556
CP_754_ELHHLQEQNVSNAFLDK_1_762_N4H5F0S2G0	Anatomic_Site_Tumor(Categorical):Omentum	-0.15049	0.177169
CREG1_159_VNETEMDIAK_1_160_N2H6F0S0G0	Anatomic_Site_Tumor(Categorical):Omentum	-0.257688	0.0194255
CTSC_51_DVNCSVMGPQEK_1_53_N2H6F0S0G0	Anatomic_Site_Tumor(Categorical):Omentum	-0.289641	0.0083057
CTSC_51_DVNCSVMGPQEK_1_53_N2H7F0S0G0	Anatomic_Site_Tumor(Categorical):Omentum	-0.310257	0.00455794
CTSD_257_GSLSYLNVTR_1_263_N2H3F1S0G0	Anatomic_Site_Tumor(Categorical):Omentum	0.00309226	0.978004
CTSD_257_GSLSYLNVTR_1_263_N2H4F0S0G0	Anatomic_Site_Tumor(Categorical):Omentum	0.0608144	0.587304
CTSD_257_GSLSYLNVTR_1_263_N2H5F0S0G0	Anatomic_Site_Tumor(Categorical):Omentum	-0.00824602	0.941388
CTSD_257_GSLSYLNVTR_1_263_N2H5F1S0G0	Anatomic_Site_Tumor(Categorical):Omentum	-0.00412301	0.970674
CTSD_257_GSLSYLNVTR_1_263_N2H6F0S0G0	Anatomic_Site_Tumor(Categorical):Omentum	0.0350456	0.754603
CTSD_257_GSLSYLNVTR_1_263_N2H7F0S0G0	Anatomic_Site_Tumor(Categorical):Omentum	0.111321	0.319405
CTSL_217_YSVANDTGFVDIPK_1_221_N2H5F0S0G0	Anatomic_Site_Tumor(Categorical):Omentum	0.0267996	0.811107
CTSZ_184_NYTLWR_1_184_N2H5F0S0G0	Anatomic_Site_Tumor(Categorical):Omentum	0.0350456	0.754603
DCN_207_IADTNITSIPQGLPPSLTELHLDGNK_1_211_N2H5F0S0G0	Anatomic_Site_Tumor(Categorical):Omentum	-0.0907062	0.417686
DCN_207_IADTNITSIPQGLPPSLTELHLDGNK_1_211_N2H6F0S0G0	Anatomic_Site_Tumor(Categorical):Omentum	-0.00206151	0.985335
DCN_207_IADTNITSIPQGLPPSLTELHLDGNK_1_211_N2H7F0S0G0	Anatomic_Site_Tumor(Categorical):Omentum	0.130906	0.241095
DCN_207_IADTNITSIPQGLPPSLTELHLDGNK_1_211_N3H3F0S0G0	Anatomic_Site_Tumor(Categorical):Omentum	0.0350456	0.754603
DCN_207_IADTNITSIPQGLPPSLTELHLDGNK_1_211_N3H4F0S0G0	Anatomic_Site_Tumor(Categorical):Omentum	0.338087	0.00189298
DCN_207_IADTNITSIPQGLPPSLTELHLDGNK_1_211_N3H4F0S1G0	Anatomic_Site_Tumor(Categorical):Omentum	0.286549	0.00905545
DCN_207_IADTNITSIPQGLPPSLTELHLDGNK_1_211_N3H5F0S0G0	Anatomic_Site_Tumor(Categorical):Omentum	0.248411	0.0244283
DCN_207_IADTNITSIPQGLPPSLTELHLDGNK_1_211_N3H5F0S1G0	Anatomic_Site_Tumor(Categorical):Omentum	0.202028	0.0687332
DCN_207_IADTNITSIPQGLPPSLTELHLDGNK_1_211_N3H5F1S0G0	Anatomic_Site_Tumor(Categorical):Omentum	-0.0154613	0.890346
DCN_207_IADTNITSIPQGLPPSLTELHLDGNK_1_211_N3H6F0S0G0	Anatomic_Site_Tumor(Categorical):Omentum	0.0948292	0.396748
DCN_207_IADTNITSIPQGLPPSLTELHLDGNK_1_211_N3H6F0S1G0	Anatomic_Site_Tumor(Categorical):Omentum	-0.0535991	0.63247
DCN_207_IADTNITSIPQGLPPSLTELHLDGNK_1_211_N4H4F0S0G0	Anatomic_Site_Tumor(Categorical):Omentum	0.241196	0.0290409
DCN_207_IADTNITSIPQGLPPSLTELHLDGNK_1_211_N4H4F0S1G0	Anatomic_Site_Tumor(Categorical):Omentum	0.176259	0.11319
DCN_207_IADTNITSIPQGLPPSLTELHLDGNK_1_211_N4H5F0S0G0	Anatomic_Site_Tumor(Categorical):Omentum	0.386532	0.000334576
DCN_207_IADTNITSIPQGLPPSLTELHLDGNK_1_211_N4H5F0S1G0	Anatomic_Site_Tumor(Categorical):Omentum	0.329841	0.00247687
DCN_207_IADTNITSIPQGLPPSLTELHLDGNK_1_211_N4H5F1S0G0	Anatomic_Site_Tumor(Categorical):Omentum	0.255627	0.0204539
DCN_207_IADTNITSIPQGLPPSLTELHLDGNK_1_211_N4H5F2S0G0	Anatomic_Site_Tumor(Categorical):Omentum	0.354579	0.00108141
DCN_207_IADTNITSIPQGLPPSLTELHLDGNK_1_211_N4H6F1S0G0	Anatomic_Site_Tumor(Categorical):Omentum	0.0845217	0.450262
DCN_207_IADTNITSIPQGLPPSLTELHLDGNK_1_211_N5H4F0S0G0	Anatomic_Site_Tumor(Categorical):Omentum	0.126783	0.256364
DCN_207_IADTNITSIPQGLPPSLTELHLDGNK_1_211_N5H4F1S0G0	Anatomic_Site_Tumor(Categorical):Omentum	0.0968907	0.386516
DCN_207_IADTNITSIPQGLPPSLTELHLDGNK_1_211_N6H3F1S0G0	Anatomic_Site_Tumor(Categorical):Omentum	0.419516	8.73913e-05
DCN_207_IADTNITSIPQGLPPSLTELHLDGNK_1_211_N6H3F1S1G0	Anatomic_Site_Tumor(Categorical):Omentum	0.430855	5.32935e-05
DCN_207_IADTNITSIPQGLPPSLTELHLDGNK_1_211_N6H3F3S0G0	Anatomic_Site_Tumor(Categorical):Omentum	0.364886	0.000750408
DCN_250_LGLSFNSISAVDNGSLANTPHLR_1_262_N4H5F1S1G0	Anatomic_Site_Tumor(Categorical):Omentum	0.324687	0.00291932
DCN_250_LGLSFNSISAVDNGSLANTPHLR_1_262_N4H5F3S0G0	Anatomic_Site_Tumor(Categorical):Omentum	0.394778	0.000242313
EMILIN1_790_LGALNSSLQLLEDR_1_794_N4H5F0S0G0	Anatomic_Site_Tumor(Categorical):Omentum	0.286549	0.00905545
EMILIN1_790_LGALNSSLQLLEDR_1_794_N4H5F0S1G0	Anatomic_Site_Tumor(Categorical):Omentum	0.0989522	0.376444
EMILIN1_790_LGALNSSLQLLEDR_1_794_N4H5F1S0G0	Anatomic_Site_Tumor(Categorical):Omentum	0.00721527	0.948704
EPX_347_ALLPFDNLHDDPCLLTNR_1_363_N2H4F0S0G0	Anatomic_Site_Tumor(Categorical):Omentum	-0.217489	0.0496725
EPX_347_ALLPFDNLHDDPCLLTNR_1_363_N2H5F0S0G0	Anatomic_Site_Tumor(Categorical):Omentum	-0.154613	0.16546
EPX_347_ALLPFDNLHDDPCLLTNR_1_363_N2H6F0S0G0	Anatomic_Site_Tumor(Categorical):Omentum	-0.132967	0.233701
ERLIN1_108_NYTADYDK_1_108_N2H6F0S0G0	Anatomic_Site_Tumor(Categorical):Omentum	-0.19172	0.084439
ERLIN1_108_NYTADYDK_1_108_N2H8F0S0G0	Anatomic_Site_Tumor(Categorical):Omentum	-0.341179	0.00170822
ERLIN1_108_NYTADYDK_1_108_N2H9F0S0G0	Anatomic_Site_Tumor(Categorical):Omentum	-0.256657	0.0199341
ERO1A_277_WGHNITEFQQR_1_280_N2H6F0S0G0	Anatomic_Site_Tumor(Categorical):Omentum	-0.0340148	0.761603
F2_136_YPHKPEINSTTHPGADLQENFCR_1_143_N4H5F0S1G0	Anatomic_Site_Tumor(Categorical):Omentum	0.132967	0.233701
F2_136_YPHKPEINSTTHPGADLQENFCR_1_143_N4H5F0S2G0	Anatomic_Site_Tumor(Categorical):Omentum	-0.0350456	0.754603
F2_136_YPHKPEINSTTHPGADLQENFCR_1_143_N6H3F3S0G0	Anatomic_Site_Tumor(Categorical):Omentum	0.0453531	0.685776
FAP_46_DILNGTFSYK_1_49_N2H5F0S0G0	Anatomic_Site_Tumor(Categorical):Omentum	0.499915	1.73733e-06
FGB_377_GTAGNALMDGASQLMGENR_1_394_N4H5F0S0G0	Anatomic_Site_Tumor(Categorical):Omentum	0.133998	0.230063
FGB_377_GTAGNALMDGASQLMGENR_1_394_N4H5F0S1G0	Anatomic_Site_Tumor(Categorical):Omentum	0.160797	0.148982
FGB_377_GTAGNALMDGASQLMGENR_1_394_N4H5F0S2G0	Anatomic_Site_Tumor(Categorical):Omentum	0.0577221	0.606482
FGB_377_GTAGNALMDGASQLMGENR_1_394_N4H6F1S0G0	Anatomic_Site_Tumor(Categorical):Omentum	0.0597836	0.593666
FGG_62_VDKDLQSLEDILHQVENK_1_78_N3H4F0S0G0	Anatomic_Site_Tumor(Categorical):Omentum	0.171105	0.124295
FGG_62_VDKDLQSLEDILHQVENK_1_78_N3H4F0S1G0	Anatomic_Site_Tumor(Categorical):Omentum	0.0968907	0.386516
FGG_62_VDKDLQSLEDILHQVENK_1_78_N4H4F0S0G0	Anatomic_Site_Tumor(Categorical):Omentum	0.194812	0.0794539
FGG_62_VDKDLQSLEDILHQVENK_1_78_N4H4F0S1G0	Anatomic_Site_Tumor(Categorical):Omentum	0.160797	0.148982
FGG_62_VDKDLQSLEDILHQVENK_1_78_N4H5F0S0G0	Anatomic_Site_Tumor(Categorical):Omentum	0.211304	0.0566964
FGG_62_VDKDLQSLEDILHQVENK_1_78_N4H5F0S1G0	Anatomic_Site_Tumor(Categorical):Omentum	0.206151	0.0631511
FGG_62_VDKDLQSLEDILHQVENK_1_78_N4H5F0S2G0	Anatomic_Site_Tumor(Categorical):Omentum	0.140182	0.209069
FGG_62_VDKDLQSLEDILHQVENK_1_78_N4H5F1S0G0	Anatomic_Site_Tumor(Categorical):Omentum	0.185535	0.0951519
FGG_62_VDKDLQSLEDILHQVENK_1_78_N6H3F1S1G0	Anatomic_Site_Tumor(Categorical):Omentum	0.158736	0.154332
FGG_62_VDKDLQSLEDILHQVENK_1_78_N6H3F3S0G0	Anatomic_Site_Tumor(Categorical):Omentum	0.176259	0.11319
FGG_65_DLQSLEDILHQVENK_1_78_N4H4F0S0G0	Anatomic_Site_Tumor(Categorical):Omentum	0.192751	0.0827504
FGG_65_DLQSLEDILHQVENK_1_78_N4H5F0S0G0	Anatomic_Site_Tumor(Categorical):Omentum	0.155644	0.162624
FGG_65_DLQSLEDILHQVENK_1_78_N4H5F1S0G0	Anatomic_Site_Tumor(Categorical):Omentum	0.0494761	0.658911
FGG_65_DLQSLEDILHQVENK_1_78_N4H5F1S1G0	Anatomic_Site_Tumor(Categorical):Omentum	0.121629	0.276359
FGG_65_DLQSLEDILHQVENK_1_78_N6H3F1S1G0	Anatomic_Site_Tumor(Categorical):Omentum	0.104106	0.351967
FGG_65_DLQSLEDILHQVENK_1_78_N6H3F3S0G0	Anatomic_Site_Tumor(Categorical):Omentum	0.133998	0.230063
FKBP10_179_YHYNGTLLDGTSFDTSYSK_1_182_N2H8F0S0G0	Anatomic_Site_Tumor(Categorical):Omentum	-0.0422609	0.706187
FKBP10_179_YHYNGTLLDGTSFDTSYSK_1_182_N4H6F1S0G0	Anatomic_Site_Tumor(Categorical):Omentum	-0.118537	0.288844
FKBP10_67_YHYNGTFEDGK_1_70_N2H6F0S0G0	Anatomic_Site_Tumor(Categorical):Omentum	0.455593	1.70096e-05
FKBP10_67_YHYNGTFEDGK_1_70_N2H8F0S0G0	Anatomic_Site_Tumor(Categorical):Omentum	0.102045	0.361637
FN1_516_DQCIVDDITYNVNDTFHK_1_528_N4H4F1S0G0	Anatomic_Site_Tumor(Categorical):Omentum	0.440131	3.50888e-05
FN1_516_DQCIVDDITYNVNDTFHK_1_528_N4H5F0S0G0	Anatomic_Site_Tumor(Categorical):Omentum	0.266965	0.015328
FN1_516_DQCIVDDITYNVNDTFHK_1_528_N4H5F0S1G0	Anatomic_Site_Tumor(Categorical):Omentum	0.231919	0.036033
FN1_516_DQCIVDDITYNVNDTFHK_1_528_N4H5F0S2G0	Anatomic_Site_Tumor(Categorical):Omentum	0.183474	0.0989511
FN1_516_DQCIVDDITYNVNDTFHK_1_528_N4H5F1S0G0	Anatomic_Site_Tumor(Categorical):Omentum	0.385501	0.000348139
FN1_516_DQCIVDDITYNVNDTFHK_1_528_N4H5F1S1G0	Anatomic_Site_Tumor(Categorical):Omentum	0.504038	1.38191e-06
FN1_516_DQCIVDDITYNVNDTFHK_1_528_N6H3F2S0G0	Anatomic_Site_Tumor(Categorical):Omentum	0.431885	5.09057e-05
FN1_534_RHEEGHMLNCTCFGQGR_1_542_N2H5F0S0G0	Anatomic_Site_Tumor(Categorical):Omentum	0.38344	0.000376792
FN1_534_RHEEGHMLNCTCFGQGR_1_542_N4H4F1S0G0	Anatomic_Site_Tumor(Categorical):Omentum	0.380348	0.000423843
FN1_534_RHEEGHMLNCTCFGQGR_1_542_N4H5F0S0G0	Anatomic_Site_Tumor(Categorical):Omentum	0.443224	3.04429e-05
FN1_534_RHEEGHMLNCTCFGQGR_1_542_N4H5F1S0G0	Anatomic_Site_Tumor(Categorical):Omentum	0.467962	9.28796e-06
FN1_535_HEEGHMLNCTCFGQGR_1_542_N3H4F1S0G0	Anatomic_Site_Tumor(Categorical):Omentum	0.38344	0.000376792
FN1_535_HEEGHMLNCTCFGQGR_1_542_N4H4F1S0G0	Anatomic_Site_Tumor(Categorical):Omentum	0.552483	7.39319e-08
FN1_535_HEEGHMLNCTCFGQGR_1_542_N4H5F0S1G0	Anatomic_Site_Tumor(Categorical):Omentum	0.408178	0.000140849
FN1_535_HEEGHMLNCTCFGQGR_1_542_N5H4F0S0G0	Anatomic_Site_Tumor(Categorical):Omentum	0.496823	2.05866e-06
FN1_997_LDAPTNLQFVNETDSTVLVR_1_1007_N4H4F1S0G0	Anatomic_Site_Tumor(Categorical):Omentum	0.433947	4.64256e-05
FN1_997_LDAPTNLQFVNETDSTVLVR_1_1007_N4H5F0S2G0	Anatomic_Site_Tumor(Categorical):Omentum	0.145336	0.192643
FN1_997_LDAPTNLQFVNETDSTVLVR_1_1007_N4H5F1S0G0	Anatomic_Site_Tumor(Categorical):Omentum	0.463839	1.13932e-05
FN1_997_LDAPTNLQFVNETDSTVLVR_1_1007_N4H6F1S1G0	Anatomic_Site_Tumor(Categorical):Omentum	-0.158736	0.154332
FN1_997_LDAPTNLQFVNETDSTVLVR_1_1007_N5H4F1S0G0	Anatomic_Site_Tumor(Categorical):Omentum	0.303041	0.00565016
GAA_465_GVFITNETGQPLIGK_1_470_N2H5F0S0G0	Anatomic_Site_Tumor(Categorical):Omentum	-0.175228	0.115347
GAA_465_GVFITNETGQPLIGK_1_470_N2H6F0S0G0	Anatomic_Site_Tumor(Categorical):Omentum	-0.197904	0.0747065
GAA_465_GVFITNETGQPLIGK_1_470_N2H7F0S0G0	Anatomic_Site_Tumor(Categorical):Omentum	-0.352517	0.00116172
GANAB_78_VNLTLGSIWDK_1_79_N2H6F0S0G0	Anatomic_Site_Tumor(Categorical):Omentum	-0.310257	0.00455794
GGH_203_NFTMNEK_1_203_N2H6F0S0G0	Anatomic_Site_Tumor(Categorical):Omentum	-0.0927677	0.407138
GNS_356_GPGIKPNQTSK_1_362_N2H6F0S0G0	Anatomic_Site_Tumor(Categorical):Omentum	-0.0968907	0.386516
GNS_356_GPGIKPNQTSK_1_362_N2H7F0S0G0	Anatomic_Site_Tumor(Categorical):Omentum	-0.107198	0.337768
GNS_402_GASNLTWR_1_405_N2H5F0S0G0	Anatomic_Site_Tumor(Categorical):Omentum	-0.0309226	0.782715
HEXA_149_SAEGTFFINK_1_157_N2H7F0S0G0	Anatomic_Site_Tumor(Categorical):Omentum	-0.326749	0.00273449
HLA-DRA_137_FTPPVVNVTWLR_1_143_N2H5F0S0G0	Anatomic_Site_Tumor(Categorical):Omentum	0.0659682	0.55597
HLA-DRA_137_FTPPVVNVTWLR_1_143_N2H6F0S0G0	Anatomic_Site_Tumor(Categorical):Omentum	0.0309226	0.782715
HLA-DRA_137_FTPPVVNVTWLR_1_143_N2H7F0S0G0	Anatomic_Site_Tumor(Categorical):Omentum	-0.180382	0.104871
HLA-DRA_137_FTPPVVNVTWLR_1_143_N2H8F0S0G0	Anatomic_Site_Tumor(Categorical):Omentum	-0.0185535	0.868594
HLA-DRA_137_FTPPVVNVTWLR_1_143_N2H9F0S0G0	Anatomic_Site_Tumor(Categorical):Omentum	0.0206151	0.854146
HPR_121_MVSHHNLTTGATLINEQWLLTTAK_1_126_N4H5F0S0G0	Anatomic_Site_Tumor(Categorical):Omentum	0.128844	0.248649
HPR_121_MVSHHNLTTGATLINEQWLLTTAK_1_126_N4H5F0S1G0	Anatomic_Site_Tumor(Categorical):Omentum	0.107198	0.337768
HPR_121_MVSHHNLTTGATLINEQWLLTTAK_1_126_N4H5F0S2G0	Anatomic_Site_Tumor(Categorical):Omentum	-0.0278303	0.803985
HPR_121_MVSHHNLTTGATLINEQWLLTTAK_1_126_N6H3F1S0G0	Anatomic_Site_Tumor(Categorical):Omentum	0.139152	0.21247
HPR_121_MVSHHNLTTGATLINEQWLLTTAK_1_126_N6H3F3S0G0	Anatomic_Site_Tumor(Categorical):Omentum	0.10926	0.328505
HPR_121_MVSHHNLTTGATLINEQWLLTTAK_1_126_N6H4F2S0G0	Anatomic_Site_Tumor(Categorical):Omentum	0.0773064	0.489989
HPR_121_MVSHHNLTTGATLINEQWLLTTAK_1_126_N8H5F0S0G0	Anatomic_Site_Tumor(Categorical):Omentum	0.0711219	0.525458
HPR_121_MVSHHNLTTGATLINEQWLLTTAK_1_126_N9H4F0S0G0	Anatomic_Site_Tumor(Categorical):Omentum	-0.0154613	0.890346
HPR_9_NLFLNHSENATAK_1_17_N4H5F0S1G0	Anatomic_Site_Tumor(Categorical):Omentum	-0.0752449	0.50167
HPX_181_SWPAVGNCSSALR_1_187_N4H5F0S0G0	Anatomic_Site_Tumor(Categorical):Omentum	0.108229	0.333116
HPX_181_SWPAVGNCSSALR_1_187_N4H5F0S1G0	Anatomic_Site_Tumor(Categorical):Omentum	-0.0927677	0.407138
HPX_181_SWPAVGNCSSALR_1_187_N4H5F0S2G0	Anatomic_Site_Tumor(Categorical):Omentum	-0.0721527	0.519459
HPX_447_ALPQPQNVTSLLGCTH_1_453_N4H5F0S0G0	Anatomic_Site_Tumor(Categorical):Omentum	-0.0731834	0.513494
HPX_447_ALPQPQNVTSLLGCTH_1_453_N4H5F0S1G0	Anatomic_Site_Tumor(Categorical):Omentum	0.00103075	0.992667
HPX_447_ALPQPQNVTSLLGCTH_1_453_N4H5F0S2G0	Anatomic_Site_Tumor(Categorical):Omentum	-0.0505069	0.652259
HPX_447_ALPQPQNVTSLLGCTH_1_453_N4H6F1S0G0	Anatomic_Site_Tumor(Categorical):Omentum	0.0690604	0.537561
HPX_447_ALPQPQNVTSLLGCTH_1_453_N6H3F3S0G0	Anatomic_Site_Tumor(Categorical):Omentum	-0.0237073	0.832565
HP_236_VVLHPNYSQVDIGLIK_1_241_N3H4F0S1G0	Anatomic_Site_Tumor(Categorical):Omentum	0.111321	0.319405
HP_236_VVLHPNYSQVDIGLIK_1_241_N4H4F2S1G0	Anatomic_Site_Tumor(Categorical):Omentum	0.0401994	0.719911
HP_236_VVLHPNYSQVDIGLIK_1_241_N4H5F0S0G0	Anatomic_Site_Tumor(Categorical):Omentum	0.233981	0.0343684
HP_236_VVLHPNYSQVDIGLIK_1_241_N4H5F0S1G0	Anatomic_Site_Tumor(Categorical):Omentum	0.0566914	0.612935
HP_236_VVLHPNYSQVDIGLIK_1_241_N4H5F0S2G0	Anatomic_Site_Tumor(Categorical):Omentum	0.0948292	0.396748
HP_236_VVLHPNYSQVDIGLIK_1_241_N4H5F1S2G0	Anatomic_Site_Tumor(Categorical):Omentum	-0.0432916	0.69936
HP_236_VVLHPNYSQVDIGLIK_1_241_N4H6F1S0G0	Anatomic_Site_Tumor(Categorical):Omentum	0.0659682	0.55597
HP_236_VVLHPNYSQVDIGLIK_1_241_N4H6F1S1G0	Anatomic_Site_Tumor(Categorical):Omentum	0.091737	0.412392
HP_236_VVLHPNYSQVDIGLIK_1_241_N5H6F0S0G0	Anatomic_Site_Tumor(Categorical):Omentum	0.09586	0.391612
HP_236_VVLHPNYSQVDIGLIK_1_241_N5H6F0S2G0	Anatomic_Site_Tumor(Categorical):Omentum	0.0103075	0.926771
HP_236_VVLHPNYSQVDIGLIK_1_241_N6H3F1S0G0	Anatomic_Site_Tumor(Categorical):Omentum	0.209243	0.0592105
HP_236_VVLHPNYSQVDIGLIK_1_241_N6H3F1S1G0	Anatomic_Site_Tumor(Categorical):Omentum	0.135029	0.226466
HP_236_VVLHPNYSQVDIGLIK_1_241_N6H3F1S2G0	Anatomic_Site_Tumor(Categorical):Omentum	0.0639067	0.568407
HP_236_VVLHPNYSQVDIGLIK_1_241_N6H3F3S0G0	Anatomic_Site_Tumor(Categorical):Omentum	0.19172	0.084439
HP_236_VVLHPNYSQVDIGLIK_1_241_N7H4F1S0G0	Anatomic_Site_Tumor(Categorical):Omentum	0.0257688	0.818245
HRG_121_VIDFNCTTSSVSSALANTK_1_125_N4H5F0S1G0	Anatomic_Site_Tumor(Categorical):Omentum	-0.012369	0.912179
HSP90B1_215_HNNDTQHIWESDSNEFSVIADPR_1_217_N2H6F0S0G0	Anatomic_Site_Tumor(Categorical):Omentum	-0.107198	0.337768
HSP90B1_52_EEEAIQLDGLNASQIR_1_62_N2H3F1S0G0	Anatomic_Site_Tumor(Categorical):Omentum	0.0618452	0.580974
HSP90B1_52_EEEAIQLDGLNASQIR_1_62_N2H5F0S0G0	Anatomic_Site_Tumor(Categorical):Omentum	0.0267996	0.811107
HSP90B1_52_EEEAIQLDGLNASQIR_1_62_N2H6F0S0G0	Anatomic_Site_Tumor(Categorical):Omentum	-0.0484454	0.665588
HSPG2_3825_IQGEEIVFHDLNLTAHGISHCPTCR_1_3836_N4H5F1S1G0	Anatomic_Site_Tumor(Categorical):Omentum	0.154613	0.16546
HSPG2_86_ALVNFTR_1_89_N4H5F0S0G0	Anatomic_Site_Tumor(Categorical):Omentum	0.208212	0.0605011
HYOU1_510_VFGSQNLTTVK_1_515_N2H6F0S0G0	Anatomic_Site_Tumor(Categorical):Omentum	-0.0525684	0.639039
HYOU1_510_VFGSQNLTTVK_1_515_N2H7F0S0G0	Anatomic_Site_Tumor(Categorical):Omentum	-0.0535991	0.63247
HYOU1_510_VFGSQNLTTVK_1_515_N2H9F0S0G0	Anatomic_Site_Tumor(Categorical):Omentum	-0.0371071	0.740664
HYOU1_595_ENGTDTVQEEEESPAEGSK_1_596_N2H3F1S0G0	Anatomic_Site_Tumor(Categorical):Omentum	-0.0401994	0.719911
HYOU1_595_ENGTDTVQEEEESPAEGSK_1_596_N2H5F0S0G0	Anatomic_Site_Tumor(Categorical):Omentum	-0.119567	0.284642
HYOU1_595_ENGTDTVQEEEESPAEGSK_1_596_N2H6F0S0G0	Anatomic_Site_Tumor(Categorical):Omentum	-0.24635	0.0256778
HYOU1_822_LSALDNLLNHSSMFLK_1_830_N2H6F0S0G0	Anatomic_Site_Tumor(Categorical):Omentum	-0.24635	0.0256778
HYOU1_822_LSALDNLLNHSSMFLK_1_830_N2H8F0S0G0	Anatomic_Site_Tumor(Categorical):Omentum	-0.349425	0.00129235
HYOU1_860_VINETWAWK_1_862_N2H6F0S0G0	Anatomic_Site_Tumor(Categorical):Omentum	-0.147398	0.186341
HYOU1_860_VINETWAWK_1_862_N2H7F0S0G0	Anatomic_Site_Tumor(Categorical):Omentum	-0.168013	0.131347
HYOU1_860_VINETWAWK_1_862_N2H8F0S0G0	Anatomic_Site_Tumor(Categorical):Omentum	-0.166982	0.133764
HYOU1_869_NATLAEQAK_1_869_N2H7F0S0G0	Anatomic_Site_Tumor(Categorical):Omentum	-0.0783372	0.484203
HYOU1_869_NATLAEQAK_1_869_N2H9F0S0G0	Anatomic_Site_Tumor(Categorical):Omentum	-0.0515376	0.645635
HYOU1_869_NATLAEQAK_1_869_N4H3F0S2G0	Anatomic_Site_Tumor(Categorical):Omentum	-0.00618452	0.956024
HYOU1_926_AEPPLNASASDQGEK_1_931_N2H5F0S0G0	Anatomic_Site_Tumor(Categorical):Omentum	-0.0515376	0.645635
HYOU1_926_AEPPLNASASDQGEK_1_931_N2H6F0S0G0	Anatomic_Site_Tumor(Categorical):Omentum	-0.21852	0.0485746
HYOU1_926_AEPPLNASASDQGEK_1_931_N2H8F0S0G0	Anatomic_Site_Tumor(Categorical):Omentum	-0.25975	0.0184417
IL4I1_127_LCQGLGLNLTK_1_134_N2H6F0S0G0	Anatomic_Site_Tumor(Categorical):Omentum	-0.192751	0.0827504
IL4I1_127_LCQGLGLNLTK_1_134_N2H7F0S0G0	Anatomic_Site_Tumor(Categorical):Omentum	-0.182443	0.100895
ITGA6_283_ANHSGAVVLLK_1_284_N2H6F0S0G0	Anatomic_Site_Tumor(Categorical):Omentum	-0.136059	0.222908
ITGA6_283_ANHSGAVVLLK_1_284_N2H7F0S0G0	Anatomic_Site_Tumor(Categorical):Omentum	-0.224704	0.0423995
ITGAV_896_ENQNHSYSLK_1_899_N2H6F0S0G0	Anatomic_Site_Tumor(Categorical):Omentum	0.132967	0.233701
LAMA4_736_LITEEANR_1_742_N5H4F1S0G0	Anatomic_Site_Tumor(Categorical):Omentum	0.187597	0.0914683
LAMA5_84_LVGGPVAGGDPNQTIR_1_95_N2H5F0S0G0	Anatomic_Site_Tumor(Categorical):Omentum	-0.376225	0.000494953
LAMC1_1203_TANDTSTEAYNLLLR_1_1205_N2H5F0S0G0	Anatomic_Site_Tumor(Categorical):Omentum	-0.23295	0.0351924
LAMC1_1241_NISQDLEK_1_1241_N2H8F0S0G0	Anatomic_Site_Tumor(Categorical):Omentum	-0.0453531	0.685776
LAMC1_1241_NISQDLEK_1_1241_N4H5F1S0G0	Anatomic_Site_Tumor(Categorical):Omentum	0.0535991	0.63247
LAMC1_1241_NISQDLEK_1_1241_N5H4F1S0G0	Anatomic_Site_Tumor(Categorical):Omentum	-0.0546299	0.625929
LAMC1_1241_NISQDLEK_1_1241_N5H5F1S0G0	Anatomic_Site_Tumor(Categorical):Omentum	-0.0103075	0.926771
LAMC1_647_LLNNLTSIK_1_650_N2H6F0S0G0	Anatomic_Site_Tumor(Categorical):Omentum	-0.0278303	0.803985
LAMC1_647_LLNNLTSIK_1_650_N2H8F0S0G0	Anatomic_Site_Tumor(Categorical):Omentum	-0.184505	0.0970369
LAMP1_255_LLNINPNK_1_261_N2H5F0S0G0	Anatomic_Site_Tumor(Categorical):Omentum	-0.21852	0.0485746
LAMP1_255_LLNINPNK_1_261_N3H4F1S0G0	Anatomic_Site_Tumor(Categorical):Omentum	-0.0226766	0.839746
LAMP1_255_LLNINPNK_1_261_N3H5F1S0G0	Anatomic_Site_Tumor(Categorical):Omentum	0.10926	0.328505
LAMP1_255_LLNINPNK_1_261_N3H6F1S0G0	Anatomic_Site_Tumor(Categorical):Omentum	-0.0793679	0.478453
LAMP1_255_LLNINPNK_1_261_N4H5F1S0G0	Anatomic_Site_Tumor(Categorical):Omentum	0.0649374	0.562172
LAMP1_97_GHTLTLNFTR_1_103_N2H6F0S0G0	Anatomic_Site_Tumor(Categorical):Omentum	-0.170074	0.126613
LAMP1_97_GHTLTLNFTR_1_103_N2H7F0S0G0	Anatomic_Site_Tumor(Categorical):Omentum	-0.121629	0.276359
LAMP1_97_GHTLTLNFTR_1_103_N3H5F0S0G0	Anatomic_Site_Tumor(Categorical):Omentum	0.199966	0.0716699
LAMP1_97_GHTLTLNFTR_1_103_N3H6F0S0G0	Anatomic_Site_Tumor(Categorical):Omentum	0.166982	0.133764
LAMP1_97_GHTLTLNFTR_1_103_N3H6F0S1G0	Anatomic_Site_Tumor(Categorical):Omentum	0.0566914	0.612935
LAMP2_352_VQPFNVTQGK_1_356_N3H6F0S1G0	Anatomic_Site_Tumor(Categorical):Omentum	-0.0690604	0.537561
LAMP2_352_VQPFNVTQGK_1_356_N4H5F0S0G0	Anatomic_Site_Tumor(Categorical):Omentum	0.152551	0.171241
LAMP2_352_VQPFNVTQGK_1_356_N4H5F0S1G0	Anatomic_Site_Tumor(Categorical):Omentum	0.0494761	0.658911
LGALS3BP_118_DAGVVCTNETR_1_125_N3H4F1S1G0	Anatomic_Site_Tumor(Categorical):Omentum	0.00412301	0.970674
LGALS3BP_396_GLNLTEDTYKPR_1_398_N2H8F0S0G0	Anatomic_Site_Tumor(Categorical):Omentum	0.0845217	0.450262
LGALS3BP_396_GLNLTEDTYKPR_1_398_N2H9F0S0G0	Anatomic_Site_Tumor(Categorical):Omentum	-0.104106	0.351967
LGALS3BP_542_AAIPSALDTNSSK_1_551_N2H8F0S0G0	Anatomic_Site_Tumor(Categorical):Omentum	-0.0608144	0.587304
LGALS3BP_542_AAIPSALDTNSSK_1_551_N2H9F0S0G0	Anatomic_Site_Tumor(Categorical):Omentum	0.113383	0.310469
LGALS3BP_542_AAIPSALDTNSSK_1_551_N3H4F1S1G0	Anatomic_Site_Tumor(Categorical):Omentum	0.0432916	0.69936
LGALS3BP_542_AAIPSALDTNSSK_1_551_N4H5F1S0G0	Anatomic_Site_Tumor(Categorical):Omentum	0.215427	0.0519296
LGALS3BP_64_ALGFENATQALGR_1_69_N2H3F1S0G0	Anatomic_Site_Tumor(Categorical):Omentum	-0.0762757	0.495811
LGALS3BP_64_ALGFENATQALGR_1_69_N2H9F0S0G0	Anatomic_Site_Tumor(Categorical):Omentum	0.0226766	0.839746
LGMN_165_DLNETIHYMYK_1_167_N2H6F0S0G0	Anatomic_Site_Tumor(Categorical):Omentum	0.217489	0.0496725
LGMN_165_DLNETIHYMYK_1_167_N2H7F0S0G0	Anatomic_Site_Tumor(Categorical):Omentum	0.316441	0.00377559
LRP1_3948_GVTHLNISGLK_1_3953_N4H5F1S0G0	Anatomic_Site_Tumor(Categorical):Omentum	0.395809	0.000232596
LRP1_3948_GVTHLNISGLK_1_3953_N4H5F1S1G0	Anatomic_Site_Tumor(Categorical):Omentum	0.09586	0.391612
LTBP2_414_DECWCPANSTGK_1_421_N4H5F1S0G0	Anatomic_Site_Tumor(Categorical):Omentum	0.324687	0.00291932
LUM_120_KLHINHNNLTESVGPLPK_1_127_N4H5F1S1G0	Anatomic_Site_Tumor(Categorical):Omentum	0.333964	0.0021673
LUM_121_LHINHNNLTESVGPLPK_1_127_N4H4F2S1G0	Anatomic_Site_Tumor(Categorical):Omentum	0.257688	0.0194255
LUM_121_LHINHNNLTESVGPLPK_1_127_N4H5F1S0G0	Anatomic_Site_Tumor(Categorical):Omentum	0.28758	0.0087992
LUM_121_LHINHNNLTESVGPLPK_1_127_N4H5F1S1G0	Anatomic_Site_Tumor(Categorical):Omentum	0.275211	0.0123352
LUM_121_LHINHNNLTESVGPLPK_1_127_N4H5F1S2G0	Anatomic_Site_Tumor(Categorical):Omentum	0.114414	0.306063
LUM_121_LHINHNNLTESVGPLPK_1_127_N4H5F3S0G0	Anatomic_Site_Tumor(Categorical):Omentum	0.261811	0.0175011
LUM_121_LHINHNNLTESVGPLPK_1_127_N5H5F1S0G0	Anatomic_Site_Tumor(Categorical):Omentum	0.0432916	0.69936
LUM_121_LHINHNNLTESVGPLPK_1_127_N5H6F1S0G0	Anatomic_Site_Tumor(Categorical):Omentum	0.0484454	0.665588
LUM_121_LHINHNNLTESVGPLPK_1_127_N5H6F1S1G0	Anatomic_Site_Tumor(Categorical):Omentum	0.151521	0.174187
LUM_121_LHINHNNLTESVGPLPK_1_127_N5H6F3S0G0	Anatomic_Site_Tumor(Categorical):Omentum	0.0773064	0.489989
LUM_121_LHINHNNLTESVGPLPK_1_127_N6H3F2S0G0	Anatomic_Site_Tumor(Categorical):Omentum	0.280365	0.0107346
LUM_121_LHINHNNLTESVGPLPK_1_127_N6H3F2S1G0	Anatomic_Site_Tumor(Categorical):Omentum	0.225735	0.0414365
LUM_121_LHINHNNLTESVGPLPK_1_127_N6H7F0S0G0	Anatomic_Site_Tumor(Categorical):Omentum	0.104106	0.351967
LUM_121_LHINHNNLTESVGPLPK_1_127_N8H5F1S0G0	Anatomic_Site_Tumor(Categorical):Omentum	0.181412	0.102868
M6PR_52_LKPLFNK_1_57_N2H6F0S0G0	Anatomic_Site_Tumor(Categorical):Omentum	-0.197904	0.0747065
M6PR_52_LKPLFNK_1_57_N2H7F0S0G0	Anatomic_Site_Tumor(Categorical):Omentum	-0.252534	0.0220838
M6PR_52_LKPLFNK_1_57_N2H8F0S0G0	Anatomic_Site_Tumor(Categorical):Omentum	-0.206151	0.0631511
MFAP4_130_VDLEDFENNTAYAK_1_137_N4H5F1S0G0	Anatomic_Site_Tumor(Categorical):Omentum	0.292734	0.007611
MFAP4_86_FNGSVSFFR_1_87_N2H6F0S0G0	Anatomic_Site_Tumor(Categorical):Omentum	-0.0546299	0.625929
MFAP5_79_NTTAECWDEK_1_79_N4H5F1S0G0	Anatomic_Site_Tumor(Categorical):Omentum	-0.0154613	0.890346
MXRA5_1730_LPFFTNK_1_1735_N4H5F1S0G0	Anatomic_Site_Tumor(Categorical):Omentum	0.462808	1.19853e-05
MXRA5_1730_LPFFTNK_1_1735_N4H5F1S1G0	Anatomic_Site_Tumor(Categorical):Omentum	0.534961	2.24825e-07
MXRA5_2200_VFANGTLVVK_1_2203_N2H5F0S0G0	Anatomic_Site_Tumor(Categorical):Omentum	0.498884	1.83878e-06
MXRA5_2200_VFANGTLVVK_1_2203_N2H6F0S0G0	Anatomic_Site_Tumor(Categorical):Omentum	0.455593	1.70096e-05
MXRA5_2200_VFANGTLVVK_1_2203_N2H7F0S0G0	Anatomic_Site_Tumor(Categorical):Omentum	0.459716	1.3939e-05
MXRA5_2495_ITVHGNGSLDIR_1_2500_N2H5F0S0G0	Anatomic_Site_Tumor(Categorical):Omentum	0.468992	8.82184e-06
MXRA5_2495_ITVHGNGSLDIR_1_2500_N2H6F0S0G0	Anatomic_Site_Tumor(Categorical):Omentum	0.406117	0.000153339
MXRA5_2495_ITVHGNGSLDIR_1_2500_N3H5F0S0G0	Anatomic_Site_Tumor(Categorical):Omentum	0.500946	1.64117e-06
MXRA5_2688_VSLLDNGTLTVR_1_2693_N2H5F0S0G0	Anatomic_Site_Tumor(Categorical):Omentum	0.441162	3.34714e-05
NCSTN_40_IYIPLNK_1_45_N2H9F0S0G0	Anatomic_Site_Tumor(Categorical):Omentum	-0.236042	0.0327686
NCSTN_435_NISGVVLADHSGAFHNK_1_435_N2H6F0S0G0	Anatomic_Site_Tumor(Categorical):Omentum	-0.157705	0.15706
NID2_700_IHQNITYQVCR_1_703_N4H5F1S0G0	Anatomic_Site_Tumor(Categorical):Omentum	0.296857	0.00676447
ORM1_58_SVQEIQATFFYFTPNK_1_72_N5H6F0S1G0	Anatomic_Site_Tumor(Categorical):Omentum	-0.00515376	0.963348
PCYOX1_182_LLHALGGDDFLGMLNR_1_196_N2H6F0S0G0	Anatomic_Site_Tumor(Categorical):Omentum	-0.166982	0.133764
PCYOX1_182_LLHALGGDDFLGMLNR_1_196_N2H8F0S0G0	Anatomic_Site_Tumor(Categorical):Omentum	-0.225735	0.0414365
PLOD1_194_EQINITLDHR_1_197_N2H6F0S0G0	Anatomic_Site_Tumor(Categorical):Omentum	0.211304	0.0566964
PLOD1_534_YIHQNYTK_1_538_N2H7F0S0G0	Anatomic_Site_Tumor(Categorical):Omentum	0.241196	0.0290409
PLOD1_534_YIHQNYTK_1_538_N2H8F0S0G0	Anatomic_Site_Tumor(Categorical):Omentum	0.0443224	0.692556
PLOD2_206_EAINITLDHK_1_209_N2H8F0S0G0	Anatomic_Site_Tumor(Categorical):Omentum	0.366948	0.000696502
PLOD2_206_EAINITLDHK_1_209_N2H9F0S0G0	Anatomic_Site_Tumor(Categorical):Omentum	0.366948	0.000696502
PLOD3_542_EQYIHENYSR_1_548_N2H6F0S0G0	Anatomic_Site_Tumor(Categorical):Omentum	-0.152551	0.171241
PLXNB2_728_LSHDANETLPLHLYVK_1_733_N4H5F1S1G0	Anatomic_Site_Tumor(Categorical):Omentum	0.0773064	0.489989
PON2_250_HTNMNLTQLK_1_254_N2H8F0S0G0	Anatomic_Site_Tumor(Categorical):Omentum	-0.213366	0.0542702
POSTN_597_EVNDTLLVNELK_1_599_N2H5F0S0G0	Anatomic_Site_Tumor(Categorical):Omentum	0.390655	0.000285031
POSTN_597_EVNDTLLVNELK_1_599_N3H4F0S0G0	Anatomic_Site_Tumor(Categorical):Omentum	0.473115	7.16782e-06
POSTN_597_EVNDTLLVNELK_1_599_N4H4F0S0G0	Anatomic_Site_Tumor(Categorical):Omentum	0.267996	0.0149225
POSTN_597_EVNDTLLVNELK_1_599_N4H4F1S0G0	Anatomic_Site_Tumor(Categorical):Omentum	0.367979	0.000670895
POSTN_597_EVNDTLLVNELK_1_599_N4H5F0S0G0	Anatomic_Site_Tumor(Categorical):Omentum	0.425701	6.68736e-05
POSTN_597_EVNDTLLVNELK_1_599_N4H5F1S0G0	Anatomic_Site_Tumor(Categorical):Omentum	0.447347	2.51367e-05
POSTN_597_EVNDTLLVNELK_1_599_N4H5F1S1G0	Anatomic_Site_Tumor(Categorical):Omentum	0.448377	2.39522e-05
PPT1_197_NHSIFLADINQER_1_197_N2H3F1S0G0	Anatomic_Site_Tumor(Categorical):Omentum	-0.186566	0.0932958
PPT1_197_NHSIFLADINQER_1_197_N2H6F0S0G0	Anatomic_Site_Tumor(Categorical):Omentum	-0.153582	0.168332
PPT1_210_GINESYK_1_212_N2H5F0S0G0	Anatomic_Site_Tumor(Categorical):Omentum	-0.31438	0.00402193
PPT1_210_GINESYK_1_212_N2H6F0S0G0	Anatomic_Site_Tumor(Categorical):Omentum	-0.183474	0.0989511
PPT1_210_GINESYK_1_212_N2H7F0S0G0	Anatomic_Site_Tumor(Categorical):Omentum	0.00515376	0.963348
PSAP_214_TNSTFVQALVEHVK_1_215_N2H3F1S0G0	Anatomic_Site_Tumor(Categorical):Omentum	-0.160797	0.148982
PSAP_214_TNSTFVQALVEHVK_1_215_N2H5F1S0G0	Anatomic_Site_Tumor(Categorical):Omentum	-0.28758	0.0087992
PSAP_328_LIDNNKTEK_1_332_N2H5F1S0G0	Anatomic_Site_Tumor(Categorical):Omentum	0.240165	0.0297564
PSAP_328_LIDNNKTEK_1_332_N2H6F0S0G0	Anatomic_Site_Tumor(Categorical):Omentum	0.0803987	0.47274
PSAP_68_DVVTAAGDMLKDNATEEEILVYLEK_1_80_N2H3F1S0G0	Anatomic_Site_Tumor(Categorical):Omentum	-0.00618452	0.956024
PSAP_79_DNATEEEILVYLEK_1_80_N2H3F1S0G0	Anatomic_Site_Tumor(Categorical):Omentum	-0.118537	0.288844
PSAP_79_DNATEEEILVYLEK_1_80_N3H4F1S0G0	Anatomic_Site_Tumor(Categorical):Omentum	-0.258719	0.0189281
PSAP_93_TCDWLPKPNMSASCK_1_101_N2H3F1S0G0	Anatomic_Site_Tumor(Categorical):Omentum	-0.0608144	0.587304
PSAP_93_TCDWLPKPNMSASCK_1_101_N3H4F1S1G0	Anatomic_Site_Tumor(Categorical):Omentum	-0.0453531	0.685776
RCN1_38_VVRPDSELGERPPEDNQSFQYDHEAFLGK_1_53_N2H3F1S0G0	Anatomic_Site_Tumor(Categorical):Omentum	-0.239135	0.0304866
RCN1_38_VVRPDSELGERPPEDNQSFQYDHEAFLGK_1_53_N2H5F0S0G0	Anatomic_Site_Tumor(Categorical):Omentum	-0.210274	0.0579423
RCN1_38_VVRPDSELGERPPEDNQSFQYDHEAFLGK_1_53_N2H6F0S0G0	Anatomic_Site_Tumor(Categorical):Omentum	-0.220581	0.0464388
RCN1_38_VVRPDSELGERPPEDNQSFQYDHEAFLGK_1_53_N4H3F1S0G0	Anatomic_Site_Tumor(Categorical):Omentum	0.0216458	0.84694
RCN3_140_NATYGHYAPGEEFHDVEDAETYK_1_140_N2H6F0S0G0	Anatomic_Site_Tumor(Categorical):Omentum	0.159767	0.151639
RCN3_140_NATYGHYAPGEEFHDVEDAETYK_1_140_N3H3F1S0G0	Anatomic_Site_Tumor(Categorical):Omentum	0.394778	0.000242313
RCN3_140_NATYGHYAPGEEFHDVEDAETYK_1_140_N4H3F1S0G0	Anatomic_Site_Tumor(Categorical):Omentum	0.390655	0.000285031
SERPINA1_268_YLGNATAIFFLPDEGK_1_271_N4H5F0S0G0	Anatomic_Site_Tumor(Categorical):Omentum	-0.0979215	0.38146
SERPINA1_268_YLGNATAIFFLPDEGK_1_271_N4H5F0S1G0	Anatomic_Site_Tumor(Categorical):Omentum	-0.118537	0.288844
SERPINA1_268_YLGNATAIFFLPDEGK_1_271_N4H5F0S2G0	Anatomic_Site_Tumor(Categorical):Omentum	-0.248411	0.0244283
SERPINA1_268_YLGNATAIFFLPDEGK_1_271_N6H3F1S0G0	Anatomic_Site_Tumor(Categorical):Omentum	0.0463839	0.679022
SERPINA1_268_YLGNATAIFFLPDEGK_1_271_N6H3F1S1G0	Anatomic_Site_Tumor(Categorical):Omentum	-0.0133998	0.904893
SERPINA1_268_YLGNATAIFFLPDEGK_1_271_N6H3F1S2G0	Anatomic_Site_Tumor(Categorical):Omentum	-0.162859	0.143772
SERPINA1_268_YLGNATAIFFLPDEGK_1_271_N6H3F3S0G0	Anatomic_Site_Tumor(Categorical):Omentum	-0.103075	0.356782
SERPINA1_268_YLGNATAIFFLPDEGK_1_271_N6H4F2S0G0	Anatomic_Site_Tumor(Categorical):Omentum	0.0494761	0.658911
SERPINC1_124_LGACNDTLQQLMEVFK_1_128_N4H5F0S1G0	Anatomic_Site_Tumor(Categorical):Omentum	-0.144305	0.195851
SERPINC1_124_LGACNDTLQQLMEVFK_1_128_N4H5F0S2G0	Anatomic_Site_Tumor(Categorical):Omentum	-0.159767	0.151639
SERPIND1_185_DFVNASSK_1_188_N4H5F0S0G0	Anatomic_Site_Tumor(Categorical):Omentum	-0.108229	0.333116
SERPIND1_185_DFVNASSK_1_188_N4H5F0S1G0	Anatomic_Site_Tumor(Categorical):Omentum	-0.0484454	0.665588
SERPIND1_185_DFVNASSK_1_188_N4H5F0S2G0	Anatomic_Site_Tumor(Categorical):Omentum	-0.180382	0.104871
SERPIND1_49_NLSMPLLPADFHK_1_49_N4H5F0S1G0	Anatomic_Site_Tumor(Categorical):Omentum	-0.0474146	0.672292
SERPIND1_49_NLSMPLLPADFHK_1_49_N4H5F0S2G0	Anatomic_Site_Tumor(Categorical):Omentum	-0.168013	0.131347
SERPING1_234_DTFVNASR_1_238_N4H5F0S2G0	Anatomic_Site_Tumor(Categorical):Omentum	-0.0133998	0.904893
SERPINH1_117_SLSNSTAR_1_120_N2H6F0S0G0	Anatomic_Site_Tumor(Categorical):Omentum	0.380348	0.000423843
SORL1_1602_TLETHSNK_1_1608_N2H5F0S0G0	Anatomic_Site_Tumor(Categorical):Omentum	-0.380348	0.000423843
SPON1_209_LTFYGNWSEK_1_214_N2H5F0S0G0	Anatomic_Site_Tumor(Categorical):Omentum	0.0319533	0.775659
SPON1_209_LTFYGNWSEK_1_214_N4H5F0S0G0	Anatomic_Site_Tumor(Categorical):Omentum	-0.135029	0.226466
SSR2_83_IAPASNVSHTVVLRPLK_1_88_N2H8F0S0G0	Anatomic_Site_Tumor(Categorical):Omentum	0.105137	0.347194
SSR2_83_IAPASNVSHTVVLRPLK_1_88_N2H9F0S0G0	Anatomic_Site_Tumor(Categorical):Omentum	0.10926	0.328505
SSR2_83_IAPASNVSHTVVLRPLK_1_88_N4H7F1S0G0	Anatomic_Site_Tumor(Categorical):Omentum	0.154613	0.16546
SUN2_653_ALSPNSTISSAPK_1_657_N2H6F0S0G0	Anatomic_Site_Tumor(Categorical):Omentum	-0.155644	0.162624
SUSD2_158_SELVNETR_1_162_N3H6F0S0G0	Anatomic_Site_Tumor(Categorical):Omentum	0.00103075	0.992667
TNC_1017_LNYSLPTGQWVGVQLPR_1_1018_N2H5F0S0G0	Anatomic_Site_Tumor(Categorical):Omentum	0.273149	0.0130313
TNC_1296_VEAAQNLTLPGSLR_1_1301_N4H5F1S0G0	Anatomic_Site_Tumor(Categorical):Omentum	0.012369	0.912179
VCAN_328_FENQTGFPPPDSR_1_330_N4H5F1S0G0	Anatomic_Site_Tumor(Categorical):Omentum	0.387563	0.000321498
VCAN_328_FENQTGFPPPDSR_1_330_N4H5F1S1G0	Anatomic_Site_Tumor(Categorical):Omentum	0.227796	0.0395651

## Sheet: Feature_Phenotype_LR
Feature	Phenotype	AUC	FPR	TPR	Thresholds
ADAM10_277_INTTADEKDPTNPFR_1_278_N2H9F0S0G0	Anatomic_Site_Tumor(Categorical):Omentum	0.555556	0.0,0.08333333333333333,0.08333333333333333,0.25,0.25,0.3333333333333333,0.3333333333333333,0.5,0.5,0.75,0.75,1.0	0.0,0.0,0.1111111111111111,0.1111111111111111,0.2222222222222222,0.2222222222222222,0.4444444444444444,0.4444444444444444,0.7777777777777778,0.7777777777777778,1.0,1.0	1.7184287432980119,0.718428743298012,0.6715513357319594,0.6412251991852241,0.6060986170965762,0.5791996409566558,0.5500519308207694,0.4941022947601915,0.4317959092640657,0.38257456929487793,0.3085931948376265,0.1861848428573656
AFM_28_DIENFNSTQK_1_33_N4H5F0S1G0	Anatomic_Site_Tumor(Categorical):Omentum	0.518519	0.0,0.08333333333333333,0.16666666666666666,0.16666666666666666,0.25,0.25,0.3333333333333333,0.3333333333333333,0.4166666666666667,0.4166666666666667,0.5833333333333334,0.5833333333333334,0.6666666666666666,0.6666666666666666,1.0,1.0	0.0,0.0,0.0,0.1111111111111111,0.1111111111111111,0.2222222222222222,0.2222222222222222,0.4444444444444444,0.4444444444444444,0.5555555555555556,0.5555555555555556,0.7777777777777778,0.7777777777777778,0.8888888888888888,0.8888888888888888,1.0	1.5786804228020799,0.5786804228020799,0.560015136830088,0.5520202272308912,0.5503101518720502,0.5478533794924774,0.5345325303708567,0.5261165158359711,0.522356405131357,0.5205530497062605,0.5117080310746672,0.5097441910009228,0.5082813750288661,0.48792637812222994,0.45216396773365786,0.449520316949602
AHSG_145_VCQDCPLLAPLNDTR_1_156_N4H5F0S0G0	Anatomic_Site_Tumor(Categorical):Omentum	0.444444	0.0,0.0,0.3333333333333333,0.3333333333333333,0.5,0.5,0.6666666666666666,0.6666666666666666,0.8333333333333334,0.8333333333333334,0.9166666666666666,0.9166666666666666,1.0	0.0,0.1111111111111111,0.1111111111111111,0.3333333333333333,0.3333333333333333,0.5555555555555556,0.5555555555555556,0.6666666666666666,0.6666666666666666,0.7777777777777778,0.7777777777777778,1.0,1.0	1.5589748854125478,0.5589748854125477,0.549119626990844,0.5346025627729323,0.5280157776732328,0.5175687316388405,0.5094569951195912,0.4913866937772249,0.48727179385435837,0.4853138136375589,0.4844394079773673,0.446107167373691,0.4278943539553859
AHSG_145_VCQDCPLLAPLNDTR_1_156_N4H5F0S1G0	Anatomic_Site_Tumor(Categorical):Omentum	0.435185	0.0,0.08333333333333333,0.08333333333333333,0.25,0.25,0.6666666666666666,0.6666666666666666,1.0,1.0	0.0,0.0,0.2222222222222222,0.2222222222222222,0.3333333333333333,0.3333333333333333,0.7777777777777778,0.7777777777777778,1.0	1.5701384097153528,0.5701384097153529,0.5483573773584294,0.5369645208511403,0.5349188313348568,0.5180180139926932,0.49744885637675035,0.4927367895244304,0.469556452762638
AHSG_145_VCQDCPLLAPLNDTR_1_156_N4H5F0S2G0	Anatomic_Site_Tumor(Categorical):Omentum	0.5	0.0,0.0,0.08333333333333333,0.08333333333333333,0.4166666666666667,0.4166666666666667,0.5,0.5,0.5833333333333334,0.5833333333333334,0.75,0.75,0.8333333333333334,0.8333333333333334,0.9166666666666666,0.9166666666666666,1.0	0.0,0.1111111111111111,0.1111111111111111,0.2222222222222222,0.2222222222222222,0.4444444444444444,0.4444444444444444,0.5555555555555556,0.5555555555555556,0.6666666666666666,0.6666666666666666,0.7777777777777778,0.7777777777777778,0.8888888888888888,0.8888888888888888,1.0,1.0	1.5240749129251352,0.5240749129251351,0.52297664747516,0.5198875472396639,0.5117432619204868,0.5078393633379202,0.5076801275204794,0.5076073770207485,0.5070879906650605,0.5063353456933827,0.5053111674603871,0.5037077129232473,0.5023973450993902,0.5003289100235804,0.4999204949589856,0.49690597968557,0.49660332105735283
AHSG_145_VCQDCPLLAPLNDTR_1_156_N4H6F1S0G0	Anatomic_Site_Tumor(Categorical):Omentum	0.37963	0.0,0.08333333333333333,0.3333333333333333,0.3333333333333333,0.4166666666666667,0.4166666666666667,0.5,0.5,0.75,0.75,0.8333333333333334,0.8333333333333334,1.0	0.0,0.0,0.0,0.1111111111111111,0.1111111111111111,0.2222222222222222,0.2222222222222222,0.4444444444444444,0.4444444444444444,0.8888888888888888,0.8888888888888888,1.0,1.0	1.585233497728256,0.585233497728256,0.535513411289652,0.5324029739168677,0.5304739636768699,0.5281157449151257,0.5276259359660124,0.5212166134370575,0.5185152173256055,0.49500445375509894,0.49154098158521886,0.48611298062051095,0.4740938522028685
AHSG_145_VCQDCPLLAPLNDTR_1_156_N4H6F1S1G0	Anatomic_Site_Tumor(Categorical):Omentum	0.62963	0.0,0.0,0.0,0.4166666666666667,0.4166666666666667,0.6666666666666666,0.6666666666666666,0.75,0.75,1.0	0.0,0.1111111111111111,0.3333333333333333,0.3333333333333333,0.6666666666666666,0.6666666666666666,0.8888888888888888,0.8888888888888888,1.0,1.0	1.6301408275372054,0.6301408275372052,0.5800493433877472,0.5325472605833047,0.5035781627701568,0.4929638386649423,0.4760081992407762,0.4698058949708264,0.4688939535395299,0.37443597279895474
AHSG_166_AALAAFNAQNNGSNFQLEEISR_1_176_N4H5F2S1G0	Anatomic_Site_Tumor(Categorical):Omentum	0.444444	0.0,0.08333333333333333,0.08333333333333333,0.25,0.25,0.5,0.5,0.8333333333333334,0.8333333333333334,0.9166666666666666,0.9166666666666666,1.0	0.0,0.0,0.1111111111111111,0.1111111111111111,0.2222222222222222,0.2222222222222222,0.6666666666666666,0.6666666666666666,0.7777777777777778,0.7777777777777778,1.0,1.0	1.6731213836654446,0.6731213836654446,0.6306123506970839,0.5911898123624536,0.5797723155329076,0.534207167269642,0.48622875524446274,0.4540740759287637,0.45090862940828835,0.4505725669017119,0.43865231307612157,0.4186058340558746
APMAP_157_AGPNGTLFVADAYK_1_160_N2H5F0S0G0	Anatomic_Site_Tumor(Categorical):Omentum	0.462963	0.0,0.08333333333333333,0.3333333333333333,0.3333333333333333,0.5833333333333334,0.5833333333333334,0.75,0.75,0.8333333333333334,0.8333333333333334,1.0,1.0	0.0,0.0,0.0,0.5555555555555556,0.5555555555555556,0.6666666666666666,0.6666666666666666,0.7777777777777778,0.7777777777777778,0.8888888888888888,0.8888888888888888,1.0	1.5447302197050607,0.5447302197050609,0.5254850483768456,0.5157471640233198,0.5053447421223751,0.5025725444534566,0.5010110291215746,0.4976934952240903,0.4968366636014632,0.4949637779190062,0.4931702775847369,0.46816228024782286
APOH_251_LGNWSAMPSCK_1_253_N4H5F0S0G0	Anatomic_Site_Tumor(Categorical):Omentum	0.444444	0.0,0.08333333333333333,0.08333333333333333,0.16666666666666666,0.16666666666666666,0.25,0.25,0.3333333333333333,0.3333333333333333,0.6666666666666666,0.6666666666666666,0.75,0.75,1.0,1.0	0.0,0.0,0.1111111111111111,0.1111111111111111,0.2222222222222222,0.2222222222222222,0.3333333333333333,0.3333333333333333,0.4444444444444444,0.4444444444444444,0.5555555555555556,0.5555555555555556,0.7777777777777778,0.7777777777777778,1.0	1.6307090699609672,0.6307090699609671,0.5753926924069114,0.5697587001347757,0.5540705826131301,0.5358343712852882,0.5311973759324577,0.5243312557285364,0.5233733119674485,0.4786070623808736,0.4783753651364378,0.4777527028091364,0.4703618545792943,0.4654808628558887,0.42286459949661365
APOH_251_LGNWSAMPSCK_1_253_N4H5F0S1G0	Anatomic_Site_Tumor(Categorical):Omentum	0.546296	0.0,0.0,0.25,0.25,0.3333333333333333,0.3333333333333333,0.4166666666666667,0.4166666666666667,0.5833333333333334,0.5833333333333334,0.8333333333333334,0.8333333333333334,1.0	0.0,0.1111111111111111,0.1111111111111111,0.3333333333333333,0.3333333333333333,0.4444444444444444,0.4444444444444444,0.5555555555555556,0.5555555555555556,0.7777777777777778,0.7777777777777778,1.0,1.0	1.5353621713165915,0.5353621713165915,0.5243610175816955,0.5211467058980298,0.5179561493823537,0.5172862377296442,0.5155557337116253,0.5113260435368415,0.5095773673524043,0.5056293554736913,0.4961808168778106,0.48985168570639653,0.4640379042557038
APOH_251_LGNWSAMPSCK_1_253_N4H5F0S2G0	Anatomic_Site_Tumor(Categorical):Omentum	0.638889	0.0,0.0,0.16666666666666666,0.16666666666666666,0.3333333333333333,0.3333333333333333,0.4166666666666667,0.4166666666666667,0.5,0.5,0.5833333333333334,0.5833333333333334,1.0	0.0,0.1111111111111111,0.1111111111111111,0.2222222222222222,0.2222222222222222,0.4444444444444444,0.4444444444444444,0.6666666666666666,0.6666666666666666,0.8888888888888888,0.8888888888888888,1.0,1.0	1.5722891687876874,0.5722891687876873,0.5482121911589918,0.5448577340017552,0.5302983575092912,0.5187719660808635,0.5125813716723928,0.509890070361748,0.5087977759575468,0.5007679239408749,0.49530901731545973,0.48684307217750455,0.4298106618063983
ASAH1_271_TVLENSTSYEEAK_1_275_N2H6F0S0G0	Anatomic_Site_Tumor(Categorical):Omentum	0.351852	0.0,0.08333333333333333,0.5,0.5,0.5833333333333334,0.5833333333333334,0.6666666666666666,0.6666666666666666,0.75,0.75,1.0	0.0,0.0,0.0,0.2222222222222222,0.2222222222222222,0.3333333333333333,0.3333333333333333,0.6666666666666666,0.6666666666666666,1.0,1.0	1.5141224716769253,0.5141224716769253,0.509788253145688,0.5091002643850423,0.5087932098045767,0.5084569266866136,0.5073828720354683,0.5059223539397945,0.505626547899238,0.5038053697982933,0.5025548682679443
ASAH1_271_TVLENSTSYEEAK_1_275_N2H7F0S0G0	Anatomic_Site_Tumor(Categorical):Omentum	0.62037	0.0,0.08333333333333333,0.08333333333333333,0.25,0.25,0.3333333333333333,0.3333333333333333,0.9166666666666666,0.9166666666666666,1.0	0.0,0.0,0.2222222222222222,0.2222222222222222,0.5555555555555556,0.5555555555555556,0.7777777777777778,0.7777777777777778,1.0,1.0	1.6557218435696013,0.6557218435696013,0.5937225442956647,0.5777036574671999,0.5341036890135535,0.5340984506609548,0.49069110795567816,0.397228548258145,0.3670176598137657,0.3207779295380275
ASAH1_271_TVLENSTSYEEAK_1_275_N2H8F0S0G0	Anatomic_Site_Tumor(Categorical):Omentum	0.731481	0.0,0.0,0.0,0.4166666666666667,0.4166666666666667,1.0,1.0	0.0,0.1111111111111111,0.6666666666666666,0.6666666666666666,0.7777777777777778,0.7777777777777778,1.0	1.6934429684151122,0.6934429684151121,0.6235018104360103,0.5133059021237927,0.465295785398405,0.34083623898622134,0.2210813911456535
ASPH_442_LVQLFPNDTSLK_1_448_N2H6F0S0G0	Anatomic_Site_Tumor(Categorical):Omentum	0.287037	0.0,0.08333333333333333,0.16666666666666666,0.16666666666666666,0.5,0.5,0.6666666666666666,0.6666666666666666,0.9166666666666666,0.9166666666666666,1.0,1.0	0.0,0.0,0.0,0.1111111111111111,0.1111111111111111,0.3333333333333333,0.3333333333333333,0.5555555555555556,0.5555555555555556,0.6666666666666666,0.6666666666666666,1.0	1.5732767325325945,0.5732767325325945,0.5643251225158039,0.5466314994536677,0.5280485801163386,0.5129620166478361,0.5112760136005396,0.5037984460450822,0.4891714069467176,0.48641619179217616,0.4852661556466708,0.43581205508416687
ASPN_276_ITDIENGSLANIPR_1_281_N4H5F1S0G0	Anatomic_Site_Tumor(Categorical):Omentum	0.657407	0.0,0.0,0.08333333333333333,0.08333333333333333,0.16666666666666666,0.16666666666666666,0.3333333333333333,0.3333333333333333,0.8333333333333334,0.8333333333333334,1.0,1.0	0.0,0.1111111111111111,0.1111111111111111,0.2222222222222222,0.2222222222222222,0.5555555555555556,0.5555555555555556,0.7777777777777778,0.7777777777777778,0.8888888888888888,0.8888888888888888,1.0	1.6111862208158634,0.6111862208158635,0.5974282820162876,0.5867535104661572,0.559192100288017,0.5414090980222107,0.525123034535709,0.5230369701441867,0.4227283128198482,0.39197692481617763,0.3787130375443579,0.3490694846829907
BCAM_437_TQNFTLLVQGSPELK_1_439_N2H5F0S0G0	Anatomic_Site_Tumor(Categorical):Omentum	0.601852	0.0,0.08333333333333333,0.08333333333333333,0.25,0.25,0.3333333333333333,0.3333333333333333,0.4166666666666667,0.4166666666666667,0.5833333333333334,0.5833333333333334,0.6666666666666666,0.6666666666666666,1.0	0.0,0.0,0.1111111111111111,0.1111111111111111,0.2222222222222222,0.2222222222222222,0.5555555555555556,0.5555555555555556,0.6666666666666666,0.6666666666666666,0.8888888888888888,0.8888888888888888,1.0,1.0	1.6244814351488643,0.6244814351488644,0.6069415756895814,0.5741671021896771,0.5731054969656475,0.5678088539537938,0.53313069235737,0.5279003086250355,0.5273777327250734,0.5124085354857327,0.46626797127541286,0.4577233012675925,0.4305789942426923,0.299902545191461
BGN_267_MIENGSLSFLPTLR_1_270_N4H5F1S0G0	Anatomic_Site_Tumor(Categorical):Omentum	0.481481	0.0,0.08333333333333333,0.16666666666666666,0.16666666666666666,0.25,0.25,0.4166666666666667,0.4166666666666667,0.5,0.5,0.5833333333333334,0.5833333333333334,0.8333333333333334,0.8333333333333334,1.0,1.0	0.0,0.0,0.0,0.1111111111111111,0.1111111111111111,0.2222222222222222,0.2222222222222222,0.4444444444444444,0.4444444444444444,0.6666666666666666,0.6666666666666666,0.7777777777777778,0.7777777777777778,0.8888888888888888,0.8888888888888888,1.0	1.587256179710745,0.5872561797107448,0.557034608941475,0.5473040386302449,0.5417739988670034,0.5349370534771658,0.5227719276731243,0.49863793256752276,0.48698710219879243,0.4732206473444847,0.4700434398633578,0.46771047139941596,0.4555710766259256,0.4546092517123462,0.4509104379828605,0.4109950100260287
C3_74_TVLTPATNHMGNVTFTIPANR_1_85_N2H5F0S0G0	Anatomic_Site_Tumor(Categorical):Omentum	0.453704	0.0,0.08333333333333333,0.16666666666666666,0.16666666666666666,0.25,0.25,0.4166666666666667,0.4166666666666667,0.6666666666666666,0.6666666666666666,0.75,0.75,1.0	0.0,0.0,0.0,0.1111111111111111,0.1111111111111111,0.2222222222222222,0.2222222222222222,0.4444444444444444,0.4444444444444444,0.5555555555555556,0.5555555555555556,1.0,1.0	1.569625455214076,0.569625455214076,0.5638310724300932,0.5594839751584102,0.5565626539047323,0.5406770657616491,0.5339776242973585,0.5255721140263891,0.5094094293973468,0.5093657410485051,0.5017344653690916,0.48516749846837615,0.4596882995382028
C3_74_TVLTPATNHMGNVTFTIPANR_1_85_N2H6F0S0G0	Anatomic_Site_Tumor(Categorical):Omentum	0.574074	0.0,0.0,0.08333333333333333,0.08333333333333333,0.3333333333333333,0.3333333333333333,0.5833333333333334,0.5833333333333334,0.75,0.75,0.8333333333333334,0.8333333333333334,1.0	0.0,0.1111111111111111,0.1111111111111111,0.3333333333333333,0.3333333333333333,0.4444444444444444,0.4444444444444444,0.7777777777777778,0.7777777777777778,0.8888888888888888,0.8888888888888888,1.0,1.0	1.6593538161293666,0.6593538161293665,0.6347555711984837,0.5824203410518028,0.5460851344366817,0.538584339927026,0.5203607428807322,0.47387153380219954,0.46212306661503655,0.45835654420512767,0.4516846507952938,0.4329101102401514,0.39730308262848707
C3_74_TVLTPATNHMGNVTFTIPANR_1_85_N2H7F0S0G0	Anatomic_Site_Tumor(Categorical):Omentum	0.527778	0.0,0.08333333333333333,0.08333333333333333,0.16666666666666666,0.16666666666666666,0.5,0.5,0.6666666666666666,0.6666666666666666,0.8333333333333334,0.8333333333333334,1.0	0.0,0.0,0.1111111111111111,0.1111111111111111,0.2222222222222222,0.2222222222222222,0.7777777777777778,0.7777777777777778,0.8888888888888888,0.8888888888888888,1.0,1.0	1.525763805736167,0.5257638057361672,0.5231432673920042,0.520817781437803,0.5183430414258712,0.5156558937491289,0.5120506529144887,0.5054544903225758,0.5052651919379113,0.5027304550310598,0.5002608438896119,0.4695322093663267
C3_74_TVLTPATNHMGNVTFTIPANR_1_85_N3H5F0S0G0	Anatomic_Site_Tumor(Categorical):Omentum	0.5	0.0,0.08333333333333333,0.08333333333333333,0.4166666666666667,0.4166666666666667,0.5,0.5,0.5833333333333334,0.5833333333333334,0.6666666666666666,0.6666666666666666,0.9166666666666666,0.9166666666666666,1.0	0.0,0.0,0.2222222222222222,0.2222222222222222,0.3333333333333333,0.3333333333333333,0.4444444444444444,0.4444444444444444,0.6666666666666666,0.6666666666666666,0.8888888888888888,0.8888888888888888,1.0,1.0	1.5537353584834823,0.5537353584834823,0.545896467186004,0.5271319310292278,0.5244124273279448,0.5239009636296001,0.5173393278080648,0.5152513468536446,0.5135657770523693,0.5041985784297753,0.49413314827928884,0.48555017926942035,0.47644883724307097,0.4311324888518782
C4BPB_60_TLFCNASK_1_64_N4H5F0S1G0	Anatomic_Site_Tumor(Categorical):Omentum	0.564815	0.0,0.08333333333333333,0.16666666666666666,0.16666666666666666,0.3333333333333333,0.3333333333333333,0.4166666666666667,0.4166666666666667,0.5833333333333334,0.5833333333333334,0.6666666666666666,0.6666666666666666,1.0,1.0	0.0,0.0,0.0,0.3333333333333333,0.3333333333333333,0.4444444444444444,0.4444444444444444,0.6666666666666666,0.6666666666666666,0.7777777777777778,0.7777777777777778,0.8888888888888888,0.8888888888888888,1.0	1.6899077170716872,0.6899077170716871,0.6632038498296241,0.5806979540453473,0.5299118133451153,0.5182284001054419,0.5094162246158224,0.5062437896528266,0.4793046161365716,0.4790458581996815,0.47263524854526767,0.47225336647728705,0.4147241693119348,0.3650221889716389
C6_322_VLNFTTK_1_324_N4H5F0S0G0	Anatomic_Site_Tumor(Categorical):Omentum	0.583333	0.0,0.08333333333333333,0.25,0.25,0.3333333333333333,0.3333333333333333,0.4166666666666667,0.4166666666666667,0.5833333333333334,0.5833333333333334,0.6666666666666666,0.6666666666666666,1.0	0.0,0.0,0.0,0.1111111111111111,0.1111111111111111,0.4444444444444444,0.4444444444444444,0.7777777777777778,0.7777777777777778,0.8888888888888888,0.8888888888888888,1.0,1.0	1.5847617150467803,0.5847617150467804,0.5483657425716433,0.5442148957492473,0.5405905516234597,0.5112336815817528,0.5094329322721197,0.48873300329778574,0.48503578569030076,0.48417122713269933,0.48017613970842304,0.4798396491609249,0.44593421424257035
C6_322_VLNFTTK_1_324_N4H5F0S1G0	Anatomic_Site_Tumor(Categorical):Omentum	0.611111	0.0,0.08333333333333333,0.16666666666666666,0.16666666666666666,0.25,0.25,0.5833333333333334,0.5833333333333334,0.75,0.75,1.0	0.0,0.0,0.0,0.1111111111111111,0.1111111111111111,0.6666666666666666,0.6666666666666666,0.7777777777777778,0.7777777777777778,1.0,1.0	1.5469645722996974,0.5469645722996975,0.5452773226062007,0.5291698663711323,0.5255342734001712,0.5123730019118409,0.5012661868170687,0.5009451636820235,0.49536216875872685,0.48271100696183916,0.46954575939077137
C6_322_VLNFTTK_1_324_N4H5F0S2G0	Anatomic_Site_Tumor(Categorical):Omentum	0.583333	0.0,0.08333333333333333,0.08333333333333333,0.25,0.25,0.4166666666666667,0.4166666666666667,0.5833333333333334,0.5833333333333334,0.9166666666666666,0.9166666666666666,1.0	0.0,0.0,0.2222222222222222,0.2222222222222222,0.5555555555555556,0.5555555555555556,0.6666666666666666,0.6666666666666666,0.7777777777777778,0.7777777777777778,1.0,1.0	1.5127058761563779,0.5127058761563779,0.5099059909944315,0.5095617710346786,0.5087713082631529,0.508112853946888,0.5078100225534907,0.5072104281270771,0.5069481704161153,0.5063671842404258,0.5051974810152345,0.5044825155032467
CD109_245_HLNGTITAK_1_247_N2H7F0S0G0	Anatomic_Site_Tumor(Categorical):Omentum	0.62963	0.0,0.0,0.0,0.16666666666666666,0.16666666666666666,0.25,0.25,0.3333333333333333,0.3333333333333333,0.6666666666666666,0.6666666666666666,0.9166666666666666,0.9166666666666666,1.0	0.0,0.1111111111111111,0.2222222222222222,0.2222222222222222,0.3333333333333333,0.3333333333333333,0.4444444444444444,0.4444444444444444,0.6666666666666666,0.6666666666666666,0.8888888888888888,0.8888888888888888,1.0,1.0	1.806504261542106,0.8065042615421062,0.7558435798302615,0.6767250248557571,0.6033111325597058,0.5844229684093118,0.5810507205696329,0.5754656438755462,0.519064111111552,0.4939236905574978,0.4399726485766498,0.36220362607641066,0.3619448587126301,0.3615210703305991
CD109_245_HLNGTITAK_1_247_N2H8F0S0G0	Anatomic_Site_Tumor(Categorical):Omentum	0.592593	0.0,0.0,0.0,0.16666666666666666,0.16666666666666666,0.5,0.5,0.6666666666666666,0.6666666666666666,0.8333333333333334,0.8333333333333334,1.0	0.0,0.1111111111111111,0.2222222222222222,0.2222222222222222,0.4444444444444444,0.4444444444444444,0.6666666666666666,0.6666666666666666,0.7777777777777778,0.7777777777777778,1.0,1.0	1.5515032089161447,0.5515032089161448,0.5379189622384549,0.5319397942511301,0.5267586347946716,0.5100922412614509,0.5072545715409776,0.5007901467301882,0.49640456153180573,0.4925004472861217,0.49160981130863224,0.48770069542038047
CD14_151_NVSWATGR_1_151_N4H5F0S0G0	Anatomic_Site_Tumor(Categorical):Omentum	0.296296	0.0,0.08333333333333333,0.5,0.5,0.6666666666666666,0.6666666666666666,0.75,0.75,0.9166666666666666,0.9166666666666666,1.0	0.0,0.0,0.0,0.2222222222222222,0.2222222222222222,0.3333333333333333,0.3333333333333333,0.8888888888888888,0.8888888888888888,1.0,1.0	1.527034110835192,0.5270341108351919,0.5180360153314829,0.5125230815063276,0.5121186344986409,0.5114738312567936,0.5100666876430356,0.5006083740876142,0.4956860278183716,0.49392080908878827,0.49245002769378876
CFI_491_LISNCSK_1_494_N4H5F0S0G0	Anatomic_Site_Tumor(Categorical):Omentum	0.490741	0.0,0.08333333333333333,0.16666666666666666,0.16666666666666666,0.3333333333333333,0.3333333333333333,0.4166666666666667,0.4166666666666667,0.6666666666666666,0.6666666666666666,0.75,0.75,0.8333333333333334,0.8333333333333334,1.0	0.0,0.0,0.0,0.1111111111111111,0.1111111111111111,0.3333333333333333,0.3333333333333333,0.5555555555555556,0.5555555555555556,0.7777777777777778,0.7777777777777778,0.8888888888888888,0.8888888888888888,1.0,1.0	1.5267198451416553,0.5267198451416552,0.5176588533729719,0.5166440949229534,0.5160642706070053,0.5129341833109776,0.5118050509070609,0.5100747280851239,0.5069344377191214,0.505814429064056,0.5050595175476855,0.5017794329689851,0.5002377210809796,0.49782545154480723,0.48757451574215255
CFI_491_LISNCSK_1_494_N4H5F0S1G0	Anatomic_Site_Tumor(Categorical):Omentum	0.490741	0.0,0.0,0.5,0.5,0.5833333333333334,0.5833333333333334,0.75,0.75,1.0	0.0,0.1111111111111111,0.1111111111111111,0.4444444444444444,0.4444444444444444,0.8888888888888888,0.8888888888888888,1.0,1.0	1.6993501692856192,0.6993501692856191,0.5517951260372996,0.5198837080021297,0.5179614116195492,0.4187017165961697,0.40212729792417434,0.3989211114467015,0.2456901927633542
CFI_491_LISNCSK_1_494_N4H5F0S2G0	Anatomic_Site_Tumor(Categorical):Omentum	0.574074	0.0,0.0,0.0,0.25,0.25,0.3333333333333333,0.3333333333333333,0.5,0.5,0.5833333333333334,0.5833333333333334,0.6666666666666666,0.6666666666666666,0.9166666666666666,0.9166666666666666,1.0	0.0,0.1111111111111111,0.2222222222222222,0.2222222222222222,0.3333333333333333,0.3333333333333333,0.4444444444444444,0.4444444444444444,0.5555555555555556,0.5555555555555556,0.7777777777777778,0.7777777777777778,0.8888888888888888,0.8888888888888888,1.0,1.0	1.684882788910627,0.6848827889106271,0.5992123883282666,0.5875527391771853,0.5778056762508363,0.5768697031912987,0.5760209222213026,0.5168005228981292,0.5067816129222531,0.49981722169514464,0.4848165823194773,0.4727136753065662,0.44545214222775303,0.3668997820243624,0.34461557593795517,0.32132487179764735
CLPTM1L_89_TVNVSVPK_1_91_N2H6F0S0G0	Anatomic_Site_Tumor(Categorical):Omentum	0.416667	0.0,0.08333333333333333,0.25,0.25,0.5,0.5,0.5833333333333334,0.5833333333333334,0.8333333333333334,0.8333333333333334,0.9166666666666666,0.9166666666666666,1.0	0.0,0.0,0.0,0.2222222222222222,0.2222222222222222,0.4444444444444444,0.4444444444444444,0.6666666666666666,0.6666666666666666,0.8888888888888888,0.8888888888888888,1.0,1.0	1.5281313889073749,0.528131388907375,0.5266481995710273,0.5209839845711954,0.511494059417193,0.5094669635838557,0.5073861691431234,0.5040017003032834,0.4825946667854554,0.47583059597719335,0.47568285275911537,0.473954258669685,0.4701143368514462
CLU_372_LANLTQGEDQYYLR_1_374_N4H5F0S1G0	Anatomic_Site_Tumor(Categorical):Omentum	0.75	0.0,0.0,0.0,0.4166666666666667,0.4166666666666667,0.5,0.5,0.8333333333333334,0.8333333333333334,1.0	0.0,0.1111111111111111,0.5555555555555556,0.5555555555555556,0.6666666666666666,0.6666666666666666,0.8888888888888888,0.8888888888888888,1.0,1.0	1.6263761469953901,0.62637614699539,0.5665129349605531,0.5113899214233265,0.5067844865198913,0.5008254120028164,0.48843333699585184,0.3968864049650018,0.37964998609769657,0.2971940965068462
COL12A1_2432_MLEAYNLTEK_1_2437_N2H5F0S0G0	Anatomic_Site_Tumor(Categorical):Omentum	0.462963	0.0,0.08333333333333333,0.16666666666666666,0.16666666666666666,0.5833333333333334,0.5833333333333334,0.6666666666666666,0.6666666666666666,0.75,0.75,1.0	0.0,0.0,0.0,0.2222222222222222,0.2222222222222222,0.5555555555555556,0.5555555555555556,0.8888888888888888,0.8888888888888888,1.0,1.0	1.5297477256451248,0.5297477256451248,0.5289790413161122,0.5208616277498648,0.5139799274644002,0.5077886601312719,0.5077702170137652,0.5035785312147198,0.5017290692893247,0.49693712170657556,0.47679186448040284
COL12A1_2432_MLEAYNLTEK_1_2437_N2H8F0S0G0	Anatomic_Site_Tumor(Categorical):Omentum	0.583333	0.0,0.08333333333333333,0.08333333333333333,0.25,0.25,0.3333333333333333,0.3333333333333333,0.5,0.5,0.6666666666666666,0.6666666666666666,0.9166666666666666,0.9166666666666666,1.0	0.0,0.0,0.1111111111111111,0.1111111111111111,0.4444444444444444,0.4444444444444444,0.5555555555555556,0.5555555555555556,0.7777777777777778,0.7777777777777778,0.8888888888888888,0.8888888888888888,1.0,1.0	1.6605306560840016,0.6605306560840016,0.5876677448438139,0.5575746065810515,0.5322094064227155,0.5287112491161962,0.5283962366057686,0.5239987163424356,0.513353348281991,0.49461097959462663,0.4863165126090289,0.4605561491137659,0.4587174832437464,0.45807871711435394
COL12A1_2432_MLEAYNLTEK_1_2437_N2H9F0S0G0	Anatomic_Site_Tumor(Categorical):Omentum	0.675926	0.0,0.08333333333333333,0.08333333333333333,0.16666666666666666,0.16666666666666666,0.25,0.25,0.3333333333333333,0.3333333333333333,0.5,0.5,0.6666666666666666,0.6666666666666666,1.0	0.0,0.0,0.2222222222222222,0.2222222222222222,0.4444444444444444,0.4444444444444444,0.5555555555555556,0.5555555555555556,0.6666666666666666,0.6666666666666666,0.7777777777777778,0.7777777777777778,1.0,1.0	1.7019499390757038,0.7019499390757038,0.6230452963761044,0.5786973416638865,0.5674683783644358,0.5622086569844211,0.5326734700061805,0.525163475137684,0.5241251671130542,0.5201257114115572,0.5059310274693378,0.48524172262275017,0.45954794570174534,0.376216037265113
COL12A1_2432_MLEAYNLTEK_1_2437_N3H5F0S0G0	Anatomic_Site_Tumor(Categorical):Omentum	0.601852	0.0,0.08333333333333333,0.25,0.25,0.3333333333333333,0.3333333333333333,0.5,0.5,0.9166666666666666,0.9166666666666666,1.0	0.0,0.0,0.0,0.2222222222222222,0.2222222222222222,0.7777777777777778,0.7777777777777778,0.8888888888888888,0.8888888888888888,1.0,1.0	1.6646223849899089,0.6646223849899089,0.5859294998843716,0.5762962354162297,0.5660044331687641,0.5001546933127722,0.4776249383664948,0.4626710931153806,0.430349712550292,0.38468852313252627,0.32688099333128806
COL12A1_2432_MLEAYNLTEK_1_2437_N4H4F0S0G0	Anatomic_Site_Tumor(Categorical):Omentum	0.712963	0.0,0.08333333333333333,0.08333333333333333,0.25,0.25,0.3333333333333333,0.3333333333333333,0.4166666666666667,0.4166666666666667,0.5,0.5,1.0	0.0,0.0,0.2222222222222222,0.2222222222222222,0.5555555555555556,0.5555555555555556,0.6666666666666666,0.6666666666666666,0.8888888888888888,0.8888888888888888,1.0,1.0	1.7628983251822428,0.7628983251822429,0.6218867963870419,0.5669038051613082,0.5458575341207098,0.5157304413651204,0.4881774101684567,0.4627403152310863,0.42943187342240136,0.405482642891068,0.39089012208674523,0.305027037926015
COL12A1_2432_MLEAYNLTEK_1_2437_N4H5F0S0G0	Anatomic_Site_Tumor(Categorical):Omentum	0.574074	0.0,0.08333333333333333,0.16666666666666666,0.16666666666666666,0.25,0.25,0.4166666666666667,0.4166666666666667,0.5833333333333334,0.5833333333333334,0.9166666666666666,0.9166666666666666,1.0	0.0,0.0,0.0,0.1111111111111111,0.1111111111111111,0.3333333333333333,0.3333333333333333,0.7777777777777778,0.7777777777777778,0.8888888888888888,0.8888888888888888,1.0,1.0	1.7266117550648001,0.7266117550648001,0.6923434224778956,0.627029073812593,0.6132706682511785,0.5999690782584203,0.5140065086272774,0.4718858640241672,0.43300228375243327,0.42751284915369975,0.37038407697881753,0.3701647706579207,0.36067516053297144
COL12A1_2585_EAGNITTDGYEILGK_1_2588_N4H4F1S0G0	Anatomic_Site_Tumor(Categorical):Omentum	0.601852	0.0,0.08333333333333333,0.08333333333333333,0.16666666666666666,0.16666666666666666,0.4166666666666667,0.4166666666666667,0.5,0.5,0.9166666666666666,0.9166666666666666,1.0	0.0,0.0,0.1111111111111111,0.1111111111111111,0.3333333333333333,0.3333333333333333,0.6666666666666666,0.6666666666666666,0.8888888888888888,0.8888888888888888,1.0,1.0	1.656169946168585,0.6561699461685851,0.5823624305757802,0.5738658232558604,0.5559658785882312,0.5331363928529875,0.5085302453247988,0.5074122379252813,0.5010054796110012,0.44275909974334393,0.42644364173893934,0.38461570576007315
COL12A1_2585_EAGNITTDGYEILGK_1_2588_N4H5F1S0G0	Anatomic_Site_Tumor(Categorical):Omentum	0.648148	0.0,0.08333333333333333,0.16666666666666666,0.16666666666666666,0.25,0.25,0.5,0.5,0.6666666666666666,0.6666666666666666,1.0	0.0,0.0,0.0,0.3333333333333333,0.3333333333333333,0.5555555555555556,0.5555555555555556,0.8888888888888888,0.8888888888888888,1.0,1.0	1.7445203162200182,0.7445203162200184,0.717453686409578,0.599505812556138,0.5985300577516979,0.5769172906383829,0.5034747656599867,0.47829371993424497,0.43486610737205017,0.41411522151555513,0.38697221628871176
COL12A1_2585_EAGNITTDGYEILGK_1_2588_N4H5F1S1G0	Anatomic_Site_Tumor(Categorical):Omentum	0.546296	0.0,0.08333333333333333,0.16666666666666666,0.16666666666666666,0.25,0.25,0.3333333333333333,0.3333333333333333,0.75,0.75,1.0,1.0	0.0,0.0,0.0,0.2222222222222222,0.2222222222222222,0.3333333333333333,0.3333333333333333,0.6666666666666666,0.6666666666666666,0.8888888888888888,0.8888888888888888,1.0	1.7484000390993413,0.7484000390993413,0.6764076475595707,0.6482934698068383,0.6358042085492657,0.6172009061775114,0.5985843473454714,0.5663515570941869,0.469967483596631,0.4486820040805068,0.3838948983256531,0.3760426535446305
COL14A1_368_SFMVNWTHAPGNVEK_1_372_N4H5F0S0G0	Anatomic_Site_Tumor(Categorical):Omentum	0.435185	0.0,0.08333333333333333,0.16666666666666666,0.16666666666666666,0.25,0.25,0.3333333333333333,0.3333333333333333,0.5833333333333334,0.5833333333333334,0.75,0.75,0.8333333333333334,0.8333333333333334,1.0,1.0	0.0,0.0,0.0,0.1111111111111111,0.1111111111111111,0.2222222222222222,0.2222222222222222,0.3333333333333333,0.3333333333333333,0.6666666666666666,0.6666666666666666,0.7777777777777778,0.7777777777777778,0.8888888888888888,0.8888888888888888,1.0	1.7011105337539347,0.7011105337539347,0.6153361267439975,0.5762241147546004,0.5560579702689241,0.554973755423802,0.5509166665276787,0.5353028097528868,0.5194402207801094,0.5032602031356918,0.4871919919287511,0.48124608128612417,0.47529755021078574,0.4748581081600767,0.4401500291368825,0.39390050497998624
COL1A1_1357_LMSTEASQNITYHCK_1_1365_N2H6F0S0G0	Anatomic_Site_Tumor(Categorical):Omentum	0.611111	0.0,0.08333333333333333,0.16666666666666666,0.16666666666666666,0.5,0.5,0.8333333333333334,0.8333333333333334,1.0	0.0,0.0,0.0,0.5555555555555556,0.5555555555555556,0.7777777777777778,0.7777777777777778,1.0,1.0	1.7502378117038129,0.7502378117038129,0.6058552574687294,0.5619868546708874,0.530716129004661,0.5127848646847417,0.4419876284271351,0.38435536350968,0.3677029528176619
COL1A1_1362_ASQNITYHCK_1_1365_N2H6F0S0G0	Anatomic_Site_Tumor(Categorical):Omentum	0.824074	0.0,0.08333333333333333,0.08333333333333333,0.16666666666666666,0.16666666666666666,0.25,0.25,0.5,0.5,1.0	0.0,0.0,0.5555555555555556,0.5555555555555556,0.6666666666666666,0.6666666666666666,0.8888888888888888,0.8888888888888888,1.0,1.0	1.6813358701632042,0.6813358701632042,0.5482718553164214,0.5372224465705709,0.5219903416759306,0.5022489834612588,0.477388745439821,0.4170496423960367,0.40288769815766406,0.24694213551470984
COL5A2_1350_EASQNITYICK_1_1354_N2H6F0S0G0	Anatomic_Site_Tumor(Categorical):Omentum	0.601852	0.0,0.08333333333333333,0.08333333333333333,0.25,0.25,0.5833333333333334,0.5833333333333334,0.8333333333333334,0.8333333333333334,1.0	0.0,0.0,0.1111111111111111,0.1111111111111111,0.6666666666666666,0.6666666666666666,0.7777777777777778,0.7777777777777778,1.0,1.0	1.7262079459609878,0.7262079459609878,0.6993852357744785,0.6877355743535211,0.5149700871004989,0.4268621961205631,0.40921057727087645,0.3273378111733482,0.3077966235494538,0.1936636076182699
COL6A1_212_NFTAADWGQSR_1_212_N4H5F1S0G0	Anatomic_Site_Tumor(Categorical):Omentum	0.407407	0.0,0.08333333333333333,0.08333333333333333,0.5,0.5,0.5833333333333334,0.5833333333333334,0.75,0.75,0.8333333333333334,0.8333333333333334,1.0	0.0,0.0,0.1111111111111111,0.1111111111111111,0.3333333333333333,0.3333333333333333,0.5555555555555556,0.5555555555555556,0.8888888888888888,0.8888888888888888,1.0,1.0	1.5298842154288321,0.5298842154288322,0.5269542970524926,0.5163431176262885,0.5104328457144663,0.5099730428335008,0.5082110716740916,0.5053120611567392,0.5029515666973416,0.49917516810961854,0.49577890400653,0.492616784827467
COL6A1_804_NVTAQICIDK_1_804_N2H5F0S0G0	Anatomic_Site_Tumor(Categorical):Omentum	0.574074	0.0,0.08333333333333333,0.08333333333333333,0.25,0.25,0.4166666666666667,0.4166666666666667,0.5,0.5,0.5833333333333334,0.5833333333333334,0.8333333333333334,0.8333333333333334,1.0	0.0,0.0,0.2222222222222222,0.2222222222222222,0.3333333333333333,0.3333333333333333,0.4444444444444444,0.4444444444444444,0.6666666666666666,0.6666666666666666,0.8888888888888888,0.8888888888888888,1.0,1.0	1.8010650614788069,0.8010650614788069,0.7287325392409495,0.656678029139941,0.6519059857108231,0.6250798147935088,0.5921210953292562,0.5666136458055729,0.530850147245988,0.48100255207247894,0.41935303076890074,0.3823794356737079,0.2884519724922231,0.10242243754098822
COL6A1_804_NVTAQICIDK_1_804_N2H6F0S0G0	Anatomic_Site_Tumor(Categorical):Omentum	0.657407	0.0,0.08333333333333333,0.16666666666666666,0.16666666666666666,0.3333333333333333,0.3333333333333333,0.4166666666666667,0.4166666666666667,0.6666666666666666,0.6666666666666666,1.0	0.0,0.0,0.0,0.4444444444444444,0.4444444444444444,0.6666666666666666,0.6666666666666666,0.7777777777777778,0.7777777777777778,1.0,1.0	1.7676703398200289,0.7676703398200287,0.7445437874569861,0.6704357820968314,0.643536118593158,0.5833497757018894,0.576958893055884,0.5527919318204572,0.3578161718758189,0.32022322292140964,0.032140906866958745
COL6A1_804_NVTAQICIDK_1_804_N3H4F0S0G0	Anatomic_Site_Tumor(Categorical):Omentum	0.444444	0.0,0.08333333333333333,0.16666666666666666,0.16666666666666666,0.25,0.25,0.5,0.5,0.6666666666666666,0.6666666666666666,0.8333333333333334,0.8333333333333334,0.9166666666666666,0.9166666666666666,1.0	0.0,0.0,0.0,0.2222222222222222,0.2222222222222222,0.3333333333333333,0.3333333333333333,0.4444444444444444,0.4444444444444444,0.6666666666666666,0.6666666666666666,0.8888888888888888,0.8888888888888888,1.0,1.0	1.5532863515428899,0.5532863515428897,0.548769837700604,0.5395208255733572,0.5369776813405529,0.5364344245289627,0.5257506042313049,0.5162969937022437,0.5079939270450364,0.5004985439696322,0.46856298503323324,0.4656786212825409,0.4583273388349792,0.4548395432290264,0.4326582665427865
COL6A1_804_NVTAQICIDK_1_804_N3H4F0S1G0	Anatomic_Site_Tumor(Categorical):Omentum	0.398148	0.0,0.08333333333333333,0.3333333333333333,0.3333333333333333,0.4166666666666667,0.4166666666666667,0.8333333333333334,0.8333333333333334,1.0,1.0	0.0,0.0,0.0,0.4444444444444444,0.4444444444444444,0.5555555555555556,0.5555555555555556,0.7777777777777778,0.7777777777777778,1.0	1.533627704379256,0.5336277043792561,0.5281306863365358,0.5203985549244531,0.5154908396493901,0.5138682075012071,0.49959729085799515,0.49075868260215266,0.4819563749431279,0.48013091802068425
COL6A1_804_NVTAQICIDK_1_804_N3H6F0S0G0	Anatomic_Site_Tumor(Categorical):Omentum	0.583333	0.0,0.08333333333333333,0.08333333333333333,0.25,0.25,0.3333333333333333,0.3333333333333333,0.5833333333333334,0.5833333333333334,0.75,0.75,0.8333333333333334,0.8333333333333334,1.0	0.0,0.0,0.3333333333333333,0.3333333333333333,0.4444444444444444,0.4444444444444444,0.5555555555555556,0.5555555555555556,0.6666666666666666,0.6666666666666666,0.8888888888888888,0.8888888888888888,1.0,1.0	1.6594036898990192,0.6594036898990192,0.5835256540493379,0.5742598555584028,0.5663930989420929,0.5620283012851044,0.5505324409875467,0.5282631831125981,0.5090504720467848,0.48448605990493593,0.4012059549406229,0.3988200002253307,0.39652628106238186,0.24515252662742823
COL6A1_804_NVTAQICIDK_1_804_N3H6F0S1G0	Anatomic_Site_Tumor(Categorical):Omentum	0.657407	0.0,0.0,0.0,0.08333333333333333,0.08333333333333333,0.3333333333333333,0.3333333333333333,0.5,0.5,0.75,0.75,1.0	0.0,0.1111111111111111,0.2222222222222222,0.2222222222222222,0.3333333333333333,0.3333333333333333,0.6666666666666666,0.6666666666666666,0.7777777777777778,0.7777777777777778,1.0,1.0	1.8145661118559557,0.8145661118559556,0.7913795693269339,0.7203707371542414,0.7066758577202904,0.6630847445630186,0.5619694396275298,0.5189808115741968,0.5091386626450413,0.4068267037742906,0.394119129496923,0.04139472651530887
COL6A2_131_GTFTDCALANMTEQIR_1_140_N4H5F0S0G0	Anatomic_Site_Tumor(Categorical):Omentum	0.490741	0.0,0.0,0.08333333333333333,0.08333333333333333,0.4166666666666667,0.4166666666666667,0.6666666666666666,0.6666666666666666,0.8333333333333334,0.8333333333333334,1.0	0.0,0.1111111111111111,0.1111111111111111,0.3333333333333333,0.3333333333333333,0.4444444444444444,0.4444444444444444,0.5555555555555556,0.5555555555555556,1.0,1.0	1.5549488974277017,0.5549488974277017,0.5498584124931613,0.5378607764555781,0.5298950953663225,0.529857218729869,0.5142141336791018,0.5089556857593147,0.4917958434999077,0.43870615528725343,0.41520068816269606
COL6A2_785_NMTLFSDLVAEK_1_785_N4H5F0S0G0	Anatomic_Site_Tumor(Categorical):Omentum	0.462963	0.0,0.0,0.25,0.25,0.5,0.5,0.6666666666666666,0.6666666666666666,0.75,0.75,0.9166666666666666,0.9166666666666666,1.0	0.0,0.1111111111111111,0.1111111111111111,0.2222222222222222,0.2222222222222222,0.5555555555555556,0.5555555555555556,0.6666666666666666,0.6666666666666666,0.8888888888888888,0.8888888888888888,1.0,1.0	1.6135361043587866,0.6135361043587866,0.5943359564346596,0.5488911576548446,0.5295310480126031,0.5096414342785464,0.5010197514461778,0.4996405781117493,0.49646372783513887,0.42892764125971683,0.4068101404423713,0.3291596976011948,0.32726319005196897
COL6A2_785_NMTLFSDLVAEK_1_785_N4H5F1S0G0	Anatomic_Site_Tumor(Categorical):Omentum	0.527778	0.0,0.0,0.25,0.25,0.3333333333333333,0.3333333333333333,0.5,0.5,0.5833333333333334,0.5833333333333334,0.75,0.75,1.0	0.0,0.1111111111111111,0.1111111111111111,0.2222222222222222,0.2222222222222222,0.4444444444444444,0.4444444444444444,0.5555555555555556,0.5555555555555556,0.6666666666666666,0.6666666666666666,1.0,1.0	1.6199549121237427,0.6199549121237428,0.5983732248452156,0.5749975914287168,0.5665168651925172,0.565095927227318,0.5323684848936984,0.5301944864704792,0.5292364602879264,0.48930550050114485,0.4407212350855518,0.35383666891346544,0.30659987136961653
CP_754_ELHHLQEQNVSNAFLDK_1_762_N4H5F0S1G0	Anatomic_Site_Tumor(Categorical):Omentum	0.444444	0.0,0.08333333333333333,0.16666666666666666,0.16666666666666666,0.3333333333333333,0.3333333333333333,0.4166666666666667,0.4166666666666667,0.5,0.5,0.5833333333333334,0.5833333333333334,0.6666666666666666,0.6666666666666666,0.75,0.75,0.9166666666666666,0.9166666666666666,1.0	0.0,0.0,0.0,0.1111111111111111,0.1111111111111111,0.2222222222222222,0.2222222222222222,0.3333333333333333,0.3333333333333333,0.4444444444444444,0.4444444444444444,0.5555555555555556,0.5555555555555556,0.7777777777777778,0.7777777777777778,0.8888888888888888,0.8888888888888888,1.0,1.0	1.56399854482598,0.5639985448259802,0.5592709354108449,0.5486543075618386,0.5446956437725623,0.5194989688544082,0.5167623521913612,0.5161377531241503,0.5134337999393959,0.5064426116243317,0.5026167271865789,0.5017973082161897,0.501627365714773,0.47810968120700303,0.4738580753736035,0.4708445490015245,0.4351768169979646,0.42701611402265766,0.40433415856329025
CP_754_ELHHLQEQNVSNAFLDK_1_762_N4H5F0S2G0	Anatomic_Site_Tumor(Categorical):Omentum	0.472222	0.0,0.08333333333333333,0.08333333333333333,0.3333333333333333,0.3333333333333333,0.4166666666666667,0.4166666666666667,0.5,0.5,0.6666666666666666,0.6666666666666666,0.8333333333333334,0.8333333333333334,1.0	0.0,0.0,0.1111111111111111,0.1111111111111111,0.2222222222222222,0.2222222222222222,0.4444444444444444,0.4444444444444444,0.5555555555555556,0.5555555555555556,0.7777777777777778,0.7777777777777778,1.0,1.0	1.6585477586840414,0.6585477586840413,0.6207311871868261,0.5800573940673512,0.5685629731610704,0.5604909011121783,0.5316878787836086,0.5182072129486301,0.511709289231594,0.4936607429728516,0.47128592767853794,0.4463658918603416,0.4405403072689565,0.41781284906905475
CREG1_159_VNETEMDIAK_1_160_N2H6F0S0G0	Anatomic_Site_Tumor(Categorical):Omentum	0.62963	0.0,0.08333333333333333,0.08333333333333333,0.16666666666666666,0.16666666666666666,0.4166666666666667,0.4166666666666667,0.75,0.75,0.8333333333333334,0.8333333333333334,1.0	0.0,0.0,0.3333333333333333,0.3333333333333333,0.5555555555555556,0.5555555555555556,0.6666666666666666,0.6666666666666666,0.8888888888888888,0.8888888888888888,1.0,1.0	1.6869441803905418,0.6869441803905418,0.6482727867191406,0.630099199401477,0.5702891850090452,0.5531978911483412,0.5493453299511711,0.5103210162280599,0.48950659643598354,0.4762053079655251,0.4514183633088775,0.16702568793727646
CTSC_51_DVNCSVMGPQEK_1_53_N2H6F0S0G0	Anatomic_Site_Tumor(Categorical):Omentum	0.925926	0.0,0.0,0.0,0.08333333333333333,0.08333333333333333,0.3333333333333333,0.3333333333333333,1.0	0.0,0.1111111111111111,0.4444444444444444,0.4444444444444444,0.8888888888888888,0.8888888888888888,1.0,1.0	1.7625787766594052,0.7625787766594052,0.6072221248446098,0.6045224949017076,0.574042808503365,0.53522925850195,0.5307779971940494,0.42414091689517064
CTSC_51_DVNCSVMGPQEK_1_53_N2H7F0S0G0	Anatomic_Site_Tumor(Categorical):Omentum	0.787037	0.0,0.0,0.0,0.08333333333333333,0.08333333333333333,0.16666666666666666,0.16666666666666666,0.75,0.75,1.0	0.0,0.1111111111111111,0.3333333333333333,0.3333333333333333,0.6666666666666666,0.6666666666666666,0.7777777777777778,0.7777777777777778,1.0,1.0	1.7384253782299517,0.7384253782299518,0.6972701410503676,0.6689569610108643,0.5634625564933085,0.5542842511792482,0.5229478598172248,0.4260961064651816,0.39579955827666113,0.3442708054589763
CTSD_257_GSLSYLNVTR_1_263_N2H3F1S0G0	Anatomic_Site_Tumor(Categorical):Omentum	0.351852	0.0,0.08333333333333333,0.3333333333333333,0.3333333333333333,0.4166666666666667,0.4166666666666667,0.5,0.5,0.6666666666666666,0.6666666666666666,0.75,0.75,0.9166666666666666,0.9166666666666666,1.0,1.0	0.0,0.0,0.0,0.2222222222222222,0.2222222222222222,0.3333333333333333,0.3333333333333333,0.4444444444444444,0.4444444444444444,0.5555555555555556,0.5555555555555556,0.6666666666666666,0.6666666666666666,0.8888888888888888,0.8888888888888888,1.0	1.5365765743611464,0.5365765743611464,0.5170636757468804,0.5156055650082124,0.5126939375304758,0.5104758728150054,0.5051169299215286,0.5047909479680059,0.4970880127081967,0.4970338354339393,0.495433539654048,0.4937575276730132,0.49295960500889396,0.4896140702636029,0.4868783159687593,0.4619564227818848
CTSD_257_GSLSYLNVTR_1_263_N2H4F0S0G0	Anatomic_Site_Tumor(Categorical):Omentum	0.490741	0.0,0.0,0.0,0.25,0.25,0.5,0.5,0.75,0.75,0.8333333333333334,0.8333333333333334,1.0,1.0	0.0,0.1111111111111111,0.2222222222222222,0.2222222222222222,0.4444444444444444,0.4444444444444444,0.5555555555555556,0.5555555555555556,0.6666666666666666,0.6666666666666666,0.7777777777777778,0.7777777777777778,1.0	1.5434289418281353,0.5434289418281353,0.5281573563261663,0.5237844895922705,0.5195330017178212,0.5125345614900786,0.5095974079416701,0.4984949888988981,0.49773799265450563,0.4974731067508597,0.49379932595537496,0.4784339419568075,0.45979072215204275
CTSD_257_GSLSYLNVTR_1_263_N2H5F0S0G0	Anatomic_Site_Tumor(Categorical):Omentum	0.444444	0.0,0.0,0.08333333333333333,0.08333333333333333,0.25,0.25,0.5833333333333334,0.5833333333333334,0.6666666666666666,0.6666666666666666,0.75,0.75,1.0,1.0	0.0,0.1111111111111111,0.1111111111111111,0.2222222222222222,0.2222222222222222,0.3333333333333333,0.3333333333333333,0.4444444444444444,0.4444444444444444,0.6666666666666666,0.6666666666666666,0.7777777777777778,0.7777777777777778,1.0	1.5295509529983482,0.5295509529983483,0.521321773660077,0.5203783597631585,0.5159108726814816,0.5150483455425732,0.5108079248991325,0.5103890108388873,0.5101303570364532,0.5066733840529949,0.5054905878212144,0.5054186587033405,0.4964502567243045,0.4826626408237048
CTSD_257_GSLSYLNVTR_1_263_N2H5F1S0G0	Anatomic_Site_Tumor(Categorical):Omentum	0.240741	0.0,0.08333333333333333,0.5833333333333334,0.5833333333333334,0.6666666666666666,0.6666666666666666,0.75,0.75,0.8333333333333334,0.8333333333333334,0.9166666666666666,0.9166666666666666,1.0	0.0,0.0,0.0,0.1111111111111111,0.1111111111111111,0.3333333333333333,0.3333333333333333,0.5555555555555556,0.5555555555555556,0.8888888888888888,0.8888888888888888,1.0,1.0	1.5822174848129957,0.5822174848129957,0.5160888948723943,0.511633555574922,0.5104676016617199,0.5100244777396665,0.5084247252178771,0.5076251222348507,0.5041639337768465,0.49758299735356154,0.49486312316470554,0.48855180563878686,0.4840353351829014
CTSD_257_GSLSYLNVTR_1_263_N2H6F0S0G0	Anatomic_Site_Tumor(Categorical):Omentum	0.388889	0.0,0.0,0.3333333333333333,0.3333333333333333,0.6666666666666666,0.6666666666666666,0.8333333333333334,0.8333333333333334,1.0	0.0,0.1111111111111111,0.1111111111111111,0.2222222222222222,0.2222222222222222,0.6666666666666666,0.6666666666666666,1.0,1.0	1.5980999545794203,0.5980999545794203,0.5533554996164894,0.5510954920861562,0.5359879886605795,0.5123225287954442,0.4879147774239276,0.47518936702575737,0.4402446044335992
CTSD_257_GSLSYLNVTR_1_263_N2H7F0S0G0	Anatomic_Site_Tumor(Categorical):Omentum	0.416667	0.0,0.08333333333333333,0.08333333333333333,0.3333333333333333,0.3333333333333333,0.4166666666666667,0.4166666666666667,0.5833333333333334,0.5833333333333334,0.75,0.75,0.8333333333333334,0.8333333333333334,1.0	0.0,0.0,0.1111111111111111,0.1111111111111111,0.2222222222222222,0.2222222222222222,0.3333333333333333,0.3333333333333333,0.4444444444444444,0.4444444444444444,0.8888888888888888,0.8888888888888888,1.0,1.0	1.6481152452208159,0.648115245220816,0.6437052462196009,0.6095521340363907,0.6026363293041936,0.5779672135913574,0.5614001441015349,0.5260215956740906,0.5214922318215708,0.495058466972229,0.4234184331276473,0.41233171145893127,0.3943449909174293,0.31226902595217626
CTSL_217_YSVANDTGFVDIPK_1_221_N2H5F0S0G0	Anatomic_Site_Tumor(Categorical):Omentum	0.277778	0.0,0.08333333333333333,0.5833333333333334,0.5833333333333334,0.6666666666666666,0.6666666666666666,0.75,0.75,0.8333333333333334,0.8333333333333334,0.9166666666666666,0.9166666666666666,1.0	0.0,0.0,0.0,0.1111111111111111,0.1111111111111111,0.5555555555555556,0.5555555555555556,0.7777777777777778,0.7777777777777778,0.8888888888888888,0.8888888888888888,1.0,1.0	1.694925706170086,0.6949257061700861,0.5452911334971101,0.5410559997201518,0.510025601481747,0.47346493580496063,0.4514663309129034,0.42792545898832307,0.4270147889317513,0.42358756503813494,0.41897322211047744,0.40684753866920226,0.35476156626832095
CTSZ_184_NYTLWR_1_184_N2H5F0S0G0	Anatomic_Site_Tumor(Categorical):Omentum	0.472222	0.0,0.0,0.0,0.25,0.25,0.3333333333333333,0.3333333333333333,0.6666666666666666,0.6666666666666666,0.9166666666666666,0.9166666666666666,1.0,1.0	0.0,0.1111111111111111,0.2222222222222222,0.2222222222222222,0.3333333333333333,0.3333333333333333,0.4444444444444444,0.4444444444444444,0.6666666666666666,0.6666666666666666,0.8888888888888888,0.8888888888888888,1.0	1.547469161185671,0.5474691611856711,0.5275706331771415,0.5133682659482381,0.5125777574788191,0.5086283970494627,0.5083314989629037,0.49828080785755197,0.4970807471954646,0.49445207251703555,0.4839030619710118,0.4758520025081411,0.46337875632229164
DCN_207_IADTNITSIPQGLPPSLTELHLDGNK_1_211_N2H5F0S0G0	Anatomic_Site_Tumor(Categorical):Omentum	0.546296	0.0,0.08333333333333333,0.08333333333333333,0.4166666666666667,0.4166666666666667,0.5,0.5,0.5833333333333334,0.5833333333333334,1.0	0.0,0.0,0.1111111111111111,0.1111111111111111,0.3333333333333333,0.3333333333333333,0.7777777777777778,0.7777777777777778,1.0,1.0	1.5661772083276626,0.5661772083276626,0.5480727915025643,0.5426086393316073,0.5348993746537106,0.5297542807659721,0.5137479683804568,0.5052614761704096,0.5031036617999913,0.4352192515692589
DCN_207_IADTNITSIPQGLPPSLTELHLDGNK_1_211_N2H6F0S0G0	Anatomic_Site_Tumor(Categorical):Omentum	0.518519	0.0,0.08333333333333333,0.16666666666666666,0.16666666666666666,0.25,0.25,0.5,0.5,0.5833333333333334,0.5833333333333334,0.6666666666666666,0.6666666666666666,0.75,0.75,1.0	0.0,0.0,0.0,0.2222222222222222,0.2222222222222222,0.3333333333333333,0.3333333333333333,0.5555555555555556,0.5555555555555556,0.6666666666666666,0.6666666666666666,0.7777777777777778,0.7777777777777778,1.0,1.0	1.5311268387330235,0.5311268387330236,0.5294013394624422,0.5231453704011864,0.5231218147969307,0.5230795830920955,0.5167620437830581,0.5091085180731657,0.5086894030065013,0.5052160827855079,0.5040959485711206,0.5037410739225494,0.5023940278400169,0.49853105911467216,0.48675604545449247
DCN_207_IADTNITSIPQGLPPSLTELHLDGNK_1_211_N2H7F0S0G0	Anatomic_Site_Tumor(Categorical):Omentum	0.518519	0.0,0.08333333333333333,0.16666666666666666,0.16666666666666666,0.3333333333333333,0.3333333333333333,0.4166666666666667,0.4166666666666667,0.5,0.5,0.5833333333333334,0.5833333333333334,0.75,0.75,0.8333333333333334,0.8333333333333334,1.0	0.0,0.0,0.0,0.1111111111111111,0.1111111111111111,0.3333333333333333,0.3333333333333333,0.5555555555555556,0.5555555555555556,0.6666666666666666,0.6666666666666666,0.7777777777777778,0.7777777777777778,0.8888888888888888,0.8888888888888888,1.0,1.0	1.6799446261279534,0.6799446261279533,0.6355925707260807,0.6187702054851237,0.5670044410113928,0.5440182566528611,0.5310368212515633,0.49747358013954596,0.49040022126680677,0.47229732794927287,0.4625694991824297,0.4489375407182758,0.43580796465210936,0.4316900625203811,0.4019006593962872,0.3992930656829417,0.37218062145528485
DCN_207_IADTNITSIPQGLPPSLTELHLDGNK_1_211_N3H3F0S0G0	Anatomic_Site_Tumor(Categorical):Omentum	0.462963	0.0,0.08333333333333333,0.16666666666666666,0.16666666666666666,0.25,0.25,0.5833333333333334,0.5833333333333334,0.6666666666666666,0.6666666666666666,0.75,0.75,0.8333333333333334,0.8333333333333334,1.0	0.0,0.0,0.0,0.2222222222222222,0.2222222222222222,0.3333333333333333,0.3333333333333333,0.5555555555555556,0.5555555555555556,0.6666666666666666,0.6666666666666666,0.7777777777777778,0.7777777777777778,1.0,1.0	1.516938295823791,0.5169382958237909,0.5167293312880513,0.5148957275187255,0.5117350557715088,0.51157490431553,0.5103315466597103,0.5098966308146301,0.5094003108645134,0.5085147448992648,0.5076893776634058,0.5062710574502115,0.5052467819996843,0.5023871916756041,0.498797888238655
DCN_207_IADTNITSIPQGLPPSLTELHLDGNK_1_211_N3H4F0S0G0	Anatomic_Site_Tumor(Categorical):Omentum	0.685185	0.0,0.08333333333333333,0.08333333333333333,0.16666666666666666,0.16666666666666666,0.25,0.25,0.3333333333333333,0.3333333333333333,0.4166666666666667,0.4166666666666667,0.5,0.5,0.5833333333333334,0.5833333333333334,1.0	0.0,0.0,0.1111111111111111,0.1111111111111111,0.3333333333333333,0.3333333333333333,0.4444444444444444,0.4444444444444444,0.6666666666666666,0.6666666666666666,0.7777777777777778,0.7777777777777778,0.8888888888888888,0.8888888888888888,1.0,1.0	1.79428793421217,0.79428793421217,0.6572630052882117,0.6282676235802601,0.5641559722538332,0.5577593169117623,0.5499456318551612,0.5450938320200682,0.5083046781084818,0.4787375587749129,0.4637402400557941,0.46318086633106004,0.45798730684956906,0.4491349301568581,0.43615158787932506,0.25474920473036505
DCN_207_IADTNITSIPQGLPPSLTELHLDGNK_1_211_N3H4F0S1G0	Anatomic_Site_Tumor(Categorical):Omentum	0.62963	0.0,0.08333333333333333,0.08333333333333333,0.16666666666666666,0.16666666666666666,0.3333333333333333,0.3333333333333333,0.4166666666666667,0.4166666666666667,0.5,0.5,0.5833333333333334,0.5833333333333334,1.0	0.0,0.0,0.1111111111111111,0.1111111111111111,0.2222222222222222,0.2222222222222222,0.4444444444444444,0.4444444444444444,0.6666666666666666,0.6666666666666666,0.8888888888888888,0.8888888888888888,1.0,1.0	1.7977570784670778,0.7977570784670778,0.708996593107339,0.6399092720460027,0.6320680368481585,0.5810306552473394,0.561496096277482,0.5355748269169066,0.50330244033775,0.4944023106376941,0.4688751433808807,0.4596220326942425,0.42341991544211904,0.32380431934260573
DCN_207_IADTNITSIPQGLPPSLTELHLDGNK_1_211_N3H5F0S0G0	Anatomic_Site_Tumor(Categorical):Omentum	0.583333	0.0,0.08333333333333333,0.16666666666666666,0.16666666666666666,0.4166666666666667,0.4166666666666667,0.5,0.5,1.0	0.0,0.0,0.0,0.1111111111111111,0.1111111111111111,0.6666666666666666,0.6666666666666666,1.0,1.0	1.7032901470988593,0.7032901470988592,0.6216379719275094,0.6184633958635207,0.5515979530058801,0.5006157315804274,0.47473925115388577,0.4049940633596301,0.2610611830612417
DCN_207_IADTNITSIPQGLPPSLTELHLDGNK_1_211_N3H5F0S1G0	Anatomic_Site_Tumor(Categorical):Omentum	0.592593	0.0,0.08333333333333333,0.16666666666666666,0.16666666666666666,0.25,0.25,0.3333333333333333,0.3333333333333333,0.4166666666666667,0.4166666666666667,0.6666666666666666,0.6666666666666666,0.9166666666666666,0.9166666666666666,1.0	0.0,0.0,0.0,0.1111111111111111,0.1111111111111111,0.4444444444444444,0.4444444444444444,0.5555555555555556,0.5555555555555556,0.7777777777777778,0.7777777777777778,0.8888888888888888,0.8888888888888888,1.0,1.0	1.6518386699238294,0.6518386699238294,0.6109525151793449,0.6022832643707441,0.5923055539480078,0.5200205881864961,0.5142125097140584,0.5051390075896784,0.4913915598588184,0.46775394161922806,0.42017819919972077,0.40420450976127437,0.3883316643088234,0.3805766785142334,0.3710338771574037
DCN_207_IADTNITSIPQGLPPSLTELHLDGNK_1_211_N3H5F1S0G0	Anatomic_Site_Tumor(Categorical):Omentum	0.444444	0.0,0.08333333333333333,0.25,0.25,0.5,0.5,0.5833333333333334,0.5833333333333334,0.9166666666666666,0.9166666666666666,1.0	0.0,0.0,0.0,0.1111111111111111,0.1111111111111111,0.4444444444444444,0.4444444444444444,0.8888888888888888,0.8888888888888888,1.0,1.0	1.5342710890927944,0.5342710890927943,0.519628547257693,0.5167688287832763,0.5121669235925127,0.5100754852342356,0.5078582960342395,0.5034145895132487,0.49588564075372465,0.4941946042290229,0.4931453814744609
DCN_207_IADTNITSIPQGLPPSLTELHLDGNK_1_211_N3H6F0S0G0	Anatomic_Site_Tumor(Categorical):Omentum	0.638889	0.0,0.08333333333333333,0.08333333333333333,0.25,0.25,0.4166666666666667,0.4166666666666667,0.5,0.5,1.0	0.0,0.0,0.1111111111111111,0.1111111111111111,0.4444444444444444,0.4444444444444444,0.5555555555555556,0.5555555555555556,1.0,1.0	1.5425419424661693,0.5425419424661693,0.5401071718456011,0.5280802065559642,0.5023037953310541,0.500231472342589,0.49504308453771156,0.49063299897205864,0.4696399866199022,0.44910820379473104
DCN_207_IADTNITSIPQGLPPSLTELHLDGNK_1_211_N3H6F0S1G0	Anatomic_Site_Tumor(Categorical):Omentum	0.537037	0.0,0.08333333333333333,0.08333333333333333,0.4166666666666667,0.4166666666666667,0.5,0.5,0.5833333333333334,0.5833333333333334,0.75,0.75,1.0	0.0,0.0,0.1111111111111111,0.1111111111111111,0.5555555555555556,0.5555555555555556,0.6666666666666666,0.6666666666666666,0.8888888888888888,0.8888888888888888,1.0,1.0	1.555806719336462,0.555806719336462,0.5541540317837899,0.5363298209576156,0.5228839088503928,0.5190190479234403,0.5118209665964131,0.511497146441452,0.48482303815116884,0.4816512599827635,0.47841919456048704,0.4505312054833314
DCN_207_IADTNITSIPQGLPPSLTELHLDGNK_1_211_N4H4F0S0G0	Anatomic_Site_Tumor(Categorical):Omentum	0.638889	0.0,0.08333333333333333,0.16666666666666666,0.16666666666666666,0.25,0.25,0.3333333333333333,0.3333333333333333,0.5833333333333334,0.5833333333333334,0.6666666666666666,0.6666666666666666,1.0	0.0,0.0,0.0,0.3333333333333333,0.3333333333333333,0.4444444444444444,0.4444444444444444,0.6666666666666666,0.6666666666666666,0.8888888888888888,0.8888888888888888,1.0,1.0	1.6062505923927097,0.6062505923927097,0.563980262221777,0.5527615852899744,0.5327704379071609,0.5230408332340096,0.5073332696624371,0.47348701201878735,0.4688191614465195,0.4507609791440178,0.44225277057974977,0.432357813184776,0.40208476988327707
DCN_207_IADTNITSIPQGLPPSLTELHLDGNK_1_211_N4H4F0S1G0	Anatomic_Site_Tumor(Categorical):Omentum	0.564815	0.0,0.08333333333333333,0.16666666666666666,0.16666666666666666,0.25,0.25,0.4166666666666667,0.4166666666666667,0.5833333333333334,0.5833333333333334,0.75,0.75,0.9166666666666666,0.9166666666666666,1.0	0.0,0.0,0.0,0.2222222222222222,0.2222222222222222,0.4444444444444444,0.4444444444444444,0.6666666666666666,0.6666666666666666,0.7777777777777778,0.7777777777777778,0.8888888888888888,0.8888888888888888,1.0,1.0	1.6210171825207418,0.6210171825207417,0.6122615078901202,0.5874741493793411,0.5607337018381646,0.5216475054418829,0.4705352930735824,0.4595398458522701,0.4411765436801986,0.43713243240154986,0.4346239186704885,0.4336572105607245,0.41905681943682355,0.4178947719762501,0.3778883709357287
DCN_207_IADTNITSIPQGLPPSLTELHLDGNK_1_211_N4H5F0S0G0	Anatomic_Site_Tumor(Categorical):Omentum	0.657407	0.0,0.08333333333333333,0.16666666666666666,0.16666666666666666,0.25,0.25,0.3333333333333333,0.3333333333333333,0.5,0.5,1.0	0.0,0.0,0.0,0.1111111111111111,0.1111111111111111,0.4444444444444444,0.4444444444444444,0.6666666666666666,0.6666666666666666,1.0,1.0	1.7883578022325182,0.7883578022325183,0.6539259000392882,0.6372398198200416,0.6113676804630312,0.539402830053487,0.5325369081823532,0.5037941960566898,0.4372700085402065,0.3634315621141542,0.19503304597161583
DCN_207_IADTNITSIPQGLPPSLTELHLDGNK_1_211_N4H5F0S1G0	Anatomic_Site_Tumor(Categorical):Omentum	0.648148	0.0,0.08333333333333333,0.08333333333333333,0.25,0.25,0.3333333333333333,0.3333333333333333,0.4166666666666667,0.4166666666666667,1.0	0.0,0.0,0.1111111111111111,0.1111111111111111,0.2222222222222222,0.2222222222222222,0.3333333333333333,0.3333333333333333,1.0,1.0	1.7883073623276275,0.7883073623276277,0.719280741012786,0.6147282715371352,0.5864774258174743,0.5737764819829038,0.5607084429944271,0.5549642076468565,0.3817182548524589,0.24367730085950493
DCN_207_IADTNITSIPQGLPPSLTELHLDGNK_1_211_N4H5F1S0G0	Anatomic_Site_Tumor(Categorical):Omentum	0.62037	0.0,0.0,0.25,0.25,0.5,0.5,0.5833333333333334,0.5833333333333334,0.8333333333333334,0.8333333333333334,1.0	0.0,0.1111111111111111,0.1111111111111111,0.5555555555555556,0.5555555555555556,0.7777777777777778,0.7777777777777778,0.8888888888888888,0.8888888888888888,1.0,1.0	1.7499247278139891,0.7499247278139891,0.6225764215890229,0.5226629558312749,0.49975198703197066,0.4576275653832627,0.44844984921183806,0.4454851760170832,0.34379827213383823,0.33922702602425236,0.24791193781248375
DCN_207_IADTNITSIPQGLPPSLTELHLDGNK_1_211_N4H5F2S0G0	Anatomic_Site_Tumor(Categorical):Omentum	0.694444	0.0,0.08333333333333333,0.25,0.25,0.75,0.75,1.0	0.0,0.0,0.0,0.8888888888888888,0.8888888888888888,1.0,1.0	1.7284602001757685,0.7284602001757684,0.6751847166104707,0.4729286689708049,0.28530774492324135,0.25508379207250914,0.163711716785976
DCN_207_IADTNITSIPQGLPPSLTELHLDGNK_1_211_N4H6F1S0G0	Anatomic_Site_Tumor(Categorical):Omentum	0.351852	0.0,0.08333333333333333,0.25,0.25,0.5,0.5,0.5833333333333334,0.5833333333333334,0.6666666666666666,0.6666666666666666,0.75,0.75,0.8333333333333334,0.8333333333333334,0.9166666666666666,0.9166666666666666,1.0	0.0,0.0,0.0,0.1111111111111111,0.1111111111111111,0.2222222222222222,0.2222222222222222,0.3333333333333333,0.3333333333333333,0.6666666666666666,0.6666666666666666,0.7777777777777778,0.7777777777777778,0.8888888888888888,0.8888888888888888,1.0,1.0	1.5335303072837676,0.5335303072837676,0.5243774416490068,0.5241636452323223,0.5182179910054462,0.5176952535755637,0.515820636885667,0.5158120586007126,0.5149616949518506,0.5077693835437493,0.506359813219472,0.5055081413746204,0.5040808428772986,0.5012908647959965,0.49742132526923727,0.49716678967126243,0.49068158988814226
DCN_207_IADTNITSIPQGLPPSLTELHLDGNK_1_211_N5H4F0S0G0	Anatomic_Site_Tumor(Categorical):Omentum	0.555556	0.0,0.08333333333333333,0.08333333333333333,0.25,0.25,0.4166666666666667,0.4166666666666667,0.5,0.5,0.5833333333333334,0.5833333333333334,1.0,1.0	0.0,0.0,0.1111111111111111,0.1111111111111111,0.3333333333333333,0.3333333333333333,0.5555555555555556,0.5555555555555556,0.7777777777777778,0.7777777777777778,0.8888888888888888,0.8888888888888888,1.0	1.7127230652856358,0.7127230652856358,0.5852085178813268,0.5620743435158142,0.5262297953788528,0.5107520030449919,0.4992389046032644,0.49692035336978146,0.4585030921212814,0.4573131131565062,0.45109440314270444,0.3910247086494951,0.36663850802953846
DCN_207_IADTNITSIPQGLPPSLTELHLDGNK_1_211_N5H4F1S0G0	Anatomic_Site_Tumor(Categorical):Omentum	0.527778	0.0,0.08333333333333333,0.3333333333333333,0.3333333333333333,0.4166666666666667,0.4166666666666667,0.5,0.5,0.9166666666666666,0.9166666666666666,1.0	0.0,0.0,0.0,0.2222222222222222,0.2222222222222222,0.6666666666666666,0.6666666666666666,0.8888888888888888,0.8888888888888888,1.0,1.0	1.6073838307242074,0.6073838307242074,0.554371029920506,0.5139604241806875,0.5118686912583338,0.4831668066883329,0.4767449332723259,0.4656785915997785,0.4184415631194321,0.4089183720542237,0.39542077435752737
DCN_207_IADTNITSIPQGLPPSLTELHLDGNK_1_211_N6H3F1S0G0	Anatomic_Site_Tumor(Categorical):Omentum	0.740741	0.0,0.08333333333333333,0.08333333333333333,0.16666666666666666,0.16666666666666666,0.3333333333333333,0.3333333333333333,0.4166666666666667,0.4166666666666667,1.0	0.0,0.0,0.1111111111111111,0.1111111111111111,0.5555555555555556,0.5555555555555556,0.6666666666666666,0.6666666666666666,1.0,1.0	1.8324725704804492,0.8324725704804493,0.7504576971270474,0.6961501809492759,0.5376436540196713,0.523727876495845,0.48495011227749435,0.44082774779877615,0.3802502676233137,0.1295484339747644
DCN_207_IADTNITSIPQGLPPSLTELHLDGNK_1_211_N6H3F1S1G0	Anatomic_Site_Tumor(Categorical):Omentum	0.712963	0.0,0.08333333333333333,0.16666666666666666,0.16666666666666666,0.25,0.25,0.3333333333333333,0.3333333333333333,0.5833333333333334,0.5833333333333334,1.0	0.0,0.0,0.0,0.1111111111111111,0.1111111111111111,0.7777777777777778,0.7777777777777778,0.8888888888888888,0.8888888888888888,1.0,1.0	1.9107710500928154,0.9107710500928154,0.7592096872111098,0.7269329287646175,0.6966629833615753,0.5181869881993469,0.462250784134037,0.43538068007115277,0.36536715264969466,0.3347724486605524,0.07828893876328429
DCN_207_IADTNITSIPQGLPPSLTELHLDGNK_1_211_N6H3F3S0G0	Anatomic_Site_Tumor(Categorical):Omentum	0.666667	0.0,0.08333333333333333,0.25,0.25,0.3333333333333333,0.3333333333333333,0.4166666666666667,0.4166666666666667,0.6666666666666666,0.6666666666666666,1.0	0.0,0.0,0.0,0.5555555555555556,0.5555555555555556,0.7777777777777778,0.7777777777777778,0.8888888888888888,0.8888888888888888,1.0,1.0	1.8401517792223803,0.8401517792223803,0.6699627104364023,0.5239891434352792,0.5091875826271275,0.43410186087825176,0.4301187331218216,0.4297236371705896,0.35672485590991504,0.3214972435469126,0.198322970694067
DCN_250_LGLSFNSISAVDNGSLANTPHLR_1_262_N4H5F1S1G0	Anatomic_Site_Tumor(Categorical):Omentum	0.592593	0.0,0.08333333333333333,0.16666666666666666,0.16666666666666666,0.3333333333333333,0.3333333333333333,0.5,0.5,1.0,1.0	0.0,0.0,0.0,0.2222222222222222,0.2222222222222222,0.6666666666666666,0.6666666666666666,0.8888888888888888,0.8888888888888888,1.0	1.846003220908701,0.846003220908701,0.800557200044259,0.6921411215719409,0.6439632023492735,0.5045130680840052,0.47594118346105313,0.39552587381033494,0.20786506056908768,0.20194407529462152
DCN_250_LGLSFNSISAVDNGSLANTPHLR_1_262_N4H5F3S0G0	Anatomic_Site_Tumor(Categorical):Omentum	0.638889	0.0,0.08333333333333333,0.16666666666666666,0.16666666666666666,0.25,0.25,0.3333333333333333,0.3333333333333333,0.5,0.5,0.6666666666666666,0.6666666666666666,1.0	0.0,0.0,0.0,0.2222222222222222,0.2222222222222222,0.5555555555555556,0.5555555555555556,0.6666666666666666,0.6666666666666666,0.7777777777777778,0.7777777777777778,1.0,1.0	1.8351375270642232,0.8351375270642232,0.8310732869512083,0.7291719371954744,0.670578652088282,0.5335027297223004,0.4623535132944681,0.43683115819220053,0.43168351772045005,0.4284724467915678,0.32274110428152875,0.2781650021606231,0.15881421522803985
EMILIN1_790_LGALNSSLQLLEDR_1_794_N4H5F0S0G0	Anatomic_Site_Tumor(Categorical):Omentum	0.574074	0.0,0.0,0.25,0.25,0.3333333333333333,0.3333333333333333,0.5,0.5,0.6666666666666666,0.6666666666666666,0.8333333333333334,0.8333333333333334,1.0	0.0,0.1111111111111111,0.1111111111111111,0.3333333333333333,0.3333333333333333,0.5555555555555556,0.5555555555555556,0.6666666666666666,0.6666666666666666,0.8888888888888888,0.8888888888888888,1.0,1.0	1.773256979010589,0.7732569790105891,0.649045982600126,0.5838987269979861,0.5418153526609368,0.49195071792969525,0.47859049052298464,0.47157020711132214,0.4240591883319252,0.3695306567820997,0.33381789342049845,0.3326270657067677,0.23414426815053038
EMILIN1_790_LGALNSSLQLLEDR_1_794_N4H5F0S1G0	Anatomic_Site_Tumor(Categorical):Omentum	0.435185	0.0,0.08333333333333333,0.3333333333333333,0.3333333333333333,0.4166666666666667,0.4166666666666667,0.5,0.5,0.5833333333333334,0.5833333333333334,0.6666666666666666,0.6666666666666666,0.9166666666666666,0.9166666666666666,1.0	0.0,0.0,0.0,0.2222222222222222,0.2222222222222222,0.3333333333333333,0.3333333333333333,0.4444444444444444,0.4444444444444444,0.5555555555555556,0.5555555555555556,0.8888888888888888,0.8888888888888888,1.0,1.0	1.6692240257450481,0.669224025745048,0.5724300259884185,0.5444761465076265,0.5444617093876567,0.5264287971473666,0.5026670782601643,0.4800790583073286,0.4759386469223088,0.46410957958666715,0.4579128905190137,0.434495442953971,0.38400966596333735,0.37838120343264386,0.3725782066137076
EMILIN1_790_LGALNSSLQLLEDR_1_794_N4H5F1S0G0	Anatomic_Site_Tumor(Categorical):Omentum	0.518519	0.0,0.08333333333333333,0.08333333333333333,0.25,0.25,0.3333333333333333,0.3333333333333333,0.4166666666666667,0.4166666666666667,0.5,0.5,0.9166666666666666,0.9166666666666666,1.0	0.0,0.0,0.1111111111111111,0.1111111111111111,0.2222222222222222,0.2222222222222222,0.3333333333333333,0.3333333333333333,0.5555555555555556,0.5555555555555556,0.7777777777777778,0.7777777777777778,1.0,1.0	1.52407756743548,0.52407756743548,0.5182365104234999,0.5153830993900067,0.508867461285895,0.5082651269330978,0.5076778630954523,0.5072599917684579,0.5069940711271892,0.5050422115838015,0.5043577952125556,0.5017768298590087,0.4969808574410374,0.49474811386779544
EPX_347_ALLPFDNLHDDPCLLTNR_1_363_N2H4F0S0G0	Anatomic_Site_Tumor(Categorical):Omentum	0.833333	0.0,0.08333333333333333,0.08333333333333333,0.16666666666666666,0.16666666666666666,0.5,0.5,1.0	0.0,0.0,0.4444444444444444,0.4444444444444444,0.8888888888888888,0.8888888888888888,1.0,1.0	1.564943264183018,0.564943264183018,0.5342629429212699,0.5285112441113619,0.5234180549765268,0.5000093936307946,0.49267379378031545,0.4037115173755731
EPX_347_ALLPFDNLHDDPCLLTNR_1_363_N2H5F0S0G0	Anatomic_Site_Tumor(Categorical):Omentum	0.685185	0.0,0.0,0.16666666666666666,0.16666666666666666,0.3333333333333333,0.3333333333333333,0.4166666666666667,0.4166666666666667,0.5,0.5,1.0	0.0,0.1111111111111111,0.1111111111111111,0.3333333333333333,0.3333333333333333,0.5555555555555556,0.5555555555555556,0.7777777777777778,0.7777777777777778,1.0,1.0	1.5394899921513665,0.5394899921513665,0.5275315717772087,0.5212723361048679,0.5153281092994306,0.5125723667968702,0.5114004298098177,0.5060444813751819,0.5042394534033943,0.49544439416473474,0.4256355014092392
EPX_347_ALLPFDNLHDDPCLLTNR_1_363_N2H6F0S0G0	Anatomic_Site_Tumor(Categorical):Omentum	0.62963	0.0,0.0,0.3333333333333333,0.3333333333333333,0.4166666666666667,0.4166666666666667,0.5,0.5,0.6666666666666666,0.6666666666666666,1.0	0.0,0.1111111111111111,0.1111111111111111,0.5555555555555556,0.5555555555555556,0.7777777777777778,0.7777777777777778,0.8888888888888888,0.8888888888888888,1.0,1.0	1.6103761894199062,0.6103761894199062,0.5253634368625811,0.514755721486966,0.5132058106027226,0.5075534044723827,0.5056787567545185,0.5051772804961323,0.485742244017344,0.48504324250986586,0.4091773322667021
ERLIN1_108_NYTADYDK_1_108_N2H6F0S0G0	Anatomic_Site_Tumor(Categorical):Omentum	0.527778	0.0,0.08333333333333333,0.16666666666666666,0.16666666666666666,0.3333333333333333,0.3333333333333333,0.5,0.5,0.6666666666666666,0.6666666666666666,0.75,0.75,1.0,1.0	0.0,0.0,0.0,0.3333333333333333,0.3333333333333333,0.4444444444444444,0.4444444444444444,0.6666666666666666,0.6666666666666666,0.7777777777777778,0.7777777777777778,0.8888888888888888,0.8888888888888888,1.0	1.6979855787578575,0.6979855787578575,0.6392944943468677,0.5894987864193104,0.5804660647316228,0.5793549691157743,0.5612519414821182,0.501061667418937,0.487131897799925,0.45990412291286403,0.3989943146178208,0.39213352860826706,0.2568175500535767,0.19596816135683667
ERLIN1_108_NYTADYDK_1_108_N2H8F0S0G0	Anatomic_Site_Tumor(Categorical):Omentum	0.666667	0.0,0.08333333333333333,0.08333333333333333,0.16666666666666666,0.16666666666666666,0.3333333333333333,0.3333333333333333,0.5,0.5,0.5833333333333334,0.5833333333333334,1.0,1.0	0.0,0.0,0.3333333333333333,0.3333333333333333,0.5555555555555556,0.5555555555555556,0.6666666666666666,0.6666666666666666,0.7777777777777778,0.7777777777777778,0.8888888888888888,0.8888888888888888,1.0	1.6883197114900277,0.6883197114900277,0.6341223193116383,0.6194485782700381,0.5782080328105619,0.5468797329778113,0.5433111093126579,0.503683373849177,0.45073607346244815,0.43467968697817017,0.4043800258948761,0.1520920442933785,0.12585246780915885
ERLIN1_108_NYTADYDK_1_108_N2H9F0S0G0	Anatomic_Site_Tumor(Categorical):Omentum	0.407407	0.0,0.08333333333333333,0.16666666666666666,0.16666666666666666,0.25,0.25,0.3333333333333333,0.3333333333333333,0.4166666666666667,0.4166666666666667,0.9166666666666666,0.9166666666666666,1.0,1.0	0.0,0.0,0.0,0.1111111111111111,0.1111111111111111,0.2222222222222222,0.2222222222222222,0.3333333333333333,0.3333333333333333,0.5555555555555556,0.5555555555555556,0.8888888888888888,0.8888888888888888,1.0	1.7233310014054002,0.7233310014054001,0.6649148861298649,0.6511600305055867,0.6511147863853791,0.6503182041162133,0.6302363387233881,0.6111706957583649,0.5992898971300411,0.5311750637741919,0.3885396841357393,0.3272375376380314,0.14590211983447712,0.11302259605565576
ERO1A_277_WGHNITEFQQR_1_280_N2H6F0S0G0	Anatomic_Site_Tumor(Categorical):Omentum	0.305556	0.0,0.08333333333333333,0.25,0.25,0.4166666666666667,0.4166666666666667,0.5833333333333334,0.5833333333333334,0.6666666666666666,0.6666666666666666,0.8333333333333334,0.8333333333333334,0.9166666666666666,0.9166666666666666,1.0,1.0	0.0,0.0,0.0,0.1111111111111111,0.1111111111111111,0.2222222222222222,0.2222222222222222,0.4444444444444444,0.4444444444444444,0.5555555555555556,0.5555555555555556,0.6666666666666666,0.6666666666666666,0.7777777777777778,0.7777777777777778,1.0	1.591317426786815,0.5913174267868151,0.5627005530886409,0.5572876378676976,0.5507073567652524,0.5393099951581798,0.5232345128697021,0.5200148871123907,0.5025830746909823,0.5005078271738583,0.48541532704006857,0.4811173363919926,0.47827681585128845,0.4771342617452911,0.47502959982106313,0.448653291335021
F2_136_YPHKPEINSTTHPGADLQENFCR_1_143_N4H5F0S1G0	Anatomic_Site_Tumor(Categorical):Omentum	0.481481	0.0,0.08333333333333333,0.25,0.25,0.3333333333333333,0.3333333333333333,0.5,0.5,0.5833333333333334,0.5833333333333334,1.0,1.0	0.0,0.0,0.0,0.3333333333333333,0.3333333333333333,0.4444444444444444,0.4444444444444444,0.6666666666666666,0.6666666666666666,0.7777777777777778,0.7777777777777778,1.0	1.6686358090750453,0.6686358090750453,0.631285768533407,0.6000640175288432,0.5415588226065368,0.5184760837052207,0.5120554771468102,0.5062760622890577,0.5050906637684309,0.49935048608556465,0.43595429192129925,0.38568515122847596
F2_136_YPHKPEINSTTHPGADLQENFCR_1_143_N4H5F0S2G0	Anatomic_Site_Tumor(Categorical):Omentum	0.407407	0.0,0.08333333333333333,0.25,0.25,0.3333333333333333,0.3333333333333333,0.4166666666666667,0.4166666666666667,0.5833333333333334,0.5833333333333334,0.75,0.75,0.8333333333333334,0.8333333333333334,0.9166666666666666,0.9166666666666666,1.0	0.0,0.0,0.0,0.1111111111111111,0.1111111111111111,0.2222222222222222,0.2222222222222222,0.4444444444444444,0.4444444444444444,0.5555555555555556,0.5555555555555556,0.6666666666666666,0.6666666666666666,0.8888888888888888,0.8888888888888888,1.0,1.0	1.5186462535627516,0.5186462535627517,0.5129354923864952,0.5128134247269543,0.5118193258698078,0.5114190507074791,0.5111249321871334,0.5097392054839668,0.5084793329527186,0.5081582816820369,0.5077482837578754,0.5067818344581697,0.5046517365230632,0.5031679899979686,0.5030628095376385,0.5015063037255103,0.5004400827265054
F2_136_YPHKPEINSTTHPGADLQENFCR_1_143_N6H3F3S0G0	Anatomic_Site_Tumor(Categorical):Omentum	0.490741	0.0,0.08333333333333333,0.16666666666666666,0.16666666666666666,0.25,0.25,0.6666666666666666,0.6666666666666666,0.8333333333333334,0.8333333333333334,1.0	0.0,0.0,0.0,0.1111111111111111,0.1111111111111111,0.4444444444444444,0.4444444444444444,0.7777777777777778,0.7777777777777778,1.0,1.0	1.5344982975149188,0.5344982975149188,0.5336872441394555,0.5229804316851261,0.5216921698467445,0.5091093192016225,0.503990936790938,0.5017290018818759,0.4960744135601113,0.4905323370390786,0.484381137069341
FAP_46_DILNGTFSYK_1_49_N2H5F0S0G0	Anatomic_Site_Tumor(Categorical):Omentum	0.740741	0.0,0.08333333333333333,0.08333333333333333,0.16666666666666666,0.16666666666666666,0.3333333333333333,0.3333333333333333,0.5833333333333334,0.5833333333333334,0.8333333333333334,0.8333333333333334,1.0	0.0,0.0,0.5555555555555556,0.5555555555555556,0.6666666666666666,0.6666666666666666,0.7777777777777778,0.7777777777777778,0.8888888888888888,0.8888888888888888,1.0,1.0	1.7464079720890102,0.7464079720890101,0.6137118150729739,0.6092744850246213,0.5802075298759094,0.5092578104388755,0.4760304311524186,0.38632309333721226,0.3802332333362949,0.2488710420079034,0.2429179474211964,0.23697891021565332
FGB_377_GTAGNALMDGASQLMGENR_1_394_N4H5F0S0G0	Anatomic_Site_Tumor(Categorical):Omentum	0.388889	0.0,0.08333333333333333,0.08333333333333333,0.3333333333333333,0.3333333333333333,0.5,0.5,0.8333333333333334,0.8333333333333334,0.9166666666666666,0.9166666666666666,1.0,1.0	0.0,0.0,0.1111111111111111,0.1111111111111111,0.2222222222222222,0.2222222222222222,0.5555555555555556,0.5555555555555556,0.7777777777777778,0.7777777777777778,0.8888888888888888,0.8888888888888888,1.0	1.511642643728448,0.5116426437284481,0.5111456074151743,0.5105114964373931,0.5103069366423071,0.5102035107880732,0.5093451724021244,0.5072269891977522,0.504837886799426,0.5040005932670695,0.5018406902002654,0.49979328207521273,0.49759754800553324
FGB_377_GTAGNALMDGASQLMGENR_1_394_N4H5F0S1G0	Anatomic_Site_Tumor(Categorical):Omentum	0.583333	0.0,0.0,0.0,0.16666666666666666,0.16666666666666666,0.5,0.5,0.6666666666666666,0.6666666666666666,0.8333333333333334,0.8333333333333334,0.9166666666666666,0.9166666666666666,1.0	0.0,0.1111111111111111,0.2222222222222222,0.2222222222222222,0.4444444444444444,0.4444444444444444,0.6666666666666666,0.6666666666666666,0.7777777777777778,0.7777777777777778,0.8888888888888888,0.8888888888888888,1.0,1.0	1.5287051225605917,0.5287051225605917,0.5222204747320843,0.5170685245398495,0.5134786370180542,0.5077196865706047,0.5061232297108066,0.5029729596587904,0.5025942652638266,0.5010509006244344,0.4991250227592331,0.4987280472586243,0.4949251287987387,0.4913099914014988
FGB_377_GTAGNALMDGASQLMGENR_1_394_N4H5F0S2G0	Anatomic_Site_Tumor(Categorical):Omentum	0.527778	0.0,0.0,0.0,0.25,0.25,0.5,0.5,0.8333333333333334,0.8333333333333334,1.0	0.0,0.1111111111111111,0.2222222222222222,0.2222222222222222,0.3333333333333333,0.3333333333333333,0.6666666666666666,0.6666666666666666,1.0,1.0	1.5245442306315298,0.5245442306315298,0.518636560240566,0.51558346443327,0.515491439501253,0.5127205475727297,0.5083181584814036,0.5029443476285077,0.49894069513837935,0.4950289412282345
FGB_377_GTAGNALMDGASQLMGENR_1_394_N4H6F1S0G0	Anatomic_Site_Tumor(Categorical):Omentum	0.407407	0.0,0.08333333333333333,0.16666666666666666,0.16666666666666666,0.3333333333333333,0.3333333333333333,0.5,0.5,0.75,0.75,0.8333333333333334,0.8333333333333334,0.9166666666666666,0.9166666666666666,1.0,1.0	0.0,0.0,0.0,0.1111111111111111,0.1111111111111111,0.3333333333333333,0.3333333333333333,0.5555555555555556,0.5555555555555556,0.6666666666666666,0.6666666666666666,0.7777777777777778,0.7777777777777778,0.8888888888888888,0.8888888888888888,1.0	1.5660862140091825,0.5660862140091825,0.5623629964877556,0.5567279646771606,0.5497919851733226,0.5435916012284002,0.5411583651736758,0.518604656988903,0.5035450748927925,0.5034469324934016,0.4997663060817426,0.48242263338208063,0.4748522145296443,0.45862769574715295,0.4455143296794289,0.385391839609672
FGG_62_VDKDLQSLEDILHQVENK_1_78_N3H4F0S0G0	Anatomic_Site_Tumor(Categorical):Omentum	0.685185	0.0,0.0,0.08333333333333333,0.08333333333333333,0.16666666666666666,0.16666666666666666,0.4166666666666667,0.4166666666666667,0.75,0.75,0.9166666666666666,0.9166666666666666,1.0	0.0,0.1111111111111111,0.1111111111111111,0.2222222222222222,0.2222222222222222,0.6666666666666666,0.6666666666666666,0.7777777777777778,0.7777777777777778,0.8888888888888888,0.8888888888888888,1.0,1.0	1.644671573672884,0.6446715736728841,0.6037798889037795,0.565840120686074,0.5418864081761626,0.5162545899360635,0.50396095213652,0.5037552776319656,0.4942653593917082,0.4913373016021705,0.4754573945847322,0.46893157221327725,0.45971154554497756
FGG_62_VDKDLQSLEDILHQVENK_1_78_N3H4F0S1G0	Anatomic_Site_Tumor(Categorical):Omentum	0.638889	0.0,0.0,0.16666666666666666,0.16666666666666666,0.3333333333333333,0.3333333333333333,0.5833333333333334,0.5833333333333334,0.75,0.75,1.0	0.0,0.1111111111111111,0.1111111111111111,0.3333333333333333,0.3333333333333333,0.6666666666666666,0.6666666666666666,0.8888888888888888,0.8888888888888888,1.0,1.0	1.5232712987886892,0.523271298788689,0.5132751904592754,0.5102966577901544,0.5076928814427875,0.5068415448105962,0.5065805682424502,0.5057493734443164,0.5050229247872424,0.503546308435294,0.5011377399243405
FGG_62_VDKDLQSLEDILHQVENK_1_78_N4H4F0S0G0	Anatomic_Site_Tumor(Categorical):Omentum	0.601852	0.0,0.0,0.08333333333333333,0.08333333333333333,0.25,0.25,0.3333333333333333,0.3333333333333333,0.75,0.75,0.9166666666666666,0.9166666666666666,1.0	0.0,0.1111111111111111,0.1111111111111111,0.3333333333333333,0.3333333333333333,0.5555555555555556,0.5555555555555556,0.6666666666666666,0.6666666666666666,0.7777777777777778,0.7777777777777778,1.0,1.0	1.6946400298966735,0.6946400298966735,0.6043727435008465,0.5604909752021112,0.5419172244470246,0.531028941293624,0.524415169918563,0.5188439632467942,0.4872071830080427,0.4840201137637511,0.4804050976730198,0.4660482763008196,0.4510412308307545
FGG_62_VDKDLQSLEDILHQVENK_1_78_N4H4F0S1G0	Anatomic_Site_Tumor(Categorical):Omentum	0.601852	0.0,0.0,0.08333333333333333,0.08333333333333333,0.5,0.5,0.6666666666666666,0.6666666666666666,0.75,0.75,1.0	0.0,0.1111111111111111,0.1111111111111111,0.3333333333333333,0.3333333333333333,0.7777777777777778,0.7777777777777778,0.8888888888888888,0.8888888888888888,1.0,1.0	1.6819049847203633,0.6819049847203633,0.585335459710055,0.5616851027431485,0.5335711858294666,0.4856277142189732,0.47296444628103135,0.47108584535750997,0.4675962731363574,0.46157510488380454,0.3841139593632992
FGG_62_VDKDLQSLEDILHQVENK_1_78_N4H5F0S0G0	Anatomic_Site_Tumor(Categorical):Omentum	0.648148	0.0,0.0,0.08333333333333333,0.08333333333333333,0.16666666666666666,0.16666666666666666,0.4166666666666667,0.4166666666666667,0.5,0.5,0.75,0.75,0.9166666666666666,0.9166666666666666,1.0	0.0,0.1111111111111111,0.1111111111111111,0.2222222222222222,0.2222222222222222,0.5555555555555556,0.5555555555555556,0.6666666666666666,0.6666666666666666,0.7777777777777778,0.7777777777777778,0.8888888888888888,0.8888888888888888,1.0,1.0	1.6706481198493743,0.6706481198493743,0.6514814461998615,0.5794004006269141,0.5581063752013989,0.5154969300540074,0.5053570960096206,0.49176620801838006,0.48870339606724267,0.48864761833966536,0.46944447365467173,0.4600846936392013,0.45392197145181945,0.4277309311175964,0.41861692222985514
FGG_62_VDKDLQSLEDILHQVENK_1_78_N4H5F0S1G0	Anatomic_Site_Tumor(Categorical):Omentum	0.583333	0.0,0.0,0.08333333333333333,0.08333333333333333,0.25,0.25,0.3333333333333333,0.3333333333333333,0.5,0.5,0.5833333333333334,0.5833333333333334,0.9166666666666666,0.9166666666666666,1.0	0.0,0.1111111111111111,0.1111111111111111,0.2222222222222222,0.2222222222222222,0.3333333333333333,0.3333333333333333,0.4444444444444444,0.4444444444444444,0.6666666666666666,0.6666666666666666,0.8888888888888888,0.8888888888888888,1.0,1.0	1.6149714874559047,0.6149714874559047,0.5876478183195075,0.5644770555228006,0.5220159092970984,0.5179880597715375,0.5160349036798867,0.5154034613838058,0.5100841968784392,0.5038188068353908,0.49545135572671756,0.4862918252600276,0.46592079315508017,0.45209910458939584,0.42858821535074976
FGG_62_VDKDLQSLEDILHQVENK_1_78_N4H5F0S2G0	Anatomic_Site_Tumor(Categorical):Omentum	0.546296	0.0,0.0,0.0,0.3333333333333333,0.3333333333333333,0.4166666666666667,0.4166666666666667,0.5,0.5,0.75,0.75,0.8333333333333334,0.8333333333333334,1.0	0.0,0.1111111111111111,0.2222222222222222,0.2222222222222222,0.3333333333333333,0.3333333333333333,0.5555555555555556,0.5555555555555556,0.6666666666666666,0.6666666666666666,0.7777777777777778,0.7777777777777778,1.0,1.0	1.551382391718245,0.551382391718245,0.5350281222547405,0.5230125264491146,0.5198682715028293,0.5114333591424056,0.5092554772200454,0.5089849799840315,0.5072037567572267,0.5013606969729739,0.5000300908209766,0.48972266535448,0.4877881958449397,0.48001762746077664
FGG_62_VDKDLQSLEDILHQVENK_1_78_N4H5F1S0G0	Anatomic_Site_Tumor(Categorical):Omentum	0.62963	0.0,0.0,0.16666666666666666,0.16666666666666666,0.25,0.25,0.3333333333333333,0.3333333333333333,0.5833333333333334,0.5833333333333334,0.75,0.75,1.0	0.0,0.1111111111111111,0.1111111111111111,0.2222222222222222,0.2222222222222222,0.3333333333333333,0.3333333333333333,0.6666666666666666,0.6666666666666666,0.8888888888888888,0.8888888888888888,1.0,1.0	1.668160891521973,0.668160891521973,0.5461863346117152,0.5459703481266555,0.5458708151864443,0.5430419108974767,0.5106182435966831,0.4975289914316489,0.48887342472450573,0.4792254210758327,0.4747253781889364,0.4459524778442374,0.3823833459800449
FGG_62_VDKDLQSLEDILHQVENK_1_78_N6H3F1S1G0	Anatomic_Site_Tumor(Categorical):Omentum	0.555556	0.0,0.0,0.08333333333333333,0.08333333333333333,0.3333333333333333,0.3333333333333333,0.4166666666666667,0.4166666666666667,0.6666666666666666,0.6666666666666666,0.75,0.75,1.0	0.0,0.1111111111111111,0.1111111111111111,0.2222222222222222,0.2222222222222222,0.4444444444444444,0.4444444444444444,0.5555555555555556,0.5555555555555556,0.7777777777777778,0.7777777777777778,1.0,1.0	1.610852196498946,0.6108521964989458,0.5785354355213734,0.56185351294714,0.5230768265722865,0.5224504810669681,0.5177411181145412,0.5105343958139534,0.4939043311344148,0.4861764118923249,0.4857923714690427,0.4746721003994271,0.41943107902125504
FGG_62_VDKDLQSLEDILHQVENK_1_78_N6H3F3S0G0	Anatomic_Site_Tumor(Categorical):Omentum	0.546296	0.0,0.0,0.08333333333333333,0.08333333333333333,0.4166666666666667,0.4166666666666667,0.5833333333333334,0.5833333333333334,0.6666666666666666,0.6666666666666666,0.75,0.75,1.0	0.0,0.1111111111111111,0.1111111111111111,0.2222222222222222,0.2222222222222222,0.5555555555555556,0.5555555555555556,0.6666666666666666,0.6666666666666666,0.7777777777777778,0.7777777777777778,1.0,1.0	1.5954575460516787,0.5954575460516786,0.5629841087815416,0.5537181407594679,0.5154976350322046,0.5035260932947819,0.4982317183523292,0.4981572533464982,0.49627045990397395,0.49538887085695266,0.48721099303120985,0.4784477627641733,0.4485542315285307
FGG_65_DLQSLEDILHQVENK_1_78_N4H4F0S0G0	Anatomic_Site_Tumor(Categorical):Omentum	0.675926	0.0,0.0,0.08333333333333333,0.08333333333333333,0.16666666666666666,0.16666666666666666,0.25,0.25,0.5,0.5,0.75,0.75,0.8333333333333334,0.8333333333333334,1.0	0.0,0.1111111111111111,0.1111111111111111,0.2222222222222222,0.2222222222222222,0.5555555555555556,0.5555555555555556,0.6666666666666666,0.6666666666666666,0.7777777777777778,0.7777777777777778,0.8888888888888888,0.8888888888888888,1.0,1.0	1.7085281478177379,0.7085281478177378,0.605130834081063,0.5806096898622561,0.5792210006441183,0.5531251916348324,0.5324935087127132,0.5266575355083276,0.49956595125730074,0.49949966473259294,0.4856059576133062,0.48413047185860647,0.47171270802096127,0.46115129251204545,0.3658512304169866
FGG_65_DLQSLEDILHQVENK_1_78_N4H5F0S0G0	Anatomic_Site_Tumor(Categorical):Omentum	0.638889	0.0,0.0,0.16666666666666666,0.16666666666666666,0.3333333333333333,0.3333333333333333,0.5833333333333334,0.5833333333333334,0.75,0.75,1.0	0.0,0.1111111111111111,0.1111111111111111,0.4444444444444444,0.4444444444444444,0.6666666666666666,0.6666666666666666,0.7777777777777778,0.7777777777777778,1.0,1.0	1.5823341823720263,0.5823341823720264,0.5604363118494777,0.5230668382153992,0.5111751887228212,0.5013496479904128,0.492258101424534,0.4921721532691792,0.49042142323240495,0.4731507682395883,0.4624906294899022
FGG_65_DLQSLEDILHQVENK_1_78_N4H5F1S0G0	Anatomic_Site_Tumor(Categorical):Omentum	0.453704	0.0,0.08333333333333333,0.08333333333333333,0.6666666666666666,0.6666666666666666,0.75,0.75,0.8333333333333334,0.8333333333333334,1.0,1.0	0.0,0.0,0.3333333333333333,0.3333333333333333,0.5555555555555556,0.5555555555555556,0.7777777777777778,0.7777777777777778,0.8888888888888888,0.8888888888888888,1.0	1.5154073856617805,0.5154073856617806,0.5106467900566216,0.5077559587500977,0.5073421414417503,0.507219200946757,0.506893248945325,0.5066502558743601,0.5062405242735633,0.5005657259708605,0.49737336511848956
FGG_65_DLQSLEDILHQVENK_1_78_N4H5F1S1G0	Anatomic_Site_Tumor(Categorical):Omentum	0.62037	0.0,0.0,0.0,0.16666666666666666,0.16666666666666666,0.3333333333333333,0.3333333333333333,0.4166666666666667,0.4166666666666667,0.5833333333333334,0.5833333333333334,0.75,0.75,1.0	0.0,0.1111111111111111,0.2222222222222222,0.2222222222222222,0.3333333333333333,0.3333333333333333,0.4444444444444444,0.4444444444444444,0.6666666666666666,0.6666666666666666,0.7777777777777778,0.7777777777777778,1.0,1.0	1.5449000018715482,0.5449000018715482,0.5351575184371534,0.5339660985817519,0.5257687188202346,0.5216441353138922,0.5194371882524073,0.5154346828785388,0.5009529924488205,0.49782397508169024,0.49124710284590467,0.4879747885209441,0.4786454621008254,0.43263406769997953
FGG_65_DLQSLEDILHQVENK_1_78_N6H3F1S1G0	Anatomic_Site_Tumor(Categorical):Omentum	0.537037	0.0,0.0,0.08333333333333333,0.08333333333333333,0.3333333333333333,0.3333333333333333,0.4166666666666667,0.4166666666666667,0.6666666666666666,0.6666666666666666,0.75,0.75,0.8333333333333334,0.8333333333333334,1.0	0.0,0.1111111111111111,0.1111111111111111,0.2222222222222222,0.2222222222222222,0.3333333333333333,0.3333333333333333,0.5555555555555556,0.5555555555555556,0.7777777777777778,0.7777777777777778,0.8888888888888888,0.8888888888888888,1.0,1.0	1.5287708032722223,0.5287708032722223,0.5219971092877469,0.5199816942290225,0.5129351675756368,0.5127461972472943,0.512424784719854,0.5097646601485812,0.506575429043007,0.5048972629918919,0.504584535951487,0.5018598816160919,0.5016093724846161,0.5009148819966378,0.49013128576626397
FGG_65_DLQSLEDILHQVENK_1_78_N6H3F3S0G0	Anatomic_Site_Tumor(Categorical):Omentum	0.537037	0.0,0.0,0.0,0.16666666666666666,0.16666666666666666,0.4166666666666667,0.4166666666666667,0.5833333333333334,0.5833333333333334,0.75,0.75,0.9166666666666666,0.9166666666666666,1.0	0.0,0.1111111111111111,0.2222222222222222,0.2222222222222222,0.3333333333333333,0.3333333333333333,0.4444444444444444,0.4444444444444444,0.6666666666666666,0.6666666666666666,0.8888888888888888,0.8888888888888888,1.0,1.0	1.5894679255468924,0.5894679255468923,0.581006608845674,0.5619712459530513,0.5413050250677619,0.529933628371416,0.5294753817242503,0.5249667141318535,0.4955829739992774,0.4878638282259648,0.4751305921036489,0.44732685879145084,0.4442215450701833,0.3893974476376426
FKBP10_179_YHYNGTLLDGTSFDTSYSK_1_182_N2H8F0S0G0	Anatomic_Site_Tumor(Categorical):Omentum	0.555556	0.0,0.08333333333333333,0.08333333333333333,0.25,0.25,0.3333333333333333,0.3333333333333333,0.5,0.5,0.5833333333333334,0.5833333333333334,1.0	0.0,0.0,0.1111111111111111,0.1111111111111111,0.2222222222222222,0.2222222222222222,0.3333333333333333,0.3333333333333333,0.5555555555555556,0.5555555555555556,1.0,1.0	1.5240563874197812,0.5240563874197812,0.5211675274887012,0.5160193100082106,0.5140632417434107,0.5123289288293886,0.5121842011575269,0.5105483666915177,0.5085487642993652,0.5005562896915566,0.4848774739036441,0.4695131258124469
FKBP10_179_YHYNGTLLDGTSFDTSYSK_1_182_N4H6F1S0G0	Anatomic_Site_Tumor(Categorical):Omentum	0.601852	0.0,0.08333333333333333,0.08333333333333333,0.25,0.25,0.3333333333333333,0.3333333333333333,0.4166666666666667,0.4166666666666667,1.0,1.0	0.0,0.0,0.1111111111111111,0.1111111111111111,0.3333333333333333,0.3333333333333333,0.4444444444444444,0.4444444444444444,0.8888888888888888,0.8888888888888888,1.0	1.539136624510797,0.5391366245107968,0.5325619759986566,0.5175272744028925,0.5027595546155091,0.5018066984925378,0.5006510773697711,0.4990788065272931,0.47723031039064984,0.4371424339748381,0.43195562170315954
FKBP10_67_YHYNGTFEDGK_1_70_N2H6F0S0G0	Anatomic_Site_Tumor(Categorical):Omentum	0.75	0.0,0.0,0.08333333333333333,0.08333333333333333,0.3333333333333333,0.3333333333333333,0.5,0.5,1.0,1.0	0.0,0.1111111111111111,0.1111111111111111,0.6666666666666666,0.6666666666666666,0.7777777777777778,0.7777777777777778,0.8888888888888888,0.8888888888888888,1.0	1.8832479687690724,0.8832479687690723,0.822244753545786,0.6878272327316544,0.640158609988926,0.6011424688062901,0.5569765925845421,0.5424347050239301,0.33965269227830136,0.2544937084907139
FKBP10_67_YHYNGTFEDGK_1_70_N2H8F0S0G0	Anatomic_Site_Tumor(Categorical):Omentum	0.425926	0.0,0.08333333333333333,0.25,0.25,0.3333333333333333,0.3333333333333333,0.4166666666666667,0.4166666666666667,0.5,0.5,0.75,0.75,1.0,1.0	0.0,0.0,0.0,0.1111111111111111,0.1111111111111111,0.2222222222222222,0.2222222222222222,0.4444444444444444,0.4444444444444444,0.6666666666666666,0.6666666666666666,0.7777777777777778,0.7777777777777778,1.0	1.7337108521597444,0.7337108521597445,0.6478449573640449,0.6447788652912367,0.63535577195868,0.6137774489979333,0.6097201766627443,0.5993880544230847,0.5978520559110241,0.570271661923156,0.5240937324244282,0.5088840798747859,0.46328642580580837,0.3803965927887791
FN1_516_DQCIVDDITYNVNDTFHK_1_528_N4H4F1S0G0	Anatomic_Site_Tumor(Categorical):Omentum	0.546296	0.0,0.08333333333333333,0.16666666666666666,0.16666666666666666,0.25,0.25,0.4166666666666667,0.4166666666666667,0.75,0.75,1.0,1.0	0.0,0.0,0.0,0.1111111111111111,0.1111111111111111,0.3333333333333333,0.3333333333333333,0.7777777777777778,0.7777777777777778,0.8888888888888888,0.8888888888888888,1.0	1.7295872074022003,0.7295872074022003,0.7276139543899379,0.726164314821206,0.7114203362047931,0.643599682436405,0.6302019366918618,0.5797771939631843,0.39044903937050135,0.379940315718408,0.2851275821164066,0.2828396564634621
FN1_516_DQCIVDDITYNVNDTFHK_1_528_N4H5F0S0G0	Anatomic_Site_Tumor(Categorical):Omentum	0.564815	0.0,0.0,0.0,0.3333333333333333,0.3333333333333333,0.4166666666666667,0.4166666666666667,0.5,0.5,0.9166666666666666,0.9166666666666666,1.0,1.0	0.0,0.1111111111111111,0.2222222222222222,0.2222222222222222,0.4444444444444444,0.4444444444444444,0.6666666666666666,0.6666666666666666,0.7777777777777778,0.7777777777777778,0.8888888888888888,0.8888888888888888,1.0	1.8286454421297238,0.8286454421297238,0.7242012531660358,0.6859613652536649,0.5910335634209269,0.5816158224377828,0.5811801023891875,0.561800950772231,0.4901544405755581,0.4160735465386561,0.3823236627007157,0.357349828003766,0.2587308094015266
FN1_516_DQCIVDDITYNVNDTFHK_1_528_N4H5F0S1G0	Anatomic_Site_Tumor(Categorical):Omentum	0.62037	0.0,0.0,0.16666666666666666,0.16666666666666666,0.25,0.25,0.5,0.5,0.5833333333333334,0.5833333333333334,1.0,1.0	0.0,0.1111111111111111,0.1111111111111111,0.3333333333333333,0.3333333333333333,0.5555555555555556,0.5555555555555556,0.7777777777777778,0.7777777777777778,0.8888888888888888,0.8888888888888888,1.0	1.7296892597641778,0.7296892597641778,0.6986089658777987,0.6119910137529865,0.6100177293928836,0.5519197630767642,0.5015283875460188,0.4741627019627803,0.47357454379140945,0.46451112834337854,0.38320033404031695,0.29322267216858994
FN1_516_DQCIVDDITYNVNDTFHK_1_528_N4H5F0S2G0	Anatomic_Site_Tumor(Categorical):Omentum	0.666667	0.0,0.08333333333333333,0.16666666666666666,0.16666666666666666,0.25,0.25,0.6666666666666666,0.6666666666666666,0.9166666666666666,0.9166666666666666,1.0	0.0,0.0,0.0,0.4444444444444444,0.4444444444444444,0.7777777777777778,0.7777777777777778,0.8888888888888888,0.8888888888888888,1.0,1.0	1.6319666348127266,0.6319666348127265,0.6202877190678145,0.5612739780649039,0.5477395212197596,0.5212576187320991,0.474054421416092,0.46896160940382386,0.446713547781214,0.39302425566787164,0.3905709832092991
FN1_516_DQCIVDDITYNVNDTFHK_1_528_N4H5F1S0G0	Anatomic_Site_Tumor(Categorical):Omentum	0.527778	0.0,0.08333333333333333,0.08333333333333333,0.3333333333333333,0.3333333333333333,0.4166666666666667,0.4166666666666667,0.5,0.5,0.5833333333333334,0.5833333333333334,1.0,1.0	0.0,0.0,0.1111111111111111,0.1111111111111111,0.3333333333333333,0.3333333333333333,0.4444444444444444,0.4444444444444444,0.7777777777777778,0.7777777777777778,0.8888888888888888,0.8888888888888888,1.0	1.8414000468754517,0.8414000468754518,0.8070891441645678,0.7593151793960137,0.7086766855920801,0.7026697546109258,0.6588774833326323,0.6571019373498299,0.4903561130149036,0.4387983228590042,0.4237414068900923,0.3048511754203991,0.09054021741520767
FN1_516_DQCIVDDITYNVNDTFHK_1_528_N4H5F1S1G0	Anatomic_Site_Tumor(Categorical):Omentum	0.657407	0.0,0.0,0.0,0.16666666666666666,0.16666666666666666,0.25,0.25,0.3333333333333333,0.3333333333333333,0.5833333333333334,0.5833333333333334,1.0,1.0	0.0,0.1111111111111111,0.2222222222222222,0.2222222222222222,0.4444444444444444,0.4444444444444444,0.5555555555555556,0.5555555555555556,0.6666666666666666,0.6666666666666666,0.8888888888888888,0.8888888888888888,1.0	1.8448150212967145,0.8448150212967145,0.8119428237719987,0.760551512728615,0.7377492623017655,0.7352335027054239,0.7265880545222944,0.5221145638476077,0.5098720229760071,0.37538716353464746,0.34192599571591137,0.14513750209950957,0.056028494924338125
FN1_516_DQCIVDDITYNVNDTFHK_1_528_N6H3F2S0G0	Anatomic_Site_Tumor(Categorical):Omentum	0.583333	0.0,0.08333333333333333,0.16666666666666666,0.16666666666666666,0.25,0.25,0.3333333333333333,0.3333333333333333,0.4166666666666667,0.4166666666666667,0.75,0.75,0.9166666666666666,0.9166666666666666,1.0	0.0,0.0,0.0,0.1111111111111111,0.1111111111111111,0.3333333333333333,0.3333333333333333,0.6666666666666666,0.6666666666666666,0.7777777777777778,0.7777777777777778,0.8888888888888888,0.8888888888888888,1.0,1.0	1.857122124237571,0.8571221242375711,0.8240866489110773,0.7960206966962416,0.7798965915950116,0.7434301501347658,0.6663627722289429,0.5868145540980287,0.5535764080089935,0.49809452910745367,0.35894878642527117,0.3272154926329107,0.22599655245612443,0.22193962878358917,0.1631322112918224
FN1_534_RHEEGHMLNCTCFGQGR_1_542_N2H5F0S0G0	Anatomic_Site_Tumor(Categorical):Omentum	0.722222	0.0,0.0,0.0,0.3333333333333333,0.3333333333333333,0.5833333333333334,0.5833333333333334,1.0	0.0,0.1111111111111111,0.3333333333333333,0.3333333333333333,0.7777777777777778,0.7777777777777778,1.0,1.0	1.7273880911759583,0.7273880911759582,0.5819955924648041,0.5202203972966759,0.4810261089115566,0.4484714229156059,0.42100697022268485,0.3267368694821778
FN1_534_RHEEGHMLNCTCFGQGR_1_542_N4H4F1S0G0	Anatomic_Site_Tumor(Categorical):Omentum	0.574074	0.0,0.08333333333333333,0.08333333333333333,0.3333333333333333,0.3333333333333333,0.4166666666666667,0.4166666666666667,0.5,0.5,0.9166666666666666,0.9166666666666666,1.0,1.0	0.0,0.0,0.3333333333333333,0.3333333333333333,0.4444444444444444,0.4444444444444444,0.6666666666666666,0.6666666666666666,0.7777777777777778,0.7777777777777778,0.8888888888888888,0.8888888888888888,1.0	1.7771185026627805,0.7771185026627804,0.7075477626982076,0.6105998758031118,0.5982936562318387,0.5746703371935279,0.5224495943586088,0.49281077912366145,0.4683391228024558,0.32949987389241814,0.32749187411818675,0.2956496187407796,0.18397589016322505
FN1_534_RHEEGHMLNCTCFGQGR_1_542_N4H5F0S0G0	Anatomic_Site_Tumor(Categorical):Omentum	0.592593	0.0,0.0,0.3333333333333333,0.3333333333333333,0.75,0.75,0.9166666666666666,0.9166666666666666,1.0	0.0,0.1111111111111111,0.1111111111111111,0.7777777777777778,0.7777777777777778,0.8888888888888888,0.8888888888888888,1.0,1.0	1.8020413222528557,0.8020413222528557,0.7593610587132528,0.5924042549830767,0.4076595612304889,0.39985128608050313,0.251476136760045,0.23304502868989452,0.17132477729158743
FN1_534_RHEEGHMLNCTCFGQGR_1_542_N4H5F1S0G0	Anatomic_Site_Tumor(Categorical):Omentum	0.657407	0.0,0.08333333333333333,0.16666666666666666,0.16666666666666666,0.3333333333333333,0.3333333333333333,0.4166666666666667,0.4166666666666667,0.9166666666666666,0.9166666666666666,1.0	0.0,0.0,0.0,0.4444444444444444,0.4444444444444444,0.6666666666666666,0.6666666666666666,0.8888888888888888,0.8888888888888888,1.0,1.0	1.8358368962046785,0.8358368962046786,0.7875789311471044,0.6816425801253128,0.6497316288319944,0.5647752565806945,0.5622694835453846,0.4800348959126124,0.19540939574140476,0.17357729815304482,0.14402603687697826
FN1_535_HEEGHMLNCTCFGQGR_1_542_N3H4F1S0G0	Anatomic_Site_Tumor(Categorical):Omentum	0.564815	0.0,0.08333333333333333,0.08333333333333333,0.16666666666666666,0.16666666666666666,0.3333333333333333,0.3333333333333333,0.5,0.5,0.6666666666666666,0.6666666666666666,0.9166666666666666,0.9166666666666666,1.0,1.0	0.0,0.0,0.2222222222222222,0.2222222222222222,0.4444444444444444,0.4444444444444444,0.5555555555555556,0.5555555555555556,0.6666666666666666,0.6666666666666666,0.7777777777777778,0.7777777777777778,0.8888888888888888,0.8888888888888888,1.0	1.838742390515034,0.8387423905150341,0.7220000254685721,0.6503992125784402,0.6391476725674721,0.6115441139978359,0.6066721137620492,0.5946271438186884,0.5918001328701542,0.5139176305527302,0.5102966598050201,0.40497916529828326,0.36511694704326647,0.31371703930645917,0.18016258856996184
FN1_535_HEEGHMLNCTCFGQGR_1_542_N4H4F1S0G0	Anatomic_Site_Tumor(Categorical):Omentum	0.703704	0.0,0.08333333333333333,0.08333333333333333,0.3333333333333333,0.3333333333333333,0.4166666666666667,0.4166666666666667,0.5833333333333334,0.5833333333333334,0.9166666666666666,0.9166666666666666,1.0	0.0,0.0,0.5555555555555556,0.5555555555555556,0.6666666666666666,0.6666666666666666,0.7777777777777778,0.7777777777777778,0.8888888888888888,0.8888888888888888,1.0,1.0	1.8528314748449008,0.8528314748449007,0.7264505248340214,0.6498851300897062,0.6232344635140473,0.530196770641823,0.48070566372236173,0.3060352109820169,0.2984049854125644,0.1793618121056549,0.14966235183126983,0.14731065312566324
FN1_535_HEEGHMLNCTCFGQGR_1_542_N4H5F0S1G0	Anatomic_Site_Tumor(Categorical):Omentum	0.694444	0.0,0.08333333333333333,0.08333333333333333,0.16666666666666666,0.16666666666666666,0.3333333333333333,0.3333333333333333,0.75,0.75,0.9166666666666666,0.9166666666666666,1.0	0.0,0.0,0.3333333333333333,0.3333333333333333,0.6666666666666666,0.6666666666666666,0.7777777777777778,0.7777777777777778,0.8888888888888888,0.8888888888888888,1.0,1.0	1.8467348411551052,0.8467348411551053,0.7031526993941688,0.7024950365762688,0.6662990575236029,0.5824020055618319,0.5226978757683538,0.3736172332287914,0.31565643338825866,0.2713356280018397,0.22203701890902405,0.18055153895023912
FN1_535_HEEGHMLNCTCFGQGR_1_542_N5H4F0S0G0	Anatomic_Site_Tumor(Categorical):Omentum	0.638889	0.0,0.0,0.0,0.16666666666666666,0.16666666666666666,0.3333333333333333,0.3333333333333333,0.5,0.5,0.75,0.75,1.0	0.0,0.1111111111111111,0.2222222222222222,0.2222222222222222,0.3333333333333333,0.3333333333333333,0.4444444444444444,0.4444444444444444,0.8888888888888888,0.8888888888888888,1.0,1.0	1.9438320041442965,0.9438320041442965,0.853874180662446,0.8445032136851212,0.8241874869073534,0.712023628125624,0.6155882777739444,0.5435358698309797,0.4436446537220164,0.2776994628524478,0.26145871060752396,0.0895784364920204
FN1_997_LDAPTNLQFVNETDSTVLVR_1_1007_N4H4F1S0G0	Anatomic_Site_Tumor(Categorical):Omentum	0.62037	0.0,0.0,0.25,0.25,0.3333333333333333,0.3333333333333333,0.8333333333333334,0.8333333333333334,0.9166666666666666,0.9166666666666666,1.0	0.0,0.1111111111111111,0.1111111111111111,0.5555555555555556,0.5555555555555556,0.7777777777777778,0.7777777777777778,0.8888888888888888,0.8888888888888888,1.0,1.0	1.7669689939801358,0.7669689939801357,0.6877434417115629,0.5825904360487422,0.5599511079517341,0.47666554991721893,0.323492202718113,0.27297684920686777,0.2708651712010147,0.06912821094061664,0.03808077378141062
FN1_997_LDAPTNLQFVNETDSTVLVR_1_1007_N4H5F0S2G0	Anatomic_Site_Tumor(Categorical):Omentum	0.601852	0.0,0.08333333333333333,0.08333333333333333,0.25,0.25,0.4166666666666667,0.4166666666666667,0.8333333333333334,0.8333333333333334,1.0,1.0	0.0,0.0,0.2222222222222222,0.2222222222222222,0.5555555555555556,0.5555555555555556,0.7777777777777778,0.7777777777777778,0.8888888888888888,0.8888888888888888,1.0	1.560624458764277,0.5606244587642771,0.5509676354101073,0.5420225058068565,0.5396363059965112,0.5232491044732085,0.5079191822498763,0.4541571483824415,0.4443886589405063,0.4120188365723102,0.40469516582883874
FN1_997_LDAPTNLQFVNETDSTVLVR_1_1007_N4H5F1S0G0	Anatomic_Site_Tumor(Categorical):Omentum	0.712963	0.0,0.0,0.08333333333333333,0.08333333333333333,0.25,0.25,0.3333333333333333,0.3333333333333333,0.4166666666666667,0.4166666666666667,0.5833333333333334,0.5833333333333334,1.0	0.0,0.1111111111111111,0.1111111111111111,0.3333333333333333,0.3333333333333333,0.4444444444444444,0.4444444444444444,0.5555555555555556,0.5555555555555556,0.8888888888888888,0.8888888888888888,1.0,1.0	1.8121685407259052,0.8121685407259053,0.7978259932596304,0.7248808446409302,0.6818047583751102,0.6696956683669877,0.5948757037421121,0.5754663031272236,0.5390234511481281,0.40211065447123484,0.34863878068974624,0.3203592811960773,0.19968009722119437
FN1_997_LDAPTNLQFVNETDSTVLVR_1_1007_N4H6F1S1G0	Anatomic_Site_Tumor(Categorical):Omentum	0.537037	0.0,0.08333333333333333,0.16666666666666666,0.16666666666666666,0.5,0.5,0.6666666666666666,0.6666666666666666,0.9166666666666666,0.9166666666666666,1.0	0.0,0.0,0.0,0.4444444444444444,0.4444444444444444,0.6666666666666666,0.6666666666666666,0.7777777777777778,0.7777777777777778,1.0,1.0	1.6747120058940352,0.6747120058940352,0.6427842912266235,0.5650071476926074,0.47857988579952815,0.45979075999425584,0.44323274738044727,0.4237086874790537,0.39150705757484683,0.3549755635860259,0.3134420530981111
FN1_997_LDAPTNLQFVNETDSTVLVR_1_1007_N5H4F1S0G0	Anatomic_Site_Tumor(Categorical):Omentum	0.509259	0.0,0.08333333333333333,0.16666666666666666,0.16666666666666666,0.3333333333333333,0.3333333333333333,0.4166666666666667,0.4166666666666667,0.5,0.5,0.5833333333333334,0.5833333333333334,1.0,1.0	0.0,0.0,0.0,0.1111111111111111,0.1111111111111111,0.3333333333333333,0.3333333333333333,0.4444444444444444,0.4444444444444444,0.6666666666666666,0.6666666666666666,0.8888888888888888,0.8888888888888888,1.0	1.740783543387742,0.7407835433877421,0.6912330917941217,0.6398645728183474,0.636379468763706,0.6110704770831077,0.5868230779879456,0.5739085425968932,0.5464830952126045,0.5106489869706092,0.5041808563424468,0.3843024716707768,0.29258732602114756,0.2460643764145852
GAA_465_GVFITNETGQPLIGK_1_470_N2H5F0S0G0	Anatomic_Site_Tumor(Categorical):Omentum	0.638889	0.0,0.0,0.08333333333333333,0.08333333333333333,0.5833333333333334,0.5833333333333334,0.6666666666666666,0.6666666666666666,0.75,0.75,0.9166666666666666,0.9166666666666666,1.0	0.0,0.1111111111111111,0.1111111111111111,0.5555555555555556,0.5555555555555556,0.6666666666666666,0.6666666666666666,0.7777777777777778,0.7777777777777778,0.8888888888888888,0.8888888888888888,1.0,1.0	1.6123829788764954,0.6123829788764954,0.6069707629186658,0.5355450373109824,0.5020785316140074,0.49755628677147135,0.4951951632058328,0.4947711258076947,0.4938994402781395,0.4843774966410749,0.437771996966331,0.3979915837632051,0.37181060118754705
GAA_465_GVFITNETGQPLIGK_1_470_N2H6F0S0G0	Anatomic_Site_Tumor(Categorical):Omentum	0.685185	0.0,0.0,0.0,0.08333333333333333,0.08333333333333333,0.16666666666666666,0.16666666666666666,0.25,0.25,0.3333333333333333,0.3333333333333333,0.4166666666666667,0.4166666666666667,0.6666666666666666,0.6666666666666666,0.9166666666666666,0.9166666666666666,1.0	0.0,0.1111111111111111,0.2222222222222222,0.2222222222222222,0.3333333333333333,0.3333333333333333,0.4444444444444444,0.4444444444444444,0.5555555555555556,0.5555555555555556,0.6666666666666666,0.6666666666666666,0.7777777777777778,0.7777777777777778,0.8888888888888888,0.8888888888888888,1.0,1.0	1.6094394461165369,0.6094394461165369,0.5981602464640827,0.576292519669166,0.5657726358150063,0.5611843501304804,0.5549165531086125,0.5525220549187255,0.5454108623664438,0.5439476558802958,0.5408956639494351,0.5345930986775066,0.53384584227247,0.4477228946724458,0.4454971044509337,0.4081285279638109,0.36188508561960114,0.35272045129253615
GAA_465_GVFITNETGQPLIGK_1_470_N2H7F0S0G0	Anatomic_Site_Tumor(Categorical):Omentum	0.740741	0.0,0.0,0.08333333333333333,0.08333333333333333,0.16666666666666666,0.16666666666666666,0.3333333333333333,0.3333333333333333,0.6666666666666666,0.6666666666666666,0.8333333333333334,0.8333333333333334,1.0	0.0,0.1111111111111111,0.1111111111111111,0.5555555555555556,0.5555555555555556,0.6666666666666666,0.6666666666666666,0.7777777777777778,0.7777777777777778,0.8888888888888888,0.8888888888888888,1.0,1.0	1.6627531663271988,0.6627531663271988,0.6502431743027663,0.5541639321470389,0.543428042215101,0.5109747503082801,0.4990428322096539,0.4974136935916336,0.39436059709681626,0.39258585103524535,0.24848897369993553,0.22749155057097625,0.1089359262315025
GANAB_78_VNLTLGSIWDK_1_79_N2H6F0S0G0	Anatomic_Site_Tumor(Categorical):Omentum	0.555556	0.0,0.08333333333333333,0.25,0.25,0.3333333333333333,0.3333333333333333,0.5833333333333334,0.5833333333333334,0.9166666666666666,0.9166666666666666,1.0	0.0,0.0,0.0,0.1111111111111111,0.1111111111111111,0.6666666666666666,0.6666666666666666,0.8888888888888888,0.8888888888888888,1.0,1.0	1.70769456320328,0.7076945632032801,0.6793578381199976,0.6324666185302658,0.5960049064392064,0.5278780069071142,0.4363582780983341,0.3706620934741251,0.2257685260074768,0.10656402477383321,0.07922130961733634
GGH_203_NFTMNEK_1_203_N2H6F0S0G0	Anatomic_Site_Tumor(Categorical):Omentum	0.5	0.0,0.0,0.16666666666666666,0.16666666666666666,0.4166666666666667,0.4166666666666667,0.5833333333333334,0.5833333333333334,0.6666666666666666,0.6666666666666666,0.75,0.75,1.0	0.0,0.1111111111111111,0.1111111111111111,0.2222222222222222,0.2222222222222222,0.3333333333333333,0.3333333333333333,0.6666666666666666,0.6666666666666666,0.7777777777777778,0.7777777777777778,1.0,1.0	1.6330401456746224,0.6330401456746225,0.6057234501542167,0.5929638724356014,0.582391921441206,0.5750853854576233,0.5634974729419754,0.5257409604809944,0.5040160643363668,0.4667999137134698,0.45634104372793277,0.41036395072487125,0.34963943805814973
GNS_356_GPGIKPNQTSK_1_362_N2H6F0S0G0	Anatomic_Site_Tumor(Categorical):Omentum	0.601852	0.0,0.0,0.08333333333333333,0.08333333333333333,0.3333333333333333,0.3333333333333333,0.4166666666666667,0.4166666666666667,0.8333333333333334,0.8333333333333334,0.9166666666666666,0.9166666666666666,1.0	0.0,0.1111111111111111,0.1111111111111111,0.2222222222222222,0.2222222222222222,0.6666666666666666,0.6666666666666666,0.7777777777777778,0.7777777777777778,0.8888888888888888,0.8888888888888888,1.0,1.0	1.6050695790988159,0.6050695790988158,0.6013376661648455,0.5885696698977572,0.5657095888026232,0.541354145223314,0.5271640761287149,0.5267643918500791,0.5124008441717051,0.5038010237040372,0.5029558055290003,0.495958371776953,0.43312251953292463
GNS_356_GPGIKPNQTSK_1_362_N2H7F0S0G0	Anatomic_Site_Tumor(Categorical):Omentum	0.694444	0.0,0.08333333333333333,0.08333333333333333,0.16666666666666666,0.16666666666666666,0.3333333333333333,0.3333333333333333,0.6666666666666666,0.6666666666666666,0.9166666666666666,0.9166666666666666,1.0	0.0,0.0,0.4444444444444444,0.4444444444444444,0.5555555555555556,0.5555555555555556,0.7777777777777778,0.7777777777777778,0.8888888888888888,0.8888888888888888,1.0,1.0	1.6481904032490817,0.6481904032490818,0.575739145049527,0.5739511825318623,0.5739364393333818,0.5640217131788853,0.5510769403412257,0.5253805919389168,0.5021510069513621,0.4674445504225169,0.41244248152181134,0.38599134878904795
GNS_402_GASNLTWR_1_405_N2H5F0S0G0	Anatomic_Site_Tumor(Categorical):Omentum	0.583333	0.0,0.08333333333333333,0.08333333333333333,0.25,0.25,0.4166666666666667,0.4166666666666667,0.5833333333333334,0.5833333333333334,0.6666666666666666,0.6666666666666666,0.8333333333333334,0.8333333333333334,1.0	0.0,0.0,0.2222222222222222,0.2222222222222222,0.4444444444444444,0.4444444444444444,0.5555555555555556,0.5555555555555556,0.7777777777777778,0.7777777777777778,0.8888888888888888,0.8888888888888888,1.0,1.0	1.5441931650090086,0.5441931650090085,0.534172601402382,0.5265680969389446,0.5205335759578442,0.5174503418487111,0.5147999128431255,0.5082327143992869,0.505127884082089,0.503226459334391,0.5029754635341532,0.49654558939822696,0.4952126856975068,0.48566996523463496
HEXA_149_SAEGTFFINK_1_157_N2H7F0S0G0	Anatomic_Site_Tumor(Categorical):Omentum	0.842593	0.0,0.0,0.0,0.08333333333333333,0.08333333333333333,0.16666666666666666,0.16666666666666666,0.4166666666666667,0.4166666666666667,0.5,0.5,1.0	0.0,0.1111111111111111,0.2222222222222222,0.2222222222222222,0.6666666666666666,0.6666666666666666,0.7777777777777778,0.7777777777777778,0.8888888888888888,0.8888888888888888,1.0,1.0	1.670971842027946,0.670971842027946,0.6594484812340835,0.6203778600228004,0.5683120965669336,0.5600552669789716,0.5512399669791782,0.5134892066716025,0.5007065488483933,0.4894695120163581,0.47027685479225395,0.3003892655652064
HLA-DRA_137_FTPPVVNVTWLR_1_143_N2H5F0S0G0	Anatomic_Site_Tumor(Categorical):Omentum	0.5	0.0,0.08333333333333333,0.08333333333333333,0.16666666666666666,0.16666666666666666,0.5,0.5,0.5833333333333334,0.5833333333333334,0.8333333333333334,0.8333333333333334,0.9166666666666666,0.9166666666666666,1.0	0.0,0.0,0.2222222222222222,0.2222222222222222,0.3333333333333333,0.3333333333333333,0.5555555555555556,0.5555555555555556,0.6666666666666666,0.6666666666666666,0.8888888888888888,0.8888888888888888,1.0,1.0	1.560396568066853,0.560396568066853,0.5135797344447445,0.5124398838557574,0.5117643814282558,0.5025522629328814,0.4933338271189052,0.49032454137861,0.48754871540180095,0.48004985671263867,0.46992619834004035,0.4651875672450325,0.464771220061715,0.4591369010354322
HLA-DRA_137_FTPPVVNVTWLR_1_143_N2H6F0S0G0	Anatomic_Site_Tumor(Categorical):Omentum	0.462963	0.0,0.08333333333333333,0.25,0.25,0.4166666666666667,0.4166666666666667,0.5,0.5,0.6666666666666666,0.6666666666666666,0.75,0.75,0.8333333333333334,0.8333333333333334,1.0	0.0,0.0,0.0,0.1111111111111111,0.1111111111111111,0.3333333333333333,0.3333333333333333,0.6666666666666666,0.6666666666666666,0.7777777777777778,0.7777777777777778,0.8888888888888888,0.8888888888888888,1.0,1.0	1.513516505345747,0.5135165053457472,0.5091330025460294,0.5089920702899495,0.5084432196805784,0.5076006159554844,0.5075749128566943,0.5067851079293599,0.5063577037454169,0.5062691962652203,0.5062343339608595,0.5060199576770124,0.5059038036277081,0.5056755639298275,0.5046696609240174
HLA-DRA_137_FTPPVVNVTWLR_1_143_N2H7F0S0G0	Anatomic_Site_Tumor(Categorical):Omentum	0.703704	0.0,0.08333333333333333,0.16666666666666666,0.16666666666666666,0.25,0.25,0.3333333333333333,0.3333333333333333,0.4166666666666667,0.4166666666666667,0.5,0.5,1.0	0.0,0.0,0.0,0.2222222222222222,0.2222222222222222,0.5555555555555556,0.5555555555555556,0.7777777777777778,0.7777777777777778,0.8888888888888888,0.8888888888888888,1.0,1.0	1.6731600814606835,0.6731600814606835,0.5990656500061493,0.5891929969730761,0.586952704754598,0.5653270031952865,0.5633239053648113,0.5558732736766675,0.5390019942603211,0.5225994722277039,0.5181541414326869,0.5180796195331095,0.29784480577958944
HLA-DRA_137_FTPPVVNVTWLR_1_143_N2H8F0S0G0	Anatomic_Site_Tumor(Categorical):Omentum	0.527778	0.0,0.08333333333333333,0.16666666666666666,0.16666666666666666,0.3333333333333333,0.3333333333333333,0.4166666666666667,0.4166666666666667,0.5,0.5,0.6666666666666666,0.6666666666666666,0.8333333333333334,0.8333333333333334,1.0	0.0,0.0,0.0,0.1111111111111111,0.1111111111111111,0.3333333333333333,0.3333333333333333,0.4444444444444444,0.4444444444444444,0.7777777777777778,0.7777777777777778,0.8888888888888888,0.8888888888888888,1.0,1.0	1.555249231036109,0.555249231036109,0.5442179226762983,0.538757128518726,0.5316375301064912,0.5234990330160824,0.5199946100938863,0.5199477250965134,0.5188156378349881,0.5113740027764698,0.5054860492904228,0.5050918697644308,0.5016061681670368,0.4996047612081396,0.45464259475131
HLA-DRA_137_FTPPVVNVTWLR_1_143_N2H9F0S0G0	Anatomic_Site_Tumor(Categorical):Omentum	0.490741	0.0,0.08333333333333333,0.16666666666666666,0.16666666666666666,0.25,0.25,0.3333333333333333,0.3333333333333333,0.5,0.5,0.6666666666666666,0.6666666666666666,1.0	0.0,0.0,0.0,0.1111111111111111,0.1111111111111111,0.2222222222222222,0.2222222222222222,0.3333333333333333,0.3333333333333333,0.4444444444444444,0.4444444444444444,1.0,1.0	1.5379090920502416,0.5379090920502415,0.5257685819238128,0.5175138161199738,0.5174981075929647,0.516791434866367,0.5164762654640065,0.5139728791593785,0.5125324439125573,0.5118910748410603,0.5101738039897955,0.5056973727141326,0.5008500788647339
HPR_121_MVSHHNLTTGATLINEQWLLTTAK_1_126_N4H5F0S0G0	Anatomic_Site_Tumor(Categorical):Omentum	0.611111	0.0,0.08333333333333333,0.08333333333333333,0.16666666666666666,0.16666666666666666,0.25,0.25,0.4166666666666667,0.4166666666666667,0.6666666666666666,0.6666666666666666,1.0	0.0,0.0,0.1111111111111111,0.1111111111111111,0.2222222222222222,0.2222222222222222,0.3333333333333333,0.3333333333333333,0.7777777777777778,0.7777777777777778,1.0,1.0	1.6008753332578638,0.6008753332578639,0.5588622740532725,0.5555668126011901,0.5503393953983726,0.5376277620942836,0.5317822733936304,0.5175613603929407,0.50154228441289,0.4841035499144717,0.4674267851888812,0.40457296038095736
HPR_121_MVSHHNLTTGATLINEQWLLTTAK_1_126_N4H5F0S1G0	Anatomic_Site_Tumor(Categorical):Omentum	0.509259	0.0,0.08333333333333333,0.25,0.25,0.3333333333333333,0.3333333333333333,0.5833333333333334,0.5833333333333334,0.6666666666666666,0.6666666666666666,1.0	0.0,0.0,0.0,0.1111111111111111,0.1111111111111111,0.4444444444444444,0.4444444444444444,0.6666666666666666,0.6666666666666666,1.0,1.0	1.6127169558929457,0.6127169558929457,0.559271729728124,0.5585248849398217,0.5543743272883579,0.5453771187376726,0.5070910036892645,0.4947505295804429,0.49251139053622994,0.4680207614117685,0.3191186579726861
HPR_121_MVSHHNLTTGATLINEQWLLTTAK_1_126_N4H5F0S2G0	Anatomic_Site_Tumor(Categorical):Omentum	0.601852	0.0,0.08333333333333333,0.16666666666666666,0.16666666666666666,0.4166666666666667,0.4166666666666667,0.6666666666666666,0.6666666666666666,0.75,0.75,1.0	0.0,0.0,0.0,0.4444444444444444,0.4444444444444444,0.6666666666666666,0.6666666666666666,0.8888888888888888,0.8888888888888888,1.0,1.0	1.5370082778953245,0.5370082778953245,0.5287833479545355,0.5121789838439083,0.5067555961285627,0.5055031298089508,0.5010817165350913,0.49861192514802183,0.49835998194869885,0.4973712958941595,0.4948916510249348
HPR_121_MVSHHNLTTGATLINEQWLLTTAK_1_126_N6H3F1S0G0	Anatomic_Site_Tumor(Categorical):Omentum	0.583333	0.0,0.08333333333333333,0.16666666666666666,0.16666666666666666,0.4166666666666667,0.4166666666666667,0.6666666666666666,0.6666666666666666,1.0	0.0,0.0,0.0,0.4444444444444444,0.4444444444444444,0.5555555555555556,0.5555555555555556,1.0,1.0	1.6270688967650115,0.6270688967650117,0.5690043708187604,0.5235768964882138,0.5123696913972217,0.5026538146841135,0.49019372229462055,0.47599535128942444,0.4072126270587792
HPR_121_MVSHHNLTTGATLINEQWLLTTAK_1_126_N6H3F3S0G0	Anatomic_Site_Tumor(Categorical):Omentum	0.583333	0.0,0.08333333333333333,0.25,0.25,0.4166666666666667,0.4166666666666667,0.6666666666666666,0.6666666666666666,1.0	0.0,0.0,0.0,0.3333333333333333,0.3333333333333333,0.7777777777777778,0.7777777777777778,1.0,1.0	1.608189209467631,0.608189209467631,0.5640026264255937,0.5382340990188486,0.5192617819871728,0.5034818511499246,0.4887673573680405,0.47125870418568294,0.37350518333922333
HPR_121_MVSHHNLTTGATLINEQWLLTTAK_1_126_N6H4F2S0G0	Anatomic_Site_Tumor(Categorical):Omentum	0.564815	0.0,0.08333333333333333,0.16666666666666666,0.16666666666666666,0.25,0.25,0.4166666666666667,0.4166666666666667,0.5,0.5,0.6666666666666666,0.6666666666666666,0.75,0.75,1.0	0.0,0.0,0.0,0.1111111111111111,0.1111111111111111,0.4444444444444444,0.4444444444444444,0.5555555555555556,0.5555555555555556,0.6666666666666666,0.6666666666666666,0.8888888888888888,0.8888888888888888,1.0,1.0	1.5571693152593298,0.5571693152593299,0.5292864368332769,0.5274685952044232,0.5239643753759251,0.5137022855284854,0.509728483912508,0.5095296696164537,0.503449287899663,0.5025119075548695,0.5005870538601345,0.4980363253179002,0.4978826405164193,0.4911466425199954,0.4511296968215946
HPR_121_MVSHHNLTTGATLINEQWLLTTAK_1_126_N8H5F0S0G0	Anatomic_Site_Tumor(Categorical):Omentum	0.490741	0.0,0.08333333333333333,0.25,0.25,0.3333333333333333,0.3333333333333333,0.4166666666666667,0.4166666666666667,0.5,0.5,0.75,0.75,1.0	0.0,0.0,0.0,0.1111111111111111,0.1111111111111111,0.3333333333333333,0.3333333333333333,0.4444444444444444,0.4444444444444444,0.6666666666666666,0.6666666666666666,1.0,1.0	1.5779145591567343,0.5779145591567343,0.5367779027469257,0.532455982050819,0.5282420661689728,0.526475448527602,0.5245460845859976,0.5215431964324686,0.5200194483955327,0.5024773555451182,0.4909216341169833,0.4554528802207561,0.4147457600070303
HPR_121_MVSHHNLTTGATLINEQWLLTTAK_1_126_N9H4F0S0G0	Anatomic_Site_Tumor(Categorical):Omentum	0.398148	0.0,0.0,0.5,0.5,0.75,0.75,0.8333333333333334,0.8333333333333334,1.0	0.0,0.1111111111111111,0.1111111111111111,0.4444444444444444,0.4444444444444444,0.7777777777777778,0.7777777777777778,1.0,1.0	1.5309171652423816,0.5309171652423818,0.515862728067791,0.508186697088434,0.5049221377080242,0.5022480960736675,0.5012589722146319,0.49394297922376385,0.47555103120062925
HPR_9_NLFLNHSENATAK_1_17_N4H5F0S1G0	Anatomic_Site_Tumor(Categorical):Omentum	0.62037	0.0,0.0,0.0,0.25,0.25,0.4166666666666667,0.4166666666666667,0.5,0.5,0.5833333333333334,0.5833333333333334,0.6666666666666666,0.6666666666666666,1.0	0.0,0.1111111111111111,0.2222222222222222,0.2222222222222222,0.3333333333333333,0.3333333333333333,0.4444444444444444,0.4444444444444444,0.7777777777777778,0.7777777777777778,0.8888888888888888,0.8888888888888888,1.0,1.0	1.528816823110004,0.528816823110004,0.5212116246937086,0.519165276024283,0.5151319342669712,0.5128758959486077,0.5118831910848136,0.5110120658453089,0.5022628990528377,0.5012054640939194,0.5005482980603039,0.4992161155100436,0.49911289196980246,0.4776460033490991
HPX_181_SWPAVGNCSSALR_1_187_N4H5F0S0G0	Anatomic_Site_Tumor(Categorical):Omentum	0.453704	0.0,0.08333333333333333,0.3333333333333333,0.3333333333333333,0.4166666666666667,0.4166666666666667,0.5,0.5,0.6666666666666666,0.6666666666666666,0.8333333333333334,0.8333333333333334,1.0,1.0	0.0,0.0,0.0,0.3333333333333333,0.3333333333333333,0.4444444444444444,0.4444444444444444,0.6666666666666666,0.6666666666666666,0.7777777777777778,0.7777777777777778,0.8888888888888888,0.8888888888888888,1.0	1.5914918452423965,0.5914918452423966,0.5315745385916842,0.5176247305388731,0.5135885858450737,0.5092622906230403,0.5017449379823883,0.4863617275344571,0.4796822900883072,0.47885660332375746,0.476258174992154,0.4732604985988859,0.4417364225000774,0.4384758864591564
HPX_181_SWPAVGNCSSALR_1_187_N4H5F0S1G0	Anatomic_Site_Tumor(Categorical):Omentum	0.601852	0.0,0.0,0.08333333333333333,0.08333333333333333,0.3333333333333333,0.3333333333333333,0.5,0.5,0.8333333333333334,0.8333333333333334,1.0	0.0,0.1111111111111111,0.1111111111111111,0.2222222222222222,0.2222222222222222,0.4444444444444444,0.4444444444444444,0.8888888888888888,0.8888888888888888,1.0,1.0	1.6105876303682165,0.6105876303682164,0.6093400074649271,0.5389622185729592,0.5219783560282738,0.5174367331223673,0.5132014489711075,0.4836271493535907,0.4253265375114866,0.4084516048410086,0.3203088828424101
HPX_181_SWPAVGNCSSALR_1_187_N4H5F0S2G0	Anatomic_Site_Tumor(Categorical):Omentum	0.425926	0.0,0.08333333333333333,0.16666666666666666,0.16666666666666666,0.25,0.25,0.5,0.5,0.5833333333333334,0.5833333333333334,0.8333333333333334,0.8333333333333334,0.9166666666666666,0.9166666666666666,1.0	0.0,0.0,0.0,0.2222222222222222,0.2222222222222222,0.3333333333333333,0.3333333333333333,0.4444444444444444,0.4444444444444444,0.5555555555555556,0.5555555555555556,0.7777777777777778,0.7777777777777778,1.0,1.0	1.6537419191220237,0.6537419191220237,0.6065140903707388,0.5885772912181744,0.5883213421154125,0.5737293329762463,0.5405377290780279,0.5383027214953492,0.5328614430621362,0.5279980645572675,0.4851509319334573,0.4725167175327433,0.45827506329356615,0.3724477751494895,0.3458276029310599
HPX_447_ALPQPQNVTSLLGCTH_1_453_N4H5F0S0G0	Anatomic_Site_Tumor(Categorical):Omentum	0.472222	0.0,0.0,0.16666666666666666,0.16666666666666666,0.4166666666666667,0.4166666666666667,0.5833333333333334,0.5833333333333334,0.6666666666666666,0.6666666666666666,0.75,0.75,1.0,1.0	0.0,0.1111111111111111,0.1111111111111111,0.2222222222222222,0.2222222222222222,0.3333333333333333,0.3333333333333333,0.6666666666666666,0.6666666666666666,0.7777777777777778,0.7777777777777778,0.8888888888888888,0.8888888888888888,1.0	1.5722205626865888,0.5722205626865888,0.5658322732123137,0.5632167690389016,0.5514387047800019,0.5405316235687498,0.5276741079896449,0.5094481069182574,0.5088927531095807,0.5087138888414457,0.5001077092019998,0.49979788870841724,0.4598238536659661,0.4519151262446407
HPX_447_ALPQPQNVTSLLGCTH_1_453_N4H5F0S1G0	Anatomic_Site_Tumor(Categorical):Omentum	0.407407	0.0,0.08333333333333333,0.08333333333333333,0.16666666666666666,0.16666666666666666,0.5,0.5,0.5833333333333334,0.5833333333333334,0.8333333333333334,0.8333333333333334,0.9166666666666666,0.9166666666666666,1.0	0.0,0.0,0.1111111111111111,0.1111111111111111,0.2222222222222222,0.2222222222222222,0.3333333333333333,0.3333333333333333,0.5555555555555556,0.5555555555555556,0.8888888888888888,0.8888888888888888,1.0,1.0	1.557534882278892,0.5575348822788919,0.5487572532960256,0.5380467731710148,0.5349226795064235,0.5257776653495793,0.5244371514178856,0.5223610343323561,0.5143162979599507,0.5063110042421434,0.4951386232730776,0.4794008748613424,0.47772288443958355,0.4555687952800617
HPX_447_ALPQPQNVTSLLGCTH_1_453_N4H5F0S2G0	Anatomic_Site_Tumor(Categorical):Omentum	0.5	0.0,0.08333333333333333,0.08333333333333333,0.16666666666666666,0.16666666666666666,0.25,0.25,0.5,0.5,0.5833333333333334,0.5833333333333334,0.6666666666666666,0.6666666666666666,0.9166666666666666,0.9166666666666666,1.0	0.0,0.0,0.1111111111111111,0.1111111111111111,0.2222222222222222,0.2222222222222222,0.3333333333333333,0.3333333333333333,0.4444444444444444,0.4444444444444444,0.5555555555555556,0.5555555555555556,0.8888888888888888,0.8888888888888888,1.0,1.0	1.5970048186339816,0.5970048186339815,0.5965238887769431,0.569857515181047,0.561688675918083,0.5498217192969843,0.5496767511870407,0.5167521966848,0.5100949896232087,0.5078780178542254,0.4997126285383302,0.49719383193779904,0.49183973079843674,0.4652505818611132,0.4523323396023749,0.428464588912024
HPX_447_ALPQPQNVTSLLGCTH_1_453_N4H6F1S0G0	Anatomic_Site_Tumor(Categorical):Omentum	0.62963	0.0,0.08333333333333333,0.08333333333333333,0.16666666666666666,0.16666666666666666,0.25,0.25,0.4166666666666667,0.4166666666666667,0.8333333333333334,0.8333333333333334,0.9166666666666666,0.9166666666666666,1.0	0.0,0.0,0.1111111111111111,0.1111111111111111,0.3333333333333333,0.3333333333333333,0.6666666666666666,0.6666666666666666,0.7777777777777778,0.7777777777777778,0.8888888888888888,0.8888888888888888,1.0,1.0	1.5298614559197878,0.5298614559197878,0.5197889872934349,0.519453784870509,0.5191353645429373,0.5189607446065736,0.5140602858987237,0.5101802830195494,0.5059083636157466,0.4911259845833522,0.4866003736819717,0.48350032960270767,0.48168007121498924,0.47762964796159063
HPX_447_ALPQPQNVTSLLGCTH_1_453_N6H3F3S0G0	Anatomic_Site_Tumor(Categorical):Omentum	0.425926	0.0,0.08333333333333333,0.16666666666666666,0.16666666666666666,0.4166666666666667,0.4166666666666667,0.5,0.5,0.6666666666666666,0.6666666666666666,0.75,0.75,0.8333333333333334,0.8333333333333334,1.0	0.0,0.0,0.0,0.1111111111111111,0.1111111111111111,0.3333333333333333,0.3333333333333333,0.4444444444444444,0.4444444444444444,0.6666666666666666,0.6666666666666666,0.8888888888888888,0.8888888888888888,1.0,1.0	1.7032772893885613,0.7032772893885613,0.6447962188677716,0.6230161032350144,0.5514343067003094,0.5371829893540445,0.5297580052779174,0.5198016811638756,0.5048358705725334,0.5020896492646211,0.49179149680739775,0.4698205769048652,0.4691967132730619,0.4496975005778701,0.41332246269811557
HP_236_VVLHPNYSQVDIGLIK_1_241_N3H4F0S1G0	Anatomic_Site_Tumor(Categorical):Omentum	0.509259	0.0,0.08333333333333333,0.08333333333333333,0.3333333333333333,0.3333333333333333,0.4166666666666667,0.4166666666666667,0.5833333333333334,0.5833333333333334,0.6666666666666666,0.6666666666666666,0.75,0.75,1.0	0.0,0.0,0.1111111111111111,0.1111111111111111,0.3333333333333333,0.3333333333333333,0.4444444444444444,0.4444444444444444,0.6666666666666666,0.6666666666666666,0.8888888888888888,0.8888888888888888,1.0,1.0	1.6347838971083386,0.6347838971083386,0.6009499645325584,0.5675253105129143,0.5367554546513685,0.5249774168327302,0.5043913052119762,0.4815634026747837,0.4777183192710021,0.4726919797789435,0.4606323091157293,0.42764017790797537,0.42596169937485684,0.3702869780440707
HP_236_VVLHPNYSQVDIGLIK_1_241_N4H4F2S1G0	Anatomic_Site_Tumor(Categorical):Omentum	0.435185	0.0,0.08333333333333333,0.16666666666666666,0.16666666666666666,0.4166666666666667,0.4166666666666667,0.5833333333333334,0.5833333333333334,1.0,1.0	0.0,0.0,0.0,0.3333333333333333,0.3333333333333333,0.4444444444444444,0.4444444444444444,0.6666666666666666,0.6666666666666666,1.0	1.5089613422842916,0.5089613422842916,0.5086690639254074,0.5086026991912981,0.5084676912026832,0.5084147912514932,0.5082871716207562,0.5082168399072213,0.5078200596924531,0.5073911026329099
HP_236_VVLHPNYSQVDIGLIK_1_241_N4H5F0S0G0	Anatomic_Site_Tumor(Categorical):Omentum	0.648148	0.0,0.08333333333333333,0.16666666666666666,0.16666666666666666,0.25,0.25,0.5,0.5,0.5833333333333334,0.5833333333333334,1.0	0.0,0.0,0.0,0.4444444444444444,0.4444444444444444,0.5555555555555556,0.5555555555555556,0.6666666666666666,0.6666666666666666,1.0,1.0	1.6843385113432943,0.6843385113432942,0.599768714843446,0.5101557969387124,0.5072389020364269,0.4986294713242806,0.49050657694090016,0.48068188669402395,0.4781106499616868,0.46443158863132483,0.3452932361077672
HP_236_VVLHPNYSQVDIGLIK_1_241_N4H5F0S1G0	Anatomic_Site_Tumor(Categorical):Omentum	0.509259	0.0,0.08333333333333333,0.08333333333333333,0.25,0.25,0.3333333333333333,0.3333333333333333,0.5833333333333334,0.5833333333333334,0.6666666666666666,0.6666666666666666,0.75,0.75,1.0	0.0,0.0,0.1111111111111111,0.1111111111111111,0.2222222222222222,0.2222222222222222,0.3333333333333333,0.3333333333333333,0.7777777777777778,0.7777777777777778,0.8888888888888888,0.8888888888888888,1.0,1.0	1.5422526234315672,0.5422526234315673,0.5346752507300945,0.5202011735757366,0.515979182953239,0.5157367744254521,0.5134264507510545,0.5088296048780482,0.499941406703062,0.49769634720002226,0.4973975516162935,0.49543965382161664,0.4952531824841194,0.4554807245991596
HP_236_VVLHPNYSQVDIGLIK_1_241_N4H5F0S2G0	Anatomic_Site_Tumor(Categorical):Omentum	0.490741	0.0,0.08333333333333333,0.08333333333333333,0.16666666666666666,0.16666666666666666,0.5,0.5,0.5833333333333334,0.5833333333333334,0.75,0.75,0.8333333333333334,0.8333333333333334,1.0	0.0,0.0,0.1111111111111111,0.1111111111111111,0.2222222222222222,0.2222222222222222,0.4444444444444444,0.4444444444444444,0.7777777777777778,0.7777777777777778,0.8888888888888888,0.8888888888888888,1.0,1.0	1.6268950947646246,0.6268950947646246,0.6123865389689125,0.5755849353643725,0.570634056279469,0.5243298859446515,0.49461601843921565,0.48945107736709814,0.4759343222599376,0.4700522796482269,0.4614129264265084,0.4530273169305998,0.4377480895551144,0.2546657925366146
HP_236_VVLHPNYSQVDIGLIK_1_241_N4H5F1S2G0	Anatomic_Site_Tumor(Categorical):Omentum	0.351852	0.0,0.0,0.6666666666666666,0.6666666666666666,0.8333333333333334,0.8333333333333334,1.0	0.0,0.1111111111111111,0.1111111111111111,0.6666666666666666,0.6666666666666666,1.0,1.0	1.5269410041195024,0.5269410041195023,0.5081995828863852,0.5027649338726604,0.5020444525150306,0.49821926105483405,0.492733259290101
HP_236_VVLHPNYSQVDIGLIK_1_241_N4H6F1S0G0	Anatomic_Site_Tumor(Categorical):Omentum	0.574074	0.0,0.08333333333333333,0.08333333333333333,0.3333333333333333,0.3333333333333333,0.5833333333333334,0.5833333333333334,0.6666666666666666,0.6666666666666666,1.0	0.0,0.0,0.2222222222222222,0.2222222222222222,0.4444444444444444,0.4444444444444444,0.8888888888888888,0.8888888888888888,1.0,1.0	1.5332004113863824,0.5332004113863824,0.5203630202372231,0.5131079452370312,0.5112586864974462,0.5055310578165998,0.4991001168525611,0.49640666074718837,0.49130649658555103,0.448519739324686
HP_236_VVLHPNYSQVDIGLIK_1_241_N4H6F1S1G0	Anatomic_Site_Tumor(Categorical):Omentum	0.462963	0.0,0.08333333333333333,0.16666666666666666,0.16666666666666666,0.5,0.5,0.5833333333333334,0.5833333333333334,0.6666666666666666,0.6666666666666666,0.75,0.75,1.0	0.0,0.0,0.0,0.2222222222222222,0.2222222222222222,0.4444444444444444,0.4444444444444444,0.5555555555555556,0.5555555555555556,0.6666666666666666,0.6666666666666666,1.0,1.0	1.6022596389811985,0.6022596389811985,0.5697532971426604,0.5606823720110574,0.5280365463887239,0.5132066180818354,0.5011406394280666,0.49877411183055526,0.4970854419360951,0.4968021310317357,0.48920703460579557,0.4501422585659917,0.35221018700605344
HP_236_VVLHPNYSQVDIGLIK_1_241_N5H6F0S0G0	Anatomic_Site_Tumor(Categorical):Omentum	0.592593	0.0,0.08333333333333333,0.16666666666666666,0.16666666666666666,0.5833333333333334,0.5833333333333334,0.6666666666666666,0.6666666666666666,1.0	0.0,0.0,0.0,0.4444444444444444,0.4444444444444444,0.8888888888888888,0.8888888888888888,1.0,1.0	1.5533283898943866,0.5533283898943866,0.5363207249626759,0.507648919610525,0.5028659347132697,0.49699162467752184,0.493461452652946,0.4931022559879883,0.4808064340566288
HP_236_VVLHPNYSQVDIGLIK_1_241_N5H6F0S2G0	Anatomic_Site_Tumor(Categorical):Omentum	0.509259	0.0,0.0,0.25,0.25,0.4166666666666667,0.4166666666666667,0.75,0.75,0.8333333333333334,0.8333333333333334,0.9166666666666666,0.9166666666666666,1.0	0.0,0.1111111111111111,0.1111111111111111,0.2222222222222222,0.2222222222222222,0.6666666666666666,0.6666666666666666,0.7777777777777778,0.7777777777777778,0.8888888888888888,0.8888888888888888,1.0,1.0	1.5322051128487728,0.5322051128487728,0.520717757543243,0.5179672365594726,0.5146683170725386,0.5095658792530315,0.5057555033090618,0.5038711829183061,0.5026572516504327,0.5006185340614685,0.49842448985328425,0.494376658631097,0.49267731232338924
HP_236_VVLHPNYSQVDIGLIK_1_241_N6H3F1S0G0	Anatomic_Site_Tumor(Categorical):Omentum	0.583333	0.0,0.08333333333333333,0.08333333333333333,0.16666666666666666,0.16666666666666666,0.4166666666666667,0.4166666666666667,0.5,0.5,0.5833333333333334,0.5833333333333334,1.0	0.0,0.0,0.1111111111111111,0.1111111111111111,0.2222222222222222,0.2222222222222222,0.4444444444444444,0.4444444444444444,0.7777777777777778,0.7777777777777778,1.0,1.0	1.706769899348958,0.706769899348958,0.5654333646419731,0.5427515167735874,0.5383883902179315,0.5161184279288065,0.5107295913448707,0.5103061301820562,0.49335256247190895,0.4882404434153927,0.4548906352711168,0.3354803753067252
HP_236_VVLHPNYSQVDIGLIK_1_241_N6H3F1S1G0	Anatomic_Site_Tumor(Categorical):Omentum	0.574074	0.0,0.08333333333333333,0.08333333333333333,0.3333333333333333,0.3333333333333333,0.4166666666666667,0.4166666666666667,0.5833333333333334,0.5833333333333334,0.75,0.75,1.0	0.0,0.0,0.1111111111111111,0.1111111111111111,0.4444444444444444,0.4444444444444444,0.6666666666666666,0.6666666666666666,0.8888888888888888,0.8888888888888888,1.0,1.0	1.6626127036685603,0.6626127036685603,0.5530388336746107,0.5361626401954726,0.5170715144755416,0.5110002870528993,0.49567491244384854,0.4715265112870846,0.45352363452271166,0.45002130549339175,0.43119178705425326,0.26200176347768633
HP_236_VVLHPNYSQVDIGLIK_1_241_N6H3F1S2G0	Anatomic_Site_Tumor(Categorical):Omentum	0.453704	0.0,0.08333333333333333,0.16666666666666666,0.16666666666666666,0.25,0.25,0.5,0.5,0.5833333333333334,0.5833333333333334,0.6666666666666666,0.6666666666666666,0.75,0.75,0.9166666666666666,0.9166666666666666,1.0	0.0,0.0,0.0,0.1111111111111111,0.1111111111111111,0.2222222222222222,0.2222222222222222,0.4444444444444444,0.4444444444444444,0.6666666666666666,0.6666666666666666,0.7777777777777778,0.7777777777777778,0.8888888888888888,0.8888888888888888,1.0,1.0	1.596005578693632,0.5960055786936319,0.5599922482845444,0.5538585724379596,0.5386325082058276,0.5372347003479625,0.5172887891437072,0.5027766259556931,0.4951192088383129,0.4880862245808461,0.4850054646201112,0.47093168324427404,0.4659882409634392,0.46576259192454295,0.4545250446487805,0.4457761711889432,0.36559071761511835
HP_236_VVLHPNYSQVDIGLIK_1_241_N6H3F3S0G0	Anatomic_Site_Tumor(Categorical):Omentum	0.611111	0.0,0.08333333333333333,0.08333333333333333,0.25,0.25,0.3333333333333333,0.3333333333333333,0.4166666666666667,0.4166666666666667,0.5,0.5,0.6666666666666666,0.6666666666666666,1.0	0.0,0.0,0.1111111111111111,0.1111111111111111,0.3333333333333333,0.3333333333333333,0.4444444444444444,0.4444444444444444,0.5555555555555556,0.5555555555555556,0.8888888888888888,0.8888888888888888,1.0,1.0	1.7186894405604414,0.7186894405604415,0.5692031988646201,0.5534150470389131,0.534102578854512,0.5215138321339411,0.5126510582299219,0.4990668848801034,0.49358198753543786,0.4889193542610028,0.4803307368896208,0.4543015093425526,0.45098783756584176,0.2747573027872813
HP_236_VVLHPNYSQVDIGLIK_1_241_N7H4F1S0G0	Anatomic_Site_Tumor(Categorical):Omentum	0.416667	0.0,0.0,0.5,0.5,0.6666666666666666,0.6666666666666666,0.75,0.75,0.9166666666666666,0.9166666666666666,1.0	0.0,0.1111111111111111,0.1111111111111111,0.5555555555555556,0.5555555555555556,0.6666666666666666,0.6666666666666666,0.7777777777777778,0.7777777777777778,1.0,1.0	1.5326105040299147,0.5326105040299146,0.5144891549894856,0.5110999629180625,0.5097693626623322,0.5085070330783507,0.5082182015890027,0.5061569062036633,0.504746344570035,0.4975009137407598,0.464503945525825
HRG_121_VIDFNCTTSSVSSALANTK_1_125_N4H5F0S1G0	Anatomic_Site_Tumor(Categorical):Omentum	0.407407	0.0,0.08333333333333333,0.16666666666666666,0.16666666666666666,0.4166666666666667,0.4166666666666667,0.5833333333333334,0.5833333333333334,0.6666666666666666,0.6666666666666666,0.75,0.75,1.0,1.0	0.0,0.0,0.0,0.1111111111111111,0.1111111111111111,0.2222222222222222,0.2222222222222222,0.6666666666666666,0.6666666666666666,0.7777777777777778,0.7777777777777778,0.8888888888888888,0.8888888888888888,1.0	1.6780606537163232,0.6780606537163232,0.6669528979851876,0.5950384099322591,0.5550636115841209,0.532491418977374,0.5260766613394885,0.5093416083580792,0.5065580361135587,0.5056930221115645,0.5000038697871854,0.49210530171942907,0.4347113447184487,0.4312774554620627
HSP90B1_215_HNNDTQHIWESDSNEFSVIADPR_1_217_N2H6F0S0G0	Anatomic_Site_Tumor(Categorical):Omentum	0.462963	0.0,0.0,0.08333333333333333,0.08333333333333333,0.5,0.5,0.6666666666666666,0.6666666666666666,1.0,1.0	0.0,0.1111111111111111,0.1111111111111111,0.3333333333333333,0.3333333333333333,0.5555555555555556,0.5555555555555556,0.6666666666666666,0.6666666666666666,1.0	1.5945632863342452,0.594563286334245,0.5922106666002288,0.5733556651645367,0.5310554602383548,0.5187645530412349,0.5054566639136019,0.5048785954739107,0.4618625980430864,0.40991695817497587
HSP90B1_52_EEEAIQLDGLNASQIR_1_62_N2H3F1S0G0	Anatomic_Site_Tumor(Categorical):Omentum	0.398148	0.0,0.08333333333333333,0.16666666666666666,0.16666666666666666,0.3333333333333333,0.3333333333333333,0.5,0.5,0.75,0.75,0.8333333333333334,0.8333333333333334,1.0,1.0	0.0,0.0,0.0,0.1111111111111111,0.1111111111111111,0.3333333333333333,0.3333333333333333,0.4444444444444444,0.4444444444444444,0.7777777777777778,0.7777777777777778,0.8888888888888888,0.8888888888888888,1.0	1.5619814080608634,0.5619814080608634,0.5334251473453097,0.5329011043829618,0.5199935563819745,0.5083719229002673,0.5073044851007165,0.4966271557328226,0.47691897040988346,0.46884256986295936,0.4625718818010031,0.46246858724728884,0.4474709174050102,0.44200899286473433
HSP90B1_52_EEEAIQLDGLNASQIR_1_62_N2H5F0S0G0	Anatomic_Site_Tumor(Categorical):Omentum	0.296296	0.0,0.08333333333333333,0.5,0.5,0.6666666666666666,0.6666666666666666,0.9166666666666666,0.9166666666666666,1.0	0.0,0.0,0.0,0.4444444444444444,0.4444444444444444,0.5555555555555556,0.5555555555555556,1.0,1.0	1.5978770563810007,0.5978770563810007,0.5738364744844702,0.5368930362770791,0.5275570227966782,0.5175812247293181,0.5054312146569735,0.4640059902880458,0.45848632705750675
HSP90B1_52_EEEAIQLDGLNASQIR_1_62_N2H6F0S0G0	Anatomic_Site_Tumor(Categorical):Omentum	0.314815	0.0,0.08333333333333333,0.3333333333333333,0.3333333333333333,0.4166666666666667,0.4166666666666667,0.5,0.5,0.75,0.75,0.8333333333333334,0.8333333333333334,0.9166666666666666,0.9166666666666666,1.0,1.0	0.0,0.0,0.0,0.1111111111111111,0.1111111111111111,0.3333333333333333,0.3333333333333333,0.4444444444444444,0.4444444444444444,0.5555555555555556,0.5555555555555556,0.6666666666666666,0.6666666666666666,0.7777777777777778,0.7777777777777778,1.0	1.6919114030558726,0.6919114030558726,0.6147007115650963,0.604769118226514,0.6030996884002453,0.5593638071801222,0.5593502623834815,0.5476103925976726,0.5274245787308516,0.5254845468840244,0.47654132323114634,0.4654747889749632,0.4634671554709559,0.45241404804911334,0.44723438633053436,0.32959736921389354
HSPG2_3825_IQGEEIVFHDLNLTAHGISHCPTCR_1_3836_N4H5F1S1G0	Anatomic_Site_Tumor(Categorical):Omentum	0.583333	0.0,0.08333333333333333,0.16666666666666666,0.16666666666666666,0.25,0.25,0.3333333333333333,0.3333333333333333,0.6666666666666666,0.6666666666666666,1.0,1.0	0.0,0.0,0.0,0.1111111111111111,0.1111111111111111,0.2222222222222222,0.2222222222222222,0.7777777777777778,0.7777777777777778,0.8888888888888888,0.8888888888888888,1.0	1.570975230117235,0.570975230117235,0.557403059421819,0.5455082252996374,0.5453140479027985,0.5308571369743441,0.5255163337791907,0.5042541596182292,0.493609939704268,0.48752315824197573,0.4468197501066599,0.44625481571919673
HSPG2_86_ALVNFTR_1_89_N4H5F0S0G0	Anatomic_Site_Tumor(Categorical):Omentum	0.574074	0.0,0.08333333333333333,0.16666666666666666,0.16666666666666666,0.5,0.5,1.0,1.0	0.0,0.0,0.0,0.5555555555555556,0.5555555555555556,0.7777777777777778,0.7777777777777778,1.0	1.6527201597758676,0.6527201597758677,0.6063927320558974,0.552789219480267,0.5231251417684424,0.47757241362561714,0.41034910009960657,0.30788209610104345
HYOU1_510_VFGSQNLTTVK_1_515_N2H6F0S0G0	Anatomic_Site_Tumor(Categorical):Omentum	0.518519	0.0,0.08333333333333333,0.25,0.25,0.3333333333333333,0.3333333333333333,0.4166666666666667,0.4166666666666667,0.5,0.5,0.5833333333333334,0.5833333333333334,0.6666666666666666,0.6666666666666666,0.75,0.75,1.0	0.0,0.0,0.0,0.1111111111111111,0.1111111111111111,0.2222222222222222,0.2222222222222222,0.5555555555555556,0.5555555555555556,0.6666666666666666,0.6666666666666666,0.7777777777777778,0.7777777777777778,0.8888888888888888,0.8888888888888888,1.0,1.0	1.5653660031287915,0.5653660031287916,0.5544138626789253,0.5399265573110191,0.5386847709693655,0.5330416746400111,0.525094542566989,0.511239306586204,0.5070504157640167,0.505399699086864,0.5022874748716285,0.49869070155514894,0.4950863291758181,0.49198298836104937,0.48233341629061244,0.47778526515853426,0.4317913750404579
HYOU1_510_VFGSQNLTTVK_1_515_N2H7F0S0G0	Anatomic_Site_Tumor(Categorical):Omentum	0.537037	0.0,0.08333333333333333,0.4166666666666667,0.4166666666666667,0.5,0.5,0.6666666666666666,0.6666666666666666,1.0	0.0,0.0,0.0,0.6666666666666666,0.6666666666666666,0.8888888888888888,0.8888888888888888,1.0,1.0	1.5691810955594212,0.5691810955594212,0.5483797715366016,0.517806471929353,0.5085119067687098,0.4957369829139579,0.49241204309556913,0.48681309530304345,0.3944140236335652
HYOU1_510_VFGSQNLTTVK_1_515_N2H9F0S0G0	Anatomic_Site_Tumor(Categorical):Omentum	0.37963	0.0,0.08333333333333333,0.25,0.25,0.3333333333333333,0.3333333333333333,0.5,0.5,0.6666666666666666,0.6666666666666666,0.75,0.75,0.8333333333333334,0.8333333333333334,0.9166666666666666,0.9166666666666666,1.0	0.0,0.0,0.0,0.1111111111111111,0.1111111111111111,0.2222222222222222,0.2222222222222222,0.4444444444444444,0.4444444444444444,0.5555555555555556,0.5555555555555556,0.6666666666666666,0.6666666666666666,0.8888888888888888,0.8888888888888888,1.0,1.0	1.7328447055270666,0.7328447055270667,0.6851202053038528,0.6631037670414347,0.6041776109785513,0.550828140878987,0.5445527135041806,0.5313026434965762,0.5124907078401758,0.5040511477220446,0.48471990824554484,0.482995585726078,0.47384986137548285,0.4407974104614533,0.36170421340129566,0.3605793980860779,0.34110701937081755
HYOU1_595_ENGTDTVQEEEESPAEGSK_1_596_N2H3F1S0G0	Anatomic_Site_Tumor(Categorical):Omentum	0.296296	0.0,0.08333333333333333,0.08333333333333333,0.4166666666666667,0.4166666666666667,0.6666666666666666,0.6666666666666666,0.8333333333333334,0.8333333333333334,1.0,1.0	0.0,0.0,0.1111111111111111,0.1111111111111111,0.2222222222222222,0.2222222222222222,0.4444444444444444,0.4444444444444444,0.7777777777777778,0.7777777777777778,1.0	1.671778041380759,0.6717780413807591,0.5684866436678293,0.5396073738639406,0.5366534659807073,0.5089349483143619,0.5010261321294698,0.4994525114982139,0.47083347280764526,0.4528076907620039,0.4385230952968104
HYOU1_595_ENGTDTVQEEEESPAEGSK_1_596_N2H5F0S0G0	Anatomic_Site_Tumor(Categorical):Omentum	0.5	0.0,0.0,0.16666666666666666,0.16666666666666666,0.3333333333333333,0.3333333333333333,0.4166666666666667,0.4166666666666667,0.6666666666666666,0.6666666666666666,0.9166666666666666,0.9166666666666666,1.0	0.0,0.1111111111111111,0.1111111111111111,0.2222222222222222,0.2222222222222222,0.3333333333333333,0.3333333333333333,0.4444444444444444,0.4444444444444444,0.8888888888888888,0.8888888888888888,1.0,1.0	1.576437887250962,0.576437887250962,0.553587696103824,0.5332336320570911,0.5188269780314395,0.5137390057510695,0.5096989750478822,0.5000052878397786,0.4980681200010544,0.4818928199512487,0.43613270091226947,0.3411848314961647,0.2637212162715271
HYOU1_595_ENGTDTVQEEEESPAEGSK_1_596_N2H6F0S0G0	Anatomic_Site_Tumor(Categorical):Omentum	0.537037	0.0,0.08333333333333333,0.16666666666666666,0.16666666666666666,0.25,0.25,0.4166666666666667,0.4166666666666667,0.5,0.5,0.5833333333333334,0.5833333333333334,0.8333333333333334,0.8333333333333334,0.9166666666666666,0.9166666666666666,1.0	0.0,0.0,0.0,0.1111111111111111,0.1111111111111111,0.4444444444444444,0.4444444444444444,0.5555555555555556,0.5555555555555556,0.6666666666666666,0.6666666666666666,0.7777777777777778,0.7777777777777778,0.8888888888888888,0.8888888888888888,1.0,1.0	1.8457557399602629,0.845755739960263,0.7066042899686968,0.6247174915855188,0.6179138916724046,0.5697271887490323,0.5346578425552907,0.5245914818434007,0.5182688340910347,0.5150669651120433,0.49407154645234097,0.48905128638493534,0.4421569445502434,0.37754194108104244,0.31975984044844047,0.24968766032871556,0.13169810319944525
HYOU1_822_LSALDNLLNHSSMFLK_1_830_N2H6F0S0G0	Anatomic_Site_Tumor(Categorical):Omentum	0.583333	0.0,0.08333333333333333,0.08333333333333333,0.16666666666666666,0.16666666666666666,0.3333333333333333,0.3333333333333333,0.4166666666666667,0.4166666666666667,0.5,0.5,0.9166666666666666,0.9166666666666666,1.0	0.0,0.0,0.1111111111111111,0.1111111111111111,0.2222222222222222,0.2222222222222222,0.4444444444444444,0.4444444444444444,0.5555555555555556,0.5555555555555556,0.8888888888888888,0.8888888888888888,1.0,1.0	1.6431834588425105,0.6431834588425105,0.628327500584658,0.6142986457642253,0.596714541629922,0.5607793910792535,0.5312062006337968,0.5209757434390792,0.5129052256559067,0.5002835737641391,0.46241743010230146,0.3189841738369749,0.2131892302001556,0.1970460275545032
HYOU1_822_LSALDNLLNHSSMFLK_1_830_N2H8F0S0G0	Anatomic_Site_Tumor(Categorical):Omentum	0.518519	0.0,0.08333333333333333,0.3333333333333333,0.3333333333333333,0.5,0.5,0.5833333333333334,0.5833333333333334,0.75,0.75,1.0	0.0,0.0,0.0,0.3333333333333333,0.3333333333333333,0.7777777777777778,0.7777777777777778,0.8888888888888888,0.8888888888888888,1.0,1.0	1.7712213509177717,0.7712213509177717,0.7042683098085946,0.634908601682,0.6130158112252128,0.46380189596999677,0.4046189549984001,0.37179548052183614,0.1985007011932605,0.14190386881858572,0.050218477375439205
HYOU1_860_VINETWAWK_1_862_N2H6F0S0G0	Anatomic_Site_Tumor(Categorical):Omentum	0.657407	0.0,0.08333333333333333,0.08333333333333333,0.25,0.25,0.3333333333333333,0.3333333333333333,0.5,0.5,0.6666666666666666,0.6666666666666666,0.8333333333333334,0.8333333333333334,1.0	0.0,0.0,0.3333333333333333,0.3333333333333333,0.5555555555555556,0.5555555555555556,0.6666666666666666,0.6666666666666666,0.7777777777777778,0.7777777777777778,0.8888888888888888,0.8888888888888888,1.0,1.0	1.575836292017025,0.5758362920170249,0.5564192239266055,0.5486440990236069,0.5415086172952298,0.5232380291607073,0.5222919967189196,0.5184981255160976,0.5033005559597137,0.49042325511222995,0.48159183099028474,0.4558575185138065,0.4046066636441357,0.30197643805112223
HYOU1_860_VINETWAWK_1_862_N2H7F0S0G0	Anatomic_Site_Tumor(Categorical):Omentum	0.62037	0.0,0.08333333333333333,0.08333333333333333,0.3333333333333333,0.3333333333333333,0.4166666666666667,0.4166666666666667,0.5833333333333334,0.5833333333333334,1.0	0.0,0.0,0.1111111111111111,0.1111111111111111,0.3333333333333333,0.3333333333333333,0.8888888888888888,0.8888888888888888,1.0,1.0	1.6230551877431276,0.6230551877431275,0.5979886610002452,0.561968369606288,0.5563651401898461,0.5561190004733514,0.4940876492877744,0.4781337467040981,0.47132386107500973,0.2538216831600904
HYOU1_860_VINETWAWK_1_862_N2H8F0S0G0	Anatomic_Site_Tumor(Categorical):Omentum	0.666667	0.0,0.08333333333333333,0.08333333333333333,0.16666666666666666,0.16666666666666666,0.3333333333333333,0.3333333333333333,0.5,0.5,1.0	0.0,0.0,0.2222222222222222,0.2222222222222222,0.3333333333333333,0.3333333333333333,0.5555555555555556,0.5555555555555556,1.0,1.0	1.5901638105464477,0.5901638105464478,0.5659371482470531,0.5646878046794218,0.5629517278692179,0.5466675103485923,0.536164045850938,0.5147431652221318,0.48065602819693903,0.33949531443173653
HYOU1_869_NATLAEQAK_1_869_N2H7F0S0G0	Anatomic_Site_Tumor(Categorical):Omentum	0.462963	0.0,0.08333333333333333,0.3333333333333333,0.3333333333333333,0.5,0.5,0.6666666666666666,0.6666666666666666,0.8333333333333334,0.8333333333333334,1.0	0.0,0.0,0.0,0.3333333333333333,0.3333333333333333,0.5555555555555556,0.5555555555555556,0.8888888888888888,0.8888888888888888,1.0,1.0	1.7215246539543472,0.7215246539543471,0.5843083802150145,0.560806690699441,0.5546644962354901,0.5204868786551508,0.4980062234429782,0.47225243195277167,0.44894153215215415,0.4420747909865339,0.23147965163546
HYOU1_869_NATLAEQAK_1_869_N2H9F0S0G0	Anatomic_Site_Tumor(Categorical):Omentum	0.481481	0.0,0.08333333333333333,0.3333333333333333,0.3333333333333333,0.6666666666666666,0.6666666666666666,0.75,0.75,0.9166666666666666,0.9166666666666666,1.0	0.0,0.0,0.0,0.5555555555555556,0.5555555555555556,0.7777777777777778,0.7777777777777778,0.8888888888888888,0.8888888888888888,1.0,1.0	1.654394764223416,0.6543947642234161,0.5787767969389415,0.5112145028212707,0.49498534271417444,0.458199638218638,0.4562593907389705,0.44988876344397805,0.39699362160503465,0.39213394096143517,0.3857418055429335
HYOU1_869_NATLAEQAK_1_869_N4H3F0S2G0	Anatomic_Site_Tumor(Categorical):Omentum	0.435185	0.0,0.08333333333333333,0.25,0.25,0.4166666666666667,0.4166666666666667,0.5833333333333334,0.5833333333333334,0.8333333333333334,0.8333333333333334,1.0,1.0	0.0,0.0,0.0,0.1111111111111111,0.1111111111111111,0.4444444444444444,0.4444444444444444,0.7777777777777778,0.7777777777777778,0.8888888888888888,0.8888888888888888,1.0	1.5509525054216193,0.5509525054216192,0.5433363356610883,0.5372191896838652,0.5279791476326237,0.5233935043685936,0.5122662110002494,0.4943638754909774,0.46897159370500213,0.46614491487456167,0.44673687641202187,0.4419006530281611
HYOU1_926_AEPPLNASASDQGEK_1_931_N2H5F0S0G0	Anatomic_Site_Tumor(Categorical):Omentum	0.453704	0.0,0.08333333333333333,0.08333333333333333,0.16666666666666666,0.16666666666666666,0.25,0.25,0.5833333333333334,0.5833333333333334,0.75,0.75,0.8333333333333334,0.8333333333333334,1.0	0.0,0.0,0.1111111111111111,0.1111111111111111,0.2222222222222222,0.2222222222222222,0.3333333333333333,0.3333333333333333,0.4444444444444444,0.4444444444444444,0.8888888888888888,0.8888888888888888,1.0,1.0	1.5944378373911907,0.5944378373911907,0.5579179015275818,0.5428943408927911,0.542359895786008,0.5307711534552602,0.5293864584906502,0.5141850329035255,0.5109389063636735,0.5054804010858555,0.4963655506812303,0.46980092668257495,0.46519582562999556,0.4110625348525175
HYOU1_926_AEPPLNASASDQGEK_1_931_N2H6F0S0G0	Anatomic_Site_Tumor(Categorical):Omentum	0.592593	0.0,0.08333333333333333,0.16666666666666666,0.16666666666666666,0.25,0.25,0.3333333333333333,0.3333333333333333,0.5,0.5,0.75,0.75,0.8333333333333334,0.8333333333333334,1.0	0.0,0.0,0.0,0.2222222222222222,0.2222222222222222,0.3333333333333333,0.3333333333333333,0.6666666666666666,0.6666666666666666,0.7777777777777778,0.7777777777777778,0.8888888888888888,0.8888888888888888,1.0,1.0	1.7278120354895066,0.7278120354895067,0.6296839827749618,0.5759296995082885,0.5659959711869988,0.5491655199221738,0.5375111896787304,0.49331991222117144,0.48361090510924926,0.47354908445118815,0.44618699740871054,0.4320190862175844,0.4287355814761437,0.4117532817345685,0.20742793705993703
HYOU1_926_AEPPLNASASDQGEK_1_931_N2H8F0S0G0	Anatomic_Site_Tumor(Categorical):Omentum	0.675926	0.0,0.08333333333333333,0.08333333333333333,0.16666666666666666,0.16666666666666666,0.4166666666666667,0.4166666666666667,0.5,0.5,0.8333333333333334,0.8333333333333334,1.0	0.0,0.0,0.2222222222222222,0.2222222222222222,0.5555555555555556,0.5555555555555556,0.6666666666666666,0.6666666666666666,0.8888888888888888,0.8888888888888888,1.0,1.0	1.7024703849591614,0.7024703849591613,0.6102780661921551,0.5654420771509738,0.5390004819045254,0.5214924580263356,0.5123368345043451,0.49960338648094216,0.4938756268664715,0.3617425424769955,0.309522138521181,0.2335635769834329
IL4I1_127_LCQGLGLNLTK_1_134_N2H6F0S0G0	Anatomic_Site_Tumor(Categorical):Omentum	0.861111	0.0,0.0,0.0,0.08333333333333333,0.08333333333333333,0.3333333333333333,0.3333333333333333,1.0	0.0,0.1111111111111111,0.3333333333333333,0.3333333333333333,0.6666666666666666,0.6666666666666666,1.0,1.0	1.5278826454227938,0.527882645422794,0.5242598970552445,0.5209349457032156,0.516892695031027,0.5051584906084138,0.5031164063219188,0.4797565157523681
IL4I1_127_LCQGLGLNLTK_1_134_N2H7F0S0G0	Anatomic_Site_Tumor(Categorical):Omentum	0.787037	0.0,0.0,0.0,0.25,0.25,0.6666666666666666,0.6666666666666666,0.75,0.75,1.0	0.0,0.1111111111111111,0.5555555555555556,0.5555555555555556,0.7777777777777778,0.7777777777777778,0.8888888888888888,0.8888888888888888,1.0,1.0	1.5513021275211654,0.5513021275211653,0.5211086275407338,0.5101209637542548,0.5068363511873051,0.4888414929485603,0.4836513520988075,0.47518445536225135,0.47482230955524274,0.44161692985037687
ITGA6_283_ANHSGAVVLLK_1_284_N2H6F0S0G0	Anatomic_Site_Tumor(Categorical):Omentum	0.481481	0.0,0.08333333333333333,0.25,0.25,0.4166666666666667,0.4166666666666667,0.5833333333333334,0.5833333333333334,0.6666666666666666,0.6666666666666666,0.75,0.75,1.0	0.0,0.0,0.0,0.2222222222222222,0.2222222222222222,0.4444444444444444,0.4444444444444444,0.5555555555555556,0.5555555555555556,0.8888888888888888,0.8888888888888888,1.0,1.0	1.7032763902819328,0.7032763902819327,0.689886500980419,0.6162750639204313,0.5847122824853689,0.5722249622337606,0.5485607058592425,0.5472573222045215,0.5350470517308771,0.5186871947400642,0.513942845084407,0.496025832746858,0.368286599135302
ITGA6_283_ANHSGAVVLLK_1_284_N2H7F0S0G0	Anatomic_Site_Tumor(Categorical):Omentum	0.574074	0.0,0.08333333333333333,0.08333333333333333,0.6666666666666666,0.6666666666666666,0.75,0.75,1.0	0.0,0.0,0.4444444444444444,0.4444444444444444,0.7777777777777778,0.7777777777777778,1.0,1.0	1.5870608658375258,0.5870608658375257,0.5610417276300576,0.48789693934483386,0.4479035160369399,0.4419860852597092,0.3492377473678557,0.30269137679416686
ITGAV_896_ENQNHSYSLK_1_899_N2H6F0S0G0	Anatomic_Site_Tumor(Categorical):Omentum	0.435185	0.0,0.0,0.16666666666666666,0.16666666666666666,0.3333333333333333,0.3333333333333333,0.5,0.5,0.75,0.75,0.8333333333333334,0.8333333333333334,0.9166666666666666,0.9166666666666666,1.0	0.0,0.1111111111111111,0.1111111111111111,0.2222222222222222,0.2222222222222222,0.3333333333333333,0.3333333333333333,0.4444444444444444,0.4444444444444444,0.6666666666666666,0.6666666666666666,0.8888888888888888,0.8888888888888888,1.0,1.0	1.67068239763465,0.6706823976346501,0.6076670146137734,0.6025568641308642,0.5786994540262007,0.565332565639329,0.534329841405343,0.5343266442576071,0.5050888659199786,0.5009273262086347,0.493335801178581,0.36650966666780893,0.3594043082055496,0.34813661018033154,0.27190268333815526
LAMA4_736_LITEEANR_1_742_N5H4F1S0G0	Anatomic_Site_Tumor(Categorical):Omentum	0.574074	0.0,0.0,0.0,0.25,0.25,0.4166666666666667,0.4166666666666667,0.5833333333333334,0.5833333333333334,0.6666666666666666,0.6666666666666666,0.8333333333333334,0.8333333333333334,1.0	0.0,0.1111111111111111,0.2222222222222222,0.2222222222222222,0.4444444444444444,0.4444444444444444,0.5555555555555556,0.5555555555555556,0.6666666666666666,0.6666666666666666,0.7777777777777778,0.7777777777777778,1.0,1.0	1.618919331949737,0.6189193319497371,0.5843929075659051,0.5534918928191286,0.5276349647059505,0.5037668376434492,0.4824448452749293,0.4726412076811329,0.4688229844053076,0.4678602733666238,0.46369616264467156,0.4377363309051791,0.41040119884758575,0.35579497800801957
LAMA5_84_LVGGPVAGGDPNQTIR_1_95_N2H5F0S0G0	Anatomic_Site_Tumor(Categorical):Omentum	0.509259	0.0,0.08333333333333333,0.16666666666666666,0.16666666666666666,0.25,0.25,0.5,0.5,0.6666666666666666,0.6666666666666666,0.75,0.75,1.0	0.0,0.0,0.0,0.2222222222222222,0.2222222222222222,0.3333333333333333,0.3333333333333333,0.5555555555555556,0.5555555555555556,0.7777777777777778,0.7777777777777778,1.0,1.0	1.7777086889733824,0.7777086889733823,0.7561268585905381,0.731578768383133,0.6940582451543739,0.6859793929070264,0.6133134035077983,0.5255304662706066,0.5136782642791774,0.36554790363500017,0.3582297778630617,0.23893327107183224,0.10876571402970482
LAMC1_1203_TANDTSTEAYNLLLR_1_1205_N2H5F0S0G0	Anatomic_Site_Tumor(Categorical):Omentum	0.462963	0.0,0.0,0.16666666666666666,0.16666666666666666,0.25,0.25,0.5833333333333334,0.5833333333333334,0.75,0.75,0.9166666666666666,0.9166666666666666,1.0,1.0	0.0,0.1111111111111111,0.1111111111111111,0.3333333333333333,0.3333333333333333,0.4444444444444444,0.4444444444444444,0.5555555555555556,0.5555555555555556,0.6666666666666666,0.6666666666666666,0.7777777777777778,0.7777777777777778,1.0	1.817230287453588,0.817230287453588,0.7671083886284888,0.7259140162564012,0.7115018959766796,0.6673131900042586,0.588846141009498,0.5672027697379479,0.5159449493057732,0.5054920847438477,0.46288885073300234,0.3875154523246788,0.37940445170619835,0.2870082200800963
LAMC1_1241_NISQDLEK_1_1241_N2H8F0S0G0	Anatomic_Site_Tumor(Categorical):Omentum	0.453704	0.0,0.08333333333333333,0.08333333333333333,0.3333333333333333,0.3333333333333333,0.4166666666666667,0.4166666666666667,0.5833333333333334,0.5833333333333334,0.6666666666666666,0.6666666666666666,0.75,0.75,0.8333333333333334,0.8333333333333334,0.9166666666666666,0.9166666666666666,1.0	0.0,0.0,0.1111111111111111,0.1111111111111111,0.3333333333333333,0.3333333333333333,0.4444444444444444,0.4444444444444444,0.5555555555555556,0.5555555555555556,0.6666666666666666,0.6666666666666666,0.7777777777777778,0.7777777777777778,0.8888888888888888,0.8888888888888888,1.0,1.0	1.5598195256398375,0.5598195256398376,0.5415316440343774,0.5242196436425285,0.5213875537128693,0.5206417583289478,0.5131561700538279,0.50741110173905,0.5073152512731257,0.5038457500727634,0.5008043602223244,0.49990161554554485,0.49931214460093376,0.4944231246440961,0.4933187293248233,0.4825735904363159,0.47489030403021165,0.4636330630016507
LAMC1_1241_NISQDLEK_1_1241_N4H5F1S0G0	Anatomic_Site_Tumor(Categorical):Omentum	0.546296	0.0,0.08333333333333333,0.08333333333333333,0.16666666666666666,0.16666666666666666,0.25,0.25,0.3333333333333333,0.3333333333333333,0.5833333333333334,0.5833333333333334,0.6666666666666666,0.6666666666666666,1.0,1.0	0.0,0.0,0.1111111111111111,0.1111111111111111,0.2222222222222222,0.2222222222222222,0.3333333333333333,0.3333333333333333,0.5555555555555556,0.5555555555555556,0.6666666666666666,0.6666666666666666,0.8888888888888888,0.8888888888888888,1.0	1.5464973978975207,0.5464973978975206,0.5452425261486438,0.5446409995610147,0.5390207859380474,0.534072662106693,0.5314780351544377,0.5276152144228489,0.5069519568212545,0.4900687978421212,0.4895832224335735,0.4853746610692501,0.4833369198789471,0.4568570573191926,0.40909684433717014
LAMC1_1241_NISQDLEK_1_1241_N5H4F1S0G0	Anatomic_Site_Tumor(Categorical):Omentum	0.444444	0.0,0.08333333333333333,0.25,0.25,0.5833333333333334,0.5833333333333334,0.6666666666666666,0.6666666666666666,0.75,0.75,0.9166666666666666,0.9166666666666666,1.0	0.0,0.0,0.0,0.3333333333333333,0.3333333333333333,0.5555555555555556,0.5555555555555556,0.6666666666666666,0.6666666666666666,0.8888888888888888,0.8888888888888888,1.0,1.0	1.6559793595266314,0.6559793595266316,0.6004301702203764,0.578176718337396,0.5457829173168312,0.5266762974318867,0.5224993955481729,0.5184253555552626,0.5178175066064833,0.5020484274727748,0.4473600302760611,0.40927197763496004,0.36744218733569195
LAMC1_1241_NISQDLEK_1_1241_N5H5F1S0G0	Anatomic_Site_Tumor(Categorical):Omentum	0.388889	0.0,0.08333333333333333,0.25,0.25,0.4166666666666667,0.4166666666666667,0.5,0.5,0.5833333333333334,0.5833333333333334,0.8333333333333334,0.8333333333333334,0.9166666666666666,0.9166666666666666,1.0	0.0,0.0,0.0,0.2222222222222222,0.2222222222222222,0.3333333333333333,0.3333333333333333,0.4444444444444444,0.4444444444444444,0.5555555555555556,0.5555555555555556,0.7777777777777778,0.7777777777777778,1.0,1.0	1.5675554766455746,0.5675554766455746,0.5593886067084032,0.5391853210581699,0.5240463671088584,0.5212049810300108,0.5136572823513984,0.51223820177037,0.5064405721719792,0.5063486767993864,0.4927861230107568,0.4899283787513641,0.4787851372840599,0.47605037222326435,0.4642437363809962
LAMC1_647_LLNNLTSIK_1_650_N2H6F0S0G0	Anatomic_Site_Tumor(Categorical):Omentum	0.388889	0.0,0.08333333333333333,0.08333333333333333,0.4166666666666667,0.4166666666666667,0.5,0.5,0.8333333333333334,0.8333333333333334,1.0,1.0	0.0,0.0,0.1111111111111111,0.1111111111111111,0.4444444444444444,0.4444444444444444,0.5555555555555556,0.5555555555555556,0.7777777777777778,0.7777777777777778,1.0	1.7578450572392075,0.7578450572392075,0.6971099406882358,0.5974326721184373,0.5768485677586264,0.5686770549634805,0.5673086981437476,0.531650477914798,0.5226075747043227,0.5090094772634998,0.4615723023458959
LAMC1_647_LLNNLTSIK_1_650_N2H8F0S0G0	Anatomic_Site_Tumor(Categorical):Omentum	0.37037	0.0,0.08333333333333333,0.25,0.25,0.5,0.5,0.5833333333333334,0.5833333333333334,0.6666666666666666,0.6666666666666666,0.8333333333333334,0.8333333333333334,0.9166666666666666,0.9166666666666666,1.0	0.0,0.0,0.0,0.1111111111111111,0.1111111111111111,0.4444444444444444,0.4444444444444444,0.5555555555555556,0.5555555555555556,0.6666666666666666,0.6666666666666666,0.7777777777777778,0.7777777777777778,1.0,1.0	1.85220450468741,0.8522045046874102,0.6802345082650193,0.6363534101589047,0.6323136071035376,0.5943994441386887,0.5874859368266634,0.5649712684269864,0.5374872531086272,0.5320655605293146,0.48649750806701225,0.45699164111474955,0.45055699047128245,0.4116727639467098,0.40827265980294536
LAMP1_255_LLNINPNK_1_261_N2H5F0S0G0	Anatomic_Site_Tumor(Categorical):Omentum	0.62963	0.0,0.08333333333333333,0.25,0.25,0.3333333333333333,0.3333333333333333,0.4166666666666667,0.4166666666666667,0.5833333333333334,0.5833333333333334,0.6666666666666666,0.6666666666666666,1.0	0.0,0.0,0.0,0.4444444444444444,0.4444444444444444,0.6666666666666666,0.6666666666666666,0.7777777777777778,0.7777777777777778,0.8888888888888888,0.8888888888888888,1.0,1.0	1.609067681684673,0.609067681684673,0.586255282942211,0.5443172525564149,0.540116658660871,0.5297108581107975,0.5204639184409336,0.5110285575309407,0.4801269127461287,0.46708234269411286,0.45928035595429456,0.4583525298713445,0.384887520488653
LAMP1_255_LLNINPNK_1_261_N3H4F1S0G0	Anatomic_Site_Tumor(Categorical):Omentum	0.425926	0.0,0.08333333333333333,0.3333333333333333,0.3333333333333333,0.4166666666666667,0.4166666666666667,0.5,0.5,0.5833333333333334,0.5833333333333334,0.75,0.75,0.9166666666666666,0.9166666666666666,1.0	0.0,0.0,0.0,0.1111111111111111,0.1111111111111111,0.2222222222222222,0.2222222222222222,0.4444444444444444,0.4444444444444444,0.7777777777777778,0.7777777777777778,0.8888888888888888,0.8888888888888888,1.0,1.0	1.5108080805925148,0.5108080805925149,0.5088176324341611,0.5088040374385461,0.5087635354877023,0.5084254313788338,0.5083810913346031,0.5083235705947142,0.5083127645331388,0.5078744040836417,0.5067083164009736,0.5064431302724148,0.5059491763504169,0.5057928030495747,0.5047959573123669
LAMP1_255_LLNINPNK_1_261_N3H5F1S0G0	Anatomic_Site_Tumor(Categorical):Omentum	0.527778	0.0,0.08333333333333333,0.3333333333333333,0.3333333333333333,0.4166666666666667,0.4166666666666667,0.5,0.5,0.6666666666666666,0.6666666666666666,0.8333333333333334,0.8333333333333334,1.0	0.0,0.0,0.0,0.3333333333333333,0.3333333333333333,0.6666666666666666,0.6666666666666666,0.7777777777777778,0.7777777777777778,0.8888888888888888,0.8888888888888888,1.0,1.0	1.6164043818822353,0.6164043818822352,0.5481870247390906,0.5296203678510274,0.5289415190366809,0.5089758426644437,0.4850606630332745,0.48066374735802186,0.4668815347616192,0.4657010764010157,0.4541017674297237,0.43391060111674057,0.4146096465131095
LAMP1_255_LLNINPNK_1_261_N3H6F1S0G0	Anatomic_Site_Tumor(Categorical):Omentum	0.37963	0.0,0.08333333333333333,0.16666666666666666,0.16666666666666666,0.5,0.5,0.5833333333333334,0.5833333333333334,0.75,0.75,0.8333333333333334,0.8333333333333334,1.0	0.0,0.0,0.0,0.1111111111111111,0.1111111111111111,0.3333333333333333,0.3333333333333333,0.4444444444444444,0.4444444444444444,0.8888888888888888,0.8888888888888888,1.0,1.0	1.6463686777674438,0.6463686777674437,0.6440996307016119,0.5956008497175518,0.5613628637643997,0.5385806409926355,0.530175360006134,0.5282605200168051,0.5081160903727318,0.46455016600463206,0.44936732799783813,0.4453873281551703,0.33288831300126304
LAMP1_255_LLNINPNK_1_261_N4H5F1S0G0	Anatomic_Site_Tumor(Categorical):Omentum	0.388889	0.0,0.08333333333333333,0.4166666666666667,0.4166666666666667,0.5833333333333334,0.5833333333333334,0.75,0.75,0.8333333333333334,0.8333333333333334,0.9166666666666666,0.9166666666666666,1.0	0.0,0.0,0.0,0.3333333333333333,0.3333333333333333,0.6666666666666666,0.6666666666666666,0.7777777777777778,0.7777777777777778,0.8888888888888888,0.8888888888888888,1.0,1.0	1.5588452729121522,0.5588452729121522,0.5331612165374738,0.5186608834387593,0.5157989024337221,0.4999062272842211,0.4948634518735057,0.4944184535331476,0.49345661381451583,0.4896476236231002,0.4881448025218141,0.4817632248813521,0.478836318712043
LAMP1_97_GHTLTLNFTR_1_103_N2H6F0S0G0	Anatomic_Site_Tumor(Categorical):Omentum	0.472222	0.0,0.0,0.25,0.25,0.4166666666666667,0.4166666666666667,0.8333333333333334,0.8333333333333334,0.9166666666666666,0.9166666666666666,1.0	0.0,0.1111111111111111,0.1111111111111111,0.4444444444444444,0.4444444444444444,0.5555555555555556,0.5555555555555556,0.6666666666666666,0.6666666666666666,1.0,1.0	1.5874173207965168,0.5874173207965168,0.5745007475069864,0.5489411021126875,0.5189574062433409,0.5176594177048743,0.46449455851103283,0.4573138747535749,0.4445803237726746,0.3767892376991105,0.24202894490423005
LAMP1_97_GHTLTLNFTR_1_103_N2H7F0S0G0	Anatomic_Site_Tumor(Categorical):Omentum	0.546296	0.0,0.08333333333333333,0.16666666666666666,0.16666666666666666,0.25,0.25,0.3333333333333333,0.3333333333333333,0.5,0.5,0.75,0.75,0.8333333333333334,0.8333333333333334,1.0	0.0,0.0,0.0,0.2222222222222222,0.2222222222222222,0.4444444444444444,0.4444444444444444,0.5555555555555556,0.5555555555555556,0.6666666666666666,0.6666666666666666,0.7777777777777778,0.7777777777777778,1.0,1.0	1.588310560529957,0.5883105605299571,0.5788148374029779,0.5640839004413297,0.5352685037403159,0.5270481112395093,0.5243097394467509,0.5129732607050501,0.4996683705731166,0.47765629763306683,0.46855064627184534,0.45979760617947973,0.4450690938046075,0.42074435485128026,0.35294101906191166
LAMP1_97_GHTLTLNFTR_1_103_N3H5F0S0G0	Anatomic_Site_Tumor(Categorical):Omentum	0.509259	0.0,0.08333333333333333,0.08333333333333333,0.4166666666666667,0.4166666666666667,0.5,0.5,0.6666666666666666,0.6666666666666666,0.75,0.75,1.0	0.0,0.0,0.1111111111111111,0.1111111111111111,0.5555555555555556,0.5555555555555556,0.6666666666666666,0.6666666666666666,0.7777777777777778,0.7777777777777778,1.0,1.0	1.5886009484551074,0.5886009484551075,0.5700462451920826,0.5326179491277326,0.4777305751305107,0.4500264002702598,0.43262701431746653,0.40754826452404386,0.3998584897884952,0.3967095122992,0.3457829321658886,0.2998822742405075
LAMP1_97_GHTLTLNFTR_1_103_N3H6F0S0G0	Anatomic_Site_Tumor(Categorical):Omentum	0.37963	0.0,0.08333333333333333,0.16666666666666666,0.16666666666666666,0.5833333333333334,0.5833333333333334,0.9166666666666666,0.9166666666666666,1.0,1.0	0.0,0.0,0.0,0.1111111111111111,0.1111111111111111,0.7777777777777778,0.7777777777777778,0.8888888888888888,0.8888888888888888,1.0	1.6115388057731312,0.6115388057731311,0.5645984213954696,0.5639161482382872,0.5286992145172995,0.434173048992819,0.4108619651266347,0.4030784521614947,0.32528462216972454,0.32063340683946423
LAMP1_97_GHTLTLNFTR_1_103_N3H6F0S1G0	Anatomic_Site_Tumor(Categorical):Omentum	0.388889	0.0,0.08333333333333333,0.16666666666666666,0.16666666666666666,0.25,0.25,0.5833333333333334,0.5833333333333334,0.75,0.75,0.9166666666666666,0.9166666666666666,1.0	0.0,0.0,0.0,0.1111111111111111,0.1111111111111111,0.2222222222222222,0.2222222222222222,0.5555555555555556,0.5555555555555556,0.7777777777777778,0.7777777777777778,1.0,1.0	1.5906526472059608,0.5906526472059609,0.5815163762981286,0.5571548373382171,0.5514848327751223,0.5487516350550392,0.5169065774647124,0.5025302161397427,0.499425614782738,0.48560530420082104,0.4716172479546444,0.448447132034372,0.4178097201549828
LAMP2_352_VQPFNVTQGK_1_356_N3H6F0S1G0	Anatomic_Site_Tumor(Categorical):Omentum	0.472222	0.0,0.08333333333333333,0.25,0.25,0.3333333333333333,0.3333333333333333,0.4166666666666667,0.4166666666666667,0.5,0.5,0.6666666666666666,0.6666666666666666,0.75,0.75,0.8333333333333334,0.8333333333333334,1.0	0.0,0.0,0.0,0.1111111111111111,0.1111111111111111,0.3333333333333333,0.3333333333333333,0.4444444444444444,0.4444444444444444,0.5555555555555556,0.5555555555555556,0.7777777777777778,0.7777777777777778,0.8888888888888888,0.8888888888888888,1.0,1.0	1.5963427054856503,0.5963427054856503,0.5779994953732664,0.5423887241773425,0.5356346488816429,0.5261067300994758,0.5259526856937067,0.5200155409045473,0.5143637642429654,0.5101775364570343,0.4987716806766277,0.4820182054370696,0.47999606505008197,0.47590006936380674,0.4726102212323203,0.4685167992749448,0.32839363080191475
LAMP2_352_VQPFNVTQGK_1_356_N4H5F0S0G0	Anatomic_Site_Tumor(Categorical):Omentum	0.527778	0.0,0.08333333333333333,0.3333333333333333,0.3333333333333333,0.4166666666666667,0.4166666666666667,0.5,0.5,0.6666666666666666,0.6666666666666666,0.75,0.75,1.0	0.0,0.0,0.0,0.3333333333333333,0.3333333333333333,0.5555555555555556,0.5555555555555556,0.7777777777777778,0.7777777777777778,0.8888888888888888,0.8888888888888888,1.0,1.0	1.584438804031682,0.5844388040316819,0.5423929550691978,0.5285683999622859,0.5090956361032136,0.5006747128264248,0.499981799076289,0.4925451824151802,0.483108413743776,0.4790167618333071,0.4637601281174433,0.4607725449847711,0.3900147467554339
LAMP2_352_VQPFNVTQGK_1_356_N4H5F0S1G0	Anatomic_Site_Tumor(Categorical):Omentum	0.342593	0.0,0.08333333333333333,0.5833333333333334,0.5833333333333334,0.6666666666666666,0.6666666666666666,0.75,0.75,1.0,1.0	0.0,0.0,0.0,0.6666666666666666,0.6666666666666666,0.7777777777777778,0.7777777777777778,0.8888888888888888,0.8888888888888888,1.0	1.6091499988102766,0.6091499988102765,0.5345344845424101,0.48968238484929133,0.4880178742800305,0.4852985682698972,0.480805541971941,0.4711361417613305,0.437363227748124,0.43036779884350534
LGALS3BP_118_DAGVVCTNETR_1_125_N3H4F1S1G0	Anatomic_Site_Tumor(Categorical):Omentum	0.398148	0.0,0.0,0.3333333333333333,0.3333333333333333,0.6666666666666666,0.6666666666666666,0.75,0.75,0.9166666666666666,0.9166666666666666,1.0	0.0,0.1111111111111111,0.1111111111111111,0.2222222222222222,0.2222222222222222,0.6666666666666666,0.6666666666666666,0.8888888888888888,0.8888888888888888,1.0,1.0	1.5604614026655586,0.5604614026655586,0.5393608543616787,0.5362758940473322,0.5129868482415579,0.49285661871312914,0.48979126305508125,0.48628945756443814,0.4790249958226663,0.4663448326947209,0.46064054664554904
LGALS3BP_396_GLNLTEDTYKPR_1_398_N2H8F0S0G0	Anatomic_Site_Tumor(Categorical):Omentum	0.333333	0.0,0.0,0.6666666666666666,0.6666666666666666,0.75,0.75,0.8333333333333334,0.8333333333333334,1.0	0.0,0.1111111111111111,0.1111111111111111,0.2222222222222222,0.2222222222222222,0.8888888888888888,0.8888888888888888,1.0,1.0	1.5774744349642504,0.5774744349642504,0.5082910551442034,0.49441065440613485,0.4838818767143385,0.44498217717116,0.4328909464340951,0.42971382751974313,0.42210941598717383
LGALS3BP_396_GLNLTEDTYKPR_1_398_N2H9F0S0G0	Anatomic_Site_Tumor(Categorical):Omentum	0.5	0.0,0.08333333333333333,0.16666666666666666,0.16666666666666666,0.25,0.25,0.6666666666666666,0.6666666666666666,1.0,1.0	0.0,0.0,0.0,0.2222222222222222,0.2222222222222222,0.4444444444444444,0.4444444444444444,0.8888888888888888,0.8888888888888888,1.0	1.5707479289661888,0.5707479289661888,0.5670589117973226,0.5548621863595163,0.5405349968932635,0.52678474501627,0.5091774258966805,0.49355617804719765,0.46731186921153767,0.46278481894377277
LGALS3BP_542_AAIPSALDTNSSK_1_551_N2H8F0S0G0	Anatomic_Site_Tumor(Categorical):Omentum	0.222222	0.0,0.08333333333333333,0.25,0.25,0.5833333333333334,0.5833333333333334,0.8333333333333334,0.8333333333333334,0.9166666666666666,0.9166666666666666,1.0,1.0	0.0,0.0,0.0,0.1111111111111111,0.1111111111111111,0.3333333333333333,0.3333333333333333,0.5555555555555556,0.5555555555555556,0.6666666666666666,0.6666666666666666,1.0	1.5339594042248246,0.5339594042248246,0.5248832797073749,0.5217437707760096,0.5138203882240389,0.512302260854366,0.5024042805707707,0.49993690260618723,0.4993344193883707,0.4935890630177436,0.4929062131187319,0.4886096616761176
LGALS3BP_542_AAIPSALDTNSSK_1_551_N2H9F0S0G0	Anatomic_Site_Tumor(Categorical):Omentum	0.518519	0.0,0.08333333333333333,0.08333333333333333,0.4166666666666667,0.4166666666666667,0.5,0.5,0.5833333333333334,0.5833333333333334,0.75,0.75,0.8333333333333334,0.8333333333333334,1.0	0.0,0.0,0.2222222222222222,0.2222222222222222,0.3333333333333333,0.3333333333333333,0.5555555555555556,0.5555555555555556,0.7777777777777778,0.7777777777777778,0.8888888888888888,0.8888888888888888,1.0,1.0	1.5699341107065559,0.569934110706556,0.556797593506399,0.5272654228654938,0.5147702195734837,0.51307850792434,0.49927891462241614,0.49721016156950193,0.4797259532181026,0.4611839027778825,0.4585099055326816,0.4544201897299113,0.44623632421421633,0.4279622499219828
LGALS3BP_542_AAIPSALDTNSSK_1_551_N3H4F1S1G0	Anatomic_Site_Tumor(Categorical):Omentum	0.462963	0.0,0.0,0.3333333333333333,0.3333333333333333,0.5,0.5,0.6666666666666666,0.6666666666666666,0.8333333333333334,0.8333333333333334,1.0	0.0,0.1111111111111111,0.1111111111111111,0.3333333333333333,0.3333333333333333,0.4444444444444444,0.4444444444444444,0.7777777777777778,0.7777777777777778,1.0,1.0	1.5787094151438343,0.5787094151438343,0.521728178904647,0.5091297116486648,0.5009480047294141,0.4990840911922641,0.4936288486094781,0.4730635230547923,0.46497193273506243,0.459676011325523,0.4299057968966127
LGALS3BP_542_AAIPSALDTNSSK_1_551_N4H5F1S0G0	Anatomic_Site_Tumor(Categorical):Omentum	0.462963	0.0,0.08333333333333333,0.16666666666666666,0.16666666666666666,0.25,0.25,0.5,0.5,0.5833333333333334,0.5833333333333334,0.8333333333333334,0.8333333333333334,1.0,1.0	0.0,0.0,0.0,0.2222222222222222,0.2222222222222222,0.3333333333333333,0.3333333333333333,0.5555555555555556,0.5555555555555556,0.6666666666666666,0.6666666666666666,0.8888888888888888,0.8888888888888888,1.0	1.6082473692698105,0.6082473692698105,0.5676959190849525,0.537732399173539,0.5346996959020593,0.5098517387856326,0.4725400717420723,0.46419688353804667,0.4546332885863926,0.45388616935248643,0.43497796010152356,0.4130577887705572,0.40440855456590086,0.33600807163932117
LGALS3BP_64_ALGFENATQALGR_1_69_N2H3F1S0G0	Anatomic_Site_Tumor(Categorical):Omentum	0.231481	0.0,0.08333333333333333,0.5833333333333334,0.5833333333333334,0.8333333333333334,0.8333333333333334,1.0,1.0	0.0,0.0,0.0,0.3333333333333333,0.3333333333333333,0.8888888888888888,0.8888888888888888,1.0	1.5971114746934834,0.5971114746934834,0.5261548246813431,0.5088396050109908,0.5048095981427759,0.47263625941674015,0.4665983506285266,0.46537269661280795
LGALS3BP_64_ALGFENATQALGR_1_69_N2H9F0S0G0	Anatomic_Site_Tumor(Categorical):Omentum	0.416667	0.0,0.08333333333333333,0.08333333333333333,0.16666666666666666,0.16666666666666666,0.4166666666666667,0.4166666666666667,0.6666666666666666,0.6666666666666666,0.8333333333333334,0.8333333333333334,0.9166666666666666,0.9166666666666666,1.0	0.0,0.0,0.1111111111111111,0.1111111111111111,0.2222222222222222,0.2222222222222222,0.3333333333333333,0.3333333333333333,0.6666666666666666,0.6666666666666666,0.8888888888888888,0.8888888888888888,1.0,1.0	1.5466189620303956,0.5466189620303956,0.5459820216924443,0.5428167961439194,0.5412347166898508,0.5172739598507201,0.5170157454735103,0.49866085392997495,0.49336541810819234,0.4867445213180339,0.4764015928595072,0.4743051473155844,0.4600017346957359,0.43326838810905194
LGMN_165_DLNETIHYMYK_1_167_N2H6F0S0G0	Anatomic_Site_Tumor(Categorical):Omentum	0.574074	0.0,0.08333333333333333,0.3333333333333333,0.3333333333333333,0.4166666666666667,0.4166666666666667,0.5,0.5,0.75,0.75,1.0	0.0,0.0,0.0,0.4444444444444444,0.4444444444444444,0.7777777777777778,0.7777777777777778,0.8888888888888888,0.8888888888888888,1.0,1.0	1.6593514565136802,0.6593514565136803,0.5589369236578505,0.4756310174898435,0.4736554608555083,0.4451522104850024,0.41182418254034153,0.36012434319704684,0.3131633800678454,0.2577016241728356,0.12902437436704695
LGMN_165_DLNETIHYMYK_1_167_N2H7F0S0G0	Anatomic_Site_Tumor(Categorical):Omentum	0.537037	0.0,0.08333333333333333,0.16666666666666666,0.16666666666666666,0.25,0.25,0.5,0.5,0.5833333333333334,0.5833333333333334,0.75,0.75,1.0	0.0,0.0,0.0,0.1111111111111111,0.1111111111111111,0.3333333333333333,0.3333333333333333,0.5555555555555556,0.5555555555555556,0.8888888888888888,0.8888888888888888,1.0,1.0	1.7296564219030857,0.7296564219030858,0.672331822018871,0.6400823018082925,0.5961026465334406,0.5504384450089251,0.48466550993736934,0.46473320587261135,0.45561477681969526,0.3953152888010323,0.31876158464296933,0.2921399326111127,0.09847537364207053
LRP1_3948_GVTHLNISGLK_1_3953_N4H5F1S0G0	Anatomic_Site_Tumor(Categorical):Omentum	0.638889	0.0,0.08333333333333333,0.08333333333333333,0.3333333333333333,0.3333333333333333,0.75,0.75,1.0	0.0,0.0,0.4444444444444444,0.4444444444444444,0.6666666666666666,0.6666666666666666,1.0,1.0	1.7133843315224253,0.7133843315224253,0.6288028590152953,0.6056607329858742,0.5561354591328074,0.38824489936889195,0.31481539730214597,0.2544069434018057
LRP1_3948_GVTHLNISGLK_1_3953_N4H5F1S1G0	Anatomic_Site_Tumor(Categorical):Omentum	0.555556	0.0,0.08333333333333333,0.08333333333333333,0.25,0.25,0.4166666666666667,0.4166666666666667,0.5,0.5,0.6666666666666666,0.6666666666666666,0.75,0.75,1.0	0.0,0.0,0.1111111111111111,0.1111111111111111,0.2222222222222222,0.2222222222222222,0.5555555555555556,0.5555555555555556,0.7777777777777778,0.7777777777777778,0.8888888888888888,0.8888888888888888,1.0,1.0	1.5731177038559578,0.5731177038559577,0.556238451330018,0.5500514724020149,0.5340244181366741,0.5261531963277715,0.5128482669309656,0.5042421751643731,0.4912806614693237,0.48798202213362357,0.48730877946118223,0.4866811109764195,0.48420393159598973,0.4618527072710134
LTBP2_414_DECWCPANSTGK_1_421_N4H5F1S0G0	Anatomic_Site_Tumor(Categorical):Omentum	0.574074	0.0,0.08333333333333333,0.08333333333333333,0.3333333333333333,0.3333333333333333,0.4166666666666667,0.4166666666666667,0.5,0.5,0.6666666666666666,0.6666666666666666,1.0	0.0,0.0,0.1111111111111111,0.1111111111111111,0.2222222222222222,0.2222222222222222,0.5555555555555556,0.5555555555555556,0.8888888888888888,0.8888888888888888,1.0,1.0	1.8683375096510224,0.8683375096510224,0.8374190194565494,0.6763592241011918,0.6129566664476647,0.5919893136700862,0.5436904296549336,0.533552916062066,0.45080862284565587,0.3953491862206923,0.36733431904342345,0.288160525961358
LUM_120_KLHINHNNLTESVGPLPK_1_127_N4H5F1S1G0	Anatomic_Site_Tumor(Categorical):Omentum	0.62963	0.0,0.08333333333333333,0.08333333333333333,0.25,0.25,0.3333333333333333,0.3333333333333333,0.4166666666666667,0.4166666666666667,0.5,0.5,1.0	0.0,0.0,0.1111111111111111,0.1111111111111111,0.2222222222222222,0.2222222222222222,0.4444444444444444,0.4444444444444444,0.6666666666666666,0.6666666666666666,1.0,1.0	1.7847572775963911,0.784757277596391,0.7027116019321376,0.6422909332311905,0.6299369047391963,0.6078921650259156,0.5271363496101419,0.5215386117907168,0.5162897927490634,0.5027945172053184,0.38355213661764104,0.2200443261795489
LUM_121_LHINHNNLTESVGPLPK_1_127_N4H4F2S1G0	Anatomic_Site_Tumor(Categorical):Omentum	0.453704	0.0,0.08333333333333333,0.3333333333333333,0.3333333333333333,0.5,0.5,0.6666666666666666,0.6666666666666666,0.9166666666666666,0.9166666666666666,1.0	0.0,0.0,0.0,0.3333333333333333,0.3333333333333333,0.5555555555555556,0.5555555555555556,0.8888888888888888,0.8888888888888888,1.0,1.0	1.7594113629676953,0.7594113629676953,0.7352799857158733,0.6924558016387354,0.639538291213538,0.5534734316339741,0.4297432142150907,0.3726658615490142,0.24720447702022602,0.23763688887484924,0.21830402246257927
LUM_121_LHINHNNLTESVGPLPK_1_127_N4H5F1S0G0	Anatomic_Site_Tumor(Categorical):Omentum	0.657407	0.0,0.08333333333333333,0.25,0.25,0.3333333333333333,0.3333333333333333,0.9166666666666666,0.9166666666666666,1.0	0.0,0.0,0.0,0.6666666666666666,0.6666666666666666,0.8888888888888888,0.8888888888888888,1.0,1.0	1.707997300970189,0.7079973009701889,0.6669669460149027,0.4904621085097473,0.4833975358016264,0.4245344865883272,0.33251146746682186,0.2775401610940003,0.26807306278444804
LUM_121_LHINHNNLTESVGPLPK_1_127_N4H5F1S1G0	Anatomic_Site_Tumor(Categorical):Omentum	0.574074	0.0,0.08333333333333333,0.25,0.25,0.3333333333333333,0.3333333333333333,0.4166666666666667,0.4166666666666667,0.5,0.5,0.6666666666666666,0.6666666666666666,0.75,0.75,1.0	0.0,0.0,0.0,0.3333333333333333,0.3333333333333333,0.4444444444444444,0.4444444444444444,0.6666666666666666,0.6666666666666666,0.7777777777777778,0.7777777777777778,0.8888888888888888,0.8888888888888888,1.0,1.0	1.7962704598725077,0.7962704598725077,0.6234577409363048,0.5635885992399663,0.5435899711610934,0.5370528500603349,0.529755434144413,0.4786482192705927,0.4521343078349895,0.45055493861533746,0.4102760924971032,0.3701273892931955,0.36273371607581456,0.35248765924097614,0.28864004368874174
LUM_121_LHINHNNLTESVGPLPK_1_127_N4H5F1S2G0	Anatomic_Site_Tumor(Categorical):Omentum	0.425926	0.0,0.08333333333333333,0.25,0.25,0.4166666666666667,0.4166666666666667,0.5,0.5,0.5833333333333334,0.5833333333333334,0.75,0.75,0.8333333333333334,0.8333333333333334,0.9166666666666666,0.9166666666666666,1.0	0.0,0.0,0.0,0.1111111111111111,0.1111111111111111,0.3333333333333333,0.3333333333333333,0.5555555555555556,0.5555555555555556,0.6666666666666666,0.6666666666666666,0.7777777777777778,0.7777777777777778,0.8888888888888888,0.8888888888888888,1.0,1.0	1.7094662442445396,0.7094662442445396,0.5902385356181884,0.5477308723548913,0.532248934721879,0.527875003127101,0.5268678305224094,0.5242678374538899,0.5223133741613056,0.46124718014597277,0.45230111737273165,0.4491552150257526,0.43956357220886305,0.43584757220003967,0.40926590029431864,0.4054397541355955,0.38144752067878324
LUM_121_LHINHNNLTESVGPLPK_1_127_N4H5F3S0G0	Anatomic_Site_Tumor(Categorical):Omentum	0.564815	0.0,0.08333333333333333,0.16666666666666666,0.16666666666666666,0.25,0.25,0.3333333333333333,0.3333333333333333,0.6666666666666666,0.6666666666666666,0.8333333333333334,0.8333333333333334,1.0	0.0,0.0,0.0,0.1111111111111111,0.1111111111111111,0.2222222222222222,0.2222222222222222,0.6666666666666666,0.6666666666666666,0.8888888888888888,0.8888888888888888,1.0,1.0	1.7027352382526781,0.702735238252678,0.6493128599728146,0.5761824038225263,0.5748807115687443,0.5726195810184187,0.5688459892176678,0.4959193265450862,0.4639410834214193,0.4225905579963944,0.37763101178734726,0.37225410537960807,0.3285047263090943
LUM_121_LHINHNNLTESVGPLPK_1_127_N5H5F1S0G0	Anatomic_Site_Tumor(Categorical):Omentum	0.481481	0.0,0.08333333333333333,0.16666666666666666,0.16666666666666666,0.3333333333333333,0.3333333333333333,0.4166666666666667,0.4166666666666667,0.5833333333333334,0.5833333333333334,0.6666666666666666,0.6666666666666666,0.8333333333333334,0.8333333333333334,1.0	0.0,0.0,0.0,0.1111111111111111,0.1111111111111111,0.2222222222222222,0.2222222222222222,0.4444444444444444,0.4444444444444444,0.6666666666666666,0.6666666666666666,0.8888888888888888,0.8888888888888888,1.0,1.0	1.512714030008874,0.5127140300088738,0.511590634009181,0.5099843716838242,0.5094641999299138,0.508603710215313,0.5077353013915242,0.5069466529755015,0.5062600047790354,0.5052993462989419,0.5044892010609178,0.5039388352943315,0.5026496661163347,0.5023810944677549,0.5001004407443802
LUM_121_LHINHNNLTESVGPLPK_1_127_N5H6F1S0G0	Anatomic_Site_Tumor(Categorical):Omentum	0.518519	0.0,0.0,0.25,0.25,0.5,0.5,0.5833333333333334,0.5833333333333334,0.75,0.75,1.0,1.0	0.0,0.1111111111111111,0.1111111111111111,0.3333333333333333,0.3333333333333333,0.6666666666666666,0.6666666666666666,0.7777777777777778,0.7777777777777778,0.8888888888888888,0.8888888888888888,1.0	1.5154902363702274,0.5154902363702274,0.5094951930517966,0.5088692748496869,0.5084788834942338,0.5081787085476891,0.5066522965777396,0.5058344163731011,0.5034565464688492,0.5032538563143132,0.500125127529959,0.4976343459808092
LUM_121_LHINHNNLTESVGPLPK_1_127_N5H6F1S1G0	Anatomic_Site_Tumor(Categorical):Omentum	0.5	0.0,0.0,0.08333333333333333,0.08333333333333333,0.4166666666666667,0.4166666666666667,0.5833333333333334,0.5833333333333334,0.6666666666666666,0.6666666666666666,0.75,0.75,1.0,1.0	0.0,0.1111111111111111,0.1111111111111111,0.2222222222222222,0.2222222222222222,0.4444444444444444,0.4444444444444444,0.6666666666666666,0.6666666666666666,0.7777777777777778,0.7777777777777778,0.8888888888888888,0.8888888888888888,1.0	1.6840353061686768,0.6840353061686767,0.6515375626904045,0.6423772050358468,0.601143238585109,0.513138486851868,0.45813151006921254,0.4535462307014389,0.43217143282119047,0.41853505083547177,0.4031289432603734,0.4017441034550962,0.3496422900978515,0.3248333040056045
LUM_121_LHINHNNLTESVGPLPK_1_127_N5H6F3S0G0	Anatomic_Site_Tumor(Categorical):Omentum	0.5	0.0,0.08333333333333333,0.08333333333333333,0.16666666666666666,0.16666666666666666,0.4166666666666667,0.4166666666666667,0.5,0.5,0.5833333333333334,0.5833333333333334,0.75,0.75,1.0,1.0	0.0,0.0,0.1111111111111111,0.1111111111111111,0.2222222222222222,0.2222222222222222,0.3333333333333333,0.3333333333333333,0.6666666666666666,0.6666666666666666,0.7777777777777778,0.7777777777777778,0.8888888888888888,0.8888888888888888,1.0	1.5610274220913452,0.5610274220913452,0.5501669403601381,0.5480753019876781,0.5480600744848654,0.5227657857112336,0.5214748138741956,0.5213530966903394,0.49988635705383544,0.4937981418774591,0.49046721052085873,0.47791806803027437,0.47372601203695786,0.4491074183042083,0.4490307498297466
LUM_121_LHINHNNLTESVGPLPK_1_127_N6H3F2S0G0	Anatomic_Site_Tumor(Categorical):Omentum	0.546296	0.0,0.08333333333333333,0.16666666666666666,0.16666666666666666,0.3333333333333333,0.3333333333333333,0.5,0.5,0.5833333333333334,0.5833333333333334,0.75,0.75,1.0	0.0,0.0,0.0,0.1111111111111111,0.1111111111111111,0.4444444444444444,0.4444444444444444,0.6666666666666666,0.6666666666666666,0.8888888888888888,0.8888888888888888,1.0,1.0	1.7580103043530177,0.7580103043530177,0.7407761842263418,0.6910293974930927,0.578127873237917,0.5426560525781362,0.4733515272810202,0.45897853608197237,0.4491241364405632,0.40589113212724787,0.3355006865761314,0.3212320253293032,0.21504556587632007
LUM_121_LHINHNNLTESVGPLPK_1_127_N6H3F2S1G0	Anatomic_Site_Tumor(Categorical):Omentum	0.537037	0.0,0.08333333333333333,0.16666666666666666,0.16666666666666666,0.25,0.25,0.3333333333333333,0.3333333333333333,0.5,0.5,0.5833333333333334,0.5833333333333334,0.75,0.75,0.9166666666666666,0.9166666666666666,1.0	0.0,0.0,0.0,0.1111111111111111,0.1111111111111111,0.2222222222222222,0.2222222222222222,0.5555555555555556,0.5555555555555556,0.6666666666666666,0.6666666666666666,0.7777777777777778,0.7777777777777778,0.8888888888888888,0.8888888888888888,1.0,1.0	1.7375459523159815,0.7375459523159816,0.6262066034313707,0.600291627033404,0.5968681481807864,0.5918407564828451,0.5832208241110857,0.4905117583911133,0.4766830777389303,0.4740505390942808,0.4678384630746501,0.4527246296593637,0.39646703577964393,0.38925831376592457,0.3687630399634883,0.3464769168254715,0.3134752840426394
LUM_121_LHINHNNLTESVGPLPK_1_127_N6H7F0S0G0	Anatomic_Site_Tumor(Categorical):Omentum	0.37963	0.0,0.08333333333333333,0.3333333333333333,0.3333333333333333,0.5833333333333334,0.5833333333333334,0.6666666666666666,0.6666666666666666,0.9166666666666666,0.9166666666666666,1.0	0.0,0.0,0.0,0.1111111111111111,0.1111111111111111,0.5555555555555556,0.5555555555555556,0.8888888888888888,0.8888888888888888,1.0,1.0	1.6548352844852467,0.6548352844852469,0.5895681145787727,0.5838263258025814,0.5652200564676124,0.5088402233874589,0.5003474378463506,0.4466534896887842,0.4147565881500143,0.38506121374311003,0.3647625779091094
LUM_121_LHINHNNLTESVGPLPK_1_127_N8H5F1S0G0	Anatomic_Site_Tumor(Categorical):Omentum	0.527778	0.0,0.08333333333333333,0.25,0.25,0.3333333333333333,0.3333333333333333,0.4166666666666667,0.4166666666666667,0.5,0.5,0.5833333333333334,0.5833333333333334,0.6666666666666666,0.6666666666666666,1.0	0.0,0.0,0.0,0.1111111111111111,0.1111111111111111,0.2222222222222222,0.2222222222222222,0.4444444444444444,0.4444444444444444,0.6666666666666666,0.6666666666666666,0.8888888888888888,0.8888888888888888,1.0,1.0	1.6677554162988373,0.6677554162988373,0.584236548649281,0.5703800649832919,0.5669912769001448,0.553995467693428,0.5276719692045427,0.5052289647279452,0.5021502457925016,0.49081975253458066,0.47750502613576834,0.469892086359919,0.4467136541715065,0.42591779267493585,0.3407107438751225
M6PR_52_LKPLFNK_1_57_N2H6F0S0G0	Anatomic_Site_Tumor(Categorical):Omentum	0.472222	0.0,0.08333333333333333,0.16666666666666666,0.16666666666666666,0.25,0.25,0.5,0.5,0.5833333333333334,0.5833333333333334,0.75,0.75,0.9166666666666666,0.9166666666666666,1.0	0.0,0.0,0.0,0.1111111111111111,0.1111111111111111,0.3333333333333333,0.3333333333333333,0.4444444444444444,0.4444444444444444,0.6666666666666666,0.6666666666666666,0.8888888888888888,0.8888888888888888,1.0,1.0	1.6838641479553598,0.6838641479553598,0.6685438089737044,0.6466998606096994,0.6457329760952437,0.6208732354637174,0.5591678632405548,0.5527440229665468,0.5343446174122276,0.49563991556854936,0.460606323207544,0.44804515069783774,0.41312717890799866,0.40107560901877853,0.27957155365138137
M6PR_52_LKPLFNK_1_57_N2H7F0S0G0	Anatomic_Site_Tumor(Categorical):Omentum	0.555556	0.0,0.0,0.0,0.16666666666666666,0.16666666666666666,0.4166666666666667,0.4166666666666667,0.6666666666666666,0.6666666666666666,0.75,0.75,0.9166666666666666,0.9166666666666666,1.0	0.0,0.1111111111111111,0.2222222222222222,0.2222222222222222,0.3333333333333333,0.3333333333333333,0.5555555555555556,0.5555555555555556,0.7777777777777778,0.7777777777777778,0.8888888888888888,0.8888888888888888,1.0,1.0	1.6788115157990187,0.6788115157990187,0.6772173488029182,0.6639911451203143,0.6607400006461881,0.590219986217837,0.5221560742358979,0.5054143831268295,0.48052447449466285,0.4174050580633468,0.3967057669023868,0.3566252993953728,0.35565289122220956,0.14431052661414126
M6PR_52_LKPLFNK_1_57_N2H8F0S0G0	Anatomic_Site_Tumor(Categorical):Omentum	0.416667	0.0,0.08333333333333333,0.25,0.25,0.3333333333333333,0.3333333333333333,0.4166666666666667,0.4166666666666667,0.5,0.5,0.75,0.75,0.9166666666666666,0.9166666666666666,1.0	0.0,0.0,0.0,0.1111111111111111,0.1111111111111111,0.2222222222222222,0.2222222222222222,0.4444444444444444,0.4444444444444444,0.5555555555555556,0.5555555555555556,0.7777777777777778,0.7777777777777778,1.0,1.0	1.7509993654135183,0.7509993654135183,0.6766893974314089,0.6684953870840369,0.6538964382531752,0.6499677363692223,0.6457276097465053,0.6141298960249051,0.5798204740104766,0.5648086408109226,0.5244020217628642,0.3626655800981875,0.35939864781748915,0.31013045576083303,0.15921505388802606
MFAP4_130_VDLEDFENNTAYAK_1_137_N4H5F1S0G0	Anatomic_Site_Tumor(Categorical):Omentum	0.638889	0.0,0.0,0.08333333333333333,0.08333333333333333,0.16666666666666666,0.16666666666666666,0.25,0.25,0.3333333333333333,0.3333333333333333,0.4166666666666667,0.4166666666666667,0.8333333333333334,0.8333333333333334,0.9166666666666666,0.9166666666666666,1.0	0.0,0.1111111111111111,0.1111111111111111,0.2222222222222222,0.2222222222222222,0.3333333333333333,0.3333333333333333,0.5555555555555556,0.5555555555555556,0.6666666666666666,0.6666666666666666,0.7777777777777778,0.7777777777777778,0.8888888888888888,0.8888888888888888,1.0,1.0	1.7062435538993914,0.7062435538993913,0.6301576748704621,0.5913426099107708,0.5783370371800269,0.5732478653562242,0.569730759190669,0.53531557195215,0.5324724518485967,0.5102252799609146,0.4935946938386323,0.4928551778869344,0.4389269883265244,0.42595685978597075,0.4069598075958708,0.4052675894114974,0.38359088151799386
MFAP4_86_FNGSVSFFR_1_87_N2H6F0S0G0	Anatomic_Site_Tumor(Categorical):Omentum	0.462963	0.0,0.08333333333333333,0.08333333333333333,0.4166666666666667,0.4166666666666667,0.5833333333333334,0.5833333333333334,0.6666666666666666,0.6666666666666666,0.8333333333333334,0.8333333333333334,1.0	0.0,0.0,0.2222222222222222,0.2222222222222222,0.3333333333333333,0.3333333333333333,0.4444444444444444,0.4444444444444444,0.7777777777777778,0.7777777777777778,1.0,1.0	1.576067155558611,0.5760671555586109,0.5565195174189314,0.538592450573743,0.5301290800150081,0.5097204549336004,0.5071914231293291,0.5068108957565283,0.47350740862251195,0.4677023570023485,0.4506378734275495,0.4184644505946946
MFAP5_79_NTTAECWDEK_1_79_N4H5F1S0G0	Anatomic_Site_Tumor(Categorical):Omentum	0.564815	0.0,0.08333333333333333,0.25,0.25,0.3333333333333333,0.3333333333333333,0.5833333333333334,0.5833333333333334,0.6666666666666666,0.6666666666666666,0.8333333333333334,0.8333333333333334,1.0	0.0,0.0,0.0,0.2222222222222222,0.2222222222222222,0.6666666666666666,0.6666666666666666,0.7777777777777778,0.7777777777777778,0.8888888888888888,0.8888888888888888,1.0,1.0	1.5156161246954327,0.5156161246954328,0.5122666248231015,0.5121188800906028,0.5120369605058227,0.5087682179030141,0.5074510145262998,0.5073676519990573,0.5068669732113564,0.5066101926209146,0.5055342301211119,0.5051236425754665,0.5033058059106459
MXRA5_1730_LPFFTNK_1_1735_N4H5F1S0G0	Anatomic_Site_Tumor(Categorical):Omentum	0.694444	0.0,0.08333333333333333,0.08333333333333333,0.16666666666666666,0.16666666666666666,0.25,0.25,0.3333333333333333,0.3333333333333333,0.4166666666666667,0.4166666666666667,0.5,0.5,1.0	0.0,0.0,0.2222222222222222,0.2222222222222222,0.3333333333333333,0.3333333333333333,0.4444444444444444,0.4444444444444444,0.5555555555555556,0.5555555555555556,0.7777777777777778,0.7777777777777778,1.0,1.0	1.8186638567213995,0.8186638567213995,0.7276507157375361,0.7244494355244537,0.6694610111548848,0.6517768820020351,0.6370478231041076,0.5989651440775302,0.5193957428560996,0.4809716453547419,0.4422475540638107,0.43030008740293685,0.34267578980468594,0.19598760547968055
MXRA5_1730_LPFFTNK_1_1735_N4H5F1S1G0	Anatomic_Site_Tumor(Categorical):Omentum	0.648148	0.0,0.08333333333333333,0.08333333333333333,0.25,0.25,0.3333333333333333,0.3333333333333333,0.75,0.75,1.0,1.0	0.0,0.0,0.3333333333333333,0.3333333333333333,0.5555555555555556,0.5555555555555556,0.7777777777777778,0.7777777777777778,0.8888888888888888,0.8888888888888888,1.0	1.879327149859921,0.8793271498599211,0.7531211117776031,0.6934148542824263,0.6432465532286815,0.5605104221115418,0.546252562231922,0.26992291966466275,0.25583621283887803,0.043904370115793526,0.02074646553167256
MXRA5_2200_VFANGTLVVK_1_2203_N2H5F0S0G0	Anatomic_Site_Tumor(Categorical):Omentum	0.638889	0.0,0.08333333333333333,0.08333333333333333,0.16666666666666666,0.16666666666666666,0.25,0.25,0.3333333333333333,0.3333333333333333,0.4166666666666667,0.4166666666666667,0.8333333333333334,0.8333333333333334,1.0	0.0,0.0,0.1111111111111111,0.1111111111111111,0.2222222222222222,0.2222222222222222,0.3333333333333333,0.3333333333333333,0.5555555555555556,0.5555555555555556,0.8888888888888888,0.8888888888888888,1.0,1.0	1.9085334419619855,0.9085334419619854,0.822027866933823,0.7884167403382263,0.745190225909095,0.6724902509190193,0.657894783873041,0.625535111782139,0.6102501972628067,0.5610856247857446,0.39152191856949475,0.19996553920503948,0.15933074232868977,0.0643275254580888
MXRA5_2200_VFANGTLVVK_1_2203_N2H6F0S0G0	Anatomic_Site_Tumor(Categorical):Omentum	0.685185	0.0,0.08333333333333333,0.08333333333333333,0.16666666666666666,0.16666666666666666,0.3333333333333333,0.3333333333333333,0.5,0.5,0.6666666666666666,0.6666666666666666,1.0	0.0,0.0,0.2222222222222222,0.2222222222222222,0.4444444444444444,0.4444444444444444,0.6666666666666666,0.6666666666666666,0.8888888888888888,0.8888888888888888,1.0,1.0	1.8720349911284768,0.8720349911284768,0.7910136780734807,0.7072346093059956,0.6601832326693928,0.5469906346559321,0.45909553047195695,0.4317159725240607,0.3143299683237639,0.2989195137419575,0.29007846734211107,0.11193248528642902
MXRA5_2200_VFANGTLVVK_1_2203_N2H7F0S0G0	Anatomic_Site_Tumor(Categorical):Omentum	0.657407	0.0,0.08333333333333333,0.08333333333333333,0.16666666666666666,0.16666666666666666,0.4166666666666667,0.4166666666666667,0.5,0.5,0.8333333333333334,0.8333333333333334,1.0	0.0,0.0,0.3333333333333333,0.3333333333333333,0.4444444444444444,0.4444444444444444,0.6666666666666666,0.6666666666666666,0.8888888888888888,0.8888888888888888,1.0,1.0	1.8828915041029104,0.8828915041029105,0.7015753498174234,0.6986163833964244,0.6419993110163565,0.554304264084681,0.46975437128520237,0.4409803573829858,0.41440627794573565,0.2670930739074811,0.24147220899235677,0.1597905337173699
MXRA5_2495_ITVHGNGSLDIR_1_2500_N2H5F0S0G0	Anatomic_Site_Tumor(Categorical):Omentum	0.611111	0.0,0.08333333333333333,0.08333333333333333,0.16666666666666666,0.16666666666666666,0.5,0.5,0.5833333333333334,0.5833333333333334,0.75,0.75,1.0	0.0,0.0,0.1111111111111111,0.1111111111111111,0.4444444444444444,0.4444444444444444,0.6666666666666666,0.6666666666666666,0.8888888888888888,0.8888888888888888,1.0,1.0	1.9543555932715972,0.9543555932715972,0.8155980637718742,0.8073159472308471,0.704824650894159,0.5868020077454569,0.4978952423018846,0.47340690902534366,0.42587510998222095,0.23511221148994582,0.20910386217351098,0.08289683744985082
MXRA5_2495_ITVHGNGSLDIR_1_2500_N2H6F0S0G0	Anatomic_Site_Tumor(Categorical):Omentum	0.694444	0.0,0.0,0.08333333333333333,0.08333333333333333,0.25,0.25,0.4166666666666667,0.4166666666666667,0.75,0.75,0.8333333333333334,0.8333333333333334,1.0	0.0,0.1111111111111111,0.1111111111111111,0.4444444444444444,0.4444444444444444,0.6666666666666666,0.6666666666666666,0.7777777777777778,0.7777777777777778,0.8888888888888888,0.8888888888888888,1.0,1.0	1.8406848735635255,0.8406848735635254,0.7990819417657792,0.6950123044745632,0.6084016250513476,0.5642625643582474,0.5405310244427233,0.5174800945083132,0.4364319829991891,0.3939121019836975,0.3201999100022969,0.2938150872241765,0.2393910513746345
MXRA5_2495_ITVHGNGSLDIR_1_2500_N3H5F0S0G0	Anatomic_Site_Tumor(Categorical):Omentum	0.611111	0.0,0.08333333333333333,0.16666666666666666,0.16666666666666666,0.25,0.25,0.3333333333333333,0.3333333333333333,0.4166666666666667,0.4166666666666667,0.8333333333333334,0.8333333333333334,0.9166666666666666,0.9166666666666666,1.0	0.0,0.0,0.0,0.3333333333333333,0.3333333333333333,0.5555555555555556,0.5555555555555556,0.6666666666666666,0.6666666666666666,0.7777777777777778,0.7777777777777778,0.8888888888888888,0.8888888888888888,1.0,1.0	1.8882403150216012,0.8882403150216012,0.756147936895847,0.7322557440734231,0.6683562779772115,0.5640532516151365,0.5168019440981105,0.47514356706155875,0.47317587768707103,0.4623549322480797,0.2822275416523641,0.2167775214603068,0.20942932907971223,0.18568048045697969,0.17295660723108766
MXRA5_2688_VSLLDNGTLTVR_1_2693_N2H5F0S0G0	Anatomic_Site_Tumor(Categorical):Omentum	0.666667	0.0,0.0,0.16666666666666666,0.16666666666666666,0.25,0.25,0.3333333333333333,0.3333333333333333,0.6666666666666666,0.6666666666666666,0.75,0.75,1.0	0.0,0.1111111111111111,0.1111111111111111,0.3333333333333333,0.3333333333333333,0.4444444444444444,0.4444444444444444,0.7777777777777778,0.7777777777777778,0.8888888888888888,0.8888888888888888,1.0,1.0	1.8330878901633578,0.8330878901633578,0.7266025389283671,0.6819471219061656,0.6642600562466143,0.6082977821497619,0.5951315038599955,0.5486012167781886,0.3667018826187824,0.34008839185402345,0.28876561402282397,0.23807087208543826,0.09331274102565054
NCSTN_40_IYIPLNK_1_45_N2H9F0S0G0	Anatomic_Site_Tumor(Categorical):Omentum	0.546296	0.0,0.08333333333333333,0.08333333333333333,0.25,0.25,0.3333333333333333,0.3333333333333333,0.4166666666666667,0.4166666666666667,0.75,0.75,0.9166666666666666,0.9166666666666666,1.0	0.0,0.0,0.2222222222222222,0.2222222222222222,0.3333333333333333,0.3333333333333333,0.5555555555555556,0.5555555555555556,0.6666666666666666,0.6666666666666666,0.7777777777777778,0.7777777777777778,1.0,1.0	1.7002618015671929,0.7002618015671929,0.5994133553012111,0.572365923543616,0.5571966558025014,0.5511404061343282,0.5306119084663046,0.5296442500113793,0.5199589706350469,0.47081169785408616,0.4654416230234918,0.4272722014310023,0.39834762146316016,0.3433966389524349
NCSTN_435_NISGVVLADHSGAFHNK_1_435_N2H6F0S0G0	Anatomic_Site_Tumor(Categorical):Omentum	0.712963	0.0,0.08333333333333333,0.08333333333333333,0.16666666666666666,0.16666666666666666,0.25,0.25,0.3333333333333333,0.3333333333333333,0.4166666666666667,0.4166666666666667,1.0	0.0,0.0,0.1111111111111111,0.1111111111111111,0.2222222222222222,0.2222222222222222,0.3333333333333333,0.3333333333333333,0.8888888888888888,0.8888888888888888,1.0,1.0	1.578139398534352,0.5781393985343519,0.5656662735216426,0.5588383883719656,0.5539787478667019,0.5444174177895719,0.5379761886479564,0.5374623831151266,0.5034991917128395,0.5034030504875657,0.501481734226823,0.3829305664804977
NID2_700_IHQNITYQVCR_1_703_N4H5F1S0G0	Anatomic_Site_Tumor(Categorical):Omentum	0.62963	0.0,0.0,0.16666666666666666,0.16666666666666666,0.3333333333333333,0.3333333333333333,0.5,0.5,1.0	0.0,0.1111111111111111,0.1111111111111111,0.2222222222222222,0.2222222222222222,0.4444444444444444,0.4444444444444444,1.0,1.0	1.8025067365052845,0.8025067365052846,0.7003394424940846,0.699721523132317,0.6625380193978614,0.5586683713936627,0.5019886680363522,0.45172301985055596,0.15972721924123576
ORM1_58_SVQEIQATFFYFTPNK_1_72_N5H6F0S1G0	Anatomic_Site_Tumor(Categorical):Omentum	0.481481	0.0,0.08333333333333333,0.08333333333333333,0.3333333333333333,0.3333333333333333,0.4166666666666667,0.4166666666666667,0.5833333333333334,0.5833333333333334,0.75,0.75,0.8333333333333334,0.8333333333333334,1.0,1.0	0.0,0.0,0.2222222222222222,0.2222222222222222,0.3333333333333333,0.3333333333333333,0.4444444444444444,0.4444444444444444,0.6666666666666666,0.6666666666666666,0.7777777777777778,0.7777777777777778,0.8888888888888888,0.8888888888888888,1.0	1.5458064761046089,0.5458064761046089,0.5294516586083382,0.51908392983965,0.518390927655627,0.5146043080860306,0.5144129362848784,0.512322970373821,0.5104624206787419,0.5085081152100305,0.49938714348734375,0.4993651929698227,0.4947601269489327,0.4774268958117802,0.4727095171227518
PCYOX1_182_LLHALGGDDFLGMLNR_1_196_N2H6F0S0G0	Anatomic_Site_Tumor(Categorical):Omentum	0.527778	0.0,0.0,0.25,0.25,0.3333333333333333,0.3333333333333333,0.5,0.5,0.5833333333333334,0.5833333333333334,0.8333333333333334,0.8333333333333334,0.9166666666666666,0.9166666666666666,1.0	0.0,0.1111111111111111,0.1111111111111111,0.3333333333333333,0.3333333333333333,0.4444444444444444,0.4444444444444444,0.5555555555555556,0.5555555555555556,0.7777777777777778,0.7777777777777778,0.8888888888888888,0.8888888888888888,1.0,1.0	1.7219836546415461,0.7219836546415461,0.6350065581341855,0.5824540865895722,0.5753604339175058,0.5381949801044604,0.5310093732913899,0.4809517748588969,0.4716573937352187,0.4576552450707938,0.43763617605956967,0.41319559404273004,0.3858970152896245,0.3813940557150229,0.33560936021993104
PCYOX1_182_LLHALGGDDFLGMLNR_1_196_N2H8F0S0G0	Anatomic_Site_Tumor(Categorical):Omentum	0.527778	0.0,0.0,0.25,0.25,0.3333333333333333,0.3333333333333333,0.4166666666666667,0.4166666666666667,0.75,0.75,0.8333333333333334,0.8333333333333334,0.9166666666666666,0.9166666666666666,1.0	0.0,0.1111111111111111,0.1111111111111111,0.2222222222222222,0.2222222222222222,0.4444444444444444,0.4444444444444444,0.6666666666666666,0.6666666666666666,0.7777777777777778,0.7777777777777778,0.8888888888888888,0.8888888888888888,1.0,1.0	1.6576966062971483,0.6576966062971483,0.5753136357239051,0.5720211629242157,0.5579934800832421,0.5464420405898255,0.536301670229118,0.5097868581589882,0.4709947919621377,0.45888198681768894,0.4114976996843864,0.4035243426238284,0.4017293147104153,0.3873064136300697,0.3625500532282198
PLOD1_194_EQINITLDHR_1_197_N2H6F0S0G0	Anatomic_Site_Tumor(Categorical):Omentum	0.490741	0.0,0.0,0.16666666666666666,0.16666666666666666,0.3333333333333333,0.3333333333333333,0.4166666666666667,0.4166666666666667,0.75,0.75,1.0,1.0	0.0,0.1111111111111111,0.1111111111111111,0.3333333333333333,0.3333333333333333,0.4444444444444444,0.4444444444444444,0.5555555555555556,0.5555555555555556,0.7777777777777778,0.7777777777777778,1.0	1.706568769161632,0.7065687691616321,0.6279955788566178,0.6048084447267731,0.5661510998126463,0.5579608976882273,0.538453888589181,0.5301977822995374,0.4900706147280488,0.45892212118055425,0.43689667460301124,0.30970411779644186
PLOD1_534_YIHQNYTK_1_538_N2H7F0S0G0	Anatomic_Site_Tumor(Categorical):Omentum	0.518519	0.0,0.08333333333333333,0.25,0.25,0.3333333333333333,0.3333333333333333,0.4166666666666667,0.4166666666666667,0.5,0.5,0.5833333333333334,0.5833333333333334,0.6666666666666666,0.6666666666666666,0.9166666666666666,0.9166666666666666,1.0	0.0,0.0,0.0,0.1111111111111111,0.1111111111111111,0.4444444444444444,0.4444444444444444,0.5555555555555556,0.5555555555555556,0.6666666666666666,0.6666666666666666,0.7777777777777778,0.7777777777777778,0.8888888888888888,0.8888888888888888,1.0,1.0	1.8663458302066938,0.8663458302066938,0.7343306744495866,0.6589658522071209,0.6517398768890306,0.6078058704624716,0.5660353491598592,0.5471612840826249,0.5447128519424911,0.5262544820913526,0.5183454850351252,0.5070619094198027,0.47797771530433614,0.46414347772810155,0.4324756667451164,0.3199481197160325,0.28465381400726886
PLOD1_534_YIHQNYTK_1_538_N2H8F0S0G0	Anatomic_Site_Tumor(Categorical):Omentum	0.490741	0.0,0.08333333333333333,0.16666666666666666,0.16666666666666666,0.25,0.25,0.4166666666666667,0.4166666666666667,0.5833333333333334,0.5833333333333334,0.6666666666666666,0.6666666666666666,0.8333333333333334,0.8333333333333334,1.0	0.0,0.0,0.0,0.1111111111111111,0.1111111111111111,0.2222222222222222,0.2222222222222222,0.5555555555555556,0.5555555555555556,0.6666666666666666,0.6666666666666666,0.7777777777777778,0.7777777777777778,1.0,1.0	1.5649752116065319,0.5649752116065319,0.542747688004765,0.5298249143445285,0.5282775413714885,0.5237869284378449,0.5179300893992314,0.5122103094839467,0.511389451047485,0.5059193979815254,0.4994384515733757,0.4981504359379009,0.49651097391760074,0.486667131860419,0.462629211668009
PLOD2_206_EAINITLDHK_1_209_N2H8F0S0G0	Anatomic_Site_Tumor(Categorical):Omentum	0.527778	0.0,0.0,0.08333333333333333,0.08333333333333333,0.3333333333333333,0.3333333333333333,0.4166666666666667,0.4166666666666667,0.5833333333333334,0.5833333333333334,0.6666666666666666,0.6666666666666666,0.8333333333333334,0.8333333333333334,1.0,1.0	0.0,0.1111111111111111,0.1111111111111111,0.2222222222222222,0.2222222222222222,0.4444444444444444,0.4444444444444444,0.5555555555555556,0.5555555555555556,0.6666666666666666,0.6666666666666666,0.7777777777777778,0.7777777777777778,0.8888888888888888,0.8888888888888888,1.0	1.8408520349903608,0.8408520349903608,0.7474194422508023,0.6916836451856568,0.6150606926138957,0.5833458801814355,0.5481689396592336,0.5253407659233317,0.5178109790672291,0.5071206692286564,0.497614185287301,0.47937078754971413,0.3332062014812312,0.3164073525249985,0.28841102228257137,0.020677183516026588
PLOD2_206_EAINITLDHK_1_209_N2H9F0S0G0	Anatomic_Site_Tumor(Categorical):Omentum	0.675926	0.0,0.0,0.08333333333333333,0.08333333333333333,0.25,0.25,0.3333333333333333,0.3333333333333333,0.8333333333333334,0.8333333333333334,1.0,1.0	0.0,0.1111111111111111,0.1111111111111111,0.4444444444444444,0.4444444444444444,0.6666666666666666,0.6666666666666666,0.7777777777777778,0.7777777777777778,0.8888888888888888,0.8888888888888888,1.0	1.8860949548931316,0.8860949548931315,0.783798309172439,0.6014722830755858,0.5738449990290597,0.557555421368369,0.5329770716673613,0.5302874365264783,0.3521577636208074,0.3146927596126185,0.2830247282648833,0.1830403364116366
PLOD3_542_EQYIHENYSR_1_548_N2H6F0S0G0	Anatomic_Site_Tumor(Categorical):Omentum	0.527778	0.0,0.0,0.16666666666666666,0.16666666666666666,0.25,0.25,0.4166666666666667,0.4166666666666667,0.5,0.5,0.75,0.75,1.0,1.0	0.0,0.1111111111111111,0.1111111111111111,0.3333333333333333,0.3333333333333333,0.4444444444444444,0.4444444444444444,0.5555555555555556,0.5555555555555556,0.6666666666666666,0.6666666666666666,0.7777777777777778,0.7777777777777778,1.0	1.5929560490694485,0.5929560490694484,0.566735391904812,0.556461844051206,0.5513433774515051,0.544888747875638,0.5033076512012494,0.49677820989467286,0.49531609158148016,0.48213722231564526,0.440367885287995,0.43950347550703983,0.4174309234388532,0.4068260785938674
PLXNB2_728_LSHDANETLPLHLYVK_1_733_N4H5F1S1G0	Anatomic_Site_Tumor(Categorical):Omentum	0.638889	0.0,0.08333333333333333,0.08333333333333333,0.25,0.25,0.4166666666666667,0.4166666666666667,0.5,0.5,1.0	0.0,0.0,0.2222222222222222,0.2222222222222222,0.3333333333333333,0.3333333333333333,0.5555555555555556,0.5555555555555556,1.0,1.0	1.5235408092454408,0.5235408092454408,0.5134320517694231,0.5126238351807033,0.5125085374020479,0.5110642711583382,0.5080580478268912,0.5078145061687376,0.5057485041960493,0.49033384169950484
PON2_250_HTNMNLTQLK_1_254_N2H8F0S0G0	Anatomic_Site_Tumor(Categorical):Omentum	0.546296	0.0,0.08333333333333333,0.08333333333333333,0.25,0.25,0.3333333333333333,0.3333333333333333,0.6666666666666666,0.6666666666666666,0.9166666666666666,0.9166666666666666,1.0	0.0,0.0,0.1111111111111111,0.1111111111111111,0.3333333333333333,0.3333333333333333,0.6666666666666666,0.6666666666666666,0.7777777777777778,0.7777777777777778,1.0,1.0	1.7241289760921124,0.7241289760921125,0.6838976652689838,0.6457334404584572,0.5526838787884342,0.5407792663781984,0.47165612950282976,0.43304952278226966,0.41353886941537654,0.31792385572768184,0.21863403291875205,0.17295348534157737
POSTN_597_EVNDTLLVNELK_1_599_N2H5F0S0G0	Anatomic_Site_Tumor(Categorical):Omentum	0.675926	0.0,0.08333333333333333,0.16666666666666666,0.16666666666666666,0.3333333333333333,0.3333333333333333,0.4166666666666667,0.4166666666666667,1.0	0.0,0.0,0.0,0.3333333333333333,0.3333333333333333,0.4444444444444444,0.4444444444444444,1.0,1.0	1.8313410031116104,0.8313410031116104,0.7963704741075025,0.6499296149563761,0.635905822689225,0.5999183410152545,0.5813693418281097,0.4285859024672344,0.21069340229076453
POSTN_597_EVNDTLLVNELK_1_599_N3H4F0S0G0	Anatomic_Site_Tumor(Categorical):Omentum	0.675926	0.0,0.08333333333333333,0.16666666666666666,0.16666666666666666,0.25,0.25,0.3333333333333333,0.3333333333333333,0.4166666666666667,0.4166666666666667,0.5,0.5,1.0	0.0,0.0,0.0,0.1111111111111111,0.1111111111111111,0.3333333333333333,0.3333333333333333,0.7777777777777778,0.7777777777777778,0.8888888888888888,0.8888888888888888,1.0,1.0	1.9484307046683147,0.9484307046683147,0.9016569449840006,0.84545560033999,0.8166997313626226,0.7643655751043471,0.7381362279334496,0.6160931310758327,0.5651366416887669,0.5605778832595645,0.43654389521112624,0.38133504068123975,0.15710124191982072
POSTN_597_EVNDTLLVNELK_1_599_N4H4F0S0G0	Anatomic_Site_Tumor(Categorical):Omentum	0.5	0.0,0.08333333333333333,0.25,0.25,0.3333333333333333,0.3333333333333333,0.75,0.75,0.9166666666666666,0.9166666666666666,1.0	0.0,0.0,0.0,0.4444444444444444,0.4444444444444444,0.5555555555555556,0.5555555555555556,0.8888888888888888,0.8888888888888888,1.0,1.0	1.8731042673714464,0.8731042673714464,0.6623720051984316,0.6237479346093727,0.6215899999440397,0.5982032867026057,0.46007342295499776,0.40545407535662115,0.3831402360289679,0.3691015568661032,0.36333141481000036
POSTN_597_EVNDTLLVNELK_1_599_N4H4F1S0G0	Anatomic_Site_Tumor(Categorical):Omentum	0.62037	0.0,0.08333333333333333,0.16666666666666666,0.16666666666666666,0.25,0.25,0.4166666666666667,0.4166666666666667,0.5,0.5,1.0	0.0,0.0,0.0,0.1111111111111111,0.1111111111111111,0.3333333333333333,0.3333333333333333,0.6666666666666666,0.6666666666666666,1.0,1.0	1.8802747303617096,0.8802747303617096,0.8205234078493423,0.7290613523243281,0.7085100106564913,0.6883491852648917,0.6141584106266114,0.5455981488357566,0.506484723040546,0.4006606321748921,0.20068098660366765
POSTN_597_EVNDTLLVNELK_1_599_N4H5F0S0G0	Anatomic_Site_Tumor(Categorical):Omentum	0.657407	0.0,0.08333333333333333,0.16666666666666666,0.16666666666666666,0.25,0.25,0.3333333333333333,0.3333333333333333,0.4166666666666667,0.4166666666666667,0.5,0.5,1.0	0.0,0.0,0.0,0.1111111111111111,0.1111111111111111,0.3333333333333333,0.3333333333333333,0.5555555555555556,0.5555555555555556,0.8888888888888888,0.8888888888888888,1.0,1.0	1.9006125061995993,0.9006125061995994,0.8439329819255963,0.7610778209459089,0.6907582792297577,0.6761253829764108,0.6466965928821762,0.5741434534875965,0.565600791078782,0.5128829881584984,0.4713871136621187,0.4475598742066676,0.13000087500640192
POSTN_597_EVNDTLLVNELK_1_599_N4H5F1S0G0	Anatomic_Site_Tumor(Categorical):Omentum	0.62037	0.0,0.08333333333333333,0.25,0.25,0.4166666666666667,0.4166666666666667,1.0	0.0,0.0,0.0,0.2222222222222222,0.2222222222222222,1.0,1.0	1.9073788690262983,0.9073788690262983,0.7420249245178994,0.7288648848357783,0.6658583186803642,0.45402087011763237,0.12292031257092613
POSTN_597_EVNDTLLVNELK_1_599_N4H5F1S1G0	Anatomic_Site_Tumor(Categorical):Omentum	0.722222	0.0,0.08333333333333333,0.08333333333333333,0.25,0.25,0.3333333333333333,0.3333333333333333,0.4166666666666667,0.4166666666666667,1.0	0.0,0.0,0.1111111111111111,0.1111111111111111,0.5555555555555556,0.5555555555555556,0.8888888888888888,0.8888888888888888,1.0,1.0	1.8970712381783081,0.897071238178308,0.8256034884565162,0.7436736039666798,0.5468640402994656,0.5397364800406942,0.5132188044831271,0.499350074562648,0.40631116702531506,0.1636920465684713
PPT1_197_NHSIFLADINQER_1_197_N2H3F1S0G0	Anatomic_Site_Tumor(Categorical):Omentum	0.731481	0.0,0.0,0.0,0.08333333333333333,0.08333333333333333,0.16666666666666666,0.16666666666666666,0.25,0.25,0.3333333333333333,0.3333333333333333,0.5,0.5,0.8333333333333334,0.8333333333333334,1.0	0.0,0.1111111111111111,0.2222222222222222,0.2222222222222222,0.3333333333333333,0.3333333333333333,0.4444444444444444,0.4444444444444444,0.6666666666666666,0.6666666666666666,0.7777777777777778,0.7777777777777778,0.8888888888888888,0.8888888888888888,1.0,1.0	1.629901373907807,0.629901373907807,0.6146709306421243,0.5923042443322535,0.5696160114011111,0.5644938488468871,0.564372885098261,0.5469441751324223,0.5295816932273762,0.5188892270894984,0.5173752530479737,0.5148755761963507,0.500079587300291,0.4801607643253932,0.46647291268217095,0.42587981111741563
PPT1_197_NHSIFLADINQER_1_197_N2H6F0S0G0	Anatomic_Site_Tumor(Categorical):Omentum	0.407407	0.0,0.08333333333333333,0.16666666666666666,0.16666666666666666,0.25,0.25,0.6666666666666666,0.6666666666666666,0.75,0.75,0.8333333333333334,0.8333333333333334,1.0	0.0,0.0,0.0,0.1111111111111111,0.1111111111111111,0.2222222222222222,0.2222222222222222,0.7777777777777778,0.7777777777777778,0.8888888888888888,0.8888888888888888,1.0,1.0	1.719638385254699,0.719638385254699,0.653614745621686,0.6520457840486374,0.6465209129947063,0.6447452605186741,0.5792703900669398,0.5410439606000377,0.5338307864679704,0.4948174352504761,0.4622741351471077,0.46194227013020395,0.38935993870741603
PPT1_210_GINESYK_1_212_N2H5F0S0G0	Anatomic_Site_Tumor(Categorical):Omentum	0.638889	0.0,0.08333333333333333,0.16666666666666666,0.16666666666666666,0.25,0.25,0.4166666666666667,0.4166666666666667,0.5833333333333334,0.5833333333333334,1.0	0.0,0.0,0.0,0.2222222222222222,0.2222222222222222,0.3333333333333333,0.3333333333333333,0.8888888888888888,0.8888888888888888,1.0,1.0	1.7683246510601993,0.7683246510601993,0.757199152379761,0.6714548862070336,0.6671950634822198,0.6607720061280794,0.6256884420888484,0.5435308477123661,0.5330549863076725,0.5166958256248203,0.2355967390730405
PPT1_210_GINESYK_1_212_N2H6F0S0G0	Anatomic_Site_Tumor(Categorical):Omentum	0.462963	0.0,0.08333333333333333,0.4166666666666667,0.4166666666666667,0.5,0.5,0.75,0.75,1.0,1.0	0.0,0.0,0.0,0.5555555555555556,0.5555555555555556,0.7777777777777778,0.7777777777777778,0.8888888888888888,0.8888888888888888,1.0	1.6964095506023709,0.696409550602371,0.6601499192485214,0.5945554600819151,0.590093467377807,0.566821281123116,0.4925176073920295,0.4884388105412901,0.41394528206959774,0.2922682262319347
PPT1_210_GINESYK_1_212_N2H7F0S0G0	Anatomic_Site_Tumor(Categorical):Omentum	0.435185	0.0,0.08333333333333333,0.08333333333333333,0.4166666666666667,0.4166666666666667,0.5,0.5,0.5833333333333334,0.5833333333333334,0.75,0.75,1.0,1.0	0.0,0.0,0.1111111111111111,0.1111111111111111,0.2222222222222222,0.2222222222222222,0.3333333333333333,0.3333333333333333,0.7777777777777778,0.7777777777777778,0.8888888888888888,0.8888888888888888,1.0	1.581649346318375,0.5816493463183748,0.5671596445505417,0.5479620956486213,0.536647180314356,0.5330589028951805,0.5279365684307793,0.526439881556627,0.5118105337328053,0.4818469559847736,0.47770513662428826,0.45702965936882683,0.43991760163794014
PSAP_214_TNSTFVQALVEHVK_1_215_N2H3F1S0G0	Anatomic_Site_Tumor(Categorical):Omentum	0.740741	0.0,0.0,0.16666666666666666,0.16666666666666666,0.3333333333333333,0.3333333333333333,0.5,0.5,1.0	0.0,0.1111111111111111,0.1111111111111111,0.5555555555555556,0.5555555555555556,0.7777777777777778,0.7777777777777778,1.0,1.0	1.5868018589858457,0.5868018589858457,0.5650284430565152,0.5424178734388395,0.5351023407389531,0.5265823123941669,0.5162102254336925,0.4920998786067735,0.3942541394957182
PSAP_214_TNSTFVQALVEHVK_1_215_N2H5F1S0G0	Anatomic_Site_Tumor(Categorical):Omentum	0.722222	0.0,0.0,0.0,0.25,0.25,0.3333333333333333,0.3333333333333333,0.4166666666666667,0.4166666666666667,0.5833333333333334,0.5833333333333334,1.0	0.0,0.1111111111111111,0.2222222222222222,0.2222222222222222,0.5555555555555556,0.5555555555555556,0.6666666666666666,0.6666666666666666,0.8888888888888888,0.8888888888888888,1.0,1.0	1.667871234098768,0.667871234098768,0.6624792878300836,0.6030064696463592,0.588356804921065,0.5876351806986962,0.5271368623314557,0.5158235282259799,0.4995620005617544,0.4221213226766254,0.3984735184300252,0.2776512877252822
PSAP_328_LIDNNKTEK_1_332_N2H5F1S0G0	Anatomic_Site_Tumor(Categorical):Omentum	0.462963	0.0,0.08333333333333333,0.16666666666666666,0.16666666666666666,0.25,0.25,0.6666666666666666,0.6666666666666666,0.75,0.75,0.8333333333333334,0.8333333333333334,0.9166666666666666,0.9166666666666666,1.0	0.0,0.0,0.0,0.1111111111111111,0.1111111111111111,0.4444444444444444,0.4444444444444444,0.5555555555555556,0.5555555555555556,0.7777777777777778,0.7777777777777778,0.8888888888888888,0.8888888888888888,1.0,1.0	1.8884640825275627,0.8884640825275627,0.6850283898511714,0.5635204707154885,0.5248469460682834,0.485623837710142,0.4312517392432584,0.42880798009272225,0.41607477524606323,0.39932721824732037,0.3953661357819452,0.3194553082623707,0.30773324231367605,0.3008415034420439,0.28849985324147
PSAP_328_LIDNNKTEK_1_332_N2H6F0S0G0	Anatomic_Site_Tumor(Categorical):Omentum	0.416667	0.0,0.08333333333333333,0.08333333333333333,0.25,0.25,0.4166666666666667,0.4166666666666667,0.5,0.5,1.0,1.0	0.0,0.0,0.1111111111111111,0.1111111111111111,0.2222222222222222,0.2222222222222222,0.3333333333333333,0.3333333333333333,0.6666666666666666,0.6666666666666666,1.0	1.6542100997678462,0.6542100997678462,0.6261735631683203,0.542905946573569,0.5355862767420052,0.5127371585449622,0.511418989244387,0.49020361341552676,0.4477900319774262,0.4265623704507282,0.4054620231741003
PSAP_68_DVVTAAGDMLKDNATEEEILVYLEK_1_80_N2H3F1S0G0	Anatomic_Site_Tumor(Categorical):Omentum	0.37037	0.0,0.08333333333333333,0.16666666666666666,0.16666666666666666,0.5,0.5,0.5833333333333334,0.5833333333333334,0.6666666666666666,0.6666666666666666,0.75,0.75,0.8333333333333334,0.8333333333333334,1.0	0.0,0.0,0.0,0.1111111111111111,0.1111111111111111,0.2222222222222222,0.2222222222222222,0.4444444444444444,0.4444444444444444,0.5555555555555556,0.5555555555555556,0.7777777777777778,0.7777777777777778,1.0,1.0	1.5654785529093882,0.5654785529093883,0.5219605276125404,0.5161458267551603,0.506605705273441,0.50373640004137,0.49784239294840343,0.4876804295272402,0.48544681086104313,0.47467257922853834,0.47168846130470177,0.4682688056697773,0.4665370931222654,0.45470885159010876,0.4275396007905609
PSAP_79_DNATEEEILVYLEK_1_80_N2H3F1S0G0	Anatomic_Site_Tumor(Categorical):Omentum	0.740741	0.0,0.0,0.08333333333333333,0.08333333333333333,0.16666666666666666,0.16666666666666666,0.5,0.5,0.6666666666666666,0.6666666666666666,1.0	0.0,0.1111111111111111,0.1111111111111111,0.5555555555555556,0.5555555555555556,0.6666666666666666,0.6666666666666666,0.7777777777777778,0.7777777777777778,1.0,1.0	1.561370798188447,0.5613707981884469,0.5520450913886811,0.5392013560572401,0.5352888507608041,0.5316446378349035,0.5199152355003006,0.5185008415790588,0.5077564945038522,0.5036021431367809,0.45033489168839586
PSAP_79_DNATEEEILVYLEK_1_80_N3H4F1S0G0	Anatomic_Site_Tumor(Categorical):Omentum	0.796296	0.0,0.08333333333333333,0.08333333333333333,0.3333333333333333,0.3333333333333333,0.4166666666666667,0.4166666666666667,1.0	0.0,0.0,0.5555555555555556,0.5555555555555556,0.8888888888888888,0.8888888888888888,1.0,1.0	1.6382127756675078,0.6382127756675079,0.5990309038096753,0.5530670831821811,0.5427099734122652,0.5297357897275183,0.5070695881637435,0.4057570535835441
PSAP_93_TCDWLPKPNMSASCK_1_101_N2H3F1S0G0	Anatomic_Site_Tumor(Categorical):Omentum	0.240741	0.0,0.08333333333333333,0.5,0.5,0.75,0.75,0.8333333333333334,0.8333333333333334,0.9166666666666666,0.9166666666666666,1.0	0.0,0.0,0.0,0.1111111111111111,0.1111111111111111,0.6666666666666666,0.6666666666666666,0.8888888888888888,0.8888888888888888,1.0,1.0	1.5580194449060112,0.5580194449060112,0.5099026138023032,0.5086145043241276,0.5015610973973496,0.48487309391634204,0.4844872400211418,0.46884293674740074,0.46769869133851816,0.4672782155222957,0.4618009677845121
PSAP_93_TCDWLPKPNMSASCK_1_101_N3H4F1S1G0	Anatomic_Site_Tumor(Categorical):Omentum	0.25	0.0,0.08333333333333333,0.4166666666666667,0.4166666666666667,0.5,0.5,0.5833333333333334,0.5833333333333334,0.8333333333333334,0.8333333333333334,0.9166666666666666,0.9166666666666666,1.0,1.0	0.0,0.0,0.0,0.1111111111111111,0.1111111111111111,0.2222222222222222,0.2222222222222222,0.4444444444444444,0.4444444444444444,0.5555555555555556,0.5555555555555556,0.7777777777777778,0.7777777777777778,1.0	1.5427564638775566,0.5427564638775567,0.52357346533277,0.5154128304898948,0.5125720710237492,0.5085152630938876,0.5053266211717858,0.5002591872403818,0.4830727343553474,0.4760938836934313,0.47475648074553745,0.4692509225099861,0.4688557671856213,0.42082853928697317
RCN1_38_VVRPDSELGERPPEDNQSFQYDHEAFLGK_1_53_N2H3F1S0G0	Anatomic_Site_Tumor(Categorical):Omentum	0.62037	0.0,0.0,0.16666666666666666,0.16666666666666666,0.3333333333333333,0.3333333333333333,0.5833333333333334,0.5833333333333334,0.75,0.75,1.0	0.0,0.1111111111111111,0.1111111111111111,0.2222222222222222,0.2222222222222222,0.6666666666666666,0.6666666666666666,0.8888888888888888,0.8888888888888888,1.0,1.0	1.8272348443481214,0.8272348443481216,0.5914373699837577,0.5862158727921672,0.5776613995045128,0.5376238549067643,0.5026717638817774,0.4800611355384555,0.47213085627352963,0.46106007032553264,0.2507820622516101
RCN1_38_VVRPDSELGERPPEDNQSFQYDHEAFLGK_1_53_N2H5F0S0G0	Anatomic_Site_Tumor(Categorical):Omentum	0.527778	0.0,0.0,0.3333333333333333,0.3333333333333333,0.5,0.5,0.5833333333333334,0.5833333333333334,0.6666666666666666,0.6666666666666666,0.75,0.75,1.0	0.0,0.1111111111111111,0.1111111111111111,0.3333333333333333,0.3333333333333333,0.5555555555555556,0.5555555555555556,0.7777777777777778,0.7777777777777778,0.8888888888888888,0.8888888888888888,1.0,1.0	1.6133527963369794,0.6133527963369794,0.511731901631087,0.5082915656485015,0.5041011528875321,0.48388356969488616,0.48028744784820887,0.44429756576918805,0.4431281708920847,0.4249630791153538,0.41413451246414634,0.3947771384795054,0.33889840766352314
RCN1_38_VVRPDSELGERPPEDNQSFQYDHEAFLGK_1_53_N2H6F0S0G0	Anatomic_Site_Tumor(Categorical):Omentum	0.583333	0.0,0.08333333333333333,0.08333333333333333,0.16666666666666666,0.16666666666666666,0.25,0.25,0.4166666666666667,0.4166666666666667,0.5833333333333334,0.5833333333333334,0.6666666666666666,0.6666666666666666,0.75,0.75,1.0	0.0,0.0,0.1111111111111111,0.1111111111111111,0.3333333333333333,0.3333333333333333,0.4444444444444444,0.4444444444444444,0.5555555555555556,0.5555555555555556,0.6666666666666666,0.6666666666666666,0.8888888888888888,0.8888888888888888,1.0,1.0	1.7051205783437582,0.7051205783437582,0.6499709926151891,0.5879607963304632,0.5511308449986791,0.5403975946782271,0.5077213839578893,0.49163465669066,0.4784984438574897,0.452894251584608,0.4477976799483333,0.4370734927904909,0.3714472918134645,0.3327983347171722,0.330646630156168,0.19454065519825928
RCN1_38_VVRPDSELGERPPEDNQSFQYDHEAFLGK_1_53_N4H3F1S0G0	Anatomic_Site_Tumor(Categorical):Omentum	0.277778	0.0,0.08333333333333333,0.3333333333333333,0.3333333333333333,0.5833333333333334,0.5833333333333334,0.8333333333333334,0.8333333333333334,0.9166666666666666,0.9166666666666666,1.0	0.0,0.0,0.0,0.1111111111111111,0.1111111111111111,0.4444444444444444,0.4444444444444444,0.6666666666666666,0.6666666666666666,1.0,1.0	1.6943681730496816,0.6943681730496817,0.6466772732668611,0.6088803851907943,0.5803333736768279,0.5236302475258205,0.5141142149671386,0.47331825105955155,0.4645902942601952,0.36025921238524344,0.3599393770106606
RCN3_140_NATYGHYAPGEEFHDVEDAETYK_1_140_N2H6F0S0G0	Anatomic_Site_Tumor(Categorical):Omentum	0.509259	0.0,0.08333333333333333,0.16666666666666666,0.16666666666666666,0.25,0.25,0.4166666666666667,0.4166666666666667,0.75,0.75,0.8333333333333334,0.8333333333333334,1.0	0.0,0.0,0.0,0.1111111111111111,0.1111111111111111,0.2222222222222222,0.2222222222222222,0.6666666666666666,0.6666666666666666,0.8888888888888888,0.8888888888888888,1.0,1.0	1.6671052070750432,0.6671052070750431,0.6299312001865371,0.6019742625379785,0.5976474159830543,0.575504135164398,0.5594752991334518,0.5342507373877629,0.49555533396673224,0.4779138025874556,0.4565679205977183,0.44847281456214716,0.3618171772923561
RCN3_140_NATYGHYAPGEEFHDVEDAETYK_1_140_N3H3F1S0G0	Anatomic_Site_Tumor(Categorical):Omentum	0.546296	0.0,0.08333333333333333,0.25,0.25,0.3333333333333333,0.3333333333333333,0.5833333333333334,0.5833333333333334,0.75,0.75,0.8333333333333334,0.8333333333333334,1.0	0.0,0.0,0.0,0.1111111111111111,0.1111111111111111,0.6666666666666666,0.6666666666666666,0.7777777777777778,0.7777777777777778,0.8888888888888888,0.8888888888888888,1.0,1.0	1.8067371451546383,0.8067371451546383,0.6759239663581222,0.6651967947636508,0.6437360770521827,0.5512368238178554,0.4819624294346035,0.48102762125314286,0.4464838854841028,0.43200384465068725,0.4136456868806282,0.3014379076153485,0.255066713285496
RCN3_140_NATYGHYAPGEEFHDVEDAETYK_1_140_N4H3F1S0G0	Anatomic_Site_Tumor(Categorical):Omentum	0.509259	0.0,0.08333333333333333,0.16666666666666666,0.16666666666666666,0.25,0.25,0.3333333333333333,0.3333333333333333,0.4166666666666667,0.4166666666666667,0.5,0.5,1.0,1.0	0.0,0.0,0.0,0.1111111111111111,0.1111111111111111,0.2222222222222222,0.2222222222222222,0.4444444444444444,0.4444444444444444,0.6666666666666666,0.6666666666666666,0.7777777777777778,0.7777777777777778,1.0	1.8378364966975664,0.8378364966975663,0.8310237547259999,0.7810377176640053,0.7772100563430865,0.7527058793480194,0.733439457962706,0.6467074650493793,0.6430645985872097,0.5467909666794796,0.5437383981432332,0.5372439340491216,0.29847784436733366,0.146055966172062
SERPINA1_268_YLGNATAIFFLPDEGK_1_271_N4H5F0S0G0	Anatomic_Site_Tumor(Categorical):Omentum	0.435185	0.0,0.08333333333333333,0.3333333333333333,0.3333333333333333,0.5,0.5,0.5833333333333334,0.5833333333333334,0.75,0.75,0.8333333333333334,0.8333333333333334,1.0	0.0,0.0,0.0,0.2222222222222222,0.2222222222222222,0.3333333333333333,0.3333333333333333,0.7777777777777778,0.7777777777777778,0.8888888888888888,0.8888888888888888,1.0,1.0	1.762897759400011,0.7628977594000111,0.6254524956039534,0.5945520632017618,0.5871127339280565,0.5819680008900401,0.5800977253562596,0.5397917009367017,0.48748212956559683,0.47933213780212486,0.4764099216213697,0.4626675125981632,0.33590360978078926
SERPINA1_268_YLGNATAIFFLPDEGK_1_271_N4H5F0S1G0	Anatomic_Site_Tumor(Categorical):Omentum	0.444444	0.0,0.08333333333333333,0.08333333333333333,0.4166666666666667,0.4166666666666667,0.6666666666666666,0.6666666666666666,0.75,0.75,0.8333333333333334,0.8333333333333334,0.9166666666666666,0.9166666666666666,1.0	0.0,0.0,0.2222222222222222,0.2222222222222222,0.4444444444444444,0.4444444444444444,0.5555555555555556,0.5555555555555556,0.6666666666666666,0.6666666666666666,0.8888888888888888,0.8888888888888888,1.0,1.0	1.714720061954719,0.7147200619547189,0.6485178612786955,0.5691554976527622,0.5381263996150165,0.5065341316405622,0.4946573412273912,0.4866597930821534,0.4727014498817909,0.4685496225637206,0.4474286926696064,0.4473835262730339,0.44657394448588894,0.4113494302830537
SERPINA1_268_YLGNATAIFFLPDEGK_1_271_N4H5F0S2G0	Anatomic_Site_Tumor(Categorical):Omentum	0.592593	0.0,0.08333333333333333,0.16666666666666666,0.16666666666666666,0.25,0.25,0.3333333333333333,0.3333333333333333,0.5833333333333334,0.5833333333333334,0.6666666666666666,0.6666666666666666,0.75,0.75,1.0	0.0,0.0,0.0,0.3333333333333333,0.3333333333333333,0.4444444444444444,0.4444444444444444,0.5555555555555556,0.5555555555555556,0.7777777777777778,0.7777777777777778,0.8888888888888888,0.8888888888888888,1.0,1.0	1.8210626467323647,0.8210626467323647,0.7723231090502086,0.6982479378202447,0.6551477134078518,0.6430225732113305,0.6019051559967374,0.5969399228690953,0.5511510811933861,0.5081820877281535,0.5052792385030926,0.4803523281034515,0.4572365836255568,0.41687567120643093,0.22708984349115174
SERPINA1_268_YLGNATAIFFLPDEGK_1_271_N6H3F1S0G0	Anatomic_Site_Tumor(Categorical):Omentum	0.398148	0.0,0.08333333333333333,0.4166666666666667,0.4166666666666667,0.5833333333333334,0.5833333333333334,0.9166666666666666,0.9166666666666666,1.0	0.0,0.0,0.0,0.1111111111111111,0.1111111111111111,0.8888888888888888,0.8888888888888888,1.0,1.0	1.6277941091592847,0.6277941091592847,0.5601283026842673,0.5574662323261818,0.5501428754261299,0.522632095062297,0.4768938360948836,0.4481732277262305,0.4439808209457332
SERPINA1_268_YLGNATAIFFLPDEGK_1_271_N6H3F1S1G0	Anatomic_Site_Tumor(Categorical):Omentum	0.444444	0.0,0.08333333333333333,0.16666666666666666,0.16666666666666666,0.3333333333333333,0.3333333333333333,0.4166666666666667,0.4166666666666667,0.5833333333333334,0.5833333333333334,0.6666666666666666,0.6666666666666666,0.75,0.75,0.8333333333333334,0.8333333333333334,1.0	0.0,0.0,0.0,0.1111111111111111,0.1111111111111111,0.2222222222222222,0.2222222222222222,0.4444444444444444,0.4444444444444444,0.5555555555555556,0.5555555555555556,0.6666666666666666,0.6666666666666666,0.7777777777777778,0.7777777777777778,1.0,1.0	1.6314326210729497,0.6314326210729498,0.5894453736110563,0.5868634572185814,0.5678536519890346,0.5612669371287585,0.5600258693031124,0.5475086143660611,0.5271612385758272,0.522917655374891,0.5197187783985326,0.5188598558713571,0.5155368684794971,0.5072012583483443,0.48617610799379374,0.4674096181435381,0.40157944228623926
SERPINA1_268_YLGNATAIFFLPDEGK_1_271_N6H3F1S2G0	Anatomic_Site_Tumor(Categorical):Omentum	0.462963	0.0,0.08333333333333333,0.16666666666666666,0.16666666666666666,0.25,0.25,0.4166666666666667,0.4166666666666667,0.5,0.5,0.6666666666666666,0.6666666666666666,0.8333333333333334,0.8333333333333334,1.0	0.0,0.0,0.0,0.1111111111111111,0.1111111111111111,0.2222222222222222,0.2222222222222222,0.3333333333333333,0.3333333333333333,0.5555555555555556,0.5555555555555556,0.7777777777777778,0.7777777777777778,1.0,1.0	1.806315970002811,0.806315970002811,0.756373976004186,0.7073294598284527,0.6989173659711868,0.6775806253404651,0.6470815818751242,0.6323830567895997,0.6282637039362168,0.5849547689183433,0.5318546604504093,0.5160428391665951,0.4954445254744633,0.4614835975044734,0.27016106318419986
SERPINA1_268_YLGNATAIFFLPDEGK_1_271_N6H3F3S0G0	Anatomic_Site_Tumor(Categorical):Omentum	0.462963	0.0,0.08333333333333333,0.25,0.25,0.3333333333333333,0.3333333333333333,0.4166666666666667,0.4166666666666667,0.5,0.5,0.5833333333333334,0.5833333333333334,0.6666666666666666,0.6666666666666666,0.8333333333333334,0.8333333333333334,0.9166666666666666,0.9166666666666666,1.0	0.0,0.0,0.0,0.1111111111111111,0.1111111111111111,0.3333333333333333,0.3333333333333333,0.4444444444444444,0.4444444444444444,0.5555555555555556,0.5555555555555556,0.6666666666666666,0.6666666666666666,0.7777777777777778,0.7777777777777778,0.8888888888888888,0.8888888888888888,1.0,1.0	1.6549281630069914,0.6549281630069913,0.6315738193374169,0.6303554267097289,0.6017074054289177,0.5956278394323918,0.593034675270874,0.5721456779316871,0.5478065815965649,0.539154033781247,0.5251623004967904,0.5227244673665867,0.5192399987197684,0.5189057440502567,0.458828786278454,0.4447827635504751,0.44224864768736594,0.4404293146227672,0.36562419703145904
SERPINA1_268_YLGNATAIFFLPDEGK_1_271_N6H4F2S0G0	Anatomic_Site_Tumor(Categorical):Omentum	0.416667	0.0,0.08333333333333333,0.08333333333333333,0.16666666666666666,0.16666666666666666,0.5,0.5,0.5833333333333334,0.5833333333333334,0.6666666666666666,0.6666666666666666,0.8333333333333334,0.8333333333333334,0.9166666666666666,0.9166666666666666,1.0	0.0,0.0,0.1111111111111111,0.1111111111111111,0.2222222222222222,0.2222222222222222,0.3333333333333333,0.3333333333333333,0.5555555555555556,0.5555555555555556,0.6666666666666666,0.6666666666666666,0.7777777777777778,0.7777777777777778,1.0,1.0	1.5386328606003454,0.5386328606003453,0.5296691885364798,0.5272438376829119,0.526530731790445,0.5198557948038275,0.5186568748972933,0.5161121657498108,0.5132146438117596,0.5129608801224905,0.5108396345764619,0.5084750235446482,0.5072622420049608,0.5025516674977013,0.49496846791737015,0.47952416187654057
SERPINC1_124_LGACNDTLQQLMEVFK_1_128_N4H5F0S1G0	Anatomic_Site_Tumor(Categorical):Omentum	0.444444	0.0,0.08333333333333333,0.16666666666666666,0.16666666666666666,0.3333333333333333,0.3333333333333333,0.5,0.5,0.5833333333333334,0.5833333333333334,0.6666666666666666,0.6666666666666666,0.75,0.75,1.0	0.0,0.0,0.0,0.1111111111111111,0.1111111111111111,0.2222222222222222,0.2222222222222222,0.3333333333333333,0.3333333333333333,0.4444444444444444,0.4444444444444444,0.8888888888888888,0.8888888888888888,1.0,1.0	1.6769689077580372,0.6769689077580372,0.5955573094715936,0.5867816932000438,0.5698352971413472,0.554985354934123,0.5521054660605619,0.5329521174261821,0.5296983865413027,0.5267951314684459,0.5236580055887222,0.4694320417424979,0.4656508907236419,0.40560620610986525,0.36773716370423176
SERPINC1_124_LGACNDTLQQLMEVFK_1_128_N4H5F0S2G0	Anatomic_Site_Tumor(Categorical):Omentum	0.435185	0.0,0.08333333333333333,0.16666666666666666,0.16666666666666666,0.3333333333333333,0.3333333333333333,0.5,0.5,0.5833333333333334,0.5833333333333334,0.6666666666666666,0.6666666666666666,0.75,0.75,0.8333333333333334,0.8333333333333334,0.9166666666666666,0.9166666666666666,1.0	0.0,0.0,0.0,0.1111111111111111,0.1111111111111111,0.3333333333333333,0.3333333333333333,0.4444444444444444,0.4444444444444444,0.5555555555555556,0.5555555555555556,0.6666666666666666,0.6666666666666666,0.7777777777777778,0.7777777777777778,0.8888888888888888,0.8888888888888888,1.0,1.0	1.8536396994119506,0.8536396994119506,0.703293052786565,0.6706876849281143,0.6671390423888498,0.5633168386294154,0.5179501166412678,0.4907704771194107,0.47181632030501536,0.47148275053962546,0.46135454837765894,0.4566460061850729,0.4326079953589851,0.4226318724419933,0.4220323767367167,0.41732369456746615,0.3976054211346003,0.38126575918016775,0.34099093597767505
SERPIND1_185_DFVNASSK_1_188_N4H5F0S0G0	Anatomic_Site_Tumor(Categorical):Omentum	0.416667	0.0,0.08333333333333333,0.25,0.25,0.3333333333333333,0.3333333333333333,0.5,0.5,0.6666666666666666,0.6666666666666666,0.8333333333333334,0.8333333333333334,1.0	0.0,0.0,0.0,0.1111111111111111,0.1111111111111111,0.2222222222222222,0.2222222222222222,0.3333333333333333,0.3333333333333333,0.8888888888888888,0.8888888888888888,1.0,1.0	1.6316936775045956,0.6316936775045956,0.6221875805719852,0.6099884388674508,0.6043169968588917,0.59913468462808,0.5610149143319567,0.5542418553615153,0.5189364775251228,0.41871393469466867,0.37952847150995317,0.36126161246219973,0.22919999146819856
SERPIND1_185_DFVNASSK_1_188_N4H5F0S1G0	Anatomic_Site_Tumor(Categorical):Omentum	0.462963	0.0,0.08333333333333333,0.25,0.25,0.3333333333333333,0.3333333333333333,0.5,0.5,0.75,0.75,0.8333333333333334,0.8333333333333334,1.0	0.0,0.0,0.0,0.2222222222222222,0.2222222222222222,0.4444444444444444,0.4444444444444444,0.5555555555555556,0.5555555555555556,0.7777777777777778,0.7777777777777778,1.0,1.0	1.6347185743557882,0.634718574355788,0.5912679888623763,0.5839843504799886,0.5665360005107845,0.5409702392865149,0.5274536666903983,0.5217497643189499,0.48742275520529155,0.47629610749109547,0.4079162353107929,0.4067507378396575,0.3191097146263614
SERPIND1_185_DFVNASSK_1_188_N4H5F0S2G0	Anatomic_Site_Tumor(Categorical):Omentum	0.583333	0.0,0.0,0.16666666666666666,0.16666666666666666,0.25,0.25,0.6666666666666666,0.6666666666666666,0.9166666666666666,0.9166666666666666,1.0	0.0,0.1111111111111111,0.1111111111111111,0.3333333333333333,0.3333333333333333,0.5555555555555556,0.5555555555555556,0.8888888888888888,0.8888888888888888,1.0,1.0	1.6270812367142102,0.6270812367142102,0.6081785950805305,0.5787288536231195,0.5639580126766276,0.5368631767312586,0.49761056728797265,0.4340690317994204,0.3877128458485221,0.3839890692639466,0.3286149116336007
SERPIND1_49_NLSMPLLPADFHK_1_49_N4H5F0S1G0	Anatomic_Site_Tumor(Categorical):Omentum	0.342593	0.0,0.08333333333333333,0.08333333333333333,0.5833333333333334,0.5833333333333334,0.8333333333333334,0.8333333333333334,1.0,1.0	0.0,0.0,0.2222222222222222,0.2222222222222222,0.3333333333333333,0.3333333333333333,0.8888888888888888,0.8888888888888888,1.0	1.6310255897378263,0.6310255897378262,0.6200519830143421,0.5350139504103497,0.5302934731715769,0.5101334200245159,0.3957694409288023,0.363931671782623,0.357470910165824
SERPIND1_49_NLSMPLLPADFHK_1_49_N4H5F0S2G0	Anatomic_Site_Tumor(Categorical):Omentum	0.37963	0.0,0.08333333333333333,0.25,0.25,0.4166666666666667,0.4166666666666667,0.5833333333333334,0.5833333333333334,0.75,0.75,1.0	0.0,0.0,0.0,0.1111111111111111,0.1111111111111111,0.2222222222222222,0.2222222222222222,0.4444444444444444,0.4444444444444444,1.0,1.0	1.777487078803205,0.7774870788032049,0.7436619754057296,0.7000960101984024,0.6193637004485391,0.5857000459945337,0.5538532019631696,0.5204290462038799,0.4859624612968365,0.3775526830031909,0.33076444524599885
SERPING1_234_DTFVNASR_1_238_N4H5F0S2G0	Anatomic_Site_Tumor(Categorical):Omentum	0.444444	0.0,0.08333333333333333,0.08333333333333333,0.16666666666666666,0.16666666666666666,0.3333333333333333,0.3333333333333333,0.4166666666666667,0.4166666666666667,0.75,0.75,1.0,1.0	0.0,0.0,0.1111111111111111,0.1111111111111111,0.2222222222222222,0.2222222222222222,0.3333333333333333,0.3333333333333333,0.4444444444444444,0.4444444444444444,0.8888888888888888,0.8888888888888888,1.0	1.5085941826373443,0.5085941826373443,0.5085500471751736,0.5085022016699778,0.50834402656765,0.508254696579993,0.5082463537856651,0.508243369385524,0.5082357158629721,0.5081434935429778,0.5079733864789452,0.5078698754401889,0.507814763291442
SERPINH1_117_SLSNSTAR_1_120_N2H6F0S0G0	Anatomic_Site_Tumor(Categorical):Omentum	0.685185	0.0,0.0,0.08333333333333333,0.08333333333333333,0.25,0.25,0.3333333333333333,0.3333333333333333,0.4166666666666667,0.4166666666666667,1.0,1.0	0.0,0.1111111111111111,0.1111111111111111,0.3333333333333333,0.3333333333333333,0.4444444444444444,0.4444444444444444,0.7777777777777778,0.7777777777777778,0.8888888888888888,0.8888888888888888,1.0	1.7524778417384428,0.7524778417384428,0.6790716677238687,0.6120873450474624,0.6033000483620435,0.5874081176360586,0.5864093224770193,0.5450582289632474,0.5301045214234319,0.49662166155345566,0.3673927852976264,0.36197546945863684
SORL1_1602_TLETHSNK_1_1608_N2H5F0S0G0	Anatomic_Site_Tumor(Categorical):Omentum	0.657407	0.0,0.0,0.0,0.08333333333333333,0.08333333333333333,0.4166666666666667,0.4166666666666667,0.5833333333333334,0.5833333333333334,0.6666666666666666,0.6666666666666666,0.9166666666666666,0.9166666666666666,1.0	0.0,0.1111111111111111,0.3333333333333333,0.3333333333333333,0.4444444444444444,0.4444444444444444,0.6666666666666666,0.6666666666666666,0.7777777777777778,0.7777777777777778,0.8888888888888888,0.8888888888888888,1.0,1.0	1.8208218536210858,0.8208218536210858,0.7872309934763678,0.7810228126119416,0.763905354332104,0.5829606401516949,0.4797249731965315,0.3804802411714707,0.3630390330730623,0.3094699121323356,0.24638466315541563,0.17358662932465505,0.08124131268313466,0.04508549117626714
SPON1_209_LTFYGNWSEK_1_214_N2H5F0S0G0	Anatomic_Site_Tumor(Categorical):Omentum	0.444444	0.0,0.08333333333333333,0.4166666666666667,0.4166666666666667,0.5,0.5,0.5833333333333334,0.5833333333333334,1.0	0.0,0.0,0.0,0.1111111111111111,0.1111111111111111,0.2222222222222222,0.2222222222222222,1.0,1.0	1.6393639789920524,0.6393639789920524,0.5737399527506614,0.5696789603692133,0.5667812256770801,0.5602498039534412,0.5428534104533257,0.47256175403618494,0.3759195672577402
SPON1_209_LTFYGNWSEK_1_214_N4H5F0S0G0	Anatomic_Site_Tumor(Categorical):Omentum	0.675926	0.0,0.08333333333333333,0.16666666666666666,0.16666666666666666,0.3333333333333333,0.3333333333333333,0.75,0.75,1.0	0.0,0.0,0.0,0.3333333333333333,0.3333333333333333,0.8888888888888888,0.8888888888888888,1.0,1.0	1.5498223057824703,0.5498223057824704,0.5462772134618397,0.536237409348185,0.5198967210394003,0.507903088108188,0.4904383164368797,0.4881634742951552,0.4594652796343107
SSR2_83_IAPASNVSHTVVLRPLK_1_88_N2H8F0S0G0	Anatomic_Site_Tumor(Categorical):Omentum	0.546296	0.0,0.08333333333333333,0.25,0.25,0.5,0.5,0.5833333333333334,0.5833333333333334,0.75,0.75,1.0	0.0,0.0,0.0,0.4444444444444444,0.4444444444444444,0.6666666666666666,0.6666666666666666,0.7777777777777778,0.7777777777777778,1.0,1.0	1.5674962451314105,0.5674962451314106,0.5258523149821781,0.5193663084999848,0.5129158744689609,0.4946635997036358,0.48511209924473747,0.48324969676248236,0.4805069994027397,0.4624101394000106,0.39629198082536626
SSR2_83_IAPASNVSHTVVLRPLK_1_88_N2H9F0S0G0	Anatomic_Site_Tumor(Categorical):Omentum	0.675926	0.0,0.08333333333333333,0.08333333333333333,0.16666666666666666,0.16666666666666666,0.3333333333333333,0.3333333333333333,0.4166666666666667,0.4166666666666667,0.75,0.75,1.0	0.0,0.0,0.1111111111111111,0.1111111111111111,0.4444444444444444,0.4444444444444444,0.5555555555555556,0.5555555555555556,0.8888888888888888,0.8888888888888888,1.0,1.0	1.577348923773393,0.5773489237733932,0.5505525425113075,0.5475055837036168,0.5277109019345128,0.5221237173418948,0.5082736906489064,0.5062180160103253,0.4860376530408169,0.4615066474509916,0.4542304149312334,0.3667342212962401
SSR2_83_IAPASNVSHTVVLRPLK_1_88_N4H7F1S0G0	Anatomic_Site_Tumor(Categorical):Omentum	0.638889	0.0,0.08333333333333333,0.16666666666666666,0.16666666666666666,0.25,0.25,0.3333333333333333,0.3333333333333333,0.4166666666666667,0.4166666666666667,0.6666666666666666,0.6666666666666666,1.0	0.0,0.0,0.0,0.1111111111111111,0.1111111111111111,0.3333333333333333,0.3333333333333333,0.5555555555555556,0.5555555555555556,0.8888888888888888,0.8888888888888888,1.0,1.0	1.5513729808901044,0.5513729808901044,0.5425279909287923,0.5306994645092543,0.5299708098410857,0.5293382761182502,0.514595992388158,0.5100314954599375,0.5000704361876182,0.4896498974790768,0.47672415574515126,0.47101919825672545,0.43233248265463736
SUN2_653_ALSPNSTISSAPK_1_657_N2H6F0S0G0	Anatomic_Site_Tumor(Categorical):Omentum	0.296296	0.0,0.08333333333333333,0.3333333333333333,0.3333333333333333,0.4166666666666667,0.4166666666666667,0.5833333333333334,0.5833333333333334,0.75,0.75,0.9166666666666666,0.9166666666666666,1.0,1.0	0.0,0.0,0.0,0.1111111111111111,0.1111111111111111,0.3333333333333333,0.3333333333333333,0.4444444444444444,0.4444444444444444,0.5555555555555556,0.5555555555555556,0.7777777777777778,0.7777777777777778,1.0	1.6916989848522754,0.6916989848522753,0.6020432487848963,0.5951417289751872,0.5903960900720543,0.5879705134498703,0.5679210301157338,0.5552799136567123,0.5075664896951597,0.504276724301667,0.4848900299592984,0.4086644168019057,0.40229577289705376,0.359088996234641
SUSD2_158_SELVNETR_1_162_N3H6F0S0G0	Anatomic_Site_Tumor(Categorical):Omentum	0.388889	0.0,0.0,0.08333333333333333,0.08333333333333333,0.4166666666666667,0.4166666666666667,0.5833333333333334,0.5833333333333334,0.9166666666666666,0.9166666666666666,1.0,1.0	0.0,0.1111111111111111,0.1111111111111111,0.2222222222222222,0.2222222222222222,0.3333333333333333,0.3333333333333333,0.5555555555555556,0.5555555555555556,0.7777777777777778,0.7777777777777778,1.0	1.5679072506709208,0.5679072506709208,0.5670965688411227,0.5627669271672976,0.5473922025194654,0.5450398131083903,0.5284359338928619,0.5191117213063791,0.4950792359635332,0.4854655910806604,0.45841662385989224,0.3731074259814605
TNC_1017_LNYSLPTGQWVGVQLPR_1_1018_N2H5F0S0G0	Anatomic_Site_Tumor(Categorical):Omentum	0.574074	0.0,0.08333333333333333,0.08333333333333333,0.4166666666666667,0.4166666666666667,0.8333333333333334,0.8333333333333334,1.0	0.0,0.0,0.1111111111111111,0.1111111111111111,0.8888888888888888,0.8888888888888888,1.0,1.0	1.7957759461180727,0.7957759461180726,0.7418084085626543,0.579194572203249,0.4192096099965374,0.34250512934262317,0.30770720967621307,0.19955712211553348
TNC_1296_VEAAQNLTLPGSLR_1_1301_N4H5F1S0G0	Anatomic_Site_Tumor(Categorical):Omentum	0.425926	0.0,0.0,0.3333333333333333,0.3333333333333333,0.4166666666666667,0.4166666666666667,0.5,0.5,0.75,0.75,0.9166666666666666,0.9166666666666666,1.0	0.0,0.1111111111111111,0.1111111111111111,0.2222222222222222,0.2222222222222222,0.3333333333333333,0.3333333333333333,0.4444444444444444,0.4444444444444444,0.8888888888888888,0.8888888888888888,1.0,1.0	1.567549745593673,0.567549745593673,0.5267194408531403,0.5208308343055054,0.5205800927159641,0.5180328905481332,0.5156055268822811,0.5111864671049138,0.5024966909483733,0.46839364868340827,0.4533816449112552,0.44869179647966906,0.4290894866641808
VCAN_328_FENQTGFPPPDSR_1_330_N4H5F1S0G0	Anatomic_Site_Tumor(Categorical):Omentum	0.685185	0.0,0.0,0.08333333333333333,0.08333333333333333,0.3333333333333333,0.3333333333333333,0.4166666666666667,0.4166666666666667,0.5833333333333334,0.5833333333333334,0.6666666666666666,0.6666666666666666,1.0	0.0,0.1111111111111111,0.1111111111111111,0.3333333333333333,0.3333333333333333,0.6666666666666666,0.6666666666666666,0.7777777777777778,0.7777777777777778,0.8888888888888888,0.8888888888888888,1.0,1.0	1.7245031567885623,0.7245031567885623,0.7004095327708183,0.6703346870967665,0.6032968913942568,0.5449763434681043,0.5378304259699382,0.5031241304516145,0.41588205223564007,0.4055705231974311,0.38742582292359096,0.38558564856011696,0.23836227928067213
VCAN_328_FENQTGFPPPDSR_1_330_N4H5F1S1G0	Anatomic_Site_Tumor(Categorical):Omentum	0.509259	0.0,0.08333333333333333,0.25,0.25,0.3333333333333333,0.3333333333333333,0.5,0.5,0.75,0.75,0.9166666666666666,0.9166666666666666,1.0	0.0,0.0,0.0,0.1111111111111111,0.1111111111111111,0.4444444444444444,0.4444444444444444,0.7777777777777778,0.7777777777777778,0.8888888888888888,0.8888888888888888,1.0,1.0	1.847474122936963,0.847474122936963,0.7419487924002226,0.684796871165767,0.6788694861130317,0.5886347271760711,0.5539010827676759,0.4342073929971886,0.4198943262867035,0.4043881552920251,0.3540278831817191,0.3330162462338225,0.2679783631249371

## Sheet: Feature_Sets
Module	Source	Label	Features
Differential	Glycoform	S-U	ASAH1_271_TVLENSTSYEEAK_1_275_N2H6F0S0G0;ASAH1_271_TVLENSTSYEEAK_1_275_N2H7F0S0G0;ASAH1_271_TVLENSTSYEEAK_1_275_N2H8F0S0G0;CD109_245_HLNGTITAK_1_247_N2H8F0S0G0;COL1A1_1362_ASQNITYHCK_1_1365_N2H6F0S0G0;CTSC_51_DVNCSVMGPQEK_1_53_N2H6F0S0G0;CTSC_51_DVNCSVMGPQEK_1_53_N2H7F0S0G0;CTSD_257_GSLSYLNVTR_1_263_N2H5F0S0G0;CTSD_257_GSLSYLNVTR_1_263_N2H7F0S0G0;FKBP10_67_YHYNGTFEDGK_1_70_N2H6F0S0G0;FKBP10_67_YH…
Differential	Glycoform	U	COL5A2_1350_EASQNITYICK_1_1354_N2H6F0S0G0;CTSD_257_GSLSYLNVTR_1_263_N2H6F0S0G0;CTSL_217_YSVANDTGFVDIPK_1_221_N2H5F0S0G0;FKBP10_179_YHYNGTLLDGTSFDTSYSK_1_182_N2H8F0S0G0;HEXA_149_SAEGTFFINK_1_157_N2H7F0S0G0;HLA-DRA_137_FTPPVVNVTWLR_1_143_N2H5F0S0G0;HLA-DRA_137_FTPPVVNVTWLR_1_143_N2H6F0S0G0;HP_236_VVLHPNYSQVDIGLIK_1_241_N4H5F0S2G0;HYOU1_510_VFGSQNLTTVK_1_515_N2H7F0S0G0;HYOU1_595_ENGTDTVQEEEESPAEGSK_…
Differential	Glycoform	S-D	AFM_28_DIENFNSTQK_1_33_N4H5F0S1G0;AHSG_145_VCQDCPLLAPLNDTR_1_156_N4H5F0S0G0;ASPN_276_ITDIENGSLANIPR_1_281_N4H5F1S0G0;C3_74_TVLTPATNHMGNVTFTIPANR_1_85_N2H5F0S0G0;C4BPB_60_TLFCNASK_1_64_N4H5F0S1G0;C6_322_VLNFTTK_1_324_N4H5F0S0G0;CD14_151_NVSWATGR_1_151_N4H5F0S0G0;CFI_491_LISNCSK_1_494_N4H5F0S0G0;CFI_491_LISNCSK_1_494_N4H5F0S1G0;CLPTM1L_89_TVNVSVPK_1_91_N2H6F0S0G0;COL14A1_368_SFMVNWTHAPGNVEK_1_372_N…
Differential	Glycoform	D	AHSG_145_VCQDCPLLAPLNDTR_1_156_N4H5F0S1G0;AHSG_145_VCQDCPLLAPLNDTR_1_156_N4H5F0S2G0;AHSG_145_VCQDCPLLAPLNDTR_1_156_N4H6F1S0G0;AHSG_166_AALAAFNAQNNGSNFQLEEISR_1_176_N4H5F2S1G0;APOH_251_LGNWSAMPSCK_1_253_N4H5F0S0G0;BGN_267_MIENGSLSFLPTLR_1_270_N4H5F1S0G0;C3_74_TVLTPATNHMGNVTFTIPANR_1_85_N2H6F0S0G0;C3_74_TVLTPATNHMGNVTFTIPANR_1_85_N2H7F0S0G0;C3_74_TVLTPATNHMGNVTFTIPANR_1_85_N3H5F0S0G0;C6_322_VLNFTTK…
Decomposition	Glycoform	TOP100	DCN_250_LGLSFNSISAVDNGSLANTPHLR_1_262_N4H5F3S0G0;COL6A1_804_NVTAQICIDK_1_804_N3H4F0S0G0;SERPIND1_185_DFVNASSK_1_188_N4H5F0S1G0;LUM_121_LHINHNNLTESVGPLPK_1_127_N6H3F2S0G0;DCN_207_IADTNITSIPQGLPPSLTELHLDGNK_1_211_N4H5F0S1G0;COL6A1_804_NVTAQICIDK_1_804_N3H6F0S0G0;COL14A1_368_SFMVNWTHAPGNVEK_1_372_N4H5F0S0G0;DCN_207_IADTNITSIPQGLPPSLTELHLDGNK_1_211_N6H3F1S1G0;COL6A2_131_GTFTDCALANMTEQIR_1_140_N4H5F0S…
FeatureClustering	Glycoform	Cluster:(1)	HYOU1_869_NATLAEQAK_1_869_N4H3F0S2G0;HYOU1_510_VFGSQNLTTVK_1_515_N2H9F0S0G0;HYOU1_869_NATLAEQAK_1_869_N2H9F0S0G0;HYOU1_926_AEPPLNASASDQGEK_1_931_N2H6F0S0G0;HYOU1_926_AEPPLNASASDQGEK_1_931_N2H5F0S0G0;HYOU1_595_ENGTDTVQEEEESPAEGSK_1_596_N2H6F0S0G0;HYOU1_595_ENGTDTVQEEEESPAEGSK_1_596_N2H5F0S0G0;HYOU1_926_AEPPLNASASDQGEK_1_931_N2H8F0S0G0;HYOU1_860_VINETWAWK_1_862_N2H6F0S0G0;HYOU1_860_VINETWAWK_1_862_…
FeatureClustering	Glycoform	Cluster:(2)	FGB_377_GTAGNALMDGASQLMGENR_1_394_N4H5F0S2G0;FGB_377_GTAGNALMDGASQLMGENR_1_394_N4H5F0S1G0;FGB_377_GTAGNALMDGASQLMGENR_1_394_N4H5F0S0G0;FGB_377_GTAGNALMDGASQLMGENR_1_394_N4H6F1S0G0;FGG_62_VDKDLQSLEDILHQVENK_1_78_N4H4F0S1G0;FGG_62_VDKDLQSLEDILHQVENK_1_78_N4H5F0S2G0;FGG_65_DLQSLEDILHQVENK_1_78_N6H3F1S1G0;FGG_65_DLQSLEDILHQVENK_1_78_N6H3F3S0G0;FGG_62_VDKDLQSLEDILHQVENK_1_78_N4H5F0S1G0;FGG_62_VDKDLQSL…
FeatureClustering	Glycoform	Cluster:(3)	HPR_121_MVSHHNLTTGATLINEQWLLTTAK_1_126_N9H4F0S0G0;HPR_121_MVSHHNLTTGATLINEQWLLTTAK_1_126_N4H5F0S2G0;HPR_121_MVSHHNLTTGATLINEQWLLTTAK_1_126_N8H5F0S0G0;HPR_121_MVSHHNLTTGATLINEQWLLTTAK_1_126_N4H5F0S1G0;HPR_121_MVSHHNLTTGATLINEQWLLTTAK_1_126_N6H3F3S0G0;HPR_121_MVSHHNLTTGATLINEQWLLTTAK_1_126_N6H4F2S0G0;HP_236_VVLHPNYSQVDIGLIK_1_241_N5H6F0S2G0;HP_236_VVLHPNYSQVDIGLIK_1_241_N3H4F0S1G0;HP_236_VVLHPNYSQV…

## Sheet: Glycoform-SD-KEGG
Gene_set	Term	Overlap	Adjusted P-value	Combined Score	Genes
KEGG_2016	Complement and coagulation cascades Homo sapiens hsa04610	29099	1.84702e-12	2553.1	FGB;C3;C6;SERPIND1;FGG;CFI;SERPING1;C4BPB;F2
KEGG_2016	ECM-receptor interaction Homo sapiens hsa04512	30133	6.3902e-09	1243.32	LAMA5;COL6A2;LAMA4;COL6A1;FN1;LAMC1;HSPG2
KEGG_2016	Amoebiasis Homo sapiens hsa05146	5/100	2.75033e-05	398.328	LAMA5;LAMA4;FN1;LAMC1;CD14
KEGG_2016	Focal adhesion Homo sapiens hsa04510	6/202	3.62257e-05	227.261	LAMA5;COL6A2;LAMA4;COL6A1;FN1;LAMC1
KEGG_2016	PI3K-Akt signaling pathway Homo sapiens hsa04151	7/341	4.61676e-05	153.381	LAMA5;COL6A2;LAMA4;COL6A1;FN1;LAMC1;HSP90B1
KEGG_2016	Pertussis Homo sapiens hsa05133	27485	0.00012789	345.627	C3;SERPING1;C4BPB;CD14
KEGG_2016	Small cell lung cancer Homo sapiens hsa05222	31503	0.000188514	284.494	LAMA5;LAMA4;FN1;LAMC1
KEGG_2016	Staphylococcus aureus infection Homo sapiens hsa05150	20515	0.00121681	260.808	C3;FGG;CFI
KEGG_2016	Proteoglycans in cancer Homo sapiens hsa05205	4/203	0.00393603	80.0363	LUM;FN1;HSPG2;DCN
KEGG_2016	Protein digestion and absorption Homo sapiens hsa04974	32933	0.00393603	132.736	COL14A1;COL6A2;COL6A1
KEGG_2016	Pathways in cancer Homo sapiens hsa05200	5/397	0.0051759	48.4755	LAMA5;LAMA4;FN1;LAMC1;HSP90B1
KEGG_2016	Toxoplasmosis Homo sapiens hsa05145	3/118	0.00716963	89.335	LAMA5;LAMA4;LAMC1
KEGG_2016	African trypanosomiasis Homo sapiens hsa05143	12816	0.00810785	194.112	LAMA4;HPR
KEGG_2016	Prion diseases Homo sapiens hsa05020	12816	0.00810785	194.112	C6;LAMC1
KEGG_2016	Phagosome Homo sapiens hsa04145	3/154	0.0122058	59.8803	C3;LAMP1;CD14
KEGG_2016	Tuberculosis Homo sapiens hsa05152	3/178	0.0162496	47.901	C3;LAMP1;CD14
KEGG_2016	Legionellosis Homo sapiens hsa05134	20121	0.0162496	103.159	C3;CD14
KEGG_2016	Regulation of actin cytoskeleton Homo sapiens hsa04810	3/214	0.0252724	35.8161	FN1;CD14;F2

## Sheet: Glycoform-SU-KEGG
Gene_set	Term	Overlap	Adjusted P-value	Combined Score	Genes
KEGG_2016	Lysosome Homo sapiens hsa04142	8/123	3.90724e-11	2573.28	ASAH1;LAMP1;PSAP;PPT1;GNS;CTSD;CTSC;LGMN
KEGG_2016	ECM-receptor interaction Homo sapiens hsa04512	30011	0.00293816	344.076	COL1A1;FN1;TNC
KEGG_2016	Tuberculosis Homo sapiens hsa05152	3/178	0.0190225	115.991	LAMP1;HLA-DRA;CTSD
KEGG_2016	Focal adhesion Homo sapiens hsa04510	3/202	0.0205209	96.4596	COL1A1;FN1;TNC
KEGG_2016	Antigen processing and presentation Homo sapiens hsa04612	28157	0.0372321	142.825	HLA-DRA;LGMN
KEGG_2016	Phenylalanine, tyrosine and tryptophan biosynthesis Homo sapiens hsa00400	44201	0.0394956	1171.32	IL4I1
KEGG_2016	Amoebiasis Homo sapiens hsa05146	2/100	0.0394956	99.3316	COL1A1;FN1
KEGG_2016	AGE-RAGE signaling pathway in diabetic complications Homo sapiens hsa04933	2/101	0.0394956	97.9542	COL1A1;FN1
KEGG_2016	PI3K-Akt signaling pathway Homo sapiens hsa04151	3/341	0.0397852	43.5544	COL1A1;FN1;TNC
KEGG_2016	Sphingolipid signaling pathway Homo sapiens hsa04071	2/120	0.0440859	76.7645	ASAH1;CTSD
