# Supplementary material for: OmicsOne: associate omics data with phenotypes in one-click
Source: Clin Proteomics. 2021 Dec 11;18:29. doi: 10.1186/s12014-021-09334-w (PMC8903648; doi:10.1186/s12014-021-09334-w)
Supplement: Supplementary file 4 — Additional file 4: Table S3. The analysis results of OmicsOne applied on the glycoproteome dataset of LSCC [file 12014_2021_9334_MOESM4_ESM.xlsx]

## Sheet: README
Table S3. The analysis results of OmicsOne applied on the glycoproteome dataset of LSCC
Sheet names	Description
PCA_Score	The scores of principal components(PCs) of principal component analysis (PCA)
PCA_Components	The feature components of the two PCs
Differential	The differential analysis of paired comparison of Tumor and NAT samples
Feature_Clustering	The clusters of features
Feature_Sets	The feature sets collected from the phenotype-associated feature discovery modules, including PCA, differential expression,feature clustering, and regression analysis
Protein-SD-HallMark	The enriched pathways using significantly up-regulated proteins in tumor comparing to NAT samples againt the hall mark database
Protein-SU-HallMark	The enriched pathways using significantly down-regulated proteins in tumor comparing to NAT samples againt the hall mark database
Protein-SD-BP	The enriched pathways using significantly down-regulated proteins in tumor comparing to NAT samples againt the GO Biologoical Process
Protein-SU-BP	The enriched pathways using significantly up-regulated proteins in tumor comparing to NAT samples againt the GO Biologoical Process
PCA_Score
Column names	Description
id	Sample ID
PC-1	Principal component 1
PC-2	Principal component 2
PCA_Comoponents
Column names	Description
Gene	Gene name of protein
PC-1	Principal component 1
PC-2	Principal component 2
Differential
Column names	Description
Feature	Gene name of protein
Log2FC(median)	median log2 fold change of paired samples
Wilcoxon(Paired)(Stats)	U-statistics of Wilcoxon signed rank test
Wilcoxon(Paired)(P-value)	P values of Wilcoxon signed rank test
FDR	Benjamini-Hocheberg adjusted P-values
"-log10(FDR)"	Signed Log10 of FDR
Significance	Significance: SD=Significantly down-regulated (log2FC <-1 and FDR <0.01), SU=Significantly up-regulated (log2FC > 1 and FDR <0.01), D= Down-regulated (log2FC <0 and FDR < 0.01) , U= Up-regulated(Log2FC>0 and FDR <0.01)
Feature_Clustering
Column names	Description
Gene	Gene name of protein
FeatureCluster	Cluster No. assigned to the features
Feature_Sets
Column names	Description
Module	Module name of OmicsOne to generate the gene sets
Source	Type of expression matrix applied in the analysis
Label	Type of results
Features	Genes or features involved in the results
Protein-SD-HallMark
Column names	Description
Gene_set	Database name
Term	Pathway/gene ontology (GO) term name
Overlap	The number of Genes or features ovaerlap in the pathway/GO term
Adjusted P-value	Benjamini-Hocheberg adjusted P-values of enrichment scores
Genes	Genes invovled in the pathwy/GO term
Protein-SU-HallMark
Column names	Description
Gene_set	Database name
Term	Pathway/gene ontology (GO) term name
Overlap	The number of Genes or features ovaerlap in the pathway/GO term
Adjusted P-value	Benjamini-Hocheberg adjusted P-values of enrichment scores
Genes	Genes invovled in the pathwy/GO term
Protein-SD-BP
Column names	Description
Gene_set	Database name
Term	Pathway/gene ontology (GO) term name
Overlap	The number of Genes or features ovaerlap in the pathway/GO term
Adjusted P-value	Benjamini-Hocheberg adjusted P-values of enrichment scores
Genes	Genes invovled in the pathwy/GO term
Protein-SU-BP
Column names	Description
Gene_set	Database name
Term	Pathway/gene ontology (GO) term name
Overlap	The number of Genes or features ovaerlap in the pathway/GO term
Adjusted P-value	Benjamini-Hocheberg adjusted P-values of enrichment scores
Genes	Genes invovled in the pathwy/GO term

## Sheet: PCA_Score
id	PC-1	PC-2
C3L.02665	50.3316	9.22996
C3L.02665.N	-50.0493	2.78801
C3L.01663	40.0708	9.27224
C3L.01663.N	-46.1042	6.84301
C3N.02575	80.3978	-43.4461
C3N.02575.N	-50.5033	5.14526
C3L.02546	24.4009	28.1644
C3L.02546.N	-59.253	-13.408
C3L.00965	59.4255	-36.8343
C3L.02963	39.639	54.4725
C3L.02963.N	-38.1092	-16.5167
C3N.04162	72.6593	-24.8704
C3N.04162.N	-45.2899	6.3405
C3L.02646	46.4974	-5.57306
C3L.02646.N	-35.3822	-19.0141
C3N.02285	33.6134	13.8054
C3N.02285.N	-50.8927	-0.904983
C3N.03875	72.4455	3.0291
C3N.03875.N	-58.8074	-13.5601
C3N.03424	-5.71448	46.0889
C3N.03424.N	-56.9309	11.0658
C3N.01017	56.187	-28.7074
C3N.01017.N	-43.2389	-9.88694
C3L.00081	72.2424	-25.9238
C3L.00081.N	-54.1001	-6.76898
C3L.02649	48.0583	-7.77128
C3L.02649.N	-39.7023	-20.5353
C3L.01838	28.2842	28.4053
C3N.02252	57.491	-20.039
C3N.02252.N	-50.887	-6.81611
C3L.03963	37.0859	24.3637
C3L.03963.N	-47.2932	-10.8531
C3N.03072	71.7287	-27.4532
C3N.03072.N	-64.1008	-13.8324
C3L.02969	41.6549	38.6496
C3L.02969.N	-52.7523	-14.2902
C3N.03662	61.7791	-22.9154
C3N.03662.N	-53.4495	-8.32056
C3N.03051	48.7122	12.6745
C3N.03051.N	-48.1727	2.06768
C3N.02434	55.7192	-37.0867
C3N.02434.N	-41.9577	-14.5656
C3L.02127	61.3777	-27.2279
C3L.02127.N	-55.855	-9.92427
C3N.02339	4.03689	4.53647
C3N.02339.N	-49.1065	-9.57836
C3L.03961	15.9865	49.102
C3L.03961.N	-55.0568	-9.95313
C3L.04391	39.9694	22.011
C3L.04391.N	-50.8671	-8.83138
C3L.02619	38.1515	25.5535
C3L.02619.N	-44.0863	11.176
C3N.02494	66.4749	-5.71911
C3N.02494.N	-54.9425	-8.19991
C3N.03880	73.7561	7.11012
C3N.03880.N	-51.9221	7.34649
C3N.03092	30.703	36.4633
C3N.03092.N	-52.7998	-3.37011
C3L.02669	51.9461	15.3647
C3L.02669.N	-46.0293	10.6299
C3N.03877	64.6156	-34.531
C3N.03877.N	-51.6081	4.35353
C3N.01846	61.9211	0.0135365
C3N.01846.N	-35.153	-0.281793
C3L.02964	38.5503	34.9218
C3L.02964.N	-45.4281	32.2105
C3N.00247	15.8192	77.8733
C3N.02288	48.9057	-26.1182
C3N.02288.N	-53.1531	-1.31522
C3L.01606	44.7449	20.1301
C3L.01606.N	-57.3753	-5.4273
C3L.02164	-8.64066	46.2137
C3L.02164.N	-43.4833	9.45263
C3N.02374	56.098	-15.9343
C3N.02374.N	-52.5903	-6.82406
C3N.02675	16.7113	32.6394
C3N.02675.N	-43.6038	9.34369
C3N.02523	61.8956	-19.3364
C3N.02523.N	-45.5777	-12.7896
C3L.02130	33.8924	17.5323
C3L.02130.N	-50.4227	-9.9356
C3N.02426	20.3262	31.543
C3N.02426.N	-52.7357	-11.953
C3N.02284	54.8373	-27.3446
C3L.00923	12.5389	25.0344
C3L.00923.N	-59.4985	-1.72847
C3N.03486	52.6244	1.80547
C3N.03486.N	-45.1341	14.2103
C3N.04127	18.6019	48.7915
C3N.04127.N	-52.3091	0.250234
C3L.02951	29.4628	45.6468
C3L.02951.N	-55.7937	5.0952
C3L.02629	13.9599	44.5389
C3L.02629.N	-53.174	2.53362
C3L.04013	56.4238	-26.3557
C3L.04013.N	-42.1551	-20.3899
C3N.00221	63.6039	-40.324
C3N.00221.N	-49.5979	-24.0583
C3L.00568	51.6781	19.2241
C3L.00568.N	-48.0082	12.5751
C3N.04155	62.4119	-34.3471
C3N.04155.N	-34.7027	-21.7313
C3N.01025	67.9756	-28.6086
C3N.01025.N	-47.4617	-14.1566
C3L.02552	2.83108	48.5842
C3L.02552.N	-48.9535	-3.14624
C3N.02375	78.6083	-26.5229
C3N.02375.N	-56.4772	-21.5072
C3L.02660	-7.16505	-7.76024
C3L.02660.N	-48.4303	-13.8847
C3L.01884	52.1327	0.546774
C3L.01884.N	-53.1993	1.29753
C3N.02300	51.2885	2.61634
C3L.01285	67.2719	-37.2064
C3L.01285.N	-53.2092	-12.5902
C3L.02627	35.8138	11.4191
C3L.02627.N	-50.2335	-14.6397
C3L.00993	62.4167	-21.7896
C3L.00993.N	-46.0795	20.5552
C3N.02425	55.4113	-22.5211
C3N.02425.N	-47.5339	0.374312
C3L.02170	6.9789	49.8323
C3N.00555	58.8444	-13.0805
C3N.00555.N	-51.5568	6.87615
C3N.01893	12.4008	26.8717
C3N.01893.N	-40.7534	-5.90916
C3N.03093	35.2481	42.5692
C3N.03093.N	-51.4606	-0.227488
C3L.01455	16.846	38.84
C3L.01455.N	-54.2222	2.41685
C3N.03848	7.61037	58.9719
C3N.03848.N	-67.8713	-22.7794
C3L.02968	52.5533	-8.41098
C3L.02968.N	-51.916	-13.4459
C3N.03204	60.1349	-17.8093
C3N.03204.N	-48.7279	2.82528
C3L.00445	65.2084	-27.4029
C3L.00445.N	-56.3239	3.12081
C3N.02283	71.3317	-51.2432
C3N.02289	33.7201	31.1936
C3N.02289.N	-50.4146	7.34993
C3L.03962	62.2954	-36.3731
C3L.03962.N	-56.5511	-6.35951
C3L.03272	68.2323	-9.98471
C3L.03272.N	-53.7964	-16.0219
C3N.01411	58.6915	-32.691
C3N.01411.N	-53.8351	-4.42702
C3L.00415	44.764	9.83485
C3L.00415.N	-46.2141	11.2849
C3N.03882	66.7408	-31.4028
C3N.03882.N	-58.4203	-10.986
C3L.01000	33.9753	-16.6833
C3L.01000.N	-45.0263	-13.7878
C3L.02650	21.9697	44.0105
C3L.02650.N	-50.1583	10.4019
C3L.02358	48.5914	-27.9259
C3L.02358.N	-57.4809	-22.7949
C3L.02168	64.9131	-13.5126
C3L.02168.N	-43.3745	-13.9634
C3L.02625	66.1158	26.2016
C3L.02625.N	-65.055	-17.1021
C3N.01028	46.3845	37.0365
C3N.01028.N	-49.163	4.17851
C3N.02435	60.4682	-12.6366
C3N.02435.N	-54.0192	-9.82398
C3N.03441	-4.29555	14.9327
C3N.03441.N	-42.9709	-9.3546
C3L.04071	49.2099	43.0009
C3L.04071.N	-40.0841	14.9647
C3N.01020	23.9257	33.1292
C3N.01020.N	-53.0668	0.363165
C3N.00497	47.6622	34.2835
C3N.00497.N	-50.3792	4.41137
C3N.01194	58.6974	44.5176
C3N.01194.N	-52.9941	4.60348
C3L.02648	34.4476	24.6108
C3L.02648.N	-61.7674	-14.736
C3L.03678	60.7013	-20.0657
C3L.02891	51.5757	23.2311
C3L.02891.N	-40.6033	-1.82605
C3L.00927	60.0699	-2.24223
C3L.00927.N	-45.9291	-1.90404
C3N.03886	54.7065	-31.1555
C3N.03886.N	-45.0404	-13.4839
C3L.04014	31.9747	0.71362
C3L.04014.N	-49.146	-16.2312
C3N.03076	55.5454	-6.56574
C3N.03076.N	-49.3198	0.944238
C3N.03425	68.4817	15.944
C3N.03425.N	-53.1337	-8.0232
C3L.02163	65.7418	-39.4786
C3L.02163.N	-57.1428	-7.89808
C3N.04124	68.3292	10.8541
C3N.04124.N	-60.2537	-4.1532
C3L.00904	44.7567	25.6325
C3L.00904.N	-52.3228	-0.366767
C3N.00211	47.4809	34.2894
C3N.01892	59.6032	19.1921
C3N.01892.N	-48.1738	-10.5838
C3L.00603	51.6401	-20.9563
C3L.00603.N	-33.7538	-24.5636
C3L.03965	50.7148	-29.0085
C3L.03965.N	-49.8139	-15.0429
C3N.03851	60.1685	-11.8491
C3N.03851.N	-47.4577	-1.37356
C3L.02349	46.9354	-19.2136
C3L.02349.N	-54.3526	-11.8422

## Sheet: PCA_Components
Gene	PC-1	PC-2
A1BG	-0.0172145	-0.0081873
A2M	-0.0172984	-0.00740118
A2ML1	0.00825678	0.0021302
AAAS	0.0147773	-0.00676846
AACS	0.012078	0.00273453
AADAC	-0.00271139	-0.00905353
AAGAB	0.0151804	0.00316318
AAK1	0.00401653	0.0157243
AAMDC	-0.0140988	-0.00688893
AAMP	0.0111492	0.000155766
AAR2	0.00347339	-0.0113829
AARS	0.0152781	0.00428397
AARS2	0.00594368	-0.0115622
AARSD1	0.0104978	-0.0052446
AASDHPPT	0.00818875	0.00779596
AASS	-0.0014561	0.0054489
AATF	0.0151467	-0.0167927
ABAT	-0.00673699	0.00246513
ABCA1	-0.00238311	0.0124022
ABCA3	-0.0177952	-0.00325278
ABCA8	-0.0182131	-0.0103809
ABCB1	-0.0147733	-0.00293327
ABCB10	-0.000495849	-0.00681278
ABCB6	0.00302506	-0.0161728
ABCB7	0.00583634	-0.00902599
ABCB8	0.00281059	0.00880989
ABCC1	0.0129183	-0.0161438
ABCC10	-0.00134259	-0.00245203
ABCC3	-0.00403226	-0.000814058
ABCC4	-0.0106568	-0.0126635
ABCC5	0.0114113	-0.0151958
ABCD1	-0.000403895	0.0227807
ABCD3	-0.0102048	0.00385733
ABCD4	-0.00552395	0.00324732
ABCE1	0.0163762	0.00735024
ABCF1	0.0144908	0.00224515
ABCF2	0.0151998	0.00429793
ABCF3	0.0165973	-0.00324324
ABHD10	0.0026843	-0.00943854
ABHD11	0.00508751	-0.0114495
ABHD12	0.0026765	0.00518207
ABHD14A-ACY1	-0.0113992	0.00412275
ABHD14B	-0.0169371	-0.00248289
ABHD16A	-0.0116358	0.0029944
ABHD17B	-0.00242035	-0.0165495
ABHD4	-0.000351882	-0.0159361
ABHD5	-0.0131	-0.00584367
ABHD6	-0.0136713	-0.00540716
ABI1	0.00111813	-0.000711314
ABI2	-0.0135317	-0.0172313
ABI3	-0.0129515	0.0179032
ABI3BP	-0.017291	-0.00923964
ABL1	-0.0124742	0.0106071
ABL2	-0.00644383	-0.00556983
ABLIM1	-0.0169571	-0.0170446
ABLIM2	-0.0177143	-0.0123034
ABLIM3	-0.0187227	-0.00878827
ABR	-0.0127233	0.0162123
ABRACL	0.0122083	0.0107893
ABRAXAS1	0.000967398	-0.00453097
ABRAXAS2	-0.0096336	0.00921799
ABT1	0.0154436	-0.00652272
ACAA1	-0.0156889	0.00124328
ACAA2	-0.0167906	0.000346706
ACACA	-0.00104731	-0.00720078
ACAD10	0.00811495	-0.00961571
ACAD8	-0.0133603	0.000803829
ACAD9	0.00896364	-0.0125045
ACADM	-0.00609483	0.0184841
ACADS	-0.014155	-0.00507704
ACADSB	-0.00622267	-0.00765977
ACADVL	-0.0103416	-0.000283671
ACAN	-0.000360344	-0.0115345
ACAP1	-0.00223417	0.0317628
ACAP2	0.00924152	-0.0111631
ACAT1	-0.0156578	-0.00716299
ACAT2	-0.00414591	-0.0227555
ACBD3	0.0118579	0.0242583
ACBD5	-0.00154242	0.00386565
ACBD6	0.00144582	-0.00416011
ACE	-0.0171443	-0.00730439
ACIN1	0.015034	0.00227854
ACLY	-0.00202778	-0.0151411
ACO1	-0.0072734	0.0158475
ACO2	0.00805627	0.0093657
ACOT1	-0.0134788	-0.00515489
ACOT11	0.00700071	0.010481
ACOT13	-0.000156014	-0.0129667
ACOT7	0.0145488	-0.00224803
ACOT8	-0.00166877	0.00521905
ACOT9	-0.0139767	-0.00238589
ACOX1	-0.00216711	-0.0102132
ACOX2	-0.017567	0.00126825
ACOX3	-0.0105442	0.00700896
ACP1	-0.003636	-0.0145783
ACP2	-0.00233106	0.0257458
ACP5	-0.014261	-0.00668492
ACP6	-0.0066666	-0.000692294
ACPP	0.00509201	-0.0126248
ACSF2	-0.0163373	0.00211512
ACSF3	-0.00110864	0.00678601
ACSL1	-0.0140677	0.00305065
ACSL3	0.00770666	0.0123635
ACSL4	-0.012818	0.0139324
ACSL5	-0.0177165	0.0046895
ACSM3	-0.0129498	0.00935568
ACSS1	-0.000261945	-0.0222539
ACSS2	-0.0155506	-0.00802255
ACSS3	-0.0176259	-0.00184393
ACTA2	-0.0137105	-0.00338051
ACTB	-0.017372	0.00669321
ACTBL2	-0.0148628	-0.00411166
ACTG1	-0.0135607	-0.00391279
ACTG2	-0.0138965	-0.00556005
ACTL6A	0.015154	-0.0161371
ACTN1	-0.0115578	0.00795469
ACTN2	-0.0173055	-0.0124361
ACTN4	-0.0118985	-0.00753458
ACTR10	-0.0167338	0.00233653
ACTR1A	-0.0178262	0.00116383
ACTR1B	-0.01582	-0.00797887
ACTR2	-0.00873763	0.0271466
ACTR3	-0.00752108	0.0282223
ACTR3B	-0.0083901	-0.00293562
ACTR5	-0.00644771	-0.00227694
ACTR6	0.00613414	-0.0132912
ACTR8	0.00123613	0.00361653
ACVR1	0.00962323	0.0084318
ACYP1	-0.0084299	-0.0180202
ACYP2	-0.0106437	0.00519381
ADA	0.00818993	0.0128281
ADA2	-0.00958389	0.016491
ADAM10	-0.0126999	-0.00415615
ADAM15	-0.00340001	-0.00574804
ADAM17	0.0124628	0.00141883
ADAM8	0.000339116	0.0200092
ADAM9	0.0097502	0.00878823
ADAMTS1	-0.00783354	-0.0056273
ADAMTS12	0.0117157	0.0150965
ADAMTS4	-0.000346835	0.0158419
ADAMTS7	0.0032289	0.009723
ADAMTSL2	-0.0134664	-0.00758277
ADAMTSL4	-0.0125491	0.00748955
ADAP1	-0.0107939	0.0141144
ADAP2	-0.00975437	0.0167517
ADAR	0.0164142	-0.00146258
ADARB1	-0.0181613	-0.00434917
ADCY3	0.00658971	-0.00648074
ADCY6	-0.0136191	-0.0123984
ADCY7	-0.014056	0.00568289
ADCY9	-0.0141393	-0.01044
ADD1	-0.0183425	-0.00925254
ADD2	-0.0142542	-0.0185449
ADD3	-0.018166	-0.0060734
ADGRE2	0.00299759	0.0231643
ADGRE5	-0.00578098	0.0313952
ADGRF5	-0.0187167	-0.00548702
ADGRG1	0.0113556	-0.0025903
ADGRG6	-0.0162196	-0.0112398
ADGRL2	-0.0174697	-0.0127635
ADH1B	-0.018155	-0.0123347
ADH1C	-0.0100987	-0.0107964
ADH5	-0.0133568	-0.0104338
ADH7	0.00882029	-0.0192137
ADI1	0.0152287	-0.00523368
ADIPOQ	-0.0169364	-0.00947945
ADIRF	-0.0168909	-0.0159928
ADK	-0.00929811	0.00454788
ADNP	0.0158208	-0.0115007
ADO	-0.0046887	-0.000209164
ADPGK	-0.00262367	0.0160598
ADPRH	-0.0171411	0.0041251
ADPRHL2	-0.0115127	0.0055065
ADRM1	0.0152857	0.00721387
ADSL	0.00258389	-0.00371098
ADSS	0.0139214	-0.000318419
ADSSL1	-0.00163599	0.00292632
AEBP1	-0.00318334	0.00115706
AES	-0.00728943	-0.00808711
AFAP1	0.00336072	0.0131675
AFAP1L1	-0.0163028	-0.00402949
AFAP1L2	-0.00305853	0.0138843
AFDN	-0.0159537	-0.0180684
AFF1	-0.000440479	0.00623857
AFF4	0.0120122	-0.00517638
AFG1L	0.000627596	0.00579933
AFG3L2	0.0129791	-0.0152875
AFM	-0.0161228	-0.00958112
AFMID	-0.00787464	-0.00734381
AFTPH	0.00951462	-0.000952225
AGA	-0.0118985	0.000959719
AGAP1	-0.0149174	-0.011429
AGAP2	-0.00999624	0.0254634
AGAP3	-0.0154799	0.0031816
AGER	-0.0171338	-0.0165032
AGFG1	-0.00710445	0.0137807
AGFG2	-0.0146461	-0.00205103
AGGF1	0.00861472	-0.00217749
AGK	0.0130668	-0.00728282
AGL	-0.00524618	0.000490555
AGO1	-0.0164358	-0.00278651
AGO2	-0.00921399	-0.0191416
AGO3	-0.0123542	-0.00183136
AGPAT2	-0.0145796	-0.00235851
AGPAT3	-0.00436576	0.0161758
AGPAT4	-0.00969746	0.00518268
AGPAT5	0.00613808	0.000413461
AGPS	-0.00520991	0.00177175
AGR2	-0.00407202	0.0117117
AGR3	-0.0143907	0.00596856
AGRN	-0.0171285	-0.0106602
AGT	-0.0167581	-0.00795658
AGTPBP1	-0.0156148	-0.000732383
AGTRAP	-0.00382366	0.0109778
AHCTF1	0.0126393	-0.00716719
AHCY	0.0138488	-0.0123548
AHCYL1	-0.0116133	0.00622707
AHCYL2	-0.0152236	0.00495742
AHDC1	0.00830581	-0.00383013
AHNAK	-0.0161471	-0.0117516
AHNAK2	0.00741521	0.00641538
AHR	-0.00456087	0.0129563
AHSA1	0.014045	-0.00369471
AHSG	-0.0169358	-0.00914019
AHSP	-0.0150706	-0.0117793
AIDA	-0.013204	0.00115989
AIF1	-0.00976651	0.0264736
AIF1L	-0.0120505	-0.0215046
AIFM1	-0.00414059	0.00147088
AIFM2	-0.0122658	0.0126543
AIMP1	0.0119682	0.0156564
AIMP2	0.0121348	0.00795882
AIP	-0.00435296	0.0144924
AJUBA	0.00403333	-0.0126168
AK1	-0.0184871	-0.0108016
AK2	-0.00883168	0.00829962
AK3	-0.0145002	-0.00531264
AK4	0.0124014	-0.00696867
AK6	-0.000362996	0.00150815
AKAP1	0.00405152	-0.0246517
AKAP10	-0.0116148	0.00399309
AKAP11	-0.00534792	0.0150213
AKAP12	-0.0179745	-0.00738964
AKAP13	-0.0130374	0.0127892
AKAP17A	0.00886047	0.00935794
AKAP8	0.0155478	-0.00315411
AKAP8L	0.0132516	-0.00406785
AKAP9	-0.00526462	0.00787911
AKNA	-0.00953624	0.0184766
AKR1A1	-0.00591398	0.0165686
AKR1B1	-0.00874943	-0.00452079
AKR1B10	0.00798656	-0.017486
AKR1C1	0.00765806	-0.0220953
AKR1C2	0.00797266	-0.0169537
AKR1C3	0.00408069	-0.0163642
AKR1E2	0.00626891	-0.0127944
AKR7A2	-0.0146954	-0.00379705
AKT1	-0.0101554	0.00641496
AKT1S1	-0.00129898	0.0064347
AKT2	0.000410402	0.00976995
AKT3	-0.0128277	-0.00565533
ALAD	-0.0169047	-0.0104051
ALAS1	-0.000104971	-0.0077104
ALB	-0.0175552	-0.00893393
ALCAM	-0.00237026	-0.0218903
ALDH16A1	-0.00992443	0.00857317
ALDH18A1	0.0169362	0.00411862
ALDH1A1	-0.0118591	-0.0188242
ALDH1A2	-0.0172177	-0.0106147
ALDH1A3	0.00154427	0.0198769
ALDH1B1	0.00284012	0.00336967
ALDH1L1	-0.00159925	0.00169683
ALDH1L2	0.00951199	0.0189453
ALDH2	-0.0150056	-0.00696007
ALDH3A1	0.00546645	-0.0187461
ALDH3A2	-0.00454586	-0.0214874
ALDH3B1	-0.017691	-0.00564725
ALDH4A1	-0.00122785	-0.0094996
ALDH5A1	-0.00397164	-0.016378
ALDH6A1	-0.0139476	-0.00951345
ALDH7A1	-0.0126388	0.000805928
ALDH9A1	-0.0140678	-0.00465987
ALDOA	0.0124741	0.00134675
ALDOB	0.00589532	-0.00610882
ALDOC	0.00765716	-0.00802722
ALG1	0.00292469	0.0225688
ALG11	-0.010234	0.00836351
ALG13	-0.00069807	0.0205897
ALG2	-0.00692055	0.0230426
ALG5	0.00403848	0.0288891
ALG6	0.0084806	0.0128359
ALG9	0.00398206	0.0171022
ALKBH4	0.00362205	-0.0150689
ALKBH5	0.0125442	-0.000265356
ALKBH8	-0.00968267	-0.00221634
ALMS1	-0.007048	-0.00908813
ALOX15	-0.00255869	-0.00327608
ALOX15B	-0.0170513	-0.000368581
ALOX5	-0.0172625	0.00729156
ALOX5AP	-0.0162907	0.00466684
ALPL	-0.0066669	0.0102439
ALS2	-0.0124108	-0.0117302
ALYREF	0.0164521	-0.00239352
AMACR	-0.000768536	0.00280647
AMBP	-0.0166449	-0.00722117
AMBRA1	-0.0025635	-8.83031e-05
AMDHD2	-0.0122702	0.0126347
AMFR	0.000257764	-0.000311098
AMOT	-0.00985696	-0.0137518
AMOTL1	-0.0159155	-0.0139869
AMOTL2	-0.0113509	-0.00193394
AMPD2	0.0062475	0.025462
AMPD3	0.00205366	0.0267766
AMZ2	0.00102793	-0.0147914
ANAPC1	0.00669979	-0.0118935
ANAPC10	0.00739309	-0.00123858
ANAPC16	-0.0020716	-0.00415441
ANAPC2	0.00113146	-0.00473828
ANAPC4	0.00315289	-0.00188446
ANAPC5	0.00197373	-0.00929867
ANAPC7	0.0157272	-0.00578699
ANG	-0.0101916	-0.00846996
ANGEL2	0.00236224	-0.00983751
ANGPT2	-0.0101262	-0.00954925
ANGPTL2	4.19761e-05	0.0095227
ANGPTL4	0.00161102	0.000932877
ANK1	-0.0160804	-0.0136792
ANK3	-0.0107191	-0.0133909
ANKFY1	-0.0176811	0.00673839
ANKHD1-EIF4EBP3	0.00852537	0.0008081
ANKIB1	-0.00733124	0.00433594
ANKLE2	0.0126678	0.00907718
ANKMY2	-0.00678038	0.00571549
ANKRD11	0.00592335	-0.00280517
ANKRD12	-0.00750957	-0.000787786
ANKRD13A	-0.0167414	0.0108608
ANKRD13D	-0.00833972	0.012301
ANKRD16	0.0055638	-0.00407825
ANKRD17	0.0144625	0.00499713
ANKRD22	0.0110889	0.0162429
ANKRD26	-0.0106845	-0.00601956
ANKRD27	-0.0119977	-0.0145313
ANKRD28	-0.00547783	-0.00575295
ANKRD44	-0.0150888	0.0196754
ANKRD50	-0.00477063	0.00327693
ANKRD52	0.00996939	0.00342923
ANKRD54	-0.00396458	-0.0170527
ANKS1A	-0.0152505	-0.0140907
ANKZF1	0.0138987	0.00728905
ANLN	0.0172311	-0.000363694
ANO1	-0.00102436	-0.00206589
ANO10	-0.0114027	0.0121434
ANO6	-0.0153048	-0.00356996
ANOS1	-0.00984899	-0.00954376
ANP32A	0.00788343	-0.00501791
ANP32B	0.0151474	-0.00699653
ANP32E	0.00893262	-0.0132293
ANPEP	-0.00262217	0.0107295
ANTXR1	0.000842597	0.00582767
ANTXR2	-0.0147567	0.0104685
ANXA1	-0.00383386	-0.0116544
ANXA11	-0.0128475	0.00327724
ANXA13	-0.00649091	0.00159094
ANXA2	-0.0156645	-0.00823957
ANXA3	-0.0163216	-0.00653475
ANXA4	-0.0152656	-0.00648956
ANXA5	-0.0172549	0.00323906
ANXA6	-0.0148457	0.0171954
ANXA7	-0.00627248	0.000918162
ANXA8	0.00544192	0.00843986
ANXA8L1	0.00227829	0.00537644
ANXA9	-0.0138832	-0.00853737
AOAH	0.00114301	0.00911099
AOC3	-0.0185022	-0.0104412
AOX1	-0.0168783	-0.00306543
AP1B1	-0.00988279	0.0215281
AP1G1	0.00106861	0.00871471
AP1G2	-0.00684752	0.0100404
AP1M1	-0.014066	0.00993282
AP1M2	0.00440788	-0.00571391
AP1S1	0.00106016	0.00256672
AP1S2	-0.0166934	0.00561395
AP1S3	-0.00957919	0.000633445
AP2A1	-0.0101741	0.0200454
AP2B1	-0.0159162	0.000852112
AP2M1	-0.0150999	0.0124333
AP2S1	-0.0161184	0.00509432
AP3B1	-0.00301912	0.0251534
AP3D1	0.00238821	0.0255885
AP3M1	-0.0112578	0.0181481
AP3M2	-0.00109676	0.00323289
AP3S1	-0.00249957	0.024561
AP4B1	-0.00918032	0.00910983
AP4E1	-0.0113075	0.00692703
AP4M1	-0.00291052	0.0120154
AP5B1	-0.0146344	0.00639542
AP5S1	-0.00880346	0.0110565
AP5Z1	-0.0108504	0.0119997
APAF1	-0.0113977	0.0177446
APBA1	-0.0113575	-0.00123558
APBB1	-0.0166101	-0.0118463
APBB1IP	-0.00832707	0.0293337
APBB2	-0.0157379	-0.00300293
APC	-0.0102093	-0.0123198
APCS	-0.0170218	-0.00796555
APEH	-0.0161803	0.000146975
APEX1	0.00880165	0.00318663
API5	0.0131842	-0.00381003
APIP	-0.00970851	-0.00283483
APMAP	0.00841257	0.00049952
APOA1	-0.0164363	-0.00996518
APOA2	-0.015347	-0.0115088
APOA4	-0.0138552	-0.0101409
APOB	-0.0155135	-0.00828861
APOBEC3B	0.0104451	0.00384347
APOBEC3C	0.00867193	0.0220064
APOBEC3D	0.00459388	0.0116335
APOBEC3F	0.00558902	0.00616099
APOBEC3G	0.0028431	0.0298522
APOBR	-0.0141721	0.0140216
APOC1	-0.0132988	-0.00984277
APOC2	-0.0149036	-0.00961839
APOC3	-0.0151218	-0.0107618
APOC4	-0.0142608	-0.00576016
APOD	-0.0137486	-0.0116166
APOE	-0.0110203	-0.00309824
APOF	-0.0147684	-0.00895961
APOH	-0.0131044	-0.00765898
APOL1	-0.0133265	-0.00565124
APOL2	0.00784912	0.0201415
APOL3	-0.00976464	0.0119888
APOM	-0.0157099	-0.00973156
APOO	0.00847431	-0.00794406
APOOL	-0.00827086	-0.00988714
APP	0.00504784	-0.00694004
APPL1	-0.0182435	-0.00442239
APPL2	-0.00899134	-0.00997043
APRT	-0.0027554	0.00309112
APTX	0.0103541	-0.00959091
AQP1	-0.0164484	-0.010724
AQP4	-0.0169849	-0.00482419
AQP5	-0.0100647	-0.00559131
AQR	0.0137291	-0.0185964
ARAF	-0.00797581	0.0152148
ARAP1	-0.0183324	0.00323722
ARAP2	-0.0128749	0.00675289
ARAP3	-0.0164558	-0.00785378
ARCN1	0.0086878	0.032801
ARF1	-0.0105586	0.0048814
ARF4	0.00341519	0.0301776
ARF5	0.00946555	-0.000887416
ARF6	-0.00205826	0.00465638
ARFGAP1	0.00908368	0.0237897
ARFGAP2	0.00590179	0.0179525
ARFGAP3	0.0106303	0.0287653
ARFGEF1	0.00752375	0.0117372
ARFGEF2	0.00122588	0.0216241
ARFGEF3	-0.0123473	-0.011919
ARFIP1	-0.00997044	0.00489744
ARFIP2	0.00477941	0.00111944
ARFRP1	0.00650002	0.0243087
ARG1	-0.00899259	0.00509326
ARGLU1	0.0115502	0.00167014
ARHGAP1	-0.00896145	0.01323
ARHGAP10	-0.0166237	-0.00380796
ARHGAP12	-0.010489	-0.00512583
ARHGAP15	-0.00471283	0.0316359
ARHGAP17	-0.0172665	0.00653937
ARHGAP18	-0.0167732	0.00728326
ARHGAP21	-0.012248	-0.00510397
ARHGAP23	-0.00928642	-0.0132346
ARHGAP24	-0.0156859	-0.00557905
ARHGAP25	-0.00944095	0.027917
ARHGAP26	-0.0130155	0.00834492
ARHGAP27	-0.00679705	0.00816286
ARHGAP29	-0.0172741	-0.00585382
ARHGAP30	-0.010087	0.0296681
ARHGAP31	-0.0189635	-0.00272468
ARHGAP32	0.00503182	-0.00540653
ARHGAP35	-0.00408271	-0.00805019
ARHGAP4	-0.00807994	0.0274271
ARHGAP42	-0.0161838	0.00496922
ARHGAP44	-0.0182582	-0.00988647
ARHGAP45	-0.00715514	0.0316739
ARHGAP5	-0.00308887	-0.00598836
ARHGAP6	-0.0186405	-0.0093289
ARHGAP9	-0.00753694	0.0281148
ARHGDIA	-0.0138483	0.00821841
ARHGDIB	-0.0114393	0.0257676
ARHGEF1	-0.00952616	0.018467
ARHGEF10	-0.0167705	-0.00811472
ARHGEF10L	0.00558535	0.00321232
ARHGEF11	-0.00954339	-0.00661688
ARHGEF12	-0.0167084	-0.00962176
ARHGEF15	-0.0182981	-0.00917659
ARHGEF16	0.00904477	-0.00477663
ARHGEF17	-0.0182785	-0.00378712
ARHGEF18	-0.0100991	0.0195518
ARHGEF2	-0.010717	0.00705849
ARHGEF26	-0.0135135	-0.024178
ARHGEF28	-0.000498344	-0.0175719
ARHGEF3	-0.0026437	0.00580532
ARHGEF37	-0.0171762	-0.0131252
ARHGEF40	-0.011921	0.00863505
ARHGEF5	0.0120478	-0.0109667
ARHGEF6	-0.0129856	0.023177
ARHGEF7	-0.0133783	0.00610843
ARID1A	0.0081751	-0.00177327
ARID1B	0.00216692	0.00145498
ARID2	0.0127142	-0.012313
ARID3A	0.0114356	0.0128522
ARID4A	-0.0112145	-0.00991743
ARID4B	0.0122889	-0.00911085
ARID5B	0.00592678	0.00398059
ARIH1	0.011288	0.0115301
ARIH2	0.00166816	0.00776311
ARL1	0.00863978	0.0163099
ARL14EP	0.00962685	-0.000718993
ARL15	-0.00407101	-0.00961647
ARL2	-0.00536692	-0.0126036
ARL2BP	-0.00477659	-0.00927485
ARL3	-0.00245904	0.00229156
ARL5B	0.0111812	0.0108554
ARL6	-0.0143887	-0.0141657
ARL6IP4	0.00990758	0.0125117
ARL6IP5	-0.0160123	0.0100408
ARL6IP6	-0.00932851	-0.010597
ARL8A	-0.0137048	-0.00907268
ARL8B	-0.015474	-0.00949634
ARMC1	-0.00599555	-0.00754873
ARMC10	0.00270194	-0.012458
ARMC6	0.00674956	-0.00517657
ARMC8	0.00268988	-0.00967741
ARMC9	0.00215533	0.0156984
ARMCX1	-0.0134756	0.000193273
ARMCX2	-0.0112783	-0.00238509
ARMCX3	0.0113831	0.00724757
ARMH3	-0.0136856	0.008794
ARMT1	-0.0147903	0.00574539
ARNT	-0.00160199	-0.0129995
ARNTL	-0.0103066	-0.0021091
ARPC1A	-0.00234209	-0.00884391
ARPC1B	-0.00400099	0.0337464
ARPC2	-0.00383128	0.024125
ARPC3	-0.000816887	0.0298906
ARPC4	-0.00793664	0.0175706
ARPC5	-0.00711564	0.0278501
ARPC5L	0.00647224	0.0303461
ARPP19	0.00105119	0.00378049
ARRB1	-0.01855	-0.00727862
ARRB2	-0.0147662	0.0104124
ARSA	-0.00206214	0.0091813
ARSB	-0.00971488	0.0149494
ARSD	-0.0109549	-0.00585311
ARVCF	-0.00917871	-0.0176265
AS3MT	-0.00228558	-0.00609482
ASAH1	-0.0159482	-0.00526259
ASAP1	-0.0108499	0.0140526
ASAP2	-0.0123175	-0.00991947
ASAP3	-0.0140287	-0.00324037
ASCC1	0.0111916	0.017014
ASCC2	0.0135722	0.016565
ASCC3	0.0131749	0.0190285
ASF1A	0.00598764	-0.0141324
ASH2L	0.0102518	-0.0120451
ASL	-0.0168905	0.00214583
ASMTL	-0.00325093	-0.00097886
ASNA1	-0.0101641	-0.00846907
ASNS	0.0149275	0.000683573
ASNSD1	0.0122703	0.00120717
ASPA	-0.0184058	-0.00891879
ASPH	0.00547161	0.00624236
ASPM	-0.00344124	-0.00812085
ASPN	-0.0115232	-0.00610996
ASPSCR1	0.00137749	-0.0196835
ASRGL1	-0.0153672	-0.00882622
ASS1	-0.00638602	0.000165561
ASXL2	0.00788388	-0.0116404
ATAD1	0.0077334	-0.00145977
ATAD2	0.016302	-0.0121426
ATAD2B	0.0143387	-0.00905611
ATAD3A	0.0155825	0.000784054
ATAD5	0.0121648	-0.0047707
ATAT1	-0.0038861	-0.0165236
ATE1	-0.0133515	-0.000474282
ATF2	-0.000671913	-0.000254033
ATF7	-0.000512032	0.00196026
ATF7IP	0.0135763	0.00591158
ATG101	0.00285523	-0.000683109
ATG12	-0.00364463	0.0138465
ATG13	0.00351186	0.00971233
ATG14	0.00731438	0.011488
ATG16L1	-0.00741989	0.0105922
ATG2A	-0.0101782	-0.00142202
ATG2B	-0.00846314	0.000166471
ATG3	-0.00488936	0.0205806
ATG4A	-0.00834093	-0.00434983
ATG4B	0.00611456	0.00541231
ATG4C	-0.0130273	0.0127991
ATG5	-0.00760985	0.0170195
ATG7	-0.0128561	0.0181356
ATG9A	0.00385931	0.000533195
ATIC	0.0075163	0.00482489
ATL1	-0.0126985	-0.00770451
ATL2	0.0142548	-0.00140944
ATL3	-0.011915	0.0106312
ATM	-0.00163755	0.0218784
ATN1	0.0100897	-0.00736749
ATOX1	-0.0078492	0.0140826
ATP11A	-0.016731	-0.00303838
ATP11B	0.0110246	-0.00476174
ATP11C	0.00162351	0.00255734
ATP13A1	0.00893048	0.0232806
ATP13A3	0.0127465	0.00333248
ATP13A4	-0.0148757	-0.00617591
ATP1A1	0.00692345	-0.00989982
ATP1B1	-0.00237141	-0.00315662
ATP1B3	0.0133456	-0.00695757
ATP2A2	0.0150104	0.00353776
ATP2B1	0.00594895	-0.0158838
ATP2B4	-0.0104602	-0.0101734
ATP2C1	0.00863322	0.00708095
ATP5F1A	0.000983853	-0.0130063
ATP5F1B	-0.000884702	-0.0171702
ATP5F1C	0.00278492	-0.0110779
ATP5F1D	-0.00189266	-0.00703116
ATP5IF1	-0.00535517	0.0145526
ATP5ME	-0.00166723	-0.000496565
ATP5MF-PTCD1	0.00793807	-0.00785281
ATP5MG	0.00356886	-0.00481952
ATP5MPL	0.00466251	0.000203565
ATP5PB	0.00653104	-0.00213702
ATP5PD	0.00652428	-0.00558599
ATP5PF	-0.00411933	-0.00368536
ATP5PO	4.55827e-05	-0.0113286
ATP5S	-0.0068602	-0.0114651
ATP6AP1	0.00279774	0.00101597
ATP6AP2	0.0122634	0.000958108
ATP6V0A2	-0.0027232	0.00423393
ATP6V0D1	-0.0123812	0.00554146
ATP6V1A	-0.00728114	0.00759708
ATP6V1B1	-0.00673877	-0.00154761
ATP6V1B2	-0.0138396	0.0101685
ATP6V1C1	-2.56638e-06	0.0155871
ATP6V1D	-0.0123231	0.00489574
ATP6V1E1	-0.0117138	0.0125267
ATP6V1F	-0.0103719	0.00805032
ATP6V1G1	-0.00854174	0.0159489
ATP6V1H	-0.0123001	0.00979857
ATP7A	-0.00261315	-0.0118904
ATP8A1	-0.0173967	-6.92187e-05
ATP8A2	-0.0145719	0.004052
ATP8B1	0.00535558	-0.00649071
ATP9A	-0.00519812	0.00253405
ATP9B	-0.00837311	0.00642873
ATPAF1	0.00845362	-0.0126901
ATPAF2	-0.00678583	-0.0113333
ATR	0.0147114	-0.00642587
ATRIP	0.00478965	-0.00607027
ATRN	-0.0153859	-0.0101037
ATRX	0.0097889	-0.00654745
ATXN1	0.00167468	0.0179879
ATXN10	0.0119891	-0.00456753
ATXN1L	-0.00568527	-0.00850189
ATXN2	0.000113898	0.00165804
ATXN2L	0.0173625	0.00181565
ATXN3	-0.00907039	-0.0134425
AUH	-0.015548	0.00409178
AUP1	0.0127209	-0.00106261
AURKB	0.0157036	-0.00521533
AUTS2	0.0105747	-0.00302346
AVEN	0.00848879	0.0255192
AVL9	0.0117085	0.00831276
AXIN1	-0.0083371	-0.00943511
AXL	-0.0140146	0.00439883
AZGP1	-0.0161477	-0.00776872
AZI2	-0.0166351	0.00588523
AZU1	-0.00255866	0.0136743
B2M	-0.00779812	0.0147946
B3GAT3	0.00596664	0.00601162
B3GLCT	-0.00755884	-0.00888601
B3GNT2	-0.0095439	-0.00766975
B4GALT1	0.00807127	0.0123567
B4GALT4	0.0128134	-0.00642915
B4GALT5	0.011318	0.0102004
B4GALT7	0.00859462	0.0130825
BABAM1	-0.00662662	0.00565968
BABAM2	-0.0104368	0.00279669
BACH1	0.00140939	0.020409
BAD	-0.00972582	-0.00172009
BAG1	-0.0102746	-0.00556862
BAG2	-0.00700929	-0.0102089
BAG3	0.000952998	0.000438623
BAG4	0.0091062	-0.00518554
BAG5	-0.000441445	-0.0108578
BAG6	0.0027242	-7.84157e-05
BAIAP2	0.000842861	-0.018449
BAIAP2L1	0.0144083	-0.000845026
BAK1	0.003332	0.0100458
BANF1	-0.00910349	-0.0186871
BANK1	-0.00851082	0.020096
BANP	-0.00509229	-0.00383966
BASP1	0.01016	0.0235148
BAX	-0.0067793	0.0171347
BAZ1A	0.0169015	-0.000441643
BAZ1B	0.0140562	-0.00440061
BAZ2A	0.0118359	-0.00963637
BAZ2B	0.000246259	-0.00183656
BBS1	-0.0165458	-0.00507925
BBS2	-0.0160212	-0.00187735
BBS7	-0.0166291	-0.00621337
BBX	0.0075178	-0.0101757
BCAM	-0.0167236	-0.0151177
BCAP29	-0.0108693	0.00561385
BCAP31	0.00422504	0.00656532
BCAR1	-0.00391809	0.00232991
BCAR3	-0.00625117	0.00746831
BCAS2	0.0141058	-0.00939131
BCAS3	-0.0110862	-0.00470354
BCAT1	0.00512387	0.0106105
BCAT2	-0.013279	-0.00135673
BCCIP	0.0155088	-0.00849969
BCHE	-0.0155048	-0.011493
BCKDHA	-0.0115805	-0.0060746
BCKDHB	-0.0118791	-0.00441743
BCKDK	-0.00111311	0.00231204
BCL10	0.010677	0.0191662
BCL11B	0.0122432	-0.00988853
BCL2L1	-0.00595871	0.00662383
BCL2L13	0.0014177	-0.012803
BCL2L2-PABPN1	0.0127744	-0.00707421
BCL3	0.00622864	0.0209961
BCL7A	0.00982557	-0.0138859
BCL7C	0.00328124	-0.000648437
BCL9	0.00348779	-0.00679993
BCL9L	0.00418059	0.0126466
BCLAF3	-0.0040548	-0.00442456
BCOR	0.00399602	-0.00652374
BCR	-0.00170594	0.00255992
BCS1L	-0.00425075	-0.00541076
BDH1	0.00779196	-0.014434
BDH2	-0.01784	-0.00182772
BECN1	-0.0128096	0.00743033
BEND3	0.0076717	-0.0164207
BET1	0.00311102	0.00628178
BET1L	0.00907404	0.0228845
BGN	-0.0157571	-0.0103647
BHLHE40	0.00371384	0.0109518
BICC1	-0.000447026	0.0165074
BICD1	0.00408291	0.0127604
BICD2	0.0114451	-0.00770243
BID	0.00574039	0.00187918
BIN2	-0.00711424	0.0307651
BIN3	-0.0159715	-0.0129323
BIRC2	0.00189492	0.00774345
BIRC6	0.0123127	-0.00149675
BIVM-ERCC5	-0.00240976	0.0109314
BLM	0.0126142	-0.00635559
BLMH	0.00753415	-0.0214429
BLNK	0.00433663	0.0308666
BLOC1S1	-0.0116538	-0.00657685
BLOC1S2	-0.00490248	0.00137937
BLOC1S3	-0.00225136	0.00916324
BLOC1S4	-0.00500329	0.0120731
BLOC1S5	-0.00177543	0.0136347
BLOC1S6	0.00517595	0.00437218
BLVRA	-0.0127018	-0.00029539
BLVRB	-0.0155321	-0.0138317
BLZF1	0.00285431	0.0146747
BMP1	0.00962014	0.00446114
BMP2K	-0.00718262	0.0281534
BMPER	-0.0166327	-0.0061425
BMPR2	-0.014208	-0.00823048
BMS1	0.0172958	0.000702123
BNIP1	-0.00597539	0.00750878
BNIP2	-0.0158331	0.000550111
BOD1	0.00428764	-0.00609159
BOD1L1	0.0078838	0.00588719
BOLA1	0.00253959	-0.0192633
BOLA2	0.0111692	0.00353918
BOLA3	0.0142869	-0.00631949
BOP1	0.0174532	-0.00733998
BORCS5	-0.0147916	-0.00553628
BORCS6	-0.016116	0.0015328
BORCS7	-0.0159567	-0.00642966
BORCS8	-0.0141558	-0.00667266
BPGM	-0.0160459	-0.0117241
BPHL	0.00311834	-0.0171439
BPI	-0.00273995	0.0101543
BPIFB1	-0.00610374	-0.00464485
BPNT1	-0.0101071	-0.00770621
BPTF	0.0154115	-0.0120083
BRAF	-0.0053008	0.00440074
BRAP	0.0108515	-0.000351873
BRAT1	0.00487661	-0.00190815
BRCA2	-0.00519884	0.007258
BRCC3	-0.0110674	-0.000127953
BRD1	0.00963492	-0.0169395
BRD2	0.0145687	-0.0110476
BRD3	-0.00287153	-0.0209557
BRD4	0.0123043	-0.0117843
BRD7	0.0147912	-0.0116053
BRD8	0.00890962	-0.00969507
BRD9	0.00789815	-0.00306122
BRF1	0.00167536	-0.00894053
BRIX1	0.0162748	-0.00573086
BRK1	-0.00888532	0.00132269
BRMS1	0.00199486	-0.00159669
BRMS1L	8.56494e-05	-0.0250639
BROX	0.00444797	-0.014964
BRPF1	0.00439301	-0.008659
BRPF3	0.000379004	-0.00234822
BRWD1	0.00612505	-0.00507845
BRWD3	0.00555758	-0.00398717
BSDC1	0.00731837	0.0118762
BSG	0.0143684	0.00529095
BSPRY	-0.0134053	-0.0105358
BST1	-0.00926364	0.00871337
BST2	-0.0151189	0.00142184
BTAF1	0.0144157	0.00628565
BTBD1	0.004815	-0.00410938
BTBD10	0.00275193	-0.00743897
BTBD2	0.00323615	-0.00641221
BTD	-0.0178179	-0.00698607
BTF3	0.0153566	-0.00277312
BTF3L4	0.0118583	-0.000183561
BTK	-0.012561	0.0236912
BTN2A1	-0.0141412	0.00440233
BTN3A1	-0.0128135	0.00794896
BTN3A3	-0.0148342	0.00536436
BTNL9	-0.0153311	-0.00949949
BUB1B	0.0148671	-0.00729809
BUB3	0.016438	-0.00729546
BUD13	0.0130375	-0.00175381
BUD23	0.0130166	-0.00530329
BUD31	0.0164641	-0.00216052
BYSL	0.0166511	-0.00638076
BZW1	0.0117529	0.0145138
BZW2	0.0171091	0.00436571
C11orf54	-0.0150652	-0.00843503
C11orf58	0.00849469	0.00768111
C11orf68	-0.0116524	0.00215493
C11orf98	0.00365066	0.0161648
C12orf10	0.0126937	-0.0128031
C12orf29	0.0111126	-0.0047546
C12orf4	-0.0170708	0.00175849
C12orf43	0.0126887	-0.00269671
C12orf45	0.013939	0.00657983
C12orf57	0.00288316	-0.00557456
C15orf38-AP3S2	-0.0148704	0.000688727
C15orf40	-0.00726654	-0.00658928
C15orf48	0.00896922	0.022216
C16orf58	0.00283779	0.0168353
C16orf70	-0.010031	-0.00376389
C16orf89	-0.0168884	-0.00350617
C17orf49	-0.0065364	0.0146101
C17orf75	0.0137988	-0.00959248
C17orf80	0.00702882	-0.0112066
C18orf25	0.0116946	-0.0136979
C18orf32	0.000494448	0.00408558
C19orf25	-0.0117239	0.00687829
C19orf33	-0.0112453	-0.00509345
C19orf47	0.0109339	0.00531971
C19orf53	-0.0112105	0.00507574
C19orf66	-0.0129204	0.0140596
C19orf70	-0.00786608	-0.00149754
C1GALT1	-0.00380351	0.0177905
C1orf116	-0.0181939	-0.0093467
C1orf122	0.0131115	0.00976556
C1orf123	-0.0168085	0.00168291
C1orf174	0.00369325	0.000853431
C1orf198	-0.0171268	-0.0130946
C1orf21	-0.0024071	-0.0098768
C1orf35	0.0152314	-0.0111659
C1orf50	0.00060528	0.00527265
C1orf52	0.00894359	-0.00477477
C1orf87	-0.0127336	-0.00323063
C1QA	-0.0125607	-0.000573971
C1QB	-0.0106047	-0.00147148
C1QBP	0.00899666	-0.0158595
C1QC	-0.0119659	0.00107487
C1R	-0.00889124	0.00254047
C1RL	-0.0153462	-0.00596303
C1S	-0.00998981	0.00156119
C2	-0.015655	0.000693342
C20orf27	-0.00640353	-0.00650516
C21orf2	-0.0125786	0.00413545
C2CD2	-0.0079439	0.00409741
C2CD2L	-0.0162573	0.00202408
C2CD5	-0.00392152	-0.0100593
C2orf49	0.0127743	-0.00943415
C2orf54	-0.0180193	-0.0110358
C2orf69	0.00920431	-0.00137517
C2orf76	-0.00544877	-0.00710447
C3	-0.0166287	-0.00596095
C3orf38	-0.00447148	0.00896774
C3orf58	0.00921999	-0.0183521
C4A	-0.0132202	-0.00476737
C4B_2	-0.0155343	-0.00630085
C4BPA	-0.0137439	-0.00752016
C4BPB	-0.0138853	-0.00728609
C5	-0.0144971	-0.00832574
C5orf22	0.0137816	-0.000778274
C5orf24	-0.0134957	-0.0155015
C5orf51	0.00970352	0.000391817
C6	-0.0143554	-0.00692507
C6orf106	0.00514693	-0.00284754
C6orf120	0.00599098	-0.00657216
C6orf132	0.00373671	-0.0159857
C6orf47	0.00101131	0.00222529
C7	-0.0165338	-0.00610506
C7orf25	-0.00817705	0.00338001
C7orf26	0.00360314	-0.00373947
C7orf43	-0.00525183	0.022016
C7orf50	0.00436913	-0.00417926
C7orf55-LUC7L2	0.0158587	-0.00443353
C8A	-0.0141773	-0.00551508
C8B	-0.0141602	-0.00713328
C8G	-0.0138699	-0.00754228
C8orf33	0.0042913	-0.00215579
C8orf82	0.00154485	-0.0185389
C9	-0.0127065	-0.00565957
C9orf64	-0.0149053	-0.00422514
C9orf78	0.013137	-0.00204407
CA1	-0.0161231	-0.0132916
CA12	0.00792463	0.00137809
CA13	-0.0125106	0.00714961
CA2	-0.0164059	-0.0145799
CA3	-0.0172189	-0.00832161
CA4	-0.0164506	-0.0150622
CA5B	-0.0111769	-0.00733833
CA9	0.00672239	0.00330695
CAAP1	0.00327832	0.0027595
CAB39	-0.0121371	0.0238602
CAB39L	-0.0176329	-0.010406
CABIN1	-0.000941637	-0.017827
CABLES1	-0.0142985	-0.0102657
CACHD1	-0.00860707	0.00659751
CACNA2D1	-0.00151666	-0.0103005
CACTIN	0.0125403	-0.00603772
CACUL1	0.00572573	0.00307426
CACYBP	0.0155938	-0.00861455
CAD	0.0172396	-0.00165225
CADM1	-0.0155052	-0.00995458
CADPS2	-0.0162793	0.00775038
CALB2	-0.00544488	-0.00967173
CALCOCO1	-0.0131007	-0.00848495
CALCOCO2	-0.00945792	-0.00406332
CALCRL	-0.0168404	-0.0107765
CALD1	-0.010914	0.00215712
CALHM6	0.00459259	0.015094
CALM2	-0.017529	-0.00897103
CALM3	-0.0174827	-0.00456019
CALML3	0.0100992	-0.00422732
CALML5	0.00400181	-0.00879062
CALR	0.00957727	0.0303249
CALU	0.0101154	0.0206459
CAMK1	-0.0161484	0.00236297
CAMK1D	-0.00136691	-0.00503507
CAMK2D	-0.015562	-0.000288084
CAMK2G	-0.0135396	-0.00958701
CAMK4	-0.00704682	0.017271
CAMKK1	-0.00740379	-0.00747662
CAMKK2	-0.013577	-0.00233462
CAMLG	-0.00146832	-7.21481e-05
CAMP	-0.00201416	0.0123344
CAMSAP1	-0.00076393	-0.00299
CAMSAP2	-0.002629	-0.012446
CAMSAP3	0.00628747	-0.0260273
CAND1	0.00811987	-0.00542707
CAND2	-0.0114622	-0.0184118
CANT1	0.00759435	0.00353961
CANX	0.00750954	0.0207813
CAP1	-0.00979792	0.0268403
CAP2	-0.0156255	-0.00768504
CAPG	-0.00883211	0.0152344
CAPN1	-0.00788019	0.000748253
CAPN13	-0.00633918	0.00559807
CAPN15	0.00708305	0.0163807
CAPN2	-0.018004	-0.00270576
CAPN5	-0.0115187	-0.00150357
CAPN7	-0.00985822	0.00793391
CAPN9	-0.0159195	-0.00697261
CAPNS1	-0.0167621	-0.00406642
CAPNS2	0.00790815	-0.00522091
CAPRIN1	0.0158912	0.00714303
CAPS	-0.0109038	-0.00264554
CAPZA1	-0.00519724	0.0265696
CAPZA2	-0.0176416	0.000122264
CAPZB	-0.010267	0.0282309
CARD11	0.00199445	0.0147554
CARD16	-0.0143414	0.00990942
CARD19	-0.00909875	0.000556156
CARD6	-0.0078241	0.0144346
CARD8	-0.0114827	0.0137658
CARD9	-0.00977451	0.0212352
CARHSP1	-0.0130503	-0.00669562
CARM1	0.0121304	-0.00720095
CARMIL1	-0.0110359	-0.0127279
CARNMT1	0.0126746	-0.00323774
CARS	0.00913703	0.021347
CARS2	-0.00147192	-0.00369787
CASC3	0.0128073	-0.00751043
CASC4	0.00119746	0.0231891
CASK	0.0104914	-0.00501389
CASKIN2	-0.0168696	-0.0154025
CASP1	-0.0104931	0.0233229
CASP10	-0.00624718	0.027874
CASP2	0.0156338	-0.0041033
CASP3	0.0139809	0.0203713
CASP4	-0.00391862	0.0318457
CASP6	0.00496317	0.00705212
CASP7	0.000354155	0.0163075
CASP8	-0.00384785	0.0222685
CASP9	-0.00617487	0.0111355
CASS4	-0.0184136	-0.00384327
CAST	-0.0152254	0.00383983
CASTOR2	0.0019825	-0.00973949
CASZ1	0.00734181	-0.0238005
CAT	-0.0173919	-0.0103917
CAV1	-0.0181267	-0.0128243
CAVIN1	-0.0183825	-0.013291
CAVIN2	-0.0178931	-0.0148159
CAVIN3	-0.0180985	-0.00922356
CBFA2T2	0.000808205	-0.00790178
CBFA2T3	0.00308022	-0.00548457
CBFB	0.0135945	0.01978
CBL	-0.0129528	0.0117926
CBLB	0.00644657	0.0160184
CBLL1	0.010136	-0.00567833
CBR1	0.00296975	-0.0208653
CBR3	0.00629475	-0.0177109
CBR4	-0.00506129	-0.0125551
CBSL	0.00682231	-0.00914197
CBWD2	0.0117359	-0.00257826
CBX1	0.00822328	-0.0258941
CBX2	0.00771256	-0.0197181
CBX3	0.0155958	-0.00245647
CBX4	0.0147724	-0.00497556
CBX5	0.00731419	-0.00176994
CBX8	0.015388	-0.0137653
CC2D1A	0.002376	-0.00655082
CC2D1B	-0.014777	0.007877
CCAR1	0.0148531	0.00207521
CCAR2	0.00542555	-0.00448161
CCBE1	-0.0166567	-0.0096378
CCDC102A	-0.0167643	-0.00389755
CCDC115	0.00500746	-0.00172808
CCDC117	0.0152236	0.00176775
CCDC12	0.0113905	-0.00689176
CCDC124	0.0103509	-0.00396884
CCDC127	0.0029963	-0.00349299
CCDC13	-0.0117438	-0.0053665
CCDC134	0.0143816	0.0038102
CCDC168	-0.0130112	0.00463012
CCDC174	0.000740804	-0.00379944
CCDC186	-0.00333925	0.020925
CCDC22	-0.0179009	0.00178824
CCDC25	0.00510457	0.0100225
CCDC28A	-0.0162317	-0.0022652
CCDC32	-0.0107005	0.00969152
CCDC43	0.0100667	-0.00758577
CCDC47	0.0134874	0.0100363
CCDC50	-0.0115993	0.00714126
CCDC51	0.00455542	-0.00637245
CCDC57	-0.00826893	-0.00104525
CCDC58	0.0153206	-0.00138832
CCDC6	0.00275224	0.00813095
CCDC69	-0.0166243	0.00483076
CCDC8	-0.00823151	0.00827334
CCDC80	0.0103848	0.0116676
CCDC82	-0.00712593	-0.00913847
CCDC85A	-0.0131766	-0.00864684
CCDC86	0.0152151	-0.00442847
CCDC88A	-0.0107321	0.0163197
CCDC88B	-0.00978742	0.025147
CCDC88C	0.0013685	0.00869946
CCDC9	-0.0015984	0.0151792
CCDC90B	0.00381338	0.00232359
CCDC91	-0.00421529	-0.0026983
CCDC93	-0.0168355	0.00598108
CCDC97	0.00615653	-0.0119959
CCDC9B	-0.0159032	0.00242778
CCL14	-0.0153461	-0.00142989
CCL18	-0.00330334	0.0070272
CCL21	-0.00550843	0.00792051
CCL5	-0.0091153	0.0154887
CCM2	0.0018852	0.0230913
CCNB1	0.0160137	-0.00482436
CCNDBP1	0.00917637	-0.00105106
CCNH	0.0154148	-0.00044756
CCNK	0.0168525	-0.00389371
CCNL1	0.0118662	-0.0137429
CCNL2	-0.00120414	0.0112206
CCNT1	0.0163631	-0.00681991
CCNT2	-0.0102913	-0.00919185
CCNY	-0.00779601	-0.00556383
CCP110	-0.00512115	-0.0126756
CCPG1	0.00185352	0.0173926
CCS	-0.0141669	-0.00204572
CCSER2	-0.0142925	0.00462868
CCT2	0.0131211	-0.0054606
CCT3	0.0141594	-0.00383944
CCT4	0.0146296	-0.000959643
CCT5	0.0144434	-0.00341002
CCT6A	0.0124628	-0.00545224
CCT7	0.0139556	-0.0057523
CCT8	0.0142246	-0.00246901
CCZ1	-0.00862146	0.00677213
CD101	-0.0120491	0.00344903
CD109	-0.00606621	-0.0117136
CD14	-0.0112313	0.0136284
CD151	-0.0153746	-0.00472209
CD163	-0.00803741	0.0228522
CD163L1	-0.00947659	0.00741195
CD177	-0.000443409	0.00649988
CD180	-0.00702991	0.0245314
CD2	-0.00677848	0.0190229
CD209	-0.00768582	0.00966832
CD247	-0.00707774	0.0191512
CD248	-0.00708435	0.00700739
CD274	0.00191295	0.00814226
CD276	0.0121037	0.00661168
CD2AP	-0.00989084	0.00635462
CD2BP2	0.0112999	-0.00882937
CD300A	0.00160526	0.0260655
CD34	-0.0179773	-0.0110242
CD36	-0.0168809	-0.0128824
CD38	0.00648354	0.0299521
CD3E	-0.00370379	0.0222081
CD3EAP	0.0140309	-0.00190781
CD4	-0.00712069	0.0253508
CD40	0.00102928	0.0244614
CD44	0.00318556	0.0126992
CD46	-0.000100198	-0.00289816
CD47	-0.014968	0.00372548
CD48	-0.00297291	0.0299623
CD5	-0.00158823	0.0255179
CD55	-0.0171454	-0.0139076
CD59	-0.0153145	0.00237529
CD5L	-0.0136417	-0.00391663
CD63	-0.0116131	0.0138295
CD74	-0.0132534	0.0163261
CD79A	0.00715508	0.025128
CD81	-0.0175928	-0.00460573
CD82	-0.0103603	0.00658355
CD86	-0.0117755	0.00979456
CD8A	-0.00557677	0.0170745
CD9	-0.00047488	-0.019888
CD93	-0.0179722	-0.00779338
CD99	-0.0129459	-0.00269623
CD99L2	-0.0162189	-0.00632634
CDA	0.000411055	0.016592
CDAN1	0.00534964	-0.00621142
CDC123	0.00902728	0.000536459
CDC16	-0.000894684	-0.00282274
CDC20	0.0144827	-0.000845474
CDC23	0.00206648	-0.00231815
CDC26	0.00463651	0.0040444
CDC27	0.0146381	0.000289144
CDC34	-0.000955648	0.00692862
CDC37	-0.0058775	0.00606738
CDC37L1	0.00202566	0.0113241
CDC40	0.0128039	-0.00235928
CDC42	-0.00564349	-0.00191805
CDC42BPB	-0.0123333	-0.00577999
CDC42BPG	-0.00959691	-0.0109024
CDC42EP1	-0.0152104	-0.00317425
CDC42EP2	-0.0170465	-0.00880432
CDC42EP3	-0.00789218	0.00945525
CDC42EP4	-0.0142473	-0.00723704
CDC42EP5	-0.0148394	0.00583496
CDC5L	0.0163055	-0.0056194
CDC73	0.0158712	-0.00579613
CDCP1	0.0142906	0.00423697
CDH1	0.00985362	-0.0151185
CDH11	-0.00298076	0.011825
CDH13	-0.0149742	-0.0162697
CDH5	-0.0184604	-0.0100046
CDIPT	-0.0103394	-0.0109543
CDK1	0.0168985	-0.00455148
CDK11B	0.0122187	0.000650463
CDK12	0.0173264	-0.00274529
CDK13	0.0103565	-0.00116238
CDK14	-0.0137098	0.00170489
CDK16	0.00222225	-0.00786956
CDK17	-0.0106975	-0.00113546
CDK18	-0.0124817	0.000669484
CDK2	0.01225	-0.0186224
CDK2AP1	0.0147203	-0.0071227
CDK4	-0.00147255	-0.0150508
CDK5	0.0108886	-0.00320276
CDK5RAP2	-0.00604002	-0.0135216
CDK5RAP3	-0.00059478	0.0277914
CDK6	0.00312475	-0.000230511
CDK7	0.0135456	-0.00594062
CDK8	0.0130374	-0.0039382
CDK9	0.01694	-0.00603505
CDKAL1	0.0142206	0.00197974
CDKL5	-0.0111565	-0.00119377
CDKN1B	-0.0140998	0.00268317
CDKN2A	-0.00211117	-0.00740924
CDKN2AIP	0.000267596	0.00593275
CDKN2AIPNL	0.00666432	-0.00472734
CDKN2C	-0.0161197	-0.000577914
CDR2	-0.00762653	0.00660635
CDR2L	-0.00596476	-0.0043179
CDS1	-0.00918611	7.76589e-05
CDS2	-0.01058	0.000194331
CDV3	0.0110202	0.017423
CDYL	0.0143395	-0.0110718
CEACAM1	-0.000626709	0.0131394
CEACAM5	0.002834	3.78651e-05
CEACAM8	-0.00602317	0.00938446
CEBPA	-0.00150002	-0.0159109
CEBPB	-0.0045816	0.0174583
CEBPD	-0.00583388	0.00333894
CEBPZ	0.0183797	-0.0053546
CELF1	0.0171185	-0.00786306
CELF2	-0.0169167	0.00891306
CELSR1	0.00393483	-0.000596491
CELSR2	-0.00333806	-0.0139022
CEMIP	0.00526187	0.0120477
CEMIP2	-0.0143357	-0.00588327
CENPB	0.0122286	-0.00659421
CENPC	0.00560486	0.0112475
CENPE	-0.00192249	0.00520672
CENPF	0.0146053	-0.0129607
CENPN	0.00921188	-0.00834357
CENPV	-0.0050445	-0.020244
CEP104	-0.00866109	-0.00279689
CEP112	-0.015537	0.0041822
CEP120	-0.0145194	0.0011755
CEP128	-0.0116866	0.0139994
CEP131	0.01168	-0.00122404
CEP135	-0.0136006	-0.000171814
CEP170	-0.00162255	0.0133464
CEP192	0.0033472	-0.000840616
CEP250	-0.00384956	-0.00200208
CEP290	-0.00422544	-0.00818967
CEP350	0.000519552	0.00333303
CEP41	-0.00234928	0.0079246
CEP44	-0.00982018	-0.00935797
CEP55	0.0162128	0.000109525
CEP57	-0.0115094	0.000577069
CEP68	-0.0107495	-0.0200916
CEP76	0.002995	-0.0160048
CEP78	-0.00111918	-0.0134137
CEP85	0.0069402	-0.0105564
CEP97	0.0123813	-0.00402224
CERS2	-0.00277663	-0.0104226
CERS5	0.0125392	-0.000925836
CES1	-0.00624826	-0.0212755
CES2	0.00536647	-0.00642444
CETN2	-0.00491189	-0.00402556
CETN3	-0.00649326	-0.0102864
CFAP20	0.00254635	-0.00882002
CFAP298	0.00736479	-0.00531367
CFAP36	0.00474621	-0.0148313
CFB	-0.015434	-0.00305939
CFD	-0.0158737	-0.00764978
CFDP1	0.00564521	-0.00423781
CFH	-0.0145472	-0.00334
CFHR1	-0.0110057	-0.0053556
CFHR2	-0.0109057	-0.00076599
CFHR3	-0.0126066	-0.00237616
CFHR4	-0.0115422	-0.00473641
CFHR5	-0.0141708	-0.00172241
CFI	-0.0162035	-0.00509017
CFL1	0.00143234	0.0210601
CFL2	-0.0178754	-0.00953291
CFLAR	-0.0160829	0.00749252
CFP	-0.0103405	0.00867386
CGAS	0.00690661	0.023543
CGGBP1	-0.0102857	0.0088564
CGN	-0.0154216	-0.0128179
CGNL1	-0.0185895	-0.00757971
CGREF1	0.0130911	0.00136222
CHAC2	0.0135301	-0.00680469
CHAD	9.60878e-05	-0.00862728
CHAF1A	0.0166546	-0.00759547
CHAF1B	0.0165681	-0.00990278
CHAMP1	0.00915009	-0.00355876
CHCHD1	0.0109653	-0.00416539
CHCHD2	0.0113677	-0.00127815
CHCHD3	-0.00174845	-0.0159021
CHCHD4	0.00282755	-0.00382635
CHCHD5	-0.00317421	-0.00274615
CHCHD6	0.0034511	-0.011668
CHD1	0.0147125	0.00113566
CHD1L	0.00399221	-0.0164494
CHD2	0.00951443	-0.0029602
CHD3	0.00948812	-0.0113597
CHD4	0.0167258	-0.00996975
CHD6	0.00499811	-0.00990069
CHD7	0.00170531	-0.00154607
CHD8	0.0120084	-0.0120603
CHDH	-0.0161943	-0.00620481
CHEK2	0.0171756	-0.00572491
CHERP	0.0162667	-0.0089685
CHFR	0.00247629	0.0105311
CHI3L1	0.00397628	0.0181781
CHID1	-0.00912561	0.0141028
CHIT1	-0.00574965	0.00203412
CHKB	-0.0138586	0.0112138
CHL1	-0.00586255	0.00569153
CHM	-0.00823552	0.0141864
CHML	0.00218231	-0.0140814
CHMP1A	0.00318761	-0.000394683
CHMP1B	0.00420244	-0.017686
CHMP2A	2.84573e-06	-0.00357476
CHMP2B	-0.00279403	0.0148676
CHMP3	0.00135858	-0.0166286
CHMP4A	0.0028973	0.00950626
CHMP4B	0.0108747	0.00535516
CHMP4C	0.00796008	-0.00866831
CHMP5	0.00159933	-0.00787444
CHMP6	-0.0132155	-0.00314906
CHMP7	-0.00176631	0.0250849
CHN1	-0.0169973	-0.0100943
CHN2	-0.0157008	-0.00197942
CHORDC1	0.015626	0.00263999
CHP1	0.00355096	-0.00357757
CHPF	0.00791212	0.00935495
CHRAC1	0.013973	-0.0107681
CHRDL1	-0.0168779	-0.0117821
CHST14	0.000773657	-0.00652979
CHSY1	0.0119707	0.011709
CHTF18	0.0138603	-0.0138529
CHTF8	-0.00795116	-0.00739374
CHTOP	0.00146678	0.00069073
CHUK	-0.00398524	0.0156453
CHURC1-FNTB	0.00480862	-0.00272395
CIAO1	0.00315499	0.0108537
CIAO2A	-0.00633769	0.00865491
CIAO2B	-0.00582729	-0.0084183
CIAO3	0.00508008	0.00716787
CIAPIN1	0.0160058	0.00286641
CIB1	-0.0107776	0.00770796
CIC	0.0005449	0.00704796
CILP	0.00972853	0.010923
CINP	-0.00524033	-0.00653243
CIP2A	0.0136782	-0.00156827
CIR1	0.0126488	0.00593523
CIRBP	-0.00186176	-0.000716246
CISD1	0.00975774	0.010161
CISD2	0.0123032	0.0238003
CISD3	0.00337148	-0.00746971
CIT	0.0127712	-0.0144342
CIZ1	-0.00272183	-0.00763808
CKAP4	0.0151274	0.0162269
CKAP5	0.0145824	-0.00118572
CKB	-0.0137715	-0.0174871
CKM	-0.0137067	-0.0130921
CKMT1A	0.0142039	-0.012174
CKMT2	0.00866371	-0.0159275
CKS1B	0.0150246	-0.00613128
CLASP1	0.0101395	-0.0106325
CLASP2	-0.0101158	0.000237641
CLASRP	0.0123821	-0.00362245
CLC	-0.00442951	0.00728388
CLCA2	0.00993778	-0.00301619
CLCC1	-0.00770599	0.00778285
CLCN3	0.00301453	-3.7107e-05
CLCN7	-0.00184907	0.0265987
CLDN18	-0.017359	-0.0129443
CLEC11A	0.00284465	-0.00296886
CLEC14A	-0.0175325	-0.0110314
CLEC16A	-0.0118267	0.0162777
CLEC3B	-0.015949	-0.00832519
CLIC1	-0.000427464	0.0170058
CLIC2	-0.0185583	-0.00537079
CLIC3	-0.0178737	-0.00889413
CLIC4	-0.0152083	-0.000778154
CLIC5	-0.0180061	-0.0126427
CLIC6	-0.0067058	0.0032158
CLINT1	-0.0034685	0.0112989
CLIP1	-0.0043665	0.00513167
CLIP2	-0.0107553	0.00517576
CLIP4	-0.00487783	-0.0096471
CLK2	0.00355697	-0.00726727
CLK3	0.00021598	-0.000219708
CLMN	-0.00531237	0.00301489
CLN5	-0.00808365	0.0136263
CLNS1A	0.0118172	-0.00597582
CLP1	0.0137379	-0.00529191
CLPB	0.00127106	-0.00255565
CLPP	0.0074492	-0.00117605
CLPTM1	0.00951217	0.0171631
CLPTM1L	0.00922161	0.0184651
CLPX	0.0152838	-0.010838
CLSTN1	0.012056	-0.00206662
CLTA	0.000756534	0.00380657
CLTB	-0.0104192	0.00740289
CLTC	-0.00747116	0.00271751
CLU	-0.0136133	-0.0131251
CLUAP1	-0.0107145	-0.00145785
CLUH	0.0151214	-0.00170342
CLYBL	-0.00712239	-0.000323835
CMA1	-0.0150925	-0.00326279
CMAS	0.00582427	-0.0093755
CMBL	-0.00569698	-0.011224
CMC1	0.00347315	-0.000485491
CMC2	0.000821036	0.00375252
CMC4	-0.000494865	0.0135488
CMIP	0.00998431	-0.00309931
CMPK1	-0.00109475	0.0132406
CMPK2	-0.0102382	0.0042744
CMSS1	0.0143573	-0.0142584
CMTM6	0.000741623	0.0136105
CMTR1	0.00682057	-0.00882578
CMTR2	0.00513852	0.0100971
CNBP	0.0154689	-0.00448833
CNDP1	-0.0146387	-0.00930812
CNDP2	-0.010746	0.0126352
CNIH4	-0.0108586	-0.00817935
CNKSR1	-0.00406818	-0.0146142
CNN1	-0.0158265	-0.00923995
CNN2	0.00263554	0.0158222
CNN3	-0.00574167	0.00539085
CNNM3	-0.00741117	-0.0165374
CNNM4	0.00278122	-0.00628752
CNOT1	0.015182	0.00180064
CNOT10	0.0143556	0.00600994
CNOT11	0.0156808	0.00567386
CNOT2	0.00855353	0.00408618
CNOT3	0.00945653	0.004971
CNOT4	0.0105821	-0.00364111
CNOT6L	0.00195704	0.0149315
CNOT7	0.00236171	-0.000452178
CNOT8	0.000493322	0.00167877
CNOT9	0.0134138	0.00345929
CNP	-0.000277547	-0.00248191
CNPY2	0.00778999	0.0241561
CNPY3	0.0100138	-0.000349054
CNPY4	-0.00299895	0.0119174
CNRIP1	-0.0188134	-0.00481692
CNST	-0.00508689	-0.0137332
CNTLN	-0.0104574	0.00397781
CNTN1	0.00279074	-0.0163216
CNTRL	-0.0121687	0.0151749
CNTROB	-0.0158145	-0.000621802
COA3	0.00964234	-0.00978498
COA4	-0.00216002	0.010795
COA5	-0.00341946	0.00565153
COA6	0.000429269	0.00191617
COA7	0.00762501	0.00544514
COASY	0.00269368	-0.0203045
COBL	-0.0178342	-0.00984156
COBLL1	-0.0114636	-0.0112338
COG1	0.0039472	0.0214088
COG2	0.00387971	0.0168908
COG3	0.00465709	0.0197318
COG4	0.00383049	0.0211843
COG5	0.010514	0.010032
COG6	0.00412853	0.0179573
COG7	0.00955446	0.0115209
COG8	-0.000999259	0.0124282
COIL	0.0161336	-0.00962946
COL10A1	0.00951498	0.00204752
COL11A1	0.0099643	0.00760585
COL11A2	-0.00682124	-0.00125607
COL12A1	0.0089845	0.0105476
COL14A1	-0.0142676	0.00226561
COL15A1	-0.0129729	0.00281657
COL16A1	0.00302403	0.0159421
COL17A1	0.0114501	0.00715643
COL18A1	-0.0170987	-0.00663136
COL1A1	0.00574726	0.0122685
COL1A2	0.00522134	0.01253
COL24A1	-0.00105143	0.0147391
COL2A1	0.00429771	0.00356494
COL3A1	0.000651218	0.0182155
COL4A1	-0.0150212	-0.00801571
COL4A2	-0.0147242	-0.00680373
COL4A3	-0.0114966	-0.00827388
COL4A3BP	-0.0111222	0.00841752
COL4A4	-0.0154078	-0.00932948
COL5A2	0.0100023	0.0139403
COL5A3	-0.00284478	0.00464866
COL6A1	-0.0142849	-0.0031075
COL6A2	-0.0143985	-0.0018994
COL6A3	-0.0124674	0.00817696
COL6A5	-0.0165772	-0.0100862
COL6A6	-0.017927	-0.00868702
COL7A1	0.010851	0.00189325
COL8A1	-0.000495241	0.0113384
COL8A2	0.00719701	0.0101091
COLEC12	-0.0155492	0.0051419
COLGALT1	0.0100143	0.00807808
COMMD1	-0.0132298	0.000121049
COMMD10	-0.0163855	0.00159772
COMMD2	-0.0131758	-0.00286778
COMMD3	-0.00581553	-0.0037747
COMMD3-BMI1	-0.00623642	-0.00543581
COMMD4	-0.0109552	0.00691932
COMMD5	-0.0167768	0.000984355
COMMD6	-0.0114717	0.00189839
COMMD7	-0.0158965	0.00634198
COMMD8	-0.00998747	0.0042071
COMMD9	-0.0162953	0.00194566
COMP	0.00340928	0.0061925
COMT	-0.00107968	-0.0104959
COMTD1	-0.00133557	-0.00308427
COP1	-0.00126947	-0.00602054
COPA	0.00945271	0.0328498
COPB1	0.0090029	0.0315602
COPB2	0.00904885	0.0323402
COPE	0.00268175	0.0220995
COPG1	0.00704323	0.0333683
COPG2	0.00754306	-0.00318913
COPRS	0.000776789	-0.00770643
COPS2	-0.00817732	-0.00907813
COPS3	-0.00450493	-0.0113636
COPS4	-0.0105882	-0.0135548
COPS5	-0.0118667	-0.011748
COPS6	-0.00972492	-0.00781194
COPS7A	-0.011671	-0.012965
COPS7B	-0.000730673	-0.00108448
COPS8	-0.00942299	-0.0106587
COPZ1	0.00590002	0.0283334
COPZ2	0.00576308	0.0104998
COQ3	0.00285415	-0.0190821
COQ5	-0.00994657	-0.0166341
COQ6	-0.00632456	-0.0149632
COQ7	-0.0060949	-0.0223906
COQ8A	-0.0122327	-0.0186507
COQ8B	0.00486317	-0.0057814
COQ9	-0.00445821	-0.0121487
CORO1A	-0.0042839	0.0328108
CORO1B	-0.00854455	0.00494264
CORO1C	-0.0104814	-0.0129644
CORO2A	-0.00420422	-0.0165696
CORO2B	-0.018433	-0.00586277
CORO7-PAM16	-0.00703511	0.0266994
COTL1	-0.0102471	0.0262916
COX11	-0.0029194	-0.00711808
COX17	0.00408666	0.014945
COX19	-0.0114843	0.00692609
COX20	0.00788424	-0.00943152
COX4I1	0.00787054	0.00230916
COX5A	0.00880785	-0.000558554
COX5B	0.00384406	-0.000452851
COX6A1	-0.00970768	0.00655577
COX6B1	-0.00384822	0.00912611
COX6C	0.00824186	0.00639279
COX7A2	0.00469252	0.00673685
COX7A2L	0.00737139	-0.00247024
COX7C	0.00605158	0.00615599
CP	-0.0155977	-0.00481292
CPA3	-0.0147857	-0.00154421
CPB2	-0.010335	-0.00978033
CPD	0.0146828	0.00441245
CPE	-0.00970512	-0.00803046
CPEB4	-0.00593227	0.0175033
CPLANE1	-0.00714784	0.00747664
CPM	-0.0155693	0.0050979
CPN1	-0.0164335	-0.00800734
CPN2	-0.0166037	-0.006937
CPNE1	0.0048354	0.00706075
CPNE2	-0.0132389	-0.0115729
CPNE3	0.00493771	-0.00484569
CPNE8	-0.00831233	0.00174654
CPOX	0.0122043	-0.00440485
CPPED1	-0.0114482	0.00336594
CPQ	-0.0130052	-0.0045519
CPS1	0.0028449	-0.00075389
CPSF1	0.0167124	-0.00666291
CPSF2	0.0145212	-0.00744542
CPSF3	0.0169102	-0.00532702
CPSF4	0.016721	-0.00119454
CPSF6	0.0160398	-0.00323458
CPSF7	0.0124994	-0.00108986
CPT1A	0.00813298	-0.00591242
CPT2	-0.00882683	-0.00443574
CPTP	-0.0126543	0.00488634
CPVL	-0.0119972	0.00574879
CPXM1	0.00292491	0.0136037
CPXM2	-0.00224196	-0.0132154
CPZ	-0.00279253	0.0142861
CR1	-0.00858648	0.0139757
CRABP1	0.00981173	-0.00698224
CRABP2	0.0102593	0.00800939
CRACR2A	0.000675024	0.0158417
CRACR2B	-0.00764086	-0.00142071
CRADD	-0.0109132	-0.00967572
CRAT	-0.00649515	-0.00396761
CRBN	-0.015574	-0.00363882
CREB1	-0.0064983	0.00179191
CREB5	0.00295701	-0.00415813
CREBBP	0.00639285	-0.00435771
CREG1	-0.00885817	-0.00402466
CRELD1	-0.00683709	0.0038902
CRELD2	0.0111095	0.0267775
CRIM1	-0.0119906	-0.00976223
CRIP1	-0.0154567	-0.00162415
CRIP2	-0.0180598	-0.00810785
CRISP3	-0.00629666	0.011646
CRISPLD2	-0.00771418	0.0166435
CRK	-0.01651	-0.00951265
CRKL	0.00481436	-0.00994361
CRLF3	-0.00714654	0.0171675
CRMP1	-0.00932221	-0.019058
CRNKL1	0.0125777	-0.018274
CROCC	-0.0126265	-0.0131615
CROCC2	-0.0118996	-0.00237223
CROT	0.00197213	0.00938241
CRP	-0.00644208	-0.00183412
CRTAC1	-0.0177806	-0.00943419
CRTAP	0.0122912	0.0162995
CRTC1	-0.0122672	0.000927812
CRTC2	-0.00867115	-0.00922504
CRTC3	-0.0167187	-0.00186692
CRYAB	-0.0106852	-0.0160598
CRYBG1	0.00858096	0.0156561
CRYBG3	-0.00794977	0.00678515
CRYL1	-0.0169894	-0.000299154
CRYM	-0.0150959	-0.00708381
CRYZ	-0.0163127	-0.00666573
CRYZL1	-0.0158033	-0.00142537
CS	0.00217522	-0.0132789
CSDE1	0.0124484	0.014305
CSE1L	0.0164615	-0.00835186
CSF1R	-0.00958422	0.0109171
CSGALNACT2	0.00206338	0.0119684
CSK	0.000563444	0.0318931
CSNK1A1	0.0143437	-0.00642435
CSNK1D	0.0062044	-0.00600281
CSNK1G1	0.0092766	-0.0061583
CSNK1G3	-0.00773991	-0.0153095
CSNK2A1	0.0124221	-0.0175944
CSNK2A2	-0.00245359	-0.0119554
CSNK2B	0.0119434	-0.0136271
CSPG4	-0.00987048	-0.00639287
CSRP1	-0.0172852	-0.00694665
CSRP2	-0.0107631	-0.00983931
CSRP3	-0.0161189	-0.00724363
CST3	-0.0135223	-0.00338773
CSTA	0.0117255	0.00103374
CSTB	-0.00520934	0.00601862
CSTF1	0.0162861	-0.00211982
CSTF2	0.0158014	0.000437276
CSTF2T	0.0134051	-0.00508472
CSTF3	0.0171346	-0.00257445
CTAGE9	-0.0135472	-0.00664263
CTBP1	-0.00726979	0.00177512
CTBP2	-0.0029577	-0.010596
CTBS	-0.0149585	0.00448749
CTCF	-0.00546021	-0.00944716
CTDP1	0.00791192	0.00179561
CTDSPL2	0.0112506	-0.0122809
CTGF	-0.00440253	-0.0044853
CTH	-0.000132034	0.0185933
CTHRC1	0.0138558	0.0114358
CTIF	-0.0139761	-0.00398153
CTNNA1	0.000375375	-0.0199616
CTNNAL1	-0.0133232	-0.0167749
CTNNB1	-0.00564895	-0.0192851
CTNNBIP1	-0.00316237	-0.0174144
CTNNBL1	0.0146949	-0.00402245
CTNND1	-0.00410564	-0.0192531
CTPS1	0.0107182	-0.00439542
CTPS2	-0.00787028	-0.0164059
CTR9	0.0152361	-0.00469803
CTSA	-0.00420679	0.0189793
CTSB	0.00700329	0.0233235
CTSC	-0.00450294	0.00854283
CTSD	-0.0112554	0.00208492
CTSE	-0.0065365	0.0182137
CTSF	-0.0149652	-0.00766676
CTSG	-0.00327195	0.0113535
CTSH	-0.0167524	-0.0014503
CTSK	0.00528365	0.0134783
CTSL	-0.013495	0.00995241
CTSS	-0.00878065	0.0126845
CTSV	0.00885783	-0.00983633
CTSZ	-0.00911756	0.0159964
CTTN	0.00479082	-0.000582968
CTTNBP2	-0.0129161	-0.00350602
CTTNBP2NL	-0.0111276	-0.00550162
CTU1	0.00938155	0.00984141
CTU2	0.00905823	0.00863453
CUEDC1	-0.00977128	-0.00559846
CUL1	0.0119632	-0.0148329
CUL2	-0.00229743	0.00528528
CUL3	-0.00887691	0.000305525
CUL4A	0.00298499	-0.00874406
CUL4B	0.0157171	0.00116474
CUL5	-0.0121289	-0.00868991
CUL7	-0.00195023	-0.000378673
CUL9	-0.00893147	-0.00656369
CUTA	-0.0104585	0.00419914
CUTC	-0.0123556	0.00113652
CUX1	0.0130228	-0.00773752
CWC15	0.0125191	0.000615699
CWC22	0.0156117	-0.00414542
CWC25	0.00846733	-0.000992575
CWC27	0.00838152	-0.00890023
CWF19L1	0.012216	-0.00204567
CWF19L2	0.00548729	-0.00505176
CXADR	0.00618589	-0.0109298
CXCL12	-0.0149623	-0.00558634
CXCL17	-0.0146487	0.000328323
CXorf38	0.000123545	0.0226867
CXorf56	0.0153204	-0.00966293
CXXC1	0.0114898	-0.0073983
CYB5A	-0.0175977	-0.00606454
CYB5B	-0.00359164	-0.00538083
CYB5R1	-0.0126421	0.00386505
CYB5R2	0.00498049	-0.0143002
CYB5R3	-0.016326	-0.00568269
CYB5R4	-0.00653124	0.0212482
CYBA	-0.00710412	0.0241421
CYBB	-0.00648233	0.0246529
CYBC1	-0.000653441	0.0237558
CYBRD1	-0.0177176	-0.00901032
CYC1	0.0118403	-0.00493837
CYCS	0.011327	0.0114933
CYFIP1	-0.00877758	0.000643424
CYGB	-0.0146567	0.000421835
CYHR1	0.01267	-0.00416246
CYLD	-0.0106618	0.0209873
CYP1B1	0.00435313	0.0221053
CYP20A1	-0.0124185	0.00635431
CYP27A1	-0.0155847	-0.00376246
CYP2S1	0.0104026	-0.00828466
CYP4B1	-0.0161916	-0.00691906
CYP4F11	0.00713461	-0.0189617
CYP4X1	-0.00583808	0.00546135
CYP51A1	-0.0102012	-0.0113598
CYP7B1	-0.00380315	0.029519
CYR61	-0.00486459	0.0070204
CYTH1	-0.00817804	0.000553676
CYTH2	0.00220033	-0.00181056
CYTH3	-0.0154487	-0.0105942
CYTH4	-0.00536343	0.0315098
D2HGDH	-0.00209344	0.00346152
DAAM1	-0.0100535	-0.0157952
DAAM2	-0.0100573	0.000641871
DAB2	-0.0138793	0.0148389
DAB2IP	-0.0158305	-0.0100688
DAD1	-0.00371408	0.0166549
DAG1	-0.01669	-0.0163552
DAGLB	-0.0102356	0.00681914
DAP	-0.00169001	0.0146679
DAP3	0.0149702	-0.0102106
DAPK1	-0.0168938	0.00282146
DAPK2	-0.0155979	0.00115119
DAPK3	-0.00779547	0.00636762
DAPP1	0.00233841	0.0172163
DARS	0.0153646	0.00379086
DARS2	0.00627119	-0.0192719
DAXX	0.0117634	0.00214364
DAZAP1	0.0110411	-0.0115753
DAZAP2	-0.0129385	-0.0114886
DBI	-0.00941774	-0.0103535
DBN1	0.00435613	0.000617669
DBNL	-0.00789066	0.0215822
DBR1	0.00993496	-0.016722
DBT	-0.0054765	-0.0171556
DCAF1	0.000753959	-0.0130125
DCAF10	0.000375184	-0.00536508
DCAF11	-0.0055076	-0.00841746
DCAF13	0.0174928	-0.00752296
DCAF5	-0.010765	0.00516269
DCAF6	-0.000541923	-0.0120302
DCAF7	0.0119814	-0.0146482
DCAF8	-0.0118391	0.000635394
DCAKD	-0.00161925	-0.010634
DCBLD2	0.00112796	0.00272159
DCHS1	-0.00468022	0.0046463
DCK	0.00752448	0.0131588
DCLK1	-0.00585124	0.00169805
DCLK2	-0.0116454	-0.00148176
DCN	-0.0160599	-0.00720308
DCP1A	-0.00474441	-0.0038425
DCP1B	-0.0103035	-0.00100238
DCP2	0.000249883	0.0119621
DCPS	-0.00327029	0.0107811
DCTD	0.00818949	0.0108584
DCTN1	-0.0174273	-0.000362858
DCTN2	-0.0174249	-0.00081346
DCTN3	-0.0160044	-0.00133197
DCTN4	-0.0154308	-0.0013482
DCTN5	-0.0162174	0.00423524
DCTN6	-0.0165108	0.00210777
DCTPP1	0.0147787	-0.0062325
DCUN1D1	0.0135414	-0.0125194
DCUN1D5	0.0134234	-0.00296845
DCXR	-0.0113441	-0.0183281
DDA1	0.00397409	-0.0050994
DDAH1	-0.0178763	-0.00925575
DDAH2	-0.0175822	-0.0100611
DDB1	0.00452904	-0.016906
DDB2	0.00181637	-0.00893384
DDHD1	-0.00803666	0.00209166
DDHD2	-0.00107921	-0.00550413
DDI2	-0.0142177	-0.014676
DDOST	0.012217	0.0244655
DDR1	0.0120967	-0.0137914
DDRGK1	0.00434262	0.0212053
DDT	-0.0108193	-0.0106923
DDX1	0.00983117	0.00402979
DDX10	0.0163572	-0.00680149
DDX11	0.0144724	-0.00169144
DDX17	0.0158639	-0.00357329
DDX18	0.0179141	-0.00627352
DDX19A	0.00592165	0.00278458
DDX19B	-0.00946312	0.00501937
DDX20	0.0101336	-0.00465187
DDX21	0.0176695	-0.00103585
DDX23	0.0163474	-0.0055504
DDX24	0.013817	0.00478785
DDX27	0.0178867	-0.00689141
DDX28	0.0121226	-0.0148792
DDX31	0.00834643	-0.0139046
DDX39A	0.0143755	-0.00666392
DDX39B	0.0114043	-0.0057215
DDX3X	0.0156884	0.00946363
DDX3Y	-0.00143647	-0.000167373
DDX41	0.0142872	-7.50873e-05
DDX42	0.0128867	-0.012174
DDX46	0.0160128	0.000502058
DDX47	0.017156	-0.00751945
DDX49	0.0148406	-0.0119056
DDX5	0.0172102	-0.00110917
DDX50	0.0142869	0.00037783
DDX51	0.0134065	-0.0110069
DDX52	0.0162233	-0.00973275
DDX54	0.0121831	-0.00333906
DDX55	0.0103723	-0.00784789
DDX56	0.0172063	-0.00826598
DDX58	7.43553e-05	0.0133711
DDX59	0.00838156	-0.0158015
DDX6	0.016823	-0.000659862
DDX60	-0.00779699	0.00875491
DDX60L	-0.00736548	0.0137347
DECR1	-0.00816787	-0.000623332
DECR2	-0.00567564	0.00137639
DEF6	0.00193181	0.0337369
DEF8	-0.00998449	-0.000569738
DEFA3	0.00333144	0.018575
DEFA4	-0.00225832	0.014856
DEGS1	0.00325553	-0.00570332
DEK	0.0123792	-0.0152134
DENND1A	-0.0105198	0.0064534
DENND1B	-0.00754359	0.00706262
DENND1C	-0.00801317	0.0310001
DENND2A	-0.0174085	-0.0037796
DENND2D	-0.00896727	0.0151397
DENND3	-0.0177558	0.000646432
DENND4A	-0.0016857	-0.000489016
DENND4B	-0.0153983	0.00423974
DENND4C	-0.0170217	-0.0030092
DENND5A	-0.0165407	0.00277061
DENND6A	-0.00757044	-0.00956798
DENR	0.016128	0.00290333
DEPDC5	-0.00835971	0.00745899
DEPTOR	-0.00730457	0.00350355
DERA	-0.00912321	0.00557819
DERL1	0.0104855	0.0172118
DERL2	0.00310619	0.0135076
DERL3	0.00415358	0.0218574
DES	-0.0175261	-0.00838304
DESI2	-0.00530604	-0.00487808
DFFA	-0.00232354	-0.00768641
DFFB	0.00514446	0.0102359
DGCR8	0.0144763	-0.00335813
DGKA	0.0136647	0.00858516
DGKH	-0.00678454	-0.0166932
DGKQ	-0.010139	0.011218
DGKZ	0.00105453	0.00292025
DGLUCY	-0.0075818	-0.0043441
DGUOK	-0.00155812	-0.0153323
DHCR24	0.00717402	-0.00281902
DHCR7	0.00452531	-0.0180177
DHFR	0.014783	-0.00394755
DHODH	0.00176192	-0.0123593
DHPS	0.0103426	-0.0072972
DHRS1	-0.0091955	0.00688079
DHRS11	-0.0109768	-0.020702
DHRS13	0.00656203	-0.0149087
DHRS3	0.00493989	0.000847034
DHRS4	-0.00688411	-0.00283173
DHRS7	-0.00927606	0.0162539
DHRS7B	-0.0127057	0.00408875
DHRS9	-0.000612093	0.0104236
DHRSX	-0.00429259	0.0107374
DHTKD1	0.00480576	-0.00787795
DHX15	0.0123932	0.000868333
DHX16	0.0138518	-0.00640566
DHX29	0.00563185	0.00856407
DHX30	0.00547741	-0.0182267
DHX32	0.0026675	0.0128013
DHX33	0.00985006	-0.0130423
DHX34	0.0117113	-0.00940478
DHX35	0.00867926	-0.0179471
DHX36	0.0165308	-0.00991529
DHX37	0.0131074	-0.00244856
DHX38	0.00440487	-0.003826
DHX40	0.00568848	-0.0204852
DHX57	0.0142745	-0.00843463
DHX58	-0.00786112	0.0127605
DHX8	0.0130833	-0.0160196
DHX9	0.0165097	-0.0151493
DIABLO	0.00173445	-0.0115739
DIAPH1	-0.00875804	0.0052343
DIAPH2	-0.0167146	-0.0112118
DICER1	0.0108031	0.0103751
DIDO1	0.0150331	-0.00471882
DIMT1	0.0100955	-0.00138637
DIP2A	-0.0150104	-0.0050936
DIP2B	0.0102906	-0.0200829
DIP2C	-0.0121204	-0.00616446
DIS3	0.0122047	-0.0027748
DIS3L	-0.00412829	-0.0113086
DIS3L2	0.000335062	-0.00224353
DKC1	0.0180788	-0.00169579
DKK3	-0.00950115	-0.0113808
DLAT	-0.00578105	-0.0111116
DLD	0.00141052	-0.0147494
DLG1	0.0104058	-0.00929195
DLG5	0.00449929	0.00289316
DLGAP4	-0.00212277	0.0119384
DLGAP5	0.0154819	-0.00131716
DLST	-0.00754893	-0.0109898
DMAC2	0.00585415	0.000118193
DMAP1	0.011982	-0.00475175
DMBT1	-0.00630794	0.00717381
DMD	-0.0179218	-0.00797016
DMTN	-0.0161916	-0.0145551
DMXL1	-0.0169806	0.00506085
DMXL2	-0.0121768	0.0173979
DNA2	0.00762123	-0.00549627
DNAAF2	0.000361161	-0.00355204
DNAAF5	0.00572022	-9.47137e-05
DNAH11	-0.00525583	-0.000317675
DNAH14	-0.00409255	0.009619
DNAH2	-0.00576912	0.0071799
DNAH9	-0.0102406	-0.00243503
DNAJA1	0.0104082	0.00260786
DNAJA2	0.0103882	-0.00738071
DNAJA3	0.0107297	-0.0128063
DNAJA4	-0.00302879	-0.0154937
DNAJB1	0.013061	-0.0130824
DNAJB11	0.0156975	0.014436
DNAJB12	0.00320305	0.00716951
DNAJB14	0.0030148	-0.00158714
DNAJB2	-0.0145341	-0.00642998
DNAJB4	-0.00673612	-0.0178251
DNAJB6	0.00378562	-0.00598129
DNAJB9	-0.00695928	-0.000573671
DNAJC1	0.00820526	0.0321612
DNAJC10	0.00964775	0.0189458
DNAJC11	0.00824637	-0.006791
DNAJC13	-0.00167215	0.0186448
DNAJC17	0.00254925	0.00394
DNAJC19	0.0136094	-0.017547
DNAJC2	0.0178242	-0.00534413
DNAJC21	0.0125699	0.00872292
DNAJC25	0.00904769	0.0157787
DNAJC3	0.00695229	0.0273736
DNAJC5	0.0051908	0.0121923
DNAJC7	0.0166481	0.00403565
DNAJC8	0.00564758	0.0108199
DNAJC9	0.0136173	-0.00588648
DNAL1	-0.0104209	-0.00160926
DNALI1	-0.0141688	-0.0023746
DNASE1L1	-0.0119056	0.00445838
DNASE2	0.002678	0.0108681
DNM1	0.0043742	-0.000135752
DNM1L	0.0114139	-0.000195592
DNM2	-0.0160442	0.00835617
DNMBP	-0.00373717	-0.00806615
DNMT1	0.0164156	-0.00371376
DNMT3A	0.0140612	-0.0121876
DNPEP	-0.0168388	-0.00874819
DNPH1	0.00324206	5.64881e-05
DNTTIP1	0.00497951	-0.0154784
DNTTIP2	0.0164181	-0.00874341
DOCK1	-0.0155288	-0.00349429
DOCK11	-0.0173066	0.0118779
DOCK2	-0.00970355	0.0299229
DOCK4	-0.0186017	-0.00391983
DOCK5	-0.014463	0.00909011
DOCK6	-0.0126938	-0.0171151
DOCK7	0.00681925	-0.000874156
DOCK8	-0.00947546	0.0298589
DOCK9	-0.0167389	-0.0102043
DOHH	-0.000810539	-0.000909362
DOK1	-0.015347	0.0135754
DOK2	-0.0148014	0.0142765
DOK3	-0.00661233	0.0309596
DOP1B	-0.00493359	0.00955617
DPCD	-0.00136403	-0.00856113
DPF2	0.0137473	-0.000622939
DPH1	0.0134007	-0.00163925
DPH2	0.0120779	-0.0022789
DPH5	0.0112861	-0.00464722
[truncated: 6,219 more rows]

## Sheet: Differential
Feature	Log2FC(median)	Wilcoxon(Paired)(Stats)	Wilcoxon(Paired)(P-value)	FDR	"-log10(FDR)"	Significance
A1BG	-3.2502	1	5.87389e-18	9.42403e-17	16.0258	S-D
A2M	-4.8336	0	5.69722e-18	9.42403e-17	16.0258	S-D
A2ML1	2.7223	1003	2.78112e-07	4.69149e-07	6.32869	S-U
A4GALT	0.4443	877	0.485426	0.512906	0.289962
AAAS	0.8151	129	2.65118e-16	1.22693e-15	14.9112	U
AACS	1.629	225	4.05709e-15	1.47688e-14	13.8307	S-U
AADAC	-1.7765	1320	5.54728e-05	8.05542e-05	4.09391	S-D
AAED1	-1.799	97	4.22034e-15	1.53265e-14	13.8146	S-D
AAGAB	1.5226	39	1.85797e-17	1.39544e-16	15.8553	S-U
AAK1	0.2615	1322.5	5.75685e-05	8.34841e-05	4.0784	U
AAMDC	-2.4585	7	7.0533e-18	9.42403e-17	16.0258	S-D
AAMP	1.0261	446	1.42296e-12	3.67776e-12	11.4344	S-U
AAR2	0.0797	2074.5	0.162154	0.181805	0.740393
AARS	1.583	22	1.11234e-17	1.02644e-16	15.9887	S-U
AARS2	0.3475	1542.5	0.00113513	0.00150623	2.82211	U
AARSD1	0.7485	504	6.01216e-12	1.45311e-11	10.8377	U
AASDHPPT	0.5399	630	1.19801e-10	2.56871e-10	9.59029	U
AASS	-0.1372	2407	0.812393	0.827717	0.0821181
AATF	1.3599	119	1.98272e-16	9.49627e-16	15.0224	S-U
ABAT	-1.062	1106	1.76866e-06	2.83001e-06	5.54821	S-D
ABCA1	-0.2861	2070	0.157489	0.176797	0.752525
ABCA12	0.1387	1661	0.465657	0.493285	0.306902
ABCA13	-0.4183	815	0.000490886	0.000669049	3.17454	D
ABCA2	-1.091	604	8.27227e-08	1.4518e-07	6.83809	S-D
ABCA3	-5.9882	6	6.84166e-18	9.42403e-17	16.0258	S-D
ABCA6	-3.0804	6	3.15259e-17	2.04966e-16	15.6883	S-D
ABCA8	-5.2626	0	5.69722e-18	9.42403e-17	16.0258	S-D
ABCB1	-2.7698	23	1.14653e-17	1.03303e-16	15.9859	S-D
ABCB10	-0.0773	2230	0.392484	0.419384	0.377388
ABCB5	-0.4461	1418	0.0727602	0.0844827	1.07323
ABCB6	0.1571	2233	0.398306	0.425096	0.371513
ABCB7	0.4394	1263	2.33451e-05	3.47255e-05	4.45935	U
ABCB8	0.2549	1627	0.00307873	0.00395853	2.40247	U
ABCC1	2.0667	195	1.75039e-15	6.76073e-15	14.17	S-U
ABCC10	-0.181	2106	0.197775	0.21892	0.659715
ABCC2	-1.616	693	0.000802434	0.00107828	2.96727	S-D
ABCC3	-0.8014	1439	0.000299259	0.000413191	3.38385	D
ABCC4	-1.1086	329	6.87887e-14	2.08118e-13	12.6817	S-D
ABCC5	2.4675	529	1.1051e-11	2.59759e-11	10.5854	S-U
ABCC6	-1.82045	567	0.000213171	0.000297399	3.52666	S-D
ABCC8	-1.7341	435	0.0130208	0.0160121	1.79555
ABCC9	-1.6361	464	0.0404566	0.0480173	1.3186
ABCD1	-0.1824	2343	0.645001	0.668086	0.175168
ABCD2	-0.0923	1174	0.55124	0.577425	0.238504
ABCD3	-1.0565	725	1.00883e-09	2.02885e-09	8.69275	S-D
ABCD4	-0.6627	1113.5	2.01381e-06	3.20568e-06	5.49408	D
ABCE1	1.3371	2	6.05596e-18	9.42403e-17	16.0258	S-U
ABCF1	1.0368	61	3.5903e-17	2.26405e-16	15.6451	S-U
ABCF2	1.267	2	6.05596e-18	9.42403e-17	16.0258	S-U
ABCF3	1.8037	1	5.87389e-18	9.42403e-17	16.0258	S-U
ABCG1	-1.1123	924	4.82155e-07	8.00224e-07	6.09679	S-D
ABHD10	0.0992	2118.5	0.213393	0.235258	0.628455
ABHD11	0.2774	1605	0.00239301	0.00310409	2.50807	U
ABHD12	0.0593	1953	0.0684654	0.079669	1.09871
ABHD13	-0.5692	1142	0.000167238	0.000235529	3.62795	D
ABHD14A-ACY1	-0.9961	513	7.49165e-12	1.78926e-11	10.7473	D
ABHD14B	-2.8031	0	5.69689e-18	9.42403e-17	16.0258	S-D
ABHD15	-1.3526	256	8.96816e-13	2.36184e-12	11.6267	S-D
ABHD16A	-0.7695	397	4.08176e-13	1.11677e-12	11.952	D
ABHD17A	-1.3031	244	6.2655e-13	1.68366e-12	11.7737	S-D
ABHD17B	-0.3206	1705.5	0.00723607	0.00906628	2.04257	D
ABHD17C	-1.3381	446	1.91346e-10	4.03877e-10	9.39375	S-D
ABHD3	0.4423	1243	0.00188769	0.00246626	2.60796	U
ABHD4	-0.2914	1941	0.0623477	0.0728434	1.13761
ABHD5	-1.4606	129	2.65105e-16	1.22693e-15	14.9112	S-D
ABHD6	-1.473	157	5.94243e-16	2.50905e-15	14.6005	S-D
ABI1	0.116	2161	0.2731	0.297465	0.526564
ABI2	-1.8779	131	2.80939e-16	1.29177e-15	14.8888	S-D
ABI3	-1.1717	387	3.15232e-13	8.73196e-13	12.0589	S-D
ABI3BP	-5.1572	5	6.63628e-18	9.42403e-17	16.0258	S-D
ABL1	-0.6183	513	7.49165e-12	1.78926e-11	10.7473	D
ABL2	-0.2506	1258	2.15993e-05	3.22092e-05	4.49202	D
ABLIM1	-3.9574	1	5.87389e-18	9.42403e-17	16.0258	S-D
ABLIM2	-4.4568	0	5.69722e-18	9.42403e-17	16.0258	S-D
ABLIM3	-4.7312	0	5.69722e-18	9.42403e-17	16.0258	S-D
ABR	-1.3518	346	1.07921e-13	3.17703e-13	12.498	S-D
ABRACL	2.11	167	7.90971e-16	3.25864e-15	14.487	S-U
ABRAXAS1	0.0664	2213	0.360477	0.387001	0.412288
ABRAXAS2	-0.3767	683	3.98538e-10	8.21581e-10	9.08535	D
ABT1	1.6978	37	1.74947e-17	1.34126e-16	15.8725	S-U
ABTB1	-0.58695	738	0.00315287	0.00405094	2.39244	D
ABTB2	-0.2263	1240	0.827637	0.842083	0.0746449
ACAA1	-1.916	28	1.33366e-17	1.12755e-16	15.9479	S-D
ACAA2	-2.8237	18	9.85356e-18	9.81228e-17	16.0082	S-D
ACACA	-0.1695	1945	0.0643347	0.0750828	1.12446
ACACB	-2.2047	286	9.90878e-08	1.72709e-07	6.76268	S-D
ACAD10	0.7396	1120	2.25248e-06	3.57475e-06	5.44675	U
ACAD11	-1.66875	290	2.38815e-13	6.702e-13	12.1738	S-D
ACAD8	-1.2544	292	2.5505e-14	8.13771e-14	13.0895	S-D
ACAD9	0.8315	866	1.95569e-08	3.57601e-08	7.4466	U
ACADL	-4.8137	19	4.75855e-17	2.84794e-16	15.5455	S-D
ACADM	-0.5129	1532	0.000997102	0.00132785	2.87685	D
ACADS	-2.0175	28	1.33366e-17	1.12755e-16	15.9479	S-D
ACADSB	-0.9009	1058	7.58549e-07	1.24161e-06	5.90601	D
ACADVL	-0.8088	564	2.55901e-11	5.83181e-11	10.2342	D
ACAN	-0.8556	1876	0.0365564	0.0435477	1.36103
ACAP1	0.0585	2324	0.59817	0.62341	0.205226
ACAP2	0.5352	868	2.03622e-08	3.71754e-08	7.42974	U
ACAP3	-0.43905	1210	0.000115361	0.000164439	3.784	D
ACAT1	-2.0303	23	1.14646e-17	1.03303e-16	15.9859	S-D
ACAT2	-0.4805	1128	2.58358e-06	4.08567e-06	5.38874	D
ACBD3	0.9094	87	7.76214e-17	4.23984e-16	15.3727	U
ACBD5	-0.2671	2092	0.181294	0.201931	0.694797
ACBD6	0.1439	2070	0.157489	0.176797	0.752525
ACBD7	1.0599	454	0.020613	0.0250234	1.60165
ACD	-0.3755	1301	0.000279158	0.000385885	3.41354	D
ACE	-4.5886	0	5.69722e-18	9.42403e-17	16.0258	S-D
ACHE	-1.47945	765	0.000797807	0.0010722	2.96973	S-D
ACIN1	0.8319	62	3.69872e-17	2.31887e-16	15.6347	U
ACKR3	5.2302	211	1.59291e-14	5.23707e-14	13.2809	S-U
ACLY	-0.4025	1555	0.00132241	0.0017478	2.75751	D
ACO1	-0.6424	1293	3.69894e-05	5.43558e-05	4.26475	D
ACO2	0.7253	642	1.57734e-10	3.34847e-10	9.47515	U
ACOT1	-2.2624	24	1.18175e-17	1.04713e-16	15.98	S-D
ACOT11	0.782	656	2.16949e-10	4.56386e-10	9.34067	U
ACOT13	-0.226	2192	0.323274	0.348987	0.45719
ACOT2	-2.4799	25	4.70796e-13	1.28187e-12	11.8922	S-D
ACOT4	-1.6096	265	1.17729e-13	3.45151e-13	12.462	S-D
ACOT7	1.8265	157	5.94213e-16	2.50905e-15	14.6005	S-U
ACOT8	-0.0195	2407	0.812393	0.827717	0.0821181
ACOT9	-1.2919	198	1.90482e-15	7.30182e-15	14.1366	S-D
ACOX1	-0.3745	1850	0.0291515	0.0349838	1.45613
ACOX2	-3.1518	13	8.46586e-18	9.48088e-17	16.0232	S-D
ACOX3	-1.3691	584	4.10775e-11	9.15831e-11	10.0382	S-D
ACP1	-0.3519	1282	3.12836e-05	4.6206e-05	4.3353	D
ACP2	-0.0047	2368	0.708805	0.729121	0.1372
ACP5	-4.384	50	2.58465e-17	1.76069e-16	15.7543	S-D
ACP6	-0.6448	942	8.76562e-08	1.5351e-07	6.81386	D
ACPP	0.3885	1777	0.0148416	0.0181655	1.74075
ACSF2	-2.6007	100	1.13785e-16	5.85906e-16	15.2322	S-D
ACSF3	0.0943	2421	0.850504	0.862357	0.0643131
ACSL1	-1.723	149	4.72315e-16	2.04593e-15	14.6891	S-D
ACSL3	0.7346	846.5	1.31626e-08	2.44526e-08	7.61168	U
ACSL4	-1.0297	271	1.44176e-14	4.76062e-14	13.3223	S-D
ACSL5	-3.9303	14	8.72702e-18	9.49497e-17	16.0225	S-D
ACSL6	-2.58665	266	0.000335541	0.000462569	3.33482	S-D
ACSM3	-2.5062	437	1.13374e-12	2.9574e-12	11.5291	S-D
ACSS1	-0.2365	2097	0.187059	0.207897	0.682151
ACSS2	-1.9864	23	1.14653e-17	1.03303e-16	15.9859	S-D
ACSS3	-3.7502	17	9.55915e-18	9.69053e-17	16.0137	S-D
ACTA1	-1.5414	792	7.32525e-07	1.2003e-06	5.92071	S-D
ACTA2	-3.4402	280	1.84224e-14	6.00693e-14	13.2213	S-D
ACTB	-1.3516	29	1.37455e-17	1.1512e-16	15.9388	S-D
ACTBL2	-1.3141	95	9.82432e-17	5.1632e-16	15.2871	S-D
ACTG1	-1.0058	134	3.06431e-16	1.39756e-15	14.8546	S-D
ACTG2	-4.3373	161	6.66355e-16	2.78712e-15	14.5548	S-D
ACTL6A	1.2578	83	6.89757e-17	3.84016e-16	15.4157	S-U
ACTN1	-1.1137	688	4.45621e-10	9.1529e-10	9.03844	S-D
ACTN2	-5.7792	0	5.69722e-18	9.42403e-17	16.0258	S-D
ACTN3	-2.12225	97	4.29088e-09	8.2612e-09	8.08296	S-D
ACTN4	-1.2001	450	1.57367e-12	4.04481e-12	11.3931	S-D
ACTR10	-1.1087	71	4.83434e-17	2.87081e-16	15.542	S-D
ACTR1A	-1.4373	7	7.0529e-18	9.42403e-17	16.0258	S-D
ACTR1B	-1.5385	17	9.55915e-18	9.69053e-17	16.0137	S-D
ACTR2	-0.2929	1322	5.7144e-05	8.29248e-05	4.08132	D
ACTR3	-0.1822	1595	0.00213018	0.00277454	2.55681	D
ACTR3B	-0.6236	604	6.56218e-11	1.44058e-10	9.84146	D
ACTR5	-0.3311	1042	5.68608e-07	9.38756e-07	6.02745	D
ACTR6	0.3105	1582	0.00182808	0.00238984	2.62163	U
ACTR8	0.0388	2136.5	0.237418	0.26019	0.58471
ACVR1	1.2951	618	9.08344e-11	1.97254e-10	9.70498	S-U
ACVRL1	-3.7021	1	5.75616e-17	3.32769e-16	15.4779	S-D
ACYP1	-1.2365	496	4.94022e-12	1.20437e-11	10.9192	S-D
ACYP2	-1.2745	454	1.74002e-12	4.44459e-12	11.3522	S-D
ADA	1.0257	703	6.21838e-10	1.26485e-09	8.89796	S-U
ADA2	-1.172	996	2.44144e-07	4.13676e-07	6.38334	S-D
ADAL	-0.77825	447	1.19541e-10	2.56417e-10	9.59105	D
ADAM10	-1.1271	350	1.19924e-13	3.51106e-13	12.4546	S-D
ADAM15	-0.5112	1538	0.00107395	0.00142682	2.84563	D
ADAM17	0.9276	182	1.21193e-15	4.79703e-15	14.319	U
ADAM23	2.06955	357	0.000321569	0.000443651	3.35296	S-U
ADAM28	1.1701	509	1.05179e-05	1.60194e-05	4.79535	S-U
ADAM8	0.066	2039	0.128068	0.145309	0.837707
ADAM9	1.6059	480	3.32799e-12	8.2429e-12	11.0839	S-U
ADAMDEC1	1.7466	405	3.87163e-11	8.66438e-11	10.0623	S-U
ADAMTS1	-1.2382	969	1.46918e-07	2.53113e-07	6.59669	S-D
ADAMTS12	2.7759	71	4.83434e-17	2.87081e-16	15.542	S-U
ADAMTS15	-1.2618	543	0.000888349	0.00118732	2.92543	S-D
ADAMTS16	2.9162	186	5.97153e-07	9.84667e-07	6.00671	S-U
ADAMTS2	2.8724	46	1.11085e-16	5.74217e-16	15.2409	S-U
ADAMTS4	-0.0032	2266	0.465714	0.493296	0.306892
ADAMTS5	0.3492	1821	0.362103	0.388629	0.410465
ADAMTS7	1.0108	1260.5	2.24557e-05	3.34444e-05	4.47568	S-U
ADAMTSL1	-2.1825	143	1.18247e-14	3.96441e-14	13.4018	S-D
ADAMTSL2	-1.8345	149	4.72315e-16	2.04593e-15	14.6891	S-D
ADAMTSL3	-3.3608	3	2.86591e-17	1.89906e-16	15.7215	S-D
ADAMTSL4	-1.7141	358	1.48e-13	4.27108e-13	12.3695	S-D
ADAP1	-1.1352	383	2.84183e-13	7.9026e-13	12.1022	S-D
ADAP2	-0.7578	644	1.65106e-10	3.49873e-10	9.45609	D
ADAR	1.4976	16	9.27342e-18	9.61039e-17	16.0173	S-U
ADARB1	-2.7805	0	5.69722e-18	9.42403e-17	16.0258	S-D
ADAT1	0.1009	2116	0.542694	0.569142	0.24478
ADAT2	0.9407	575	2.47203e-10	5.1779e-10	9.28585	U
ADAT3	-0.4899	1344	0.000512187	0.000697281	3.15659	D
ADCK1	-0.6398	803	7.0242e-08	1.23926e-07	6.90684	D
ADCK5	0.3266	1450	0.098104	0.11265	0.948269
ADCY3	0.5204	1288	3.42831e-05	5.0476e-05	4.29692	U
ADCY5	-1.6618	594	6.48429e-08	1.14684e-07	6.9405	S-D
ADCY6	-1.9511	69	4.55503e-17	2.73715e-16	15.5627	S-D
ADCY7	-1.5719	92	8.99438e-17	4.79536e-16	15.3192	S-D
ADCY9	-1.6352	106	1.35659e-16	6.80841e-16	15.167	S-D
ADD1	-2.6671	0	5.69722e-18	9.42403e-17	16.0258	S-D
ADD2	-3.9947	26	1.25544e-17	1.0934e-16	15.9612	S-D
ADD3	-2.4467	0	5.69722e-18	9.42403e-17	16.0258	S-D
ADGB	1.19905	370	0.000480798	0.000655969	3.18312	S-U
ADGRA2	-1.4947	198	6.08463e-10	1.23835e-09	8.90716	S-D
ADGRE2	0.6341	1318	5.38479e-05	7.83223e-05	4.10611	U
ADGRE3	-0.9574	1200	0.00102607	0.00136558	2.86468	D
ADGRE5	-0.2121	1880	0.0378272	0.0449813	1.34697
ADGRF5	-4.5851	0	5.69722e-18	9.42403e-17	16.0258	S-D
ADGRG1	2.0098	418	6.99535e-13	1.86898e-12	11.7284	S-U
ADGRG3	-0.61685	1374	0.644953	0.668086	0.175168
ADGRG6	-3.3153	3	6.24361e-18	9.42403e-17	16.0258	S-D
ADGRL2	-3.8001	2	6.05596e-18	9.42403e-17	16.0258	S-D
ADGRL4	-2.28415	268	1.62937e-09	3.23425e-09	8.49023	S-D
ADH1B	-7.5427	0	5.69689e-18	9.42403e-17	16.0258	S-D
ADH1C	-4.9614	662	2.48528e-10	5.20157e-10	9.28387	S-D
ADH5	-1.7069	166	7.68713e-16	3.17919e-15	14.4977	S-D
ADH7	3.4479	901	3.93563e-08	7.05169e-08	7.15171	S-U
ADHFE1	-3.305	25	8.51218e-11	1.85337e-10	9.73204	S-D
ADI1	2.067	61	3.5903e-17	2.26405e-16	15.6451	S-U
ADIPOQ	-4.3818	0	5.69722e-18	9.42403e-17	16.0258	S-D
ADIPOR1	0.5592	1071	0.00845941	0.0105533	1.97661
ADIRF	-6.7334	1	5.87389e-18	9.42403e-17	16.0258	S-D
ADK	-0.68	853	1.50274e-08	2.77723e-08	7.55639	D
ADNP	1.5598	18	9.85244e-18	9.81228e-17	16.0082	S-U
ADNP2	1.1893	277	1.04683e-13	3.08937e-13	12.5101	S-U
ADO	-0.2532	1356	9.39786e-05	0.000134552	3.87111	D
ADPGK	-0.1434	2099.5	0.189991	0.210915	0.675892
ADPRH	-2.1096	4	6.43699e-18	9.42403e-17	16.0258	S-D
ADPRHL2	-0.6595	492	4.47693e-12	1.09592e-11	10.9602	D
ADRM1	1.0937	0	5.69689e-18	9.42403e-17	16.0258	S-U
ADSL	0.0863	2057	0.144581	0.16294	0.787973
ADSS	1.2183	58	3.28297e-17	2.10879e-16	15.676	S-U
ADSSL1	-0.1388	2460	0.958246	0.961708	0.0169566
AEBP1	-0.755	1603	0.00233818	0.00303592	2.51771	D
AEBP2	0.9787	305	5.78428e-05	8.38591e-05	4.07645	U
AES	-0.5064	870	2.11996e-08	3.86516e-08	7.41283	D
AFAP1	0.3853	1575	0.00168222	0.00220618	2.65636	U
AFAP1L1	-2.7917	7	7.0533e-18	9.42403e-17	16.0258	S-D
AFAP1L2	-0.5711	1907	0.047425	0.0559341	1.25232
AFDN	-2.1689	0	5.69722e-18	9.42403e-17	16.0258	S-D
AFF1	-0.0066	2340	0.637506	0.660991	0.179804
AFF2	-1.3166	230	6.06484e-08	1.07461e-07	6.96875	S-D
AFF3	-0.24635	1915	0.593938	0.619602	0.207887
AFF4	0.916	467	2.40883e-12	6.04895e-12	11.2183	U
AFG1L	0.0195	2336	0.62757	0.651637	0.185994
AFG3L2	1.5295	414	6.31571e-13	1.69502e-12	11.7708	S-U
AFM	-3.6913	0	5.69722e-18	9.42403e-17	16.0258	S-D
AFMID	-1.0186	649	1.85041e-10	3.90877e-10	9.40796	S-D
AFTPH	0.4224	571	3.02165e-11	6.8366e-11	10.1652	U
AGA	-1.1051	317	4.99516e-14	1.53824e-13	12.813	S-D
AGAP1	-1.3469	70	4.69289e-17	2.81022e-16	15.5513	S-D
AGAP2	-0.8561	972	1.55517e-07	2.67361e-07	6.5729	D
AGAP3	-1.2139	100	1.13785e-16	5.85906e-16	15.2322	S-D
AGBL3	-0.8712	723	0.221416	0.243801	0.612964
AGER	-7.6144	0	5.69722e-18	9.42403e-17	16.0258	S-D
AGFG1	-0.4613	1257	2.12654e-05	3.1729e-05	4.49854	D
AGFG2	-1.7941	79	6.12811e-17	3.47693e-16	15.4588	S-D
AGGF1	0.5372	775	2.96557e-09	5.77194e-09	8.23868	U
AGK	1.081	234	5.20984e-15	1.86041e-14	13.7304	S-U
AGL	-0.4819	1270	2.60161e-05	3.85912e-05	4.41351	D
AGO1	-1.3992	13	8.46586e-18	9.48088e-17	16.0232	S-D
AGO2	-0.5919	417	6.81899e-13	1.82414e-12	11.7389	D
AGO3	-0.9112	452	1.6548e-12	4.23906e-12	11.3727	D
AGO4	-1.0175	217	1.8949e-14	6.15425e-14	13.2108	S-D
AGPAT1	-0.7723	562	2.98904e-10	6.22789e-10	9.20566	D
AGPAT2	-1.4538	187	1.39626e-15	5.48229e-15	14.261	S-D
AGPAT3	-0.3318	1774	0.0144174	0.0176665	1.75285
AGPAT4	-1.143	797	4.72137e-09	9.05904e-09	8.04292	S-D
AGPAT5	0.398	1347.5	8.30912e-05	0.000119428	3.9229	U
AGPS	-0.4197	1422	0.000237591	0.000330437	3.48091	D
AGR2	-0.7164	1941	0.0623477	0.0728434	1.13761
AGR3	-3.1229	190	1.51996e-15	5.92635e-15	14.2272	S-D
AGRN	-3.5353	4	6.43662e-18	9.42403e-17	16.0258	S-D
AGT	-3.7161	1	5.87389e-18	9.42403e-17	16.0258	S-D
AGTPBP1	-1.3453	57	3.18642e-17	2.06038e-16	15.6861	S-D
AGTRAP	-0.4931	1777	0.0148416	0.0181655	1.74075
AHCTF1	0.5987	317	4.99516e-14	1.53824e-13	12.813	U
AHCY	1.1903	156	5.77452e-16	2.44685e-15	14.6114	S-U
AHCYL1	-0.6322	464	2.23488e-12	5.63638e-12	11.249	D
AHCYL2	-1.3709	209	2.59472e-15	9.74727e-15	14.0111	S-D
AHDC1	0.7205	974	1.61515e-07	2.77182e-07	6.55723	U
AHNAK	-2.7592	10	7.72779e-18	9.42403e-17	16.0258	S-D
AHNAK2	1.8496	880	2.59144e-08	4.69277e-08	7.32857	S-U
AHR	-0.1518	1891	0.041517	0.0492158	1.3079
AHSA1	0.8911	117	1.87052e-16	9.0317e-16	15.0442	U
AHSG	-3.869	1	5.87389e-18	9.42403e-17	16.0258	S-D
AHSP	-5.8816	0	5.69722e-18	9.42403e-17	16.0258	S-D
AIDA	-0.9687	222	3.7318e-15	1.36543e-14	13.8647	D
AIF1	-0.9036	928	6.6835e-08	1.18071e-07	6.92786	D
AIF1L	-3.0866	215	3.06933e-15	1.13744e-14	13.9441	S-D
AIFM1	-0.2971	1610	0.00253526	0.00328105	2.48399	D
AIFM2	-1.0288	464	2.23505e-12	5.63638e-12	11.249	S-D
AIMP1	0.5399	124	2.29294e-16	1.08132e-15	14.966	U
AIMP2	0.5866	234	5.20959e-15	1.86041e-14	13.7304	U
AIP	-0.0821	2073	0.160588	0.180087	0.744518
AJUBA	0.0559	2101.5	0.192362	0.213414	0.670778
AK1	-5.4257	0	5.69722e-18	9.42403e-17	16.0258	S-D
AK2	-0.6146	878	2.48966e-08	4.51917e-08	7.34494	D
AK3	-1.6132	173	9.38486e-16	3.79475e-15	14.4208	S-D
AK4	1.9818	253	8.80489e-15	3.01242e-14	13.5211	S-U
AK6	0.0353	2453	0.938793	0.944001	0.0250275
AK7	-2.85455	629	1.14579e-08	2.13785e-08	7.67002	S-D
AK9	-1.4726	467	0.0111265	0.0137411	1.86198
AKAP1	0.1076	2068	0.155448	0.174671	0.757779
AKAP10	-0.6631	450	1.57361e-12	4.04481e-12	11.3931	D
AKAP11	-0.2566	1634	0.00333189	0.00427529	2.36903	D
AKAP12	-4.4735	5	6.63628e-18	9.42403e-17	16.0258	S-D
AKAP13	-0.7931	401	4.52468e-13	1.23259e-12	11.9092	D
AKAP17A	0.6375	710	7.25791e-10	1.47209e-09	8.83207	U
AKAP4	1.13605	621	1.65541e-06	2.65317e-06	5.57624	S-U
AKAP5	-1.0208	141	3.65861e-07	6.12249e-07	6.21307	S-D
AKAP6	1.4244	328	0.000212798	0.000297033	3.52719	S-U
AKAP7	-2.1674	59	2.48258e-16	1.16147e-15	14.935	S-D
AKAP8	1.3969	32	1.5048e-17	1.22387e-16	15.9123	S-U
AKAP8L	0.9637	239	5.98384e-15	2.11421e-14	13.6749	U
AKAP9	-0.2224	1604	0.00236541	0.00306983	2.51289	D
AKNA	-0.8156	780	3.29783e-09	6.39533e-09	8.19414	D
AKR1A1	-0.3908	1392	0.000156839	0.000221437	3.65475	D
AKR1B1	-0.973	663	2.5421e-10	5.31219e-10	9.27473	D
AKR1B10	3.7396	863	1.84066e-08	3.37259e-08	7.47204	S-U
AKR1B15	-1.18895	788	4.02364e-07	6.71129e-07	6.17319	S-D
AKR1C1	2.5699	1235	1.50497e-05	2.26987e-05	4.644	S-U
AKR1C2	2.7625	1058	7.58549e-07	1.24161e-06	5.90601	S-U
AKR1C3	0.3056	1947	0.0653476	0.0761984	1.11805
AKR1C4	-0.3867	1314	0.142196	0.160471	0.794604
AKR1E2	0.7794	1496	0.000633167	0.000856313	3.06737	U
AKR7A2	-1.1056	106	1.35659e-16	6.80841e-16	15.167	S-D
AKR7A3	0.2572	1711	0.233019	0.255709	0.592254
AKT1	-0.6802	535	1.27752e-11	2.9767e-11	10.5263	D
AKT1S1	-0.0596	2232	0.39636	0.423145	0.373511
AKT2	0.0862	2180	0.30318	0.32839	0.48361
AKT3	-1.8942	214	2.98468e-15	1.11069e-14	13.9544	S-D
AKTIP	-1.3024	60	2.56163e-16	1.1922e-15	14.9237	S-D
ALAD	-3.2847	0	5.69722e-18	9.42403e-17	16.0258	S-D
ALAS1	-0.1149	2238	0.408124	0.43501	0.361501
ALB	-3.8626	0	5.69722e-18	9.42403e-17	16.0258	S-D
ALCAM	-0.983	1518	0.000837159	0.00112184	2.95007	D
ALDH16A1	-0.6572	603	6.41119e-11	1.40796e-10	9.85141	D
ALDH18A1	2.438	0	5.69722e-18	9.42403e-17	16.0258	S-U
ALDH1A1	-2.7279	173	9.38486e-16	3.79475e-15	14.4208	S-D
ALDH1A2	-4.7864	0	5.69722e-18	9.42403e-17	16.0258	S-D
ALDH1A3	0.3831	1873	0.0356274	0.042493	1.37168
ALDH1B1	0.4873	1732	0.00950639	0.0118112	1.92771
ALDH1L1	-0.6899	2090	0.179026	0.19957	0.699904
ALDH1L2	1.8685	322	5.70879e-14	1.74394e-13	12.7585	S-U
ALDH2	-3.5684	26	1.25544e-17	1.0934e-16	15.9612	S-D
ALDH3A1	0.4204	1775	0.0145576	0.0178302	1.74884
ALDH3A2	-1.0804	1201	8.72282e-06	1.33539e-05	4.87439	S-D
ALDH3B1	-4.1174	3	6.24361e-18	9.42403e-17	16.0258	S-D
ALDH4A1	-0.1256	2153	0.261067	0.284967	0.545205
ALDH5A1	-0.5808	1367	0.000110074	0.00015707	3.80391	D
ALDH6A1	-1.9404	143	3.97387e-16	1.75188e-15	14.7565	S-D
ALDH7A1	-2.8348	436	1.10541e-12	2.88985e-12	11.5391	S-D
ALDH9A1	-1.2712	105	1.31745e-16	6.64002e-16	15.1778	S-D
ALDOA	0.9058	175	9.93441e-16	3.98831e-15	14.3992	U
ALDOB	0.6598	1190	7.29063e-06	1.12176e-05	4.9501	U
ALDOC	0.649	1090	1.33782e-06	2.15547e-06	5.66646	U
ALG1	0.2741	1624	0.0029757	0.00383113	2.41667	U
ALG10B	0.22625	968	0.0238246	0.0287655	1.54113
ALG11	-0.8519	584	4.10775e-11	9.15831e-11	10.0382	D
ALG12	-0.76225	824	1.08809e-07	1.89191e-07	6.7231	D
ALG13	0.12	2233.5	0.399281	0.426051	0.370538
ALG14	-0.4965	993	0.00167353	0.00219558	2.65845	D
ALG2	-0.2809	1465	0.000423175	0.000579866	3.23667	D
ALG3	3.41735	38	6.18576e-16	2.60562e-15	14.5841	S-U
ALG5	0.5118	1203	9.01059e-06	1.37905e-05	4.86042	U
ALG6	1.0454	621.5	9.8486e-11	2.13177e-10	9.67126	S-U
ALG8	0.8892	727	1.07669e-07	1.8733e-07	6.72739	U
ALG9	0.3353	1354	9.13021e-05	0.00013079	3.88343	U
ALK	-0.6179	486	0.00259838	0.00336112	2.47352	D
ALKBH1	-0.1301	1230	0.303147	0.32839	0.48361
ALKBH2	1.6032	171	6.19371e-09	1.17805e-08	7.92884	S-U
ALKBH3	-0.0579	2003	0.386803	0.413603	0.383416
ALKBH4	0.1538	1878.5	0.0373462	0.0444439	1.35219
ALKBH5	1.1434	151	5.00261e-16	2.15217e-15	14.6671	S-U
ALKBH6	0.1745	857	0.159049	0.178448	0.748488
ALKBH7	-0.04945	1689	0.434486	0.461498	0.33583
ALKBH8	-0.5594	641	1.54169e-10	3.27475e-10	9.48482	D
ALMS1	-0.5353	1126	2.49668e-06	3.95175e-06	5.40321	D
ALOX12	-0.9992	331	0.0030891	0.00397138	2.40106	D
ALOX12B	-1.7425	715	6.28246e-09	1.19429e-08	7.92289	S-D
ALOX15	-2.0242	1625	0.00300969	0.00387209	2.41205	S-D
ALOX15B	-3.7075	2	6.05596e-18	9.42403e-17	16.0258	S-D
ALOX5	-2.7475	9	7.49618e-18	9.42403e-17	16.0258	S-D
ALOX5AP	-3.9086	39	1.85797e-17	1.39544e-16	15.8553	S-D
ALOXE3	-2.0965	334	8.11971e-13	2.15164e-12	11.6672	S-D
ALPK1	-0.4145	964	9.48561e-05	0.00013579	3.86713	D
ALPK2	-1.9041	357	0.00412709	0.00526344	2.27873	S-D
ALPL	-1.8536	1288	3.42831e-05	5.0476e-05	4.29692	S-D
ALS2	-0.97	226	4.17161e-15	1.51598e-14	13.8193	D
ALS2CL	-2.5917	44	1.04359e-16	5.43389e-16	15.2649	S-D
ALYREF	2.0545	32	1.5048e-17	1.22387e-16	15.9123	S-U
AMACR	-0.4054	2116	0.210201	0.231858	0.634778
AMBP	-3.2236	2	6.05596e-18	9.42403e-17	16.0258	S-D
AMBRA1	-0.1358	2024	0.11546	0.131787	0.880129
AMDHD2	-0.8991	374	2.24891e-13	6.3295e-13	12.1986	D
AMFR	-0.0876	2357	0.680446	0.702381	0.153427
AMMECR1	1.0324	407	4.56983e-08	8.15523e-08	7.08856	S-U
AMN1	-0.042	965	0.768466	0.786558	0.104269
AMOT	-1.3708	602	6.2634e-11	1.37692e-10	9.86109	S-D
AMOTL1	-1.7437	4	6.43699e-18	9.42403e-17	16.0258	S-D
AMOTL2	-1.2397	446	1.42296e-12	3.67776e-12	11.4344	S-D
AMPD1	-2.10595	138	1.61813e-09	3.21313e-09	8.49307	S-D
AMPD2	0.618	723	9.65644e-10	1.94273e-09	8.71159	U
AMPD3	0.5287	1338.5	7.28693e-05	0.000105004	3.9788	U
AMPH	-1.0861	825	8.36242e-05	0.000120161	3.92024	S-D
AMT	-2.714	190	8.64247e-15	2.96729e-14	13.5276	S-D
AMY1B	-2.07545	196	1.59701e-14	5.24892e-14	13.2799	S-D
AMZ2	0.168	2285	0.507231	0.534572	0.271994
ANAPC1	0.1835	1484	0.000542432	0.000736488	3.13283	U
ANAPC10	0.3892	1120	2.25248e-06	3.57475e-06	5.44675	U
ANAPC11	0.4909	1143	0.0148287	0.018154	1.74103
ANAPC13	-0.9975	168	3.55378e-13	9.79831e-13	12.0088	D
ANAPC16	-0.2361	1843	0.0273936	0.0329148	1.48261
ANAPC2	0.0082	2468	0.980508	0.982437	0.00769527
ANAPC4	0.0273	2100	0.190582	0.211483	0.674724
ANAPC5	0.0046	2298	0.536719	0.56354	0.249075
ANAPC7	0.9762	70	4.69289e-17	2.81022e-16	15.5513	U
ANG	-2.1284	499	5.31823e-12	1.29181e-11	10.8888	S-D
ANGEL2	0.0282	2049	0.137051	0.154894	0.809966
ANGPT1	-4.447	0	5.36263e-15	1.90923e-14	13.7191	S-D
ANGPT2	-1.9786	324	6.02151e-14	1.83424e-13	12.7365	S-D
ANGPTL1	-4.30215	31	2.35833e-15	8.94649e-15	14.0483	S-D
ANGPTL2	0.0393	2231	0.394419	0.421326	0.375382
ANGPTL4	0.3826	2007	0.102373	0.117376	0.930421
ANK1	-5.3399	0	5.69722e-18	9.42403e-17	16.0258	S-D
ANK2	-2.1767	781	5.71973e-05	8.29907e-05	4.08097	S-D
ANK3	-1.1296	354	1.33237e-13	3.87432e-13	12.4118	S-D
ANKFY1	-1.5695	3	6.24361e-18	9.42403e-17	16.0258	S-D
ANKHD1-EIF4EBP3	0.3656	907	4.43034e-08	7.90912e-08	7.10187	U
ANKIB1	-0.338	1031	4.65584e-07	7.73323e-07	6.11164	D
ANKK1	-0.18995	2097	0.609378	0.633978	0.197926
ANKLE2	0.9357	230	4.66236e-15	1.68118e-14	13.7744	U
ANKMY2	-0.5473	1076	1.04529e-06	1.69435e-06	5.771	D
ANKRD10	-0.4555	1125	1.80941e-05	2.71526e-05	4.56619	D
ANKRD11	0.4373	1330	6.4318e-05	9.29946e-05	4.03154	U
ANKRD12	-0.6458	1008	3.05123e-07	5.13257e-07	6.28967	D
ANKRD13A	-1.2661	35	1.64713e-17	1.29346e-16	15.8882	S-D
ANKRD13D	-0.5015	1074	1.00889e-06	1.6371e-06	5.78593	D
ANKRD16	0.6536	1336	7.02492e-05	0.000101324	3.99429	U
ANKRD17	0.9856	19	1.01569e-17	9.94764e-17	16.0023	U
ANKRD18A	-0.02535	1382	0.674949	0.697178	0.156656
ANKRD22	2.0907	246	7.26072e-15	2.52367e-14	13.598	S-U
ANKRD26	-1.123	386	3.07171e-13	8.51749e-13	12.0697	S-D
ANKRD27	-1.0047	270	1.40288e-14	4.63673e-14	13.3338	S-D
ANKRD28	-0.3197	1213	1.05908e-05	1.61282e-05	4.79241	D
ANKRD30A	0.9276	1167	3.60718e-05	5.30658e-05	4.27519	U
ANKRD30B	0.2679	1242	0.0487908	0.0574752	1.24052
ANKRD31	-1.05655	996	3.11996e-06	4.90272e-06	5.30956	S-D
ANKRD35	-1.9918	300	2.18428e-11	5.00446e-11	10.3006	S-D
ANKRD36B	0.05635	1386	0.261722	0.285653	0.544161
ANKRD39	-0.3969	850	1.84242e-05	2.76362e-05	4.55852	D
ANKRD40	-1.21495	332	7.6849e-13	2.04605e-12	11.6891	S-D
ANKRD44	-1.3365	164	7.26033e-16	3.01551e-15	14.5206	S-D
ANKRD46	-0.3257	675	0.0226224	0.0273726	1.56268
ANKRD49	-0.1779	1079	0.00946484	0.011765	1.92941
ANKRD50	-0.397	1565	0.00149237	0.00196635	2.70634	D
ANKRD52	0.8699	664	2.60019e-10	5.43146e-10	9.26508	U
ANKRD54	-0.3993	1310	4.77885e-05	6.97459e-05	4.15648	D
ANKRD62	-1.38855	494	0.0323839	0.0387152	1.41212
ANKS1A	-1.3605	52	2.74409e-17	1.8354e-16	15.7363	S-D
ANKS3	-0.49145	723	0.304957	0.330146	0.481294
ANKS6	-0.5793	513	4.14048e-06	6.45705e-06	5.18997	D
ANKZF1	1.3592	90	8.47991e-17	4.5666e-16	15.3404	S-U
ANLN	4.3377	4	6.43699e-18	9.42403e-17	16.0258	S-U
ANO1	-0.4264	1811	0.0204737	0.0248627	1.60445
ANO10	-0.8201	564	2.55901e-11	5.83181e-11	10.2342	D
ANO6	-1.7374	136	3.24679e-16	1.47013e-15	14.8326	S-D
ANO8	-0.2115	1481	0.308034	0.333342	0.47711
ANOS1	-1.9557	623	1.0196e-10	2.20339e-10	9.65691	S-D
ANP32A	0.4541	957	1.16909e-07	2.02817e-07	6.6929	U
ANP32B	1.4452	44	2.15915e-17	1.55293e-16	15.8088	S-U
ANP32E	0.6327	822	7.95291e-09	1.50095e-08	7.82364	U
ANPEP	-0.5756	1922	0.0535907	0.0629354	1.20111
ANTXR1	-0.3164	2339	0.635015	0.658665	0.181336
ANTXR2	-1.4885	73	5.12999e-17	3.00631e-16	15.522	S-D
ANXA1	-0.7064	1480	0.000514985	0.000700467	3.15461	D
ANXA11	-1.0536	291	2.48245e-14	7.93005e-14	13.1007	S-D
ANXA13	-1.6721	1199	8.44372e-06	1.2938e-05	4.88813	S-D
ANXA2	-2.4571	32	1.5048e-17	1.22387e-16	15.9123	S-D
ANXA3	-4.5756	63	3.81078e-17	2.37093e-16	15.6251	S-D
ANXA4	-1.5769	78	5.94937e-17	3.39352e-16	15.4693	S-D
ANXA5	-2.1202	14	8.72702e-18	9.49497e-17	16.0225	S-D
ANXA6	-1.6236	180	1.14508e-15	4.55096e-15	14.3419	S-D
ANXA7	-0.3625	1174	5.60234e-06	8.68111e-06	5.06142	D
ANXA8	1.9781	1252	1.96682e-05	2.94198e-05	4.53136	S-U
ANXA8L1	1.1186	1875	0.0362445	0.0431905	1.36461
ANXA9	-2.8892	191	1.56352e-15	6.08289e-15	14.2159	S-D
AOAH	-0.2107	2316	0.578925	0.604648	0.218497
AOC1	-1.6212	310	4.8381e-08	8.62534e-08	7.06422	S-D
AOC3	-5.3249	0	5.69722e-18	9.42403e-17	16.0258	S-D
AOX1	-4.3162	8	7.27141e-18	9.42403e-17	16.0258	S-D
AP1AR	0.05165	1414	0.799735	0.815675	0.088483
AP1B1	-0.378	768	2.55461e-09	4.9948e-09	8.30148	D
AP1G1	-0.0228	2254	0.440497	0.467697	0.330035
AP1G2	-0.6516	1112	1.96234e-06	3.12728e-06	5.50483	D
AP1M1	-0.6813	167	7.90971e-16	3.25864e-15	14.487	D
AP1M2	0.4364	1678	0.00540648	0.00682592	2.16584	U
AP1S1	0.0179	2262	0.45722	0.484732	0.314499
AP1S2	-1.8163	30	1.41668e-17	1.17544e-16	15.9298	S-D
AP1S3	-1.353	739	1.36849e-09	2.73059e-09	8.56374	S-D
AP2A1	-0.4153	786	3.74456e-09	7.23673e-09	8.14046	D
AP2A2	-1.12025	419	7.99766e-12	1.90459e-11	10.7202	S-D
AP2B1	-0.9467	4	6.43662e-18	9.42403e-17	16.0258	D
AP2M1	-0.7993	118	1.92581e-16	9.26105e-16	15.0333	D
AP2S1	-1.1837	9	7.49618e-18	9.42403e-17	16.0258	S-D
AP3B1	-0.0688	2284	0.504999	0.532324	0.273824
AP3B2	0.2221	1243	0.554529	0.580757	0.236006
AP3D1	0.1703	1560	0.00140503	0.00185333	2.73205	U
AP3M1	-0.5545	584	4.10775e-11	9.15831e-11	10.0382	D
AP3M2	-0.1989	2138.5	0.240201	0.263078	0.579916
AP3S1	-0.0584	2351	0.665163	0.687468	0.162748
AP4B1	-0.4209	698	5.56634e-10	1.13437e-09	8.94524	D
AP4E1	-0.6644	466	2.34948e-12	5.9138e-12	11.2281	D
AP4M1	-0.026	2055	0.14267	0.160955	0.793296
AP4S1	-0.6594	384	8.49394e-07	1.38522e-06	5.85848	D
AP5B1	-1.4432	142	3.86093e-16	1.70772e-15	14.7676	S-D
AP5M1	-1.0723	148	2.49882e-15	9.43008e-15	14.0255	S-D
AP5S1	-0.6509	745	2.60102e-09	5.08368e-09	8.29382	D
AP5Z1	-0.8176	436	1.10541e-12	2.88985e-12	11.5391	D
APAF1	-0.7633	730	1.12519e-09	2.25566e-09	8.64673	D
APBA1	-1.3208	422	7.74664e-13	2.05431e-12	11.6873	S-D
APBA2	0.02405	1539	0.452516	0.48003	0.318732
APBA3	-0.4552	1044	0.000372402	0.000512328	3.29045	D
APBB1	-2.4676	4	6.43662e-18	9.42403e-17	16.0258	S-D
APBB1IP	-0.6275	1254	2.02929e-05	3.03202e-05	4.51827	D
APBB2	-2.4042	62	3.69892e-17	2.31887e-16	15.6347	S-D
APC	-0.9119	467	2.40883e-12	6.04895e-12	11.2183	D
APC2	-0.3109	1106	0.0920855	0.106047	0.974503
APCS	-5.2945	25	1.21805e-17	1.06866e-16	15.9712	S-D
APEH	-1.9857	6	6.84126e-18	9.42403e-17	16.0258	S-D
APEX1	0.5286	766	2.44776e-09	4.78851e-09	8.3198	U
APEX2	1.61735	17	4.1918e-10	8.62306e-10	9.06434	S-U
API5	0.7132	203	2.19255e-15	8.35089e-15	14.0783	U
APIP	-0.9802	190	1.51996e-15	5.92635e-15	14.2272	D
APLF	0.2993	1709	0.0483722	0.0570135	1.24402
APMAP	0.7616	728	1.07716e-09	2.16301e-09	8.66494	U
APOA1	-3.7877	5	6.63628e-18	9.42403e-17	16.0258	S-D
APOA2	-3.842	2	6.05596e-18	9.42403e-17	16.0258	S-D
APOA4	-3.1857	47	2.36246e-17	1.65141e-16	15.7821	S-D
APOB	-4.0233	0	5.69722e-18	9.42403e-17	16.0258	S-D
APOBEC3A_B	-0.39385	1986	0.804555	0.820278	0.0860391
APOBEC3B	1.5992	539	1.40683e-11	3.26662e-11	10.4859	S-U
APOBEC3C	0.9826	452	1.6548e-12	4.23906e-12	11.3727	U
APOBEC3D	0.5424	1320	5.54728e-05	8.05542e-05	4.09391	U
APOBEC3F	0.425	1394	0.000161294	0.000227368	3.64327	U
APOBEC3G	0.5759	1246	1.79022e-05	2.68722e-05	4.5707	U
APOBR	-1.8171	155	5.61129e-16	2.38999e-15	14.6216	S-D
APOC1	-2.9393	110	1.52494e-16	7.5262e-16	15.1234	S-D
APOC2	-4.801	1	5.87389e-18	9.42403e-17	16.0258	S-D
APOC3	-4.4472	1	5.87389e-18	9.42403e-17	16.0258	S-D
APOC4	-3.138	38	1.80291e-17	1.36753e-16	15.8641	S-D
APOD	-2.8018	56	3.09266e-17	2.01192e-16	15.6964	S-D
APOE	-1.7375	462	2.1261e-12	5.37555e-12	11.2696	S-D
APOF	-3.4938	24	1.18175e-17	1.04713e-16	15.98	S-D
APOH	-2.408	122	2.16356e-16	1.02887e-15	14.9876	S-D
APOL1	-2.9	126	2.43019e-16	1.13746e-15	14.9441	S-D
APOL2	1.1056	529	1.1051e-11	2.59759e-11	10.5854	S-U
APOL3	-1.4385	534	1.24706e-11	2.90953e-11	10.5362	S-D
APOL6	-0.21155	796	0.645036	0.668086	0.175168
APOM	-3.724	3	6.24361e-18	9.42403e-17	16.0258	S-D
APOO	0.8171	988	2.10225e-07	3.57905e-07	6.44623	U
APOOL	-0.948	782	3.44064e-09	6.66745e-09	8.17604	D
APP	0.393	1610	0.00253526	0.00328105	2.48399	U
APPBP2	-0.733	216	1.07394e-10	2.31428e-10	9.63558	D
APPL1	-1.9184	1	5.87355e-18	9.42403e-17	16.0258	S-D
APPL2	-0.757	625	1.0677e-10	2.30137e-10	9.63801	D
APRT	-0.2518	1909	0.048211	0.0568298	1.24542
APTX	0.7808	572	3.0941e-11	6.99015e-11	10.1555	U
AQP1	-3.7478	0	5.69722e-18	9.42403e-17	16.0258	S-D
AQP3	-2.0626	235	2.99502e-12	7.44579e-12	11.1281	S-D
AQP4	-5.3021	15	8.99613e-18	9.51668e-17	16.0215	S-D
AQP5	-3.6379	623	1.0196e-10	2.20339e-10	9.65691	S-D
AQR	0.6606	206	2.3853e-15	9.02717e-15	14.0444	U
ARAF	-0.2643	1212	1.04216e-05	1.58773e-05	4.79922	D
ARAP1	-1.9623	1	5.87389e-18	9.42403e-17	16.0258	S-D
ARAP2	-1.0819	282	1.94511e-14	6.30393e-14	13.2004	S-D
ARAP3	-2.09	5	6.63628e-18	9.42403e-17	16.0258	S-D
ARCN1	0.7078	237	5.66153e-15	2.0063e-14	13.6976	U
ARF1	-0.3622	760	2.15261e-09	4.22746e-09	8.37392	D
ARF4	0.5313	1162	4.589e-06	7.13881e-06	5.14637	U
ARF5	0.5848	596	5.44394e-11	1.20299e-10	9.91974	U
ARF6	-0.0915	2080	0.167998	0.187944	0.725972
ARFGAP1	0.7515	276	1.65221e-14	5.41564e-14	13.2664	U
ARFGAP2	0.4695	1006	2.94027e-07	4.95294e-07	6.30514	U
ARFGAP3	1.2181	62	3.69892e-17	2.31887e-16	15.6347	S-U
ARFGEF1	0.6837	693	4.98118e-10	1.0192e-09	8.99174	U
ARFGEF2	0.2243	1730	0.00931516	0.0115844	1.93613
ARFGEF3	-1.7035	192	1.60831e-15	6.24124e-15	14.2047	S-D
ARFIP1	-0.5404	840	1.15239e-08	2.14943e-08	7.66768	D
ARFIP2	0.1572	1695	0.00648045	0.00814053	2.08935	U
ARFRP1	0.6094	787	3.82453e-09	7.38861e-09	8.13144	U
ARG1	-1.9513	938	8.11399e-08	1.42518e-07	6.84613	S-D
ARGLU1	0.6327	297	2.91924e-14	9.23981e-14	13.0343	U
ARHGAP1	-0.659	882	2.69726e-08	4.87943e-08	7.31163	D
ARHGAP10	-2.1018	37	1.74947e-17	1.34126e-16	15.8725	S-D
ARHGAP12	-0.8095	522	9.32585e-12	2.21014e-11	10.6556	D
ARHGAP15	-0.2675	2137	0.238112	0.260843	0.58362
ARHGAP17	-1.4061	23	1.14653e-17	1.03303e-16	15.9859	S-D
ARHGAP18	-2.147	27	1.29397e-17	1.10978e-16	15.9548	S-D
ARHGAP21	-1.1167	336	8.28356e-14	2.481e-13	12.6054	S-D
ARHGAP22	-1.49775	409	3.80261e-07	6.3575e-07	6.19671	S-D
ARHGAP23	-1.0854	567	2.74811e-11	6.24545e-11	10.2044	S-D
ARHGAP24	-2.3119	46	2.29268e-17	1.62063e-16	15.7903	S-D
ARHGAP25	-0.7062	1127.5	2.56154e-06	4.05202e-06	5.39233	D
ARHGAP26	-1.1557	365	1.77797e-13	5.06536e-13	12.2954	S-D
ARHGAP27	-0.3627	1155	4.08162e-06	6.36711e-06	5.19606	D
ARHGAP28	-0.44675	1304	0.000462967	0.000632367	3.19903	D
ARHGAP29	-3.5095	5	6.63628e-18	9.42403e-17	16.0258	S-D
ARHGAP30	-0.8086	957	1.16911e-07	2.02817e-07	6.6929	D
ARHGAP31	-3.0911	0	5.69689e-18	9.42403e-17	16.0258	S-D
ARHGAP32	0.5906	1473	0.000470045	0.000641625	3.19272	U
ARHGAP35	-0.3404	1510	0.0007568	0.00101798	2.99226	D
ARHGAP39	-1.026	700	6.11701e-06	9.45533e-06	5.02432	S-D
ARHGAP4	-0.4352	1470	0.000451928	0.000617605	3.20929	D
ARHGAP42	-1.7981	15	8.99562e-18	9.51668e-17	16.0215	S-D
ARHGAP44	-4.7528	1	5.87389e-18	9.42403e-17	16.0258	S-D
ARHGAP45	-0.5579	1668	0.00485253	0.0061483	2.21125	D
ARHGAP5	-0.1906	1852	0.0296713	0.0355876	1.4487
ARHGAP6	-4.5371	0	5.69722e-18	9.42403e-17	16.0258	S-D
ARHGAP9	-0.5112	1429	0.000261381	0.000362201	3.44105	D
ARHGDIA	-0.8607	252	8.56596e-15	2.94197e-14	13.5314	D
ARHGDIB	-1.1165	843	1.22538e-08	2.28204e-08	7.64168	S-D
ARHGEF1	-0.4367	1042	5.68608e-07	9.38756e-07	6.02745	D
ARHGEF10	-2.6658	3	6.24361e-18	9.42403e-17	16.0258	S-D
ARHGEF10L	1.1527	1107	1.79961e-06	2.87824e-06	5.54087	S-U
ARHGEF11	-0.5381	581	3.82743e-11	8.57084e-11	10.067	D
ARHGEF12	-1.8277	0	5.69722e-18	9.42403e-17	16.0258	S-D
ARHGEF15	-3.5597	0	5.69722e-18	9.42403e-17	16.0258	S-D
ARHGEF16	1.2558	811	6.32831e-09	1.20151e-08	7.92027	S-U
ARHGEF17	-2.5587	0	5.69722e-18	9.42403e-17	16.0258	S-D
ARHGEF18	-0.5637	804	5.4677e-09	1.04498e-08	7.98089	D
ARHGEF19	0.4299	1048	0.00392881	0.00501595	2.29965	U
ARHGEF2	-0.6457	646	1.72814e-10	3.65773e-10	9.43679	D
ARHGEF25	-2.2582	0	1.65875e-13	4.75358e-13	12.323	S-D
ARHGEF26	-3.008	14	8.72702e-18	9.49497e-17	16.0225	S-D
ARHGEF28	-0.2203	1952	0.0679374	0.079089	1.10188
ARHGEF3	-0.0621	2163	0.276167	0.300652	0.521936
ARHGEF35	-0.3578	1752	0.17713	0.19758	0.704256
ARHGEF37	-3.4973	0	5.69722e-18	9.42403e-17	16.0258	S-D
ARHGEF40	-0.9336	512	7.31109e-12	1.74809e-11	10.7574	D
ARHGEF5	1.2274	395	3.87655e-13	1.06334e-12	11.9733	S-U
ARHGEF6	-1.1965	512	7.31109e-12	1.74809e-11	10.7574	S-D
ARHGEF7	-0.6387	257	9.82795e-15	3.33259e-14	13.4772	D
ARID1A	0.5062	717	8.46627e-10	1.71037e-09	8.76691	U
ARID1B	0.0306	2206	0.347788	0.373866	0.427284
ARID2	0.7429	325	6.18412e-14	1.88216e-13	12.7253	U
ARID3A	1.5895	247	7.46343e-15	2.58836e-14	13.587	S-U
ARID3B	0.2266	902	0.138752	0.156766	0.804747
ARID4A	-0.9031	334	7.85562e-14	2.3601e-13	12.6271	D
ARID4B	0.6593	435	1.07777e-12	2.82105e-12	11.5496	U
ARID5B	0.4244	1221	1.20421e-05	1.82734e-05	4.73818	U
ARIH1	0.6961	238	5.82049e-15	2.05922e-14	13.6863	U
ARIH2	0.1231	1957	0.0706112	0.0820498	1.08592
ARL1	0.6091	453	1.69688e-12	4.33959e-12	11.3626	U
ARL11	-0.88845	1020	4.82487e-06	7.49702e-06	5.12511	D
ARL13B	-0.15565	1725	0.0556522	0.0653062	1.18505
ARL14EP	0.6695	712.5	7.66856e-10	1.55332e-09	8.80874	U
ARL15	-0.4998	1443	0.000315804	0.000435753	3.36076	D
ARL2	-0.3691	1140	3.16922e-06	4.97647e-06	5.30308	D
ARL2BP	-0.4535	1225	1.28372e-05	1.94494e-05	4.71109	D
ARL3	-0.0235	2229	0.390555	0.417406	0.379441
ARL4C	2.4687	88	8.7113e-14	2.6039e-13	12.5844	S-U
ARL4D	1.6234	304	0.000454617	0.000621199	3.20677	S-U
ARL5A	-1.72725	32	1.1818e-14	3.96441e-14	13.4018	S-D
ARL5B	1.1865	140	3.64446e-16	1.62339e-15	14.7896	S-U
ARL6	-1.7867	50	2.58465e-17	1.76069e-16	15.7543	S-D
ARL6IP1	0.10195	1879	0.182523	0.203173	0.692133
ARL6IP4	0.8788	502	5.72454e-12	1.3861e-11	10.8582	U
ARL6IP5	-1.8217	134	3.06431e-16	1.39756e-15	14.8546	S-D
ARL6IP6	-1.0106	617	8.87563e-11	1.92858e-10	9.71476	S-D
ARL8A	-1.5017	168	8.13864e-16	3.34394e-15	14.4757	S-D
ARL8B	-1.5618	29	1.37448e-17	1.1512e-16	15.9388	S-D
ARMC1	-0.2918	1153	3.94682e-06	6.16673e-06	5.20994	D
ARMC10	0.1669	2112	0.205164	0.2267	0.644548
ARMC2	0.5836	989	0.00926273	0.0115232	1.93843
ARMC4	-1.7578	454	1.76202e-09	3.48849e-09	8.45736	S-D
ARMC5	-1.6861	264	2.32795e-09	4.56163e-09	8.34088	S-D
ARMC6	0.3807	1349	8.49224e-05	0.000121994	3.91366	U
ARMC7	-1.4436	136	3.71904e-10	7.68898e-10	9.11413	S-D
ARMC8	0.0405	2212	0.358647	0.385075	0.414455
ARMC9	0.1987	1735	0.0097998	0.0121659	1.91486
ARMCX1	-1.7621	321	5.55847e-14	1.70094e-13	12.7693	S-D
ARMCX2	-1.6268	514	7.67658e-12	1.83057e-11	10.7374	S-D
ARMCX3	1.4197	391	3.49607e-13	9.64168e-13	12.0158	S-U
ARMCX4	-4.2485	3	1.31704e-16	6.64002e-16	15.1778	S-D
ARMCX5	0.1209	974	0.224	0.24652	0.608148
ARMH3	-0.8344	257	9.82795e-15	3.33259e-14	13.4772	D
ARMT1	-1.0718	102	1.20659e-16	6.16554e-16	15.21	S-D
ARNT	-0.1748	1653	0.00411742	0.00525181	2.27969	D
ARNTL	-0.7814	435	1.07773e-12	2.82105e-12	11.5496	D
ARNTL2	-1.617	431	0.0117819	0.0145253	1.83787
ARPC1A	-0.5876	1743	0.0106221	0.013147	1.88117
ARPC1B	-0.0327	2418	0.842305	0.855016	0.0680258
ARPC2	-0.0568	2191	0.321567	0.347285	0.459314
ARPC3	0.2005	2056.5	0.144101	0.162501	0.789143
ARPC4	-0.3275	1413	0.000209988	0.000293188	3.53285	D
ARPC5	-0.233	1711	0.0076627	0.0095851	2.0184	D
ARPC5L	0.5164	547	1.70506e-11	3.93858e-11	10.4047	U
ARPP19	0.0917	2134.5	0.234658	0.257323	0.589522
ARRB1	-4.2148	0	5.69722e-18	9.42403e-17	16.0258	S-D
ARRB2	-1.3179	87	7.76173e-17	4.23984e-16	15.3727	S-D
ARRDC1	-1.2721	144	2.21752e-15	8.443e-15	14.0735	S-D
ARSA	-0.3337	2126.5	0.223845	0.246375	0.608404
ARSB	-0.9954	623	1.0196e-10	2.20339e-10	9.65691	D
ARSD	-1.6084	383	2.84183e-13	7.9026e-13	12.1022	S-D
ARSH	0.3666	525	0.135297	0.153009	0.815283
ARSI	-1.4269	439	4.29876e-10	8.838e-10	9.05365	S-D
ART4	-4.8867	2	8.35364e-13	2.20862e-12	11.6559	S-D
ARV1	0.7412	661	3.19905e-07	5.36855e-07	6.27014	U
ARVCF	-1.3536	359	1.51935e-13	4.37757e-13	12.3588	S-D
AS3MT	-0.3302	1818	0.0218411	0.0264542	1.57751
ASAH1	-4.4594	0	5.69722e-18	9.42403e-17	16.0258	S-D
ASAP1	-0.5635	649	1.85041e-10	3.90877e-10	9.40796	D
ASAP2	-1.8279	140	3.64446e-16	1.62339e-15	14.7896	S-D
ASAP3	-1.3133	139	3.54076e-16	1.58313e-15	14.8005	S-D
ASB1	-0.5643	1406	0.230817	0.253422	0.596155
ASB6	-0.36775	1148	0.102919	0.117988	0.928161
ASB7	0.11255	724	0.546093	0.572595	0.242152
ASB8	-1.3439	110	2.17728e-07	3.70325e-07	6.43142	S-D
ASB9	-2.0181	164	6.18199e-15	2.17703e-14	13.6621	S-D
ASCC1	0.7935	239	5.98356e-15	2.11421e-14	13.6749	U
ASCC2	0.9406	61	3.5903e-17	2.26405e-16	15.6451	U
ASCC3	1.0238	76	5.60719e-17	3.24507e-16	15.4888	S-U
ASF1A	0.5128	1644	0.0037265	0.00476278	2.32214	U
ASF1B	1.9696	250	2.99947e-13	8.32149e-13	12.0798	S-U
ASH1L	0.89235	528	1.2967e-10	2.77365e-10	9.55695	U
ASH2L	0.7167	572	3.0941e-11	6.99015e-11	10.1555	U
ASL	-2.3401	4	6.43699e-18	9.42403e-17	16.0258	S-D
ASMTL	-0.3376	1613	0.00262429	0.00339298	2.46942	D
ASNA1	-0.6179	475	2.93965e-12	7.30982e-12	11.1361	D
ASNS	3.0676	38	1.80281e-17	1.36753e-16	15.8641	S-U
ASNSD1	0.7661	155	5.61129e-16	2.38999e-15	14.6216	U
ASPA	-5.791	0	5.69722e-18	9.42403e-17	16.0258	S-D
ASPH	0.4692	1327	6.15332e-05	8.90525e-05	4.05035	U
ASPM	-0.4248	1895	0.0429323	0.0508428	1.29377
ASPN	-3.4214	327	6.52241e-14	1.97893e-13	12.7036	S-D
ASPSCR1	-0.0246	2372	0.719221	0.739125	0.131282
ASRGL1	-2.9121	90	8.47991e-17	4.5666e-16	15.3404	S-D
ASS1	-1.0304	1316	5.22682e-05	7.61178e-05	4.11851	S-D
ASTE1	-0.3631	1324	0.0273688	0.032896	1.48286
ASTN2	0.3288	1367	0.0206065	0.0250184	1.60174
ASXL2	0.4737	1051	6.68933e-07	1.09913e-06	5.95895	U
ATAD1	0.7586	912	4.88839e-08	8.71211e-08	7.05988	U
ATAD2	2.5018	73	5.12999e-17	3.00631e-16	15.522	S-U
ATAD2B	1.421	157	5.94243e-16	2.50905e-15	14.6005	S-U
ATAD3A	1.8437	42	2.0333e-17	1.49048e-16	15.8267	S-U
ATAD3B	0.0898	1907	0.166198	0.186027	0.730424
ATAD5	2.0217	418	6.99535e-13	1.86898e-12	11.7284	S-U
ATAT1	-0.4559	1429.5	0.000263157	0.000364572	3.43822	D
ATE1	-0.9899	141	3.75116e-16	1.66606e-15	14.7783	D
ATF1	0.18595	1706	0.0471003	0.0555757	1.25512
ATF2	-0.0683	2280	0.496121	0.523482	0.281099
ATF6	0.81605	823	6.46653e-06	9.97685e-06	5.00101	U
ATF7	-0.03	2369	0.711404	0.731724	0.135653
ATF7IP	0.9332	43	2.09529e-17	1.51926e-16	15.8184	U
ATF7IP2	-1.6086	376	0.000344494	0.000474728	3.32355	S-D
ATG101	0.2306	1610	0.00253526	0.00328105	2.48399	U
ATG12	-0.3153	1903.5	0.0460754	0.0544504	1.264
ATG13	0.3227	1531	0.0009848	0.00131229	2.88197	U
ATG14	0.3928	959	1.21464e-07	2.10544e-07	6.67666	U
ATG16L1	-0.3625	1310	4.77885e-05	6.97459e-05	4.15648	D
ATG2A	-0.7862	437	1.13374e-12	2.9574e-12	11.5291	D
ATG2B	-0.4787	668	2.84581e-10	5.93409e-10	9.22665	D
ATG3	-0.0452	1913	0.0498156	0.0586116	1.23202
ATG4A	-1.4609	468	2.46965e-12	6.18715e-12	11.2085	S-D
ATG4B	0.3836	1119	2.21404e-06	3.51479e-06	5.4541	U
ATG4C	-0.9709	355	1.36786e-13	3.9732e-13	12.4009	D
ATG5	-0.3421	1274	2.76704e-05	4.09938e-05	4.38728	D
ATG7	-0.8488	353	1.29773e-13	3.77786e-13	12.4228	D
ATG9A	0.1869	1736	0.00989938	0.0122838	1.91067
ATIC	0.5086	613	8.08989e-11	1.7643e-10	9.75343	U
ATL1	-1.7898	246	7.26072e-15	2.52367e-14	13.598	S-D
ATL2	1.9691	127	2.50176e-16	1.16636e-15	14.9332	S-U
ATL3	-1.0059	492	4.47693e-12	1.09592e-11	10.9602	S-D
ATM	-0.0841	2351	0.665163	0.687468	0.162748
ATN1	0.612	586	4.3057e-11	9.58165e-11	10.0186	U
ATOX1	-0.5226	1143	3.33442e-06	5.22897e-06	5.28158	D
ATP11A	-2.9374	71	4.83434e-17	2.87081e-16	15.542	S-D
ATP11B	1.2687	421	7.55171e-13	2.0116e-12	11.6965	S-U
ATP11C	0.0357	2034	0.123751	0.140635	0.851906
ATP12A	-2.249	208	6.0407e-09	1.15017e-08	7.93924	S-D
ATP13A1	0.7017	527	1.05286e-11	2.47807e-11	10.6059	U
ATP13A2	-0.1538	901	0.463843	0.491461	0.308511
ATP13A3	1.3909	245	7.0631e-15	2.46138e-14	13.6088	S-U
ATP13A4	-3.5533	61	3.5903e-17	2.26405e-16	15.6451	S-D
ATP1A1	0.4903	1243	1.7077e-05	2.56803e-05	4.5904	U
ATP1B1	-0.2803	1929	0.0566894	0.0664795	1.17731
ATP1B3	1.4993	248	7.67242e-15	2.65469e-14	13.576	S-U
ATP2A2	1.8622	27	1.29397e-17	1.10978e-16	15.9548	S-U
ATP2A3	0.181	1804	0.416719	0.443641	0.352969
ATP2B1	0.2653	1624	0.0029757	0.00383113	2.41667	U
ATP2B4	-1.057	645	1.68917e-10	3.57736e-10	9.44644	S-D
ATP2C1	0.8211	709	7.09964e-10	1.44054e-09	8.84148	U
ATP2C2	-1.8686	253	3.12067e-08	5.62731e-08	7.2497	S-D
ATP5F1A	0.0008	2421	0.850504	0.862357	0.0643131
ATP5F1B	-0.1585	1882	0.0384765	0.0457179	1.33991
ATP5F1C	0.0717	2045	0.133401	0.151024	0.820954
ATP5F1D	-0.0523	2072	0.15955	0.178942	0.747289
ATP5F1E	0.18875	1729	0.542327	0.56894	0.244933
ATP5IF1	-0.515	1570	0.00158468	0.00208336	2.68124	D
ATP5ME	-0.3038	1983	0.0859385	0.0992133	1.00343
ATP5MF	-0.54755	844	0.00135165	0.00178556	2.74822	D
ATP5MF-PTCD1	0.674	865	1.91659e-08	3.50691e-08	7.45507	U
ATP5MG	0.2225	1834	0.0252683	0.0304467	1.51646
ATP5MPL	0.6235	1368	0.000111659	0.00015929	3.79781	U
ATP5PB	0.5438	1109	1.86308e-06	2.97531e-06	5.52647	U
ATP5PD	0.5739	1169	5.15648e-06	8.00298e-06	5.09675	U
ATP5PF	-0.355	1519	0.000847742	0.00113503	2.94499	D
ATP5PO	-0.0257	2303	0.548286	0.574613	0.240625
ATP5S	-0.7388	862	1.8038e-08	3.31016e-08	7.48015	D
ATP6AP1	0.0794	2186	0.313122	0.338471	0.470478
ATP6AP2	1.4145	107	1.39687e-16	6.98437e-16	15.1559	S-U
ATP6V0A2	-0.0929	1916	0.0510485	0.060029	1.22164
ATP6V0D1	-1.1798	259	1.03825e-14	3.50618e-14	13.4552	S-D
ATP6V0D2	-1.8025	539	1.64318e-08	3.0284e-08	7.51879	S-D
ATP6V1A	-0.4295	1122	2.33121e-06	3.69641e-06	5.43222	D
ATP6V1B1	-0.879	1029	4.48898e-07	7.47115e-07	6.12661	D
ATP6V1B2	-0.8783	59	3.38242e-17	2.15841e-16	15.6659	D
ATP6V1C1	0.0837	2143	0.246547	0.269669	0.569169
ATP6V1C2	-0.71945	909	0.000248622	0.000345237	3.46188	D
ATP6V1D	-0.9147	198	1.90482e-15	7.30182e-15	14.1366	D
ATP6V1E1	-0.7151	368	1.92303e-13	5.45106e-13	12.2635	D
ATP6V1F	-0.6368	566	2.68352e-11	6.10664e-11	10.2142	D
ATP6V1G1	-0.5348	1030	4.57168e-07	7.60051e-07	6.11916	D
ATP6V1G2	-2.5814	54	3.16045e-16	1.43773e-15	14.8423	S-D
ATP6V1H	-0.8104	339	8.96915e-14	2.67126e-13	12.5733	D
ATP7A	-0.2703	1717	0.00815366	0.010179	1.9923
ATP7B	-0.1751	1222	0.605662	0.630357	0.200413
ATP8A1	-3.4054	12	8.21195e-18	9.48088e-17	16.0232	S-D
ATP8A2	-2.4197	138	3.43997e-16	1.54387e-15	14.8114	S-D
ATP8B1	0.2473	1621	0.00287583	0.00370701	2.43098	U
ATP8B2	0.5589	876	0.0090916	0.0113182	1.94622
ATP8B3	-1.2453	439	6.85966e-08	1.21103e-07	6.91685	S-D
ATP9A	-0.3973	1809	0.0200969	0.0244219	1.61222
ATP9B	-0.5569	862	1.8038e-08	3.31016e-08	7.48015	D
ATPAF1	0.6811	1032	4.7415e-07	7.87184e-07	6.10392	U
ATPAF2	-0.723	861	1.76765e-08	3.24773e-08	7.48842	D
ATR	1.2721	132	2.89196e-16	1.3246e-15	14.8779	S-U
ATRAID	0.4719	1258	0.0580814	0.0680224	1.16735
ATRIP	0.4504	1597	0.00218053	0.00283776	2.54702	U
ATRN	-2.2674	28	1.33366e-17	1.12755e-16	15.9479	S-D
ATRNL1	-3.2254	111	1.00422e-14	3.40416e-14	13.468	S-D
ATRX	0.4855	657	2.21925e-10	4.66487e-10	9.33116	U
ATXN1	0.1804	1818	0.0218411	0.0264542	1.57751
ATXN10	1.0807	364	1.73205e-13	4.94243e-13	12.3061	S-U
ATXN1L	-0.4616	1176	5.79082e-06	8.96537e-06	5.04743	D
ATXN2	-0.068	2326	0.603026	0.627859	0.202138
ATXN2L	1.5093	0	5.69722e-18	9.42403e-17	16.0258	S-U
ATXN3	-0.772	532.5	1.20265e-11	2.8139e-11	10.5507	D
ATXN3L	-0.4532	765	0.000184347	0.000258807	3.58702	D
ATXN7	0.5293	921	4.54906e-07	7.56998e-07	6.12091	U
ATXN7L3	1.9076	69	2.26932e-16	1.07486e-15	14.9686	S-U
ATXN7L3B	-0.3356	1862	0.120768	0.137596	0.861393
AUH	-1.816	88	7.99448e-17	4.34677e-16	15.3618	S-D
AUP1	1.0308	213	2.90233e-15	1.08343e-14	13.9652	S-U
AURKA	2.2008	165	5.57099e-14	1.70428e-13	12.7685	S-U
AURKB	3.7096	43	2.09529e-17	1.51926e-16	15.8184	S-U
AUTS2	1.6059	424	8.15144e-13	2.15631e-12	11.6663	S-U
AVEN	0.9311	365	1.77797e-13	5.06536e-13	12.2954	U
AVL9	0.9968	170	8.61624e-16	3.52393e-15	14.453	U
AXIN1	-1.2253	973	1.58488e-07	2.7225e-07	6.56503	S-D
AXL	-1.9098	227	4.28931e-15	1.55453e-14	13.8084	S-D
AZGP1	-3.427	1	5.87389e-18	9.42403e-17	16.0258	S-D
AZI2	-1.6218	27	1.29397e-17	1.10978e-16	15.9548	S-D
AZIN2	1.6711	201	1.84989e-14	6.03006e-14	13.2197	S-U
AZU1	-0.4892	2239	0.410105	0.436947	0.359571
B2M	-0.8794	1054	7.06015e-07	1.1581e-06	5.93625	D
B3GALT6	-0.33815	848	0.0999841	0.114784	0.940118
B3GAT3	0.3894	1204	9.15785e-06	1.40119e-05	4.8535	U
B3GLCT	-0.888	849	1.38518e-08	2.5675e-08	7.59049	D
B3GNT2	-1.0484	471	2.66129e-12	6.65168e-12	11.1771	S-D
B3GNT5	2.2729	128	1.9822e-07	3.38382e-07	6.47059	S-U
B3GNT7	-0.93465	500	0.00591594	0.0074489	2.12791	D
B3GNT9	0.4944	774	0.00244299	0.00316777	2.49925	U
B4GALT1	0.948	452	1.6548e-12	4.23906e-12	11.3727	U
B4GALT3	0.7995	522	1.38519e-09	2.76289e-09	8.55864	U
B4GALT4	2.1285	198	1.90473e-15	7.30182e-15	14.1366	S-U
B4GALT5	1.6673	230	4.66236e-15	1.68118e-14	13.7744	S-U
B4GALT7	1.3312	582	3.91872e-11	8.76427e-11	10.0573	S-U
B4GAT1	-1.2118	287	1.38526e-13	4.02264e-13	12.3955	S-D
B9D1	-1.49945	233	7.39921e-11	1.61697e-10	9.7913	S-D
B9D2	-2.1453	22	2.20037e-11	5.04025e-11	10.2975	S-D
BABAM1	-0.1375	1406.5	0.000191953	0.00026885	3.57049	D
BABAM2	-0.4313	472	2.72836e-12	6.81293e-12	11.1667	D
BACH1	0.2092	1858	0.0312787	0.037419	1.42691
BAD	-1.058	497	5.0632e-12	1.23323e-11	10.909	S-D
BAG1	-1.0859	467	2.40883e-12	6.04895e-12	11.2183	S-D
BAG2	-0.9973	938	8.11399e-08	1.42518e-07	6.84613	D
BAG3	-0.0009	2417	0.839575	0.852488	0.0693117
BAG4	0.7205	723	9.65644e-10	1.94273e-09	8.71159	U
BAG5	-0.1535	2057	0.144581	0.16294	0.787973
BAG6	0.07	1917	0.051465	0.0604922	1.2183
BAHCC1	-0.4679	1139	0.244938	0.268073	0.571747
BAIAP2	-0.1358	2034	0.123751	0.140635	0.851906
BAIAP2L1	2.5895	49	2.50825e-17	1.72633e-16	15.7629	S-U
BAK1	0.2566	1609	0.00250621	0.00324581	2.48868	U
BANF1	-0.9751	438	1.16278e-12	3.02873e-12	11.5187	D
BANK1	-1.1239	1091.5	1.37345e-06	2.2112e-06	5.65537	S-D
BANP	-0.3845	1134	2.86201e-06	4.50541e-06	5.34627	D
BAP1	0.53795	730	1.46315e-08	2.70875e-08	7.56723	U
BARD1	-1.38795	739	8.60409e-06	1.31778e-05	4.88016	S-D
BASP1	2.6644	147	4.45909e-16	1.9402e-15	14.7122	S-U
BAX	-0.4754	1313	4.99808e-05	7.2866e-05	4.13748	D
BAZ1A	2.1839	5	6.63628e-18	9.42403e-17	16.0258	S-U
BAZ1B	1.0231	191	1.56352e-15	6.08289e-15	14.2159	S-U
BAZ2A	0.7176	537.5	1.35685e-11	3.154e-11	10.5011	U
BAZ2B	-0.1576	2440	0.902772	0.910605	0.0406698
BBIP1	-1.76445	121	1.99796e-09	3.9352e-09	8.40503	S-D
BBS1	-2.0948	5	6.63628e-18	9.42403e-17	16.0258	S-D
BBS2	-1.7045	22	1.11234e-17	1.02644e-16	15.9887	S-D
BBS4	-1.97235	19	7.00403e-17	3.89741e-16	15.4092	S-D
BBS5	-2.03325	3	1.89644e-11	4.36462e-11	10.3601	S-D
BBS7	-2.0513	4	6.43699e-18	9.42403e-17	16.0258	S-D
BBS9	-2.2242	3	2.86591e-17	1.89906e-16	15.7215	S-D
BBX	0.3689	1233.5	1.46957e-05	2.21898e-05	4.65385	U
BCAM	-4.6541	0	5.69722e-18	9.42403e-17	16.0258	S-D
BCAP29	-1.2794	563	2.49886e-11	5.70322e-11	10.2439	S-D
BCAP31	0.2231	1456.5	0.000378176	0.000519804	3.28416	U
BCAR1	-0.4682	1662	0.00454533	0.00577343	2.23857	D
BCAR3	-0.6906	1313	4.99808e-05	7.2866e-05	4.13748	D
BCAS1	0.0334	1888	0.193914	0.215024	0.667512
BCAS2	0.8018	165	7.47073e-16	3.09568e-15	14.5092	U
BCAS3	-0.548	353	1.29779e-13	3.77786e-13	12.4228	D
BCAT1	0.761	1236	1.529e-05	2.30513e-05	4.6373	U
BCAT2	-1.6257	151	5.00235e-16	2.15217e-15	14.6671	S-D
BCCIP	1.6779	69	4.55527e-17	2.73715e-16	15.5627	S-U
BCHE	-3.7943	17	9.55915e-18	9.69053e-17	16.0137	S-D
BCKDHA	-1.0059	390	3.40669e-13	9.40771e-13	12.0265	S-D
BCKDHB	-1.2575	398	4.18833e-13	1.14358e-12	11.9417	S-D
BCKDK	-0.1672	2239	0.410105	0.436947	0.359571
BCL10	0.9092	193	1.65436e-15	6.41064e-15	14.1931	U
BCL11A	1.3123	621	9.86772e-07	1.60266e-06	5.79516	S-U
BCL11B	1.3379	324	6.02124e-14	1.83424e-13	12.7365	S-U
BCL2L1	-0.4607	1153	3.94682e-06	6.16673e-06	5.20994	D
BCL2L11	0.80105	793	5.6906e-08	1.01148e-07	6.99504	U
BCL2L13	-0.0401	2399	0.790808	0.807031	0.0931096
BCL2L15	-1.08015	1492	0.00523224	0.00660982	2.17981	S-D
BCL2L2-PABPN1	0.6339	234	5.20984e-15	1.86041e-14	13.7304	U
BCL3	0.8088	931	7.08479e-08	1.24954e-07	6.90325	U
BCL6	0.869	508	4.78698e-11	1.06107e-10	9.97426	U
BCL7A	0.8608	692	4.87157e-10	9.97404e-10	9.00113	U
BCL7B	-0.41865	1219	0.000132458	0.000187934	3.726	D
BCL7C	0.3106	1602	0.0023112	0.00300198	2.52259	U
BCL9	0.1815	2007	0.102373	0.117376	0.930421
BCL9L	0.3779	1243	1.7077e-05	2.56803e-05	4.5904	U
BCLAF1	0.3323	1168	0.0440649	0.0521494	1.28275
BCLAF3	-0.2217	1729	0.00922083	0.0114724	1.94035
BCOR	0.4024	1647	0.00385291	0.00491964	2.30807	U
BCORL1	0.54385	628	0.0145513	0.0178245	1.74898
BCR	-0.1393	2136	0.236727	0.259458	0.585933
BCS1L	-0.456	1465	0.000423175	0.000579866	3.23667	D
BDH1	0.706	1131	2.7194e-06	4.28841e-06	5.3677	U
BDH2	-3.2509	2	6.05596e-18	9.42403e-17	16.0258	S-D
BDP1	0.4156	699	0.0517061	0.0607688	1.21632
BECN1	-0.5936	343	9.96966e-14	2.94721e-13	12.5306	D
BEND3	0.4535	1374	0.000121634	0.000172989	3.76198	U
BET1	0.5542	1465	0.000423175	0.000579866	3.23667	U
BET1L	1.2863	301	3.25157e-14	1.02251e-13	12.9903	S-U
BGN	-4.2951	21	1.07915e-17	1.00976e-16	15.9958	S-D
BHLHE40	0.4159	1530	0.00150731	0.00198579	2.70207	U
BICC1	0.0145	2251	0.434317	0.461365	0.335955
BICD1	0.4422	1375	0.000123376	0.00017542	3.75592	U
BICD2	1.0601	490	4.26153e-12	1.04655e-11	10.9802	S-U
BICDL2	-0.67535	1181	0.00298785	0.0038463	2.41496	D
BICRA	0.45545	1005	3.67752e-06	5.75688e-06	5.23981	U
BICRAL	-0.58725	677.5	2.79069e-07	4.7069e-07	6.32726	D
BID	0.356	1303	4.30222e-05	6.30219e-05	4.20051	U
BIN2	-0.5222	1569	0.00156581	0.00205956	2.68623	D
BIN3	-2.0471	6	6.84166e-18	9.42403e-17	16.0258	S-D
BIRC2	0.1213	1903	0.0458854	0.0542319	1.26575
BIRC3	-0.63045	1325	0.000621342	0.000840639	3.07539	D
BIRC5	1.79385	90	9.34409e-14	2.77597e-13	12.5566	S-U
BIRC6	0.5286	214	2.98453e-15	1.11069e-14	13.9544	U
BIVM-ERCC5	-0.0775	2171	0.288668	0.313782	0.503371
BLM	1.5482	238	5.82049e-15	2.05922e-14	13.6863	S-U
BLMH	0.4647	1362	0.000102459	0.000146361	3.83457	U
BLNK	0.7818	1014	3.40888e-07	5.70904e-07	6.24344	U
BLOC1S1	-0.6784	273	1.5226e-14	5.01516e-14	13.2997	D
BLOC1S2	-0.1921	1619.5	0.00282701	0.00364671	2.4381	D
BLOC1S3	-0.1661	2044.5	0.13295	0.150529	0.82238
BLOC1S4	-0.1884	1763	0.012952	0.0159294	1.7978
BLOC1S5	-0.0693	2415	0.834122	0.847917	0.0716464
BLOC1S6	0.4886	1436	0.000287388	0.000396902	3.40132	U
BLVRA	-1.0144	326	6.35105e-14	1.93077e-13	12.7143	S-D
BLVRB	-3.4318	1	5.87389e-18	9.42403e-17	16.0258	S-D
BLZF1	0.2746	1404	0.000185416	0.000260205	3.58468	U
BMP1	1.8317	363	1.68729e-13	4.8276e-13	12.3163	S-U
BMP2	-5.6846	13	6.50775e-12	1.56687e-11	10.805	S-D
BMP2K	-0.297	1403	0.000182859	0.000256786	3.59043	D
BMP3	-3.2696	162	6.41021e-11	1.40796e-10	9.85141	S-D
BMP5	-3.271	56	2.14428e-13	6.04934e-13	12.2183	S-D
BMPER	-4.3575	11	7.96647e-18	9.45632e-17	16.0243	S-D
BMPR2	-1.8246	145	4.20938e-16	1.83912e-15	14.7354	S-D
BMS1	1.7306	0	5.69722e-18	9.42403e-17	16.0258	S-U
BMT2	0.8519	455	1.93115e-05	2.89267e-05	4.5387	U
BMX	-1.1211	514	4.25124e-06	6.62591e-06	5.17875	S-D
BNIP1	-0.448	1108	1.83108e-06	2.92551e-06	5.5338	D
BNIP2	-2.1117	8	7.27141e-18	9.42403e-17	16.0258	S-D
BNIP3	1.47485	390	2.15778e-07	3.67066e-07	6.43526	S-U
BOD1	0.243	1586	0.00191655	0.00250184	2.60174	U
BOD1L1	0.4242	873	2.25189e-08	4.09869e-08	7.38735	U
BOK	-2.3564	81	3.2849e-16	1.48675e-15	14.8278	S-D
BOLA1	0.1014	2315	0.57654	0.602334	0.220163
BOLA2	0.9334	351	1.23125e-13	3.59885e-13	12.4438	U
BOLA3	1.5352	152	5.14838e-16	2.21044e-15	14.6555	S-U
BOP1	1.8461	12	8.21242e-18	9.48088e-17	16.0232	S-U
BORCS5	-1.0515	48	2.43435e-17	1.68296e-16	15.7739	S-D
BORCS6	-1.1846	18	9.85356e-18	9.81228e-17	16.0082	S-D
BORCS7	-1.335	21	1.07915e-17	1.00976e-16	15.9958	S-D
BORCS8	-1.3666	50	2.58465e-17	1.76069e-16	15.7543	S-D
BPGM	-4.0782	0	5.69722e-18	9.42403e-17	16.0258	S-D
BPHL	0.0918	2088	0.176778	0.197209	0.705074
BPI	-0.3127	2191	0.321567	0.347285	0.459314
BPIFA1	-1.78595	1475	0.00428363	0.00545203	2.26344	S-D
BPIFB1	-2.2368	1088	1.29167e-06	2.08299e-06	5.68131	S-D
BPNT1	-0.6424	527	1.05286e-11	2.47807e-11	10.6059	D
BPTF	1.1047	78	5.94937e-17	3.39352e-16	15.4693	S-U
BRAF	-0.2517	1561	0.00142211	0.0018754	2.72691	D
BRAP	0.5122	525	1.00304e-11	2.36968e-11	10.6253	U
BRAT1	0.1717	1781	0.0154243	0.018868	1.72428
BRCA1	2.04745	219	1.18981e-10	2.55369e-10	9.59283	S-U
BRCA2	-0.4263	1479	0.000508329	0.000692117	3.15982	D
BRCC3	-0.5057	510	6.9624e-12	1.66968e-11	10.7774	D
BRD1	0.5246	856	1.59722e-08	2.94522e-08	7.53088	U
BRD2	1.0733	147	4.45909e-16	1.9402e-15	14.7122	S-U
BRD3	-0.3065	1426	0.000250925	0.000348299	3.45805	D
BRD4	0.6576	368	1.92303e-13	5.45106e-13	12.2635	U
BRD7	1.1421	145	4.20938e-16	1.83912e-15	14.7354	S-U
BRD8	0.4141	944	9.11016e-08	1.59153e-07	6.79819	U
BRD9	0.4935	880	2.59144e-08	4.69277e-08	7.32857	U
BRDT	0.2431	1838	0.136848	0.154697	0.810519
BRF1	0.0103	2398	0.78812	0.804519	0.0944636
BRF2	0.27615	1218	0.0114488	0.0141277	1.84993
BRI3	-1.4264	116	4.19273e-14	1.30353e-13	12.8849	S-D
BRI3BP	1.448	395	2.61772e-12	6.5443e-12	11.1841	S-U
BRIX1	1.8141	35	1.64722e-17	1.29346e-16	15.8882	S-U
BRK1	-0.3415	947	9.65167e-08	1.68365e-07	6.77375	D
BRMS1	-0.0218	2136	0.236727	0.259458	0.585933
BRMS1L	-0.1095	1938.5	0.0611317	0.0715086	1.14564
BROX	0.3749	1729	0.00922083	0.0114724	1.94035
BRPF1	0.1886	1613	0.00262429	0.00339298	2.46942	U
BRPF3	0.1191	2354	0.672788	0.695013	0.158007
BRWD1	0.5886	1386	0.000144157	0.000204044	3.69028	U
BRWD3	0.8441	1329	6.33767e-05	9.16708e-05	4.03777	U
BSCL2	-0.0128	2146	0.744284	0.763121	0.117407
BSDC1	0.441	955	1.12525e-07	1.9546e-07	6.70894	U
BSG	1.3934	34	1.59833e-17	1.27473e-16	15.8946	S-U
BSN	-0.4628	923	0.871611	0.882336	0.054366
BSPRY	-2.3066	126	2.43019e-16	1.13746e-15	14.9441	S-D
BST1	-1.6851	869	2.07768e-08	3.79065e-08	7.42129	S-D
BST2	-3.9194	45	2.22492e-17	1.58637e-16	15.7996	S-D
BTAF1	0.8152	43	2.09529e-17	1.51926e-16	15.8184	U
BTBD1	0.3374	1624	0.0029757	0.00383113	2.41667	U
BTBD10	0.1294	2226	0.384802	0.411628	0.385495
BTBD11	1.7416	817	9.52117e-06	1.45553e-05	4.83698	S-U
BTBD16	-1.0342	274	8.42401e-07	1.37465e-06	5.86181	S-D
BTBD2	0.1357	1926	0.0553436	0.0649511	1.18741
BTBD9	-1.00935	283.5	8.27952e-12	1.9682e-11	10.7059	S-D
BTD	-3.1723	0	5.69722e-18	9.42403e-17	16.0258	S-D
BTF3	1.2544	44	2.15915e-17	1.55293e-16	15.8088	S-U
BTF3L4	0.91	411	5.84893e-13	1.57806e-12	11.8019	U
BTG1	0.0575	1139	0.835423	0.849078	0.0710526
BTK	-1.229	508	6.63052e-12	1.59428e-11	10.7974	S-D
BTN2A1	-1.5634	77	5.77578e-17	3.32823e-16	15.4778	S-D
BTN3A1	-1.6822	142	3.86093e-16	1.70772e-15	14.7676	S-D
BTN3A2	-1.45195	232	2.77252e-13	7.7199e-13	12.1124	S-D
BTN3A3	-2.1658	43	2.09529e-17	1.51926e-16	15.8184	S-D
BTNL9	-3.6754	20	1.04695e-17	9.98851e-17	16.0005	S-D
BUB1	1.1279	509.5	3.00189e-05	4.44116e-05	4.3525	S-U
BUB1B	2.499	115	1.76459e-16	8.56662e-16	15.0672	S-U
BUB1B-PAK6	0.2259	879	0.0146431	0.0179329	1.74635
BUB3	1.0723	16	9.2729e-18	9.61039e-17	16.0173	S-U
BUD13	0.9632	173	9.38486e-16	3.79475e-15	14.4208	U
BUD23	1.1888	290	2.41619e-14	7.72992e-14	13.1118	S-U
BUD31	1.5867	16	9.27342e-18	9.61039e-17	16.0173	S-U
BYSL	1.7497	3	6.24361e-18	9.42403e-17	16.0258	S-U
BZW1	1.1919	78	5.94937e-17	3.39352e-16	15.4693	S-U
BZW2	2.6948	6	6.84126e-18	9.42403e-17	16.0258	S-U
C11orf52	-2.5956	153	3.82278e-14	1.19232e-13	12.9236	S-D
C11orf54	-1.9985	0	5.69722e-18	9.42403e-17	16.0258	S-D
C11orf58	0.5587	810	6.19775e-09	1.1784e-08	7.92871	U
C11orf68	-0.6894	333	7.65021e-14	2.30281e-13	12.6377	D
C11orf96	-2.42905	214	2.70658e-14	8.59978e-14	13.0655	S-D
C11orf98	0.2788	1427	0.000254366	0.0003528	3.45247	U
C12orf10	0.7515	277	1.69789e-14	5.56338e-14	13.2547	U
C12orf29	0.9386	533	1.21731e-11	2.84259e-11	10.5463	U
C12orf4	-1.3052	6	6.84166e-18	9.42403e-17	16.0258	S-D
C12orf43	0.8746	280	1.84224e-14	6.00693e-14	13.2213	U
C12orf45	1.6474	64	3.92598e-17	2.43129e-16	15.6142	S-U
C12orf57	0.1852	1913	0.0498157	0.0586116	1.23202
C12orf66	-0.5656	569	1.64563e-07	2.822e-07	6.54944	D
C12orf75	0.20105	1843	0.410597	0.437427	0.359094
C14orf119	0.1753	1359	0.0400866	0.0475939	1.32245
C14orf93	0.4372	667	0.388143	0.414953	0.382001
C15orf38-AP3S2	-1.2112	86	7.53647e-17	4.14409e-16	15.3826	S-D
C15orf39	0.3643	1268	0.0142224	0.0174357	1.75856
C15orf40	-0.4056	822	7.95311e-09	1.50095e-08	7.82364	D
C15orf48	2.3155	231	4.79367e-15	1.72504e-14	13.7632	S-U
C16orf58	0.3593	1571	0.00160376	0.00210793	2.67614	U
C16orf70	-0.5812	422	7.74664e-13	2.05431e-12	11.6873	D
C16orf86	-2.2522	27	8.35782e-12	1.98638e-11	10.7019	S-D
C16orf89	-3.7052	15	8.99613e-18	9.51668e-17	16.0215	S-D
C16orf91	1.1041	326	1.77878e-08	3.26761e-08	7.48577	S-U
C16orf96	-2.5175	92	3.96734e-11	8.87115e-11	10.052	S-D
C17orf49	-0.313	1490	0.000586167	0.000794256	3.10004	D
C17orf75	1.1026	131	2.80939e-16	1.29177e-15	14.8888	S-U
C17orf80	0.4179	1137	3.01188e-06	4.73707e-06	5.32449	U
C17orf97	-0.1908	1341	0.132505	0.150042	0.823788
C18orf21	1.2062	393	4.01552e-12	9.88173e-12	11.0052	S-U
C18orf25	1.0035	384	2.91652e-13	8.09765e-13	12.0916	S-U
C18orf32	-0.0041	2361	0.690709	0.712081	0.14747
C18orf63	-0.2346	1063	0.501495	0.528735	0.276762
C19orf25	-0.748	266	1.25763e-14	4.19293e-14	13.3775	D
C19orf33	-2.7277	496	4.94022e-12	1.20437e-11	10.9192	S-D
C19orf47	0.9592	423	7.94651e-13	2.10627e-12	11.6765	U
C19orf53	-1.4863	285	2.1101e-14	6.8036e-14	13.1673	S-D
C19orf66	-0.8528	403	4.76352e-13	1.29534e-12	11.8876	D
C19orf70	-0.6731	910	4.69996e-08	8.38186e-08	7.07666	D
C1D	0.4261	260	3.26099e-05	4.81052e-05	4.31781	U
C1GALT1	-0.3007	1884	0.0391353	0.0464748	1.33278
C1GALT1C1	-0.7848	817	5.72313e-06	8.86443e-06	5.05235	D
C1orf109	-1.14555	290	1.78176e-10	3.76748e-10	9.42395	S-D
C1orf116	-5.6974	0	5.69722e-18	9.42403e-17	16.0258	S-D
C1orf122	1.4101	43	2.09529e-17	1.51926e-16	15.8184	S-U
C1orf123	-1.7201	20	1.04695e-17	9.98851e-17	16.0005	S-D
C1orf131	2.42925	31	4.90736e-16	2.11972e-15	14.6737	S-U
C1orf167	-1.5984	227	1.51936e-13	4.37757e-13	12.3588	S-D
C1orf174	0.2107	1639	0.00352417	0.0045112	2.34571	U
C1orf198	-3.3006	1	5.87389e-18	9.42403e-17	16.0258	S-D
C1orf21	-0.3239	1970	0.0779686	0.090295	1.04434
C1orf226	-1.05845	351	6.51488e-08	1.15206e-07	6.93852	S-D
C1orf35	1.843	77	5.77578e-17	3.32823e-16	15.4778	S-U
C1orf43	-0.6059	375	6.44198e-07	1.05995e-06	5.97471	D
C1orf50	0.0969	2182	0.306471	0.331685	0.479275
C1orf52	0.4918	829	9.19118e-09	1.72607e-08	7.76294	U
C1orf56	-2.2007	115	4.06627e-08	7.27968e-08	7.13789	S-D
C1orf87	-3.7757	446	1.42296e-12	3.67776e-12	11.4344	S-D
C1QA	-1.6885	222	3.73162e-15	1.36543e-14	13.8647	S-D
C1QB	-1.6466	416	6.64701e-13	1.7808e-12	11.7494	S-D
C1QBP	0.741	932	7.2235e-08	1.27298e-07	6.89518	U
C1QC	-1.5585	283	1.99865e-14	6.45981e-14	13.1898	S-D
C1QTNF2	-7.1553	0	5.16839e-12	1.25827e-11	10.9002	S-D
C1QTNF3	0.7163	1469	0.00260974	0.00337499	2.47173	U
C1QTNF5	-0.10725	1952	0.700784	0.721634	0.141683
C1QTNF6	4.4112	96	6.47611e-09	1.22849e-08	7.91063	S-U
C1QTNF7	-3.6634	0	1.10762e-10	2.38445e-10	9.62261	S-D
C1R	-1.5232	831	9.57781e-09	1.79615e-08	7.74566	S-D
C1RL	-2.5116	36	1.69758e-17	1.31945e-16	15.8796	S-D
C1S	-1.6835	635	1.34378e-10	2.86746e-10	9.5425	S-D
C2	-2.6688	9	7.49618e-18	9.42403e-17	16.0258	S-D
C20orf194	-1.32275	219	1.1491e-12	2.99601e-12	11.5235	S-D
C20orf27	-0.5554	1142	3.27845e-06	5.14347e-06	5.28874	D
C21orf2	-0.867	251	8.33341e-15	2.86671e-14	13.5426	D
C2CD2	-0.864	1075	1.02692e-06	1.66587e-06	5.77836	D
C2CD2L	-1.7856	20	1.04695e-17	9.98851e-17	16.0005	S-D
C2CD3	-0.4947	802	5.29838e-05	7.71494e-05	4.11267	D
C2CD5	-0.249	1319	5.46546e-05	7.94524e-05	4.09989	D
C2orf42	0.9092	619	9.40602e-07	1.5293e-06	5.81551	U
C2orf49	0.7823	338	8.73477e-14	2.60654e-13	12.5839	U
C2orf54	-5.0223	0	5.69689e-18	9.42403e-17	16.0258	S-D
C2orf68	0.07305	1558	0.50708	0.534465	0.272081
C2orf69	0.6772	752	1.81258e-09	3.58196e-09	8.44588	U
C2orf72	2.8351	295	1.10851e-12	2.89724e-12	11.538	S-U
C2orf76	-0.463	1196	8.04133e-06	1.23389e-05	4.90872	D
C3	-3.7297	0	5.69722e-18	9.42403e-17	16.0258	S-D
C3orf38	-0.3083	1740	0.0103068	0.0127745	1.89366
C3orf58	1.6248	911	4.79328e-08	8.54687e-08	7.06819	S-U
C4A	-3.0851	6	6.84166e-18	9.42403e-17	16.0258	S-D
C4B	-2.585	117	1.85253e-11	4.26633e-11	10.3699	S-D
C4B_2	-3.5205	0	5.69722e-18	9.42403e-17	16.0258	S-D
C4BPA	-2.8037	21	1.07915e-17	1.00976e-16	15.9958	S-D
C4BPB	-3.0843	36	1.69758e-17	1.31945e-16	15.8796	S-D
C4orf3	0.776	614	1.05336e-07	1.83391e-07	6.73662	U
C4orf33	-1.1694	399	3.86589e-10	7.97564e-10	9.09823	S-D
C4orf54	-5.4479	91	1.2776e-08	2.37468e-08	7.62439	S-D
C5	-3.014	59	3.38242e-17	2.15841e-16	15.6659	S-D
C5AR1	-1.3589	717	1.44534e-07	2.4908e-07	6.60366	S-D
C5orf15	1.4253	623	1.3072e-07	2.26185e-07	6.64554	S-U
C5orf22	1.7307	138	3.43997e-16	1.54387e-15	14.8114	S-U
C5orf24	-1.2818	30	1.4166e-17	1.17544e-16	15.9298	S-D
C5orf51	0.6967	610	7.54564e-11	1.6483e-10	9.78296	U
C6	-2.8077	34	1.59833e-17	1.27473e-16	15.8946	S-D
C6orf106	0.1734	1431	0.000268577	0.000371739	3.42976	U
C6orf120	0.4304	1517	0.000826698	0.00110866	2.9552	U
C6orf132	0.1968	2027	0.1179	0.1344	0.871601
C6orf203	-0.0051	1013	0.128912	0.146211	0.835019
C6orf47	0.046	2300	0.541332	0.567992	0.245658
C6orf89	-0.1598	1453	0.534825	0.561661	0.250526
C7	-3.6857	1	5.87389e-18	9.42403e-17	16.0258	S-D
C7orf25	-0.4066	871	2.16308e-08	3.9431e-08	7.40416	D
C7orf26	0.3799	1643	0.00368521	0.00471226	2.32677	U
C7orf43	-0.1503	1841	0.0269084	0.0323609	1.48998
C7orf50	0.4798	1621	0.00287583	0.00370701	2.43098	U
C7orf55-LUC7L2	1.0093	13	8.46538e-18	9.48088e-17	16.0232	S-U
C8A	-2.5724	44	2.15915e-17	1.55293e-16	15.8088	S-D
C8B	-2.4674	33	1.55087e-17	1.24899e-16	15.9034	S-D
C8G	-2.4297	67	4.29257e-17	2.61144e-16	15.5831	S-D
C8orf33	0.4466	1443	0.000315804	0.000435753	3.36076	U
C8orf37	-0.741	769	2.6854e-07	4.53861e-07	6.34308	D
C8orf59	0.53565	924	8.0452e-07	1.31484e-06	5.88113	U
C8orf76	0.36295	793	0.628459	0.652497	0.185422
C8orf82	0.0174	2291	0.520735	0.547832	0.261353
C9	-2.6006	115	1.76459e-16	8.56662e-16	15.0672	S-D
C9orf16	-0.1426	677	0.234909	0.257571	0.589103
C9orf40	-3.1104	67	3.18892e-16	1.45007e-15	14.8386	S-D
C9orf64	-1.2355	112	1.61668e-16	7.92776e-16	15.1008	S-D
C9orf72	-0.3764	1252	0.000135747	0.000192421	3.71575	D
C9orf78	0.8619	232	4.92862e-15	1.76825e-14	13.7525	U
C9orf85	0.3841	698	0.546339	0.572796	0.242
CA1	-5.2622	0	5.69722e-18	9.42403e-17	16.0258	S-D
CA12	1.8848	883	2.75173e-08	4.97291e-08	7.30339	S-U
CA13	-1.7726	353	1.29779e-13	3.77786e-13	12.4228	S-D
CA2	-5.8189	0	5.69722e-18	9.42403e-17	16.0258	S-D
CA3	-6.5993	2	6.05596e-18	9.42403e-17	16.0258	S-D
CA4	-7.3201	0	5.69722e-18	9.42403e-17	16.0258	S-D
CA5B	-1.3054	348	1.13767e-13	3.33994e-13	12.4763	S-D
CA8	-2.4963	440	6.05318e-11	1.3329e-10	9.8752	S-D
CA9	1.8864	901	3.93563e-08	7.05169e-08	7.15171	S-U
CAAP1	0.2804	1561	0.00142211	0.0018754	2.72691	U
CAB39	-0.7278	704	6.35746e-10	1.2924e-09	8.8886	D
CAB39L	-4.6683	4	6.43699e-18	9.42403e-17	16.0258	S-D
CABIN1	-0.0277	1953	0.0684652	0.079669	1.09871
CABLES1	-2.2269	78	5.94937e-17	3.39352e-16	15.4693	S-D
CABLES2	0.277	535	0.0489578	0.0576656	1.23908
CACHD1	-1.0114	867	1.99556e-08	3.64642e-08	7.43813	S-D
CACNA1H	-1.6004	408	6.19755e-07	1.02036e-06	5.99124	S-D
CACNA1S	-0.0091	722	0.859894	0.870969	0.0599972
CACNA2D1	-0.3586	1946	0.0648395	0.0756225	1.12135
CACNB1	0.3003	920	0.122124	0.138949	0.857146
CACNB3	-1.2547	176	2.75979e-12	6.8888e-12	11.1619	S-D
CACTIN	0.6462	267	1.29255e-14	4.30379e-14	13.3661	U
CACUL1	0.3666	1273	2.72477e-05	4.03788e-05	4.39385	U
CACYBP	1.4217	83	6.89757e-17	3.84016e-16	15.4157	S-U
CAD	1.7578	0	5.69722e-18	9.42403e-17	16.0258	S-U
CADM1	-3.2478	57	3.18642e-17	2.06038e-16	15.6861	S-D
CADM4	0.8547	1027	3.30394e-06	5.18269e-06	5.28544	U
CADPS2	-1.9719	175	9.93441e-16	3.98831e-15	14.3992	S-D
CALB2	-2.7032	1072	9.7372e-07	1.58194e-06	5.80081	S-D
CALCOCO1	-1.6897	255	9.30259e-15	3.17356e-14	13.4985	S-D
CALCOCO2	-0.803	450	1.57361e-12	4.04481e-12	11.3931	D
CALCRL	-5.2038	0	5.69722e-18	9.42403e-17	16.0258	S-D
CALD1	-1.8306	612	7.90434e-11	1.7256e-10	9.76306	S-D
CALHM2	-2.0482	2	5.72204e-11	1.26232e-10	9.89883	S-D
CALHM5	-1.30535	693	6.42303e-09	1.21928e-08	7.9139	S-D
CALHM6	1.2075	1148	3.62825e-06	5.6806e-06	5.24561	S-U
CALM2	-1.7786	0	5.69722e-18	9.42403e-17	16.0258	S-D
CALM3	-1.8235	0	5.69722e-18	9.42403e-17	16.0258	S-D
CALML3	2.9391	587	4.40814e-11	9.80146e-11	10.0087	S-U
CALML5	-0.1566	2056	0.143623	0.161979	0.790541
CALR	1.0367	168	8.13823e-16	3.34394e-15	14.4757	S-U
CALU	1.4461	184	1.28262e-15	5.05438e-15	14.2963	S-U
CAMK1	-1.5578	96	1.01174e-16	5.29641e-16	15.276	S-D
CAMK1D	-0.1695	1911	0.0490078	0.0577055	1.23878
CAMK2D	-1.5249	102	1.20659e-16	6.16554e-16	15.21	S-D
CAMK2G	-1.9527	96	1.01174e-16	5.29641e-16	15.276	S-D
CAMK4	-0.6871	1220	1.18509e-05	1.79933e-05	4.74489	D
CAMKK1	-0.791	784	3.58947e-09	6.94453e-09	8.15836	D
CAMKK2	-1.0126	236	5.50684e-15	1.95732e-14	13.7083	S-D
CAMKMT	0.5985	795	7.5917e-05	0.000109322	3.96129	U
CAMLG	-0.2453	2054	0.141721	0.159952	0.79601
CAMP	-0.6256	2382	0.745486	0.764134	0.11683
CAMSAP1	-0.0585	2269	0.472141	0.499609	0.30137
CAMSAP2	-0.3415	1879	0.037506	0.0446093	1.35057
CAMSAP3	0.1922	1834	0.0252683	0.0304467	1.51646
CAND1	0.46	856	1.59722e-08	2.94522e-08	7.53088	U
CAND2	-1.7738	248	7.67242e-15	2.65469e-14	13.576	S-D
CANT1	0.6562	844	1.25073e-08	2.32677e-08	7.63325	U
CANX	0.6939	637	1.40682e-10	2.996e-10	9.52346	U
CAP1	-0.3672	1188	7.05564e-06	1.08638e-05	4.96402	D
CAP2	-2.725	38	1.80291e-17	1.36753e-16	15.8641	S-D
CAPG	-0.7248	892	3.29244e-08	5.92806e-08	7.22709	D
CAPN1	-0.6195	880	2.59144e-08	4.69277e-08	7.32857	D
CAPN13	-1.8485	1449	0.000342233	0.000471673	3.32636	S-D
CAPN15	0.6336	936	7.80601e-08	1.37311e-07	6.86229	U
CAPN2	-2.8934	1	8.59142e-18	9.49497e-17	16.0225	S-D
CAPN5	-1.4528	458	1.92358e-12	4.89243e-12	11.3105	S-D
CAPN7	-0.4953	641	1.54169e-10	3.27475e-10	9.48482	D
CAPN9	-4.7377	7	7.0533e-18	9.42403e-17	16.0258	S-D
CAPNS1	-1.952	16	9.2729e-18	9.61039e-17	16.0173	S-D
CAPNS2	1.7429	990	2.18251e-07	3.70978e-07	6.43065	S-U
CAPRIN1	1.4395	6	6.84166e-18	9.42403e-17	16.0258	S-U
CAPS	-4.0695	518	8.46209e-12	2.00848e-11	10.6971	S-D
CAPZA1	-0.0893	2020	0.112268	0.12828	0.89184
CAPZA2	-1.6069	12	8.21242e-18	9.48088e-17	16.0232	S-D
CAPZB	-0.246	1104	1.70828e-06	2.73381e-06	5.56323	D
CARD10	0.98435	373	0.00146527	0.00193184	2.71403	U
CARD11	0.1347	1806	0.0195432	0.0237625	1.62411
CARD14	2.4892	163	2.22185e-07	3.77605e-07	6.42296	S-U
CARD16	-2.0156	81.5	6.5981e-17	3.70234e-16	15.4315	S-D
CARD19	-0.588	777	3.09437e-09	6.01386e-09	8.22085	D
CARD6	-0.7912	1074	1.00889e-06	1.6371e-06	5.78593	D
CARD8	-1.5225	242	6.50146e-15	2.27903e-14	13.6423	S-D
CARD9	-0.8493	828	9.00348e-09	1.6929e-08	7.77137	D
CARHSP1	-1.2003	256	9.56172e-15	3.25263e-14	13.4878	S-D
CARM1	0.755	473	2.79708e-12	6.97313e-12	11.1566	U
CARMIL1	-1.1326	283	1.99865e-14	6.45981e-14	13.1898	S-D
CARMIL2	-0.55305	1270	0.000283944	0.000392197	3.4065	D
CARNMT1	1.3081	301	3.25157e-14	1.02251e-13	12.9903	S-U
CARNS1	-0.8773	1355	0.00348983	0.00447044	2.34965	D
CARS	0.685	501	5.58583e-12	1.35374e-11	10.8685	U
CARS2	-0.1984	2007	0.102373	0.117376	0.930421
CASC1	1.0109	891	5.4288e-06	8.41708e-06	5.07484	S-U
CASC3	0.8323	173	9.38486e-16	3.79475e-15	14.4208	U
CASC4	0.2063	1849	0.0288946	0.0346794	1.45993
CASK	1.1568	368	1.92303e-13	5.45106e-13	12.2635	S-U
CASKIN2	-2.5471	0	5.69722e-18	9.42403e-17	16.0258	S-D
CASP1	-0.9053	777	3.09437e-09	6.01386e-09	8.22085	D
CASP10	-0.3606	1745	0.0108369	0.013399	1.87293
CASP12	-0.793	1024	3.13006e-06	4.91788e-06	5.30822	D
CASP2	1.4396	11	7.96647e-18	9.45632e-17	16.0243	S-U
CASP3	1.5914	14	8.72702e-18	9.49497e-17	16.0225	S-U
CASP4	-0.1897	2154	0.262551	0.286528	0.542832
CASP5	-1.7383	224	6.0626e-07	9.98915e-07	6.00047	S-D
CASP6	0.4021	1234	1.48131e-05	2.23576e-05	4.65057	U
CASP7	0.0733	2214	0.362313	0.388699	0.410386
CASP8	-0.2466	2056	0.143623	0.161979	0.790541
CASP8AP2	1.3248	713	1.04232e-06	1.69058e-06	5.77197	S-U
CASP9	-0.344	1182	6.39337e-06	9.8711e-06	5.00563	D
CASS4	-3.4288	0	5.69722e-18	9.42403e-17	16.0258	S-D
CAST	-1.7021	125	2.36065e-16	1.10928e-15	14.955	S-D
CASTOR1	-1.0305	686	9.16637e-09	1.72323e-08	7.76366	S-D
CASTOR2	0.1177	2278	0.491713	0.519138	0.284717
CASZ1	0.7398	1287	3.37649e-05	4.97404e-05	4.30329	U
CAT	-4.2551	0	5.69689e-18	9.42403e-17	16.0258	S-D
CAV1	-7.0291	0	5.69722e-18	9.42403e-17	16.0258	S-D
CAV2	-5.3641	0	2.60498e-17	1.76778e-16	15.7526	S-D
CAVIN1	-6.4328	0	5.69722e-18	9.42403e-17	16.0258	S-D
CAVIN2	-7.332	0	5.69722e-18	9.42403e-17	16.0258	S-D
CAVIN3	-4.3277	0	5.69722e-18	9.42403e-17	16.0258	S-D
CBFA2T2	0.0254	2413	0.828678	0.842943	0.0742016
CBFA2T3	0.126	2034	0.123751	0.140635	0.851906
CBFB	1.3419	57	3.18642e-17	2.06038e-16	15.6861	S-U
CBL	-0.5831	425	8.36156e-13	2.20862e-12	11.6559	D
CBLB	0.5785	883	2.75173e-08	4.97291e-08	7.30339	U
CBLC	2.1221	192	2.95205e-11	6.68619e-11	10.1748	S-U
CBLL1	0.667	539	1.40683e-11	3.26662e-11	10.4859	U
CBR1	-0.3169	2346	0.652532	0.675392	0.170444
CBR3	0.5001	1726	0.00894296	0.0111383	1.95318
CBR4	-0.529	1333	6.72217e-05	9.71011e-05	4.01278	D
CBSL	1.1778	1145	3.4491e-06	5.40407e-06	5.26728	S-U
CBWD1	-0.53085	695	0.00349191	0.00447257	2.34944	D
CBWD2	0.9361	348	1.13767e-13	3.33994e-13	12.4763	U
CBX1	0.4363	1248	1.84731e-05	2.76868e-05	4.55773	U
CBX2	1.0312	1077	1.06396e-06	1.72383e-06	5.76351	S-U
CBX3	1.2418	21	1.07915e-17	1.00976e-16	15.9958	S-U
CBX4	1.2757	45	2.22492e-17	1.58637e-16	15.7996	S-U
CBX5	0.4211	1116	2.10261e-06	3.34385e-06	5.47575	U
CBX6	-0.03745	1854	0.436225	0.463299	0.334138
CBX8	1.5677	69	4.55552e-17	2.73715e-16	15.5627	S-U
CBY1	-2.3834	54	2.98903e-13	8.29469e-13	12.0812	S-D
CC2D1A	0.0002	2364	0.698444	0.719362	0.143052
CC2D1B	-0.824	154	5.4526e-16	2.32797e-15	14.633	D
CC2D2A	-1.0808	562	0.000516746	0.000702772	3.15319	S-D
CCAR1	0.8217	47	2.36246e-17	1.65141e-16	15.7821	U
CCAR2	0.1474	1680.5	0.00555357	0.00700501	2.15459	U
CCBE1	-6.2189	1	5.87389e-18	9.42403e-17	16.0258	S-D
CCDC102A	-2.1508	9	7.49618e-18	9.42403e-17	16.0258	S-D
CCDC102B	-2.54705	145	8.86937e-12	2.10468e-11	10.6768	S-D
CCDC114	-3.734	260	8.93652e-09	1.68149e-08	7.7743	S-D
CCDC115	0.3615	1474	0.000476224	0.000649846	3.18719	U
CCDC117	1.5278	21	1.07915e-17	1.00976e-16	15.9958	S-U
CCDC12	0.7245	505.5	6.23689e-12	1.50538e-11	10.8224	U
CCDC120	0.4395	1393	0.000993294	0.00132328	2.87835	U
CCDC121	-3.60365	115	2.49335e-10	5.21644e-10	9.28263	S-D
CCDC124	0.5465	512	7.31109e-12	1.74809e-11	10.7574	U
CCDC126	0.2099	665	0.378996	0.405742	0.39175
CCDC127	-0.0353	2056	0.143623	0.161979	0.790541
CCDC13	-2.8065	263	1.15855e-14	3.88911e-14	13.4101	S-D
CCDC130	0.02065	1714	0.500382	0.527718	0.277598
CCDC134	1.8444	46	2.29268e-17	1.62063e-16	15.7903	S-U
CCDC137	1.3179	315	1.45808e-10	3.10147e-10	9.50843	S-U
CCDC138	-0.4607	662	0.635769	0.659382	0.180863
CCDC14	0.47165	755	0.120434	0.137231	0.862549
CCDC141	-2.1842	447	1.66196e-11	3.84317e-11	10.4153	S-D
CCDC144A	-0.7531	454	0.000415035	0.000569369	3.24461	D
CCDC146	-0.7089	1000	0.00458974	0.00582777	2.2345	D
CCDC149	-1.3611	288	1.42451e-13	4.1254e-13	12.3845	S-D
CCDC151	-0.84395	968	0.000101841	0.000145498	3.83714	D
CCDC158	0.6667	657	0.343751	0.369861	0.431962
CCDC168	-1.6776	208	2.52297e-15	9.49778e-15	14.0224	S-D
CCDC170	-3.7158	331	7.47615e-13	1.99345e-12	11.7004	S-D
CCDC173	-0.4847	865	0.0869739	0.100333	0.998557
CCDC174	-0.139	2296	0.532127	0.559102	0.252509
CCDC175	-3.15635	157	8.4295e-11	1.83687e-10	9.73592	S-D
CCDC178	-2.5254	244	4.68623e-07	7.78128e-07	6.10895	S-D
CCDC18	0.5649	1133	0.00234128	0.00303957	2.51719	U
CCDC180	-0.6151	433	0.0123876	0.0152545	1.8166
CCDC181	-3.5635	435	2.87649e-09	5.60264e-09	8.25161	S-D
CCDC186	-0.1126	2091	0.180157	0.200727	0.697394
CCDC22	-1.3446	1	5.87389e-18	9.42403e-17	16.0258	S-D
CCDC25	0.3499	1317	5.30525e-05	7.72178e-05	4.11228	U
CCDC28A	-1.4647	4	6.43699e-18	9.42403e-17	16.0258	S-D
CCDC32	-0.9549	389	3.31983e-13	9.18169e-13	12.0371	D
CCDC39	-1.228	529	0.00720798	0.0090332	2.04416	S-D
CCDC40	-2.8132	62	3.22667e-12	8.00122e-12	11.0968	S-D
CCDC43	0.8025	473	2.79708e-12	6.97313e-12	11.1566	U
CCDC47	0.9148	143	3.97366e-16	1.75188e-15	14.7565	U
CCDC50	-0.9333	380	2.62877e-13	7.34095e-13	12.1342	D
CCDC51	0.2994	1662	0.00454533	0.00577343	2.23857	U
CCDC57	-1.2889	834	1.01882e-08	1.90728e-08	7.71959	S-D
CCDC58	1.8171	27	1.29397e-17	1.10978e-16	15.9548	S-U
CCDC59	1.1502	397	1.01314e-05	1.54507e-05	4.81105	S-U
CCDC6	0.1011	1916	0.0510485	0.060029	1.22164
CCDC61	-1.28455	243	6.272e-14	1.90837e-13	12.7193	S-D
CCDC66	-0.429	446	0.0170411	0.0207934	1.68207
CCDC68	-5.1967	6	9.97999e-13	2.61865e-12	11.5819	S-D
CCDC69	-2.5484	25	1.21805e-17	1.06866e-16	15.9712	S-D
CCDC7	1.1224	254	4.39724e-05	6.43608e-05	4.19138	S-U
CCDC71L	1.502	192	7.70106e-13	2.04985e-12	11.6883	S-U
CCDC77	-0.6796	288	9.10267e-05	0.000130449	3.88456	D
CCDC8	-1.0902	1167	4.98783e-06	7.7446e-06	5.111	S-D
CCDC80	2.3096	219	3.43222e-15	1.26316e-14	13.8985	S-U
CCDC82	-0.6879	859.5	1.71471e-08	3.15533e-08	7.50095	D
CCDC85A	-3.3947	95	9.82432e-17	5.1632e-16	15.2871	S-D
CCDC85B	-1.5259	105	1.91228e-14	6.20694e-14	13.2071	S-D
CCDC85C	0.1041	2085	0.578065	0.603869	0.219057
CCDC86	1.4138	41	1.97311e-17	1.46038e-16	15.8355	S-U
CCDC88A	-0.5171	713	7.75364e-10	1.56907e-09	8.80436	D
CCDC88B	-0.7744	980	1.80882e-07	3.09327e-07	6.50958	D
CCDC88C	0.1679	2128.5	0.226514	0.249056	0.603702
CCDC9	-0.0126	2472	0.991646	0.992388	0.00331853
CCDC90B	0.32	1683.5	0.00573489	0.0072286	2.14095	U
CCDC91	-0.5028	1282	3.12836e-05	4.6206e-05	4.3353	D
CCDC92	-1.91325	24	8.2144e-17	4.45418e-16	15.3512	S-D
CCDC93	-1.1489	8	7.27141e-18	9.42403e-17	16.0258	S-D
CCDC97	0.2799	1480	0.000514985	0.000700467	3.15461	U
CCDC9B	-3.3278	38	1.80291e-17	1.36753e-16	15.8641	S-D
CCHCR1	-1.2037	430	0.00268382	0.00346744	2.45999	S-D
CCL14	-2.7804	54	2.91324e-17	1.91972e-16	15.7168	S-D
CCL18	-0.6343	1907	0.047425	0.0559341	1.25232
CCL20	2.3769	382	0.000246372	0.000342335	3.46555	S-U
CCL21	-0.7453	1509	0.000747275	0.0010058	2.99749	D
CCL5	-1.3031	673	3.18486e-10	6.61784e-10	9.17928	S-D
CCM2	0.3158	1612.5	0.00260923	0.00337474	2.47176	U
CCM2L	-2.7154	280	9.07929e-10	1.82937e-09	8.7377	S-D
CCNA2	3.0086	124	8.37225e-14	2.50535e-13	12.6011	S-U
CCNB1	3.107	55	3.00163e-17	1.96345e-16	15.707	S-U
CCNB2	2.616	78	7.80738e-15	2.70051e-14	13.5686	S-U
CCNC	0.4131	1110.5	0.00167954	0.0022032	2.65695	U
CCND1	-1.233	661	3.19905e-07	5.36855e-07	6.27014	S-D
CCND3	-1.6165	282	2.5644e-05	3.80551e-05	4.41959	S-D
CCNDBP1	1.0341	635	1.34373e-10	2.86746e-10	9.5425	S-U
CCNH	1.1104	47	2.36246e-17	1.65141e-16	15.7821	S-U
CCNK	1.3553	38	1.80291e-17	1.36753e-16	15.8641	S-U
CCNL1	0.7127	598	5.70464e-11	1.25874e-10	9.90006	U
CCNL2	0.0084	2202	0.340667	0.366727	0.435658
CCNT1	1.7319	47	2.36246e-17	1.65141e-16	15.7821	S-U
CCNT2	-1.1101	581	3.82743e-11	8.57084e-11	10.067	S-D
CCNY	-0.6948	809	6.06982e-09	1.15531e-08	7.9373	D
CCNYL1	0.0016	2074	0.550045	0.576343	0.239319
CCP110	-0.4766	1065	8.59675e-07	1.40049e-06	5.85372	D
CCPG1	0.1998	1905	0.0466499	0.0550806	1.259
CCRL2	-2.9455	14	6.81986e-12	1.63796e-11	10.7857	S-D
CCS	-1.3159	89	8.23367e-17	4.45418e-16	15.3512	S-D
CCSAP	-0.4198	610	0.000581437	0.000787946	3.1035	D
CCSER2	-1.0432	118	1.92581e-16	9.26105e-16	15.0333	S-D
CCT2	0.6068	286	2.1681e-14	6.98008e-14	13.1561	U
CCT3	0.7249	207	2.45319e-15	9.26114e-15	14.0333	U
CCT4	0.7106	94	9.53961e-17	5.04082e-16	15.2975	U
CCT5	0.729	104	1.27942e-16	6.49119e-16	15.1877	U
CCT6A	0.5831	456	1.82954e-12	4.66102e-12	11.3315	U
CCT7	0.6753	179	1.11303e-15	4.44009e-15	14.3526	U
CCT8	0.6294	137	3.342e-16	1.50813e-15	14.8216	U
CCZ1	-0.3372	636	1.37495e-10	2.93163e-10	9.53289	D
CD101	-1.8214	266	1.25763e-14	4.19293e-14	13.3775	S-D
CD109	-1.2404	944	9.11016e-08	1.59153e-07	6.79819	S-D
CD14	-1.2165	543	1.54893e-11	3.58568e-11	10.4454	S-D
CD151	-2.3398	63	3.81078e-17	2.37093e-16	15.6251	S-D
CD163	-0.8391	1091	1.36149e-06	2.19228e-06	5.6591	D
CD163L1	-1.138	535	1.27752e-11	2.9767e-11	10.5263	S-D
CD177	-0.538	2399	0.790808	0.807031	0.0931096
CD180	-0.5016	1422	0.000237593	0.000330437	3.48091	D
CD19	3.0157	76	6.07382e-09	1.15566e-08	7.93717	S-U
CD1A	0.0219	723	0.693735	0.714856	0.145781
CD2	-0.6366	1395	0.000163566	0.000230389	3.63754	D
CD200	-2.6953	69	3.39444e-16	1.53115e-15	14.815	S-D
CD207	-1.2631	880	0.0225796	0.0273239	1.56346
CD209	-1.2106	1055	7.1881e-07	1.17837e-06	5.92872	S-D
CD247	-0.8926	1116	2.10261e-06	3.34385e-06	5.47575	D
CD248	-0.9885	1097	1.51218e-06	2.4298e-06	5.61443	D
CD27	1.30815	728	2.42919e-06	3.84835e-06	5.41473	S-U
CD274	0.2126	2187	0.314799	0.340216	0.468246
CD276	1.3871	268	1.3283e-14	4.41617e-14	13.355	S-U
CD2AP	-0.6515	808.5	6.00666e-09	1.1439e-08	7.94161	D
CD2BP2	0.5937	454	1.74002e-12	4.44459e-12	11.3522	U
CD300A	0.561	1428	0.000257848	0.000357449	3.44679	U
CD300LF	-1.0378	576	1.95979e-07	3.34609e-07	6.47546	S-D
CD320	0.2662	819	0.195695	0.216842	0.663856
CD33	-1.55135	264	4.59411e-12	1.12281e-11	10.9497	S-D
CD34	-6.0548	0	5.69722e-18	9.42403e-17	16.0258	S-D
CD36	-6.3827	0	5.69689e-18	9.42403e-17	16.0258	S-D
CD37	-1.0981	1022	3.68658e-05	5.41816e-05	4.26615	S-D
CD38	1.4785	446	1.42296e-12	3.67776e-12	11.4344	S-U
CD3D	-0.0374	2098	0.612021	0.63648	0.196215
CD3E	-0.2274	2128	0.225845	0.248346	0.604942
CD3EAP	1.3533	241	6.32421e-15	2.22199e-14	13.6533	S-U
CD3G	-0.27415	1178	0.0709929	0.0824844	1.08363
CD4	-0.4118	1516	0.000816359	0.00109561	2.96034	D
CD40	0.3592	1801	0.0186499	0.0227021	1.64393
CD44	0.4108	1589	0.00198547	0.00259054	2.58661	U
CD46	-0.0696	2308	0.559975	0.586001	0.232101
CD47	-2.399	241	6.32421e-15	2.22199e-14	13.6533	S-D
CD48	0.1469	2390	0.766715	0.784841	0.105219
CD5	0.11	2274	0.482961	0.510351	0.292131
CD53	-0.152	2168	0.677609	0.69979	0.155032
CD55	-4.6392	0	5.69722e-18	9.42403e-17	16.0258	S-D
CD58	-1.0401	508	1.29721e-10	2.77419e-10	9.55686	S-D
CD59	-2.297	168	8.13864e-16	3.34394e-15	14.4757	S-D
CD5L	-3.3035	7	7.0533e-18	9.42403e-17	16.0258	S-D
CD6	-0.28415	1433	0.0134149	0.0164854	1.7829
CD63	-1.3205	679	3.64401e-10	7.53533e-10	9.1229	S-D
CD7	0.2633	1381	0.188186	0.209106	0.679633
CD72	1.3584	227	5.41984e-08	9.63997e-08	7.01592	S-U
CD74	-1.6182	366	1.82509e-13	5.1913e-13	12.2847	S-D
CD79A	1.8012	499	5.31823e-12	1.29181e-11	10.8888	S-U
CD81	-3.0778	5	6.63628e-18	9.42403e-17	16.0258	S-D
CD82	-1.374	836	1.06158e-08	1.98559e-08	7.70211	S-D
CD84	-0.6126	850	1.85494e-07	3.17061e-07	6.49886	D
CD86	-1.8578	355	1.36786e-13	3.9732e-13	12.4009	S-D
CD8A	-0.687	1445	0.000324393	0.000447432	3.34927	D
CD9	-0.2935	2030	0.12038	0.137183	0.862699
CD93	-4.6621	0	5.69722e-18	9.42403e-17	16.0258	S-D
CD99	-1.565	206	2.3853e-15	9.02717e-15	14.0444	S-D
CD99L2	-2.3336	13	8.46538e-18	9.48088e-17	16.0232	S-D
CDA	0.2064	2077	0.164792	0.184549	0.733888
CDAN1	0.306	1610	0.00253526	0.00328105	2.48399	U
CDC123	0.6419	840	1.15239e-08	2.14943e-08	7.66768	U
CDC16	-0.1276	2020	0.112268	0.12828	0.89184
CDC20	3.042	161	6.66355e-16	2.78712e-15	14.5548	S-U
CDC23	0.12	1994	0.0931853	0.107267	0.969534
CDC26	0.1892	1644	0.0037265	0.00476278	2.32214	U
CDC27	1.0077	124	2.29306e-16	1.08132e-15	14.966	S-U
CDC34	-0.0439	2202	0.340667	0.366727	0.435658
CDC37	-0.3179	1229	1.36821e-05	2.07003e-05	4.68402	D
CDC37L1	0.0244	2044	0.1325	0.150042	0.823788
CDC40	0.7022	173	9.38486e-16	3.79475e-15	14.4208	U
CDC42	-0.5632	1185	6.7167e-06	1.03524e-05	4.98496	D
CDC42BPA	-1.4354	183	2.3466e-09	4.59565e-09	8.33765	S-D
CDC42BPB	-0.969	237	5.66153e-15	2.0063e-14	13.6976	D
CDC42BPG	-1.019	632	1.25436e-10	2.6863e-10	9.57085	S-D
CDC42EP1	-1.6946	48	2.43421e-17	1.68296e-16	15.7739	S-D
CDC42EP2	-2.5743	2	6.05596e-18	9.42403e-17	16.0258	S-D
CDC42EP3	-0.6179	1280	3.03404e-05	4.48501e-05	4.34824	D
CDC42EP4	-1.8582	122	2.16356e-16	1.02887e-15	14.9876	S-D
CDC42EP5	-1.8792	191	1.56344e-15	6.08289e-15	14.2159	S-D
CDC42SE1	2.3767	0	7.55693e-10	1.53158e-09	8.81486	S-U
CDC42SE2	-0.17695	1647	0.538258	0.565044	0.247918
CDC5L	1.0503	66	4.16677e-17	2.54941e-16	15.5936	S-U
CDC73	1.1533	39	1.85787e-17	1.39544e-16	15.8553	S-U
CDCA2	1.09575	139	1.68631e-09	3.34416e-09	8.47571	S-U
CDCA3	2.3386	65	1.13751e-14	3.82206e-14	13.4177	S-U
CDCA5	3.9017	33	2.18288e-12	5.51132e-12	11.2587	S-U
CDCA7L	1.54695	579.5	2.71249e-08	4.90616e-08	7.30926	S-U
CDCA8	1.6207	141	5.13879e-08	9.15226e-08	7.03847	S-U
CDCP1	2.283	124	2.29306e-16	1.08132e-15	14.966	S-U
CDH1	1.1503	746	1.59247e-09	3.16277e-09	8.49993	S-U
CDH11	-0.4141	2108	0.200216	0.221461	0.654702
CDH13	-3.5227	10	7.72779e-18	9.42403e-17	16.0258	S-D
CDH2	-0.9194	850	0.0484222	0.0570569	1.24369
CDH5	-4.8777	0	5.69689e-18	9.42403e-17	16.0258	S-D
CDH6	-2.36875	770	2.74355e-07	4.63031e-07	6.33439	S-D
CDIPT	-1.1539	331	7.25447e-14	2.18983e-13	12.6596	S-D
CDK1	3.6437	47	2.36246e-17	1.65141e-16	15.7821	S-U
CDK10	0.7974	379	0.000133844	0.000189849	3.72159	U
CDK11A	0.09445	1963	0.733855	0.753151	0.123118
CDK11B	0.9206	319	5.26942e-14	1.61804e-13	12.791	U
CDK12	1.4809	0	5.69689e-18	9.42403e-17	16.0258	S-U
CDK13	1.0472	620	9.51343e-11	2.06172e-10	9.68577	S-U
CDK14	-1.4666	238	5.82049e-15	2.05922e-14	13.6863	S-D
CDK16	0.2359	2070	0.157489	0.176797	0.752525
CDK17	-0.6944	472.5	2.7624e-12	6.89312e-12	11.1616	D
CDK18	-1.3701	430.5	9.61539e-13	2.52608e-12	11.5976	S-D
CDK19	-0.35625	1113	0.00016982	0.000239072	3.62147	D
CDK2	1.0349	478	3.16696e-12	7.85498e-12	11.1049	S-U
CDK20	1.4315	914	8.45228e-06	1.2949e-05	4.88776	S-U
CDK2AP1	1.3909	119	1.98272e-16	9.49627e-16	15.0224	S-U
CDK3	0.0812	2091	0.593627	0.619339	0.208072
CDK4	-0.3983	1639	0.00352417	0.0045112	2.34571	D
CDK5	0.6218	525	1.00304e-11	2.36968e-11	10.6253	U
CDK5RAP1	0.94875	579	4.51085e-10	9.2598e-10	9.0334	U
CDK5RAP2	-0.4017	1046	6.11264e-07	1.00685e-06	5.99704	D
CDK5RAP3	0.1558	2010	0.104593	0.119792	0.921572
CDK6	0.2492	1730	0.00931516	0.0115844	1.93613
CDK7	0.9952	283	1.99865e-14	6.45981e-14	13.1898	U
CDK8	1.2018	280	1.84224e-14	6.00693e-14	13.2213	S-U
CDK9	1.4643	27	1.29397e-17	1.10978e-16	15.9548	S-U
CDKAL1	1.3494	45	2.2248e-17	1.58637e-16	15.7996	S-U
CDKL5	-1.0968	502	5.72454e-12	1.3861e-11	10.8582	S-D
CDKN1A	-0.6069	963	0.00162623	0.00213589	2.67042	D
CDKN1B	-1.7764	237	5.66153e-15	2.0063e-14	13.6976	S-D
CDKN1C	-2.3499	50	9.18259e-16	3.72988e-15	14.4283	S-D
CDKN2A	-0.8548	1621	0.00287583	0.00370701	2.43098	D
CDKN2AIP	0.1326	2181	0.304823	0.330035	0.48144
CDKN2AIPNL	0.7764	1064	8.44472e-07	1.3774e-06	5.86094	U
CDKN2B	-0.3485	2119	0.550101	0.576345	0.239318
CDKN2C	-1.907	33	1.55087e-17	1.24899e-16	15.9034	S-D
CDPF1	0.9498	565	2.63216e-05	3.90335e-05	4.40856	U
CDR2	-0.634	1111	1.9287e-06	3.07551e-06	5.51208	D
CDR2L	-0.4878	1227	1.3253e-05	2.00656e-05	4.69755	D
CDS1	-1.4202	813	6.5975e-09	1.25085e-08	7.9028	S-D
CDS2	-0.8788	346	1.07916e-13	3.17703e-13	12.498	D
CDV3	0.8676	293	2.62038e-14	8.34574e-14	13.0785	U
CDYL	1.1989	187	1.39633e-15	5.48229e-15	14.261	S-U
CDYL2	0.4285	1060	0.00302081	0.00388546	2.41056	U
CEACAM1	-0.0169	2463	0.966592	0.969674	0.0133741
CEACAM5	-0.071	2046	0.134306	0.151968	0.818247
CEACAM6	-2.6182	303	2.16249e-13	6.09912e-13	12.2147	S-D
CEACAM8	-1.3562	1576	0.00170238	0.00223152	2.6514	S-D
CEBPA	-0.6789	1551	0.00125959	0.00166623	2.77827	D
CEBPB	-0.2617	2041	0.129827	0.14718	0.832151
CEBPD	-0.9152	1145	3.4491e-06	5.40407e-06	5.26728	D
CEBPG	0.1043	1716.5	0.182912	0.203585	0.691255
CEBPZ	2.9382	0	5.69722e-18	9.42403e-17	16.0258	S-U
CEBPZOS	0.5053	923	0.0080292	0.0100318	1.99862
CECR2	-0.0007	839	0.247276	0.270438	0.567932
CELF1	1.679	0	5.69689e-18	9.42403e-17	16.0258	S-U
CELF2	-2.0743	20	1.04695e-17	9.98851e-17	16.0005	S-D
CELSR1	0.3064	1744	0.0107291	0.0132732	1.87702
CELSR2	-0.8141	1669	0.00490552	0.00621323	2.20668	D
CEMIP	0.8956	1167	4.98783e-06	7.7446e-06	5.111	U
CEMIP2	-2.1246	118	1.92581e-16	9.26105e-16	15.0333	S-D
CENPB	0.9886	246	7.26072e-15	2.52367e-14	13.598	U
CENPC	0.2545	1263	2.33451e-05	3.47255e-05	4.45935	U
CENPE	-0.2982	1965	0.0750681	0.087068	1.06014
CENPF	1.9258	116	1.81679e-16	8.78815e-16	15.0561	S-U
CENPH	2.38	32	2.44142e-15	9.23301e-15	14.0347	S-U
CENPJ	0.68775	1553	0.0466224	0.0550726	1.25906
CENPM	1.33345	884	2.84697e-06	4.4843e-06	5.34831	S-U
CENPN	0.9282	974	1.61515e-07	2.77182e-07	6.55723	U
CENPO	1.5015	434	1.02168e-09	2.0543e-09	8.68734	S-U
CENPQ	1.14275	267	4.23704e-05	6.21141e-05	4.20681	S-U
CENPS-CORT	2.517	218	6.97715e-12	1.67273e-11	10.7766	S-U
CENPV	-0.8796	1214	1.07626e-05	1.63876e-05	4.78549	D
CENPX	1.7474	208	5.72956e-05	8.31197e-05	4.0803	S-U
CEP104	-0.693	828	9.00348e-09	1.6929e-08	7.77137	D
CEP112	-1.5425	46	2.29268e-17	1.62063e-16	15.7903	S-D
CEP120	-1.2895	116	1.81679e-16	8.78815e-16	15.0561	S-D
CEP126	-3.20035	23	3.76291e-16	1.67058e-15	14.7771	S-D
CEP128	-0.9318	625	1.06773e-10	2.30137e-10	9.63801	D
CEP131	1.0277	384	2.91652e-13	8.09765e-13	12.0916	S-U
CEP135	-1.4964	232	4.92862e-15	1.76825e-14	13.7525	S-D
CEP152	-0.13945	1876	0.490155	0.517698	0.285924
CEP162	-0.6987	1183	4.66292e-05	6.81377e-05	4.16661	D
CEP164	-1.0172	389.5	3.65705e-12	9.03282e-12	11.0442	S-D
CEP170	-0.0359	2374	0.724449	0.744211	0.128304
CEP170B	0.0934	1957	0.230555	0.253187	0.596559
CEP192	0.2	1864	0.0329603	0.0393778	1.40475
CEP250	-0.2481	1586	0.00191655	0.00250184	2.60174	D
CEP290	-0.3729	1395	0.000163566	0.000230389	3.63754	D
CEP295	-1.0759	1230	0.000156601	0.00022116	3.65529	S-D
CEP350	0.0645	2207	0.349583	0.37572	0.425135
CEP41	-0.0538	2193	0.324986	0.350765	0.454984
CEP44	-0.8448	483	3.58469e-12	8.85819e-12	11.0527	D
CEP55	3.4676	15	8.99613e-18	9.51668e-17	16.0215	S-U
CEP57	-0.8521	354	1.33237e-13	3.87432e-13	12.4118	D
CEP63	-0.38155	1335	0.000713304	0.000961895	3.01687	D
CEP68	-1.2321	260	1.06712e-14	3.59799e-14	13.4439	S-D
CEP76	-0.1072	2296	0.532127	0.559102	0.252509
CEP78	-0.3853	1883	0.0388047	0.0460925	1.33637
CEP83	-0.8925	761	1.71723e-08	3.15888e-08	7.50047	D
CEP85	0.7885	1261	2.26313e-05	3.36964e-05	4.47242	U
CEP89	-0.2022	1856	0.155678	0.174911	0.757182
CEP95	-0.7724	860	0.000100162	0.000143175	3.84413	D
CEP97	0.9964	159	6.2925e-16	2.64551e-15	14.5775	U
CEPT1	-0.41335	1043	0.0296685	0.0355876	1.4487
CERCAM	0.6793	1187	8.06314e-05	0.000115986	3.9356	U
CERS2	-0.3216	1625	0.00300969	0.00387209	2.41205	D
CERS3	3.7197	473	2.25657e-08	4.10651e-08	7.38653	S-U
CERS4	-0.28955	1955	0.295361	0.320536	0.494123
CERS5	1.8222	369	1.97393e-13	5.58643e-13	12.2529	S-U
CERS6	2.5674	141	1.47002e-13	4.2503e-13	12.3716	S-U
CES1	-3.9301	921	5.83091e-08	1.03488e-07	6.98511	S-D
CES2	0.584	1629	0.00314921	0.0040472	2.39285	U
CETN2	-0.3693	1599	0.00223196	0.00290399	2.537	D
CETN3	-0.5872	1113	1.99654e-06	3.18036e-06	5.49752	D
CETP	-2.8838	52	3.63944e-14	1.13946e-13	12.9433	S-D
CFAP20	0.1265	2134	0.233972	0.256623	0.590704
CFAP298	0.7474	1069	9.23164e-07	1.50209e-06	5.8233	U
CFAP36	0.3917	1529	0.000960617	0.00128166	2.89223	U
CFAP45	-2.6114	309	2.82079e-08	5.09428e-08	7.29292	S-D
CFAP52	-3.0573	199	9.54655e-11	2.06848e-10	9.68435	S-D
CFAP54	-1.1117	703	8.33769e-07	1.36098e-06	5.86615	S-D
CFAP57	0.375	1329	0.219952	0.24224	0.615754
CFAP58	-2.79135	219	1.18981e-10	2.55369e-10	9.59283	S-D
CFAP61	-0.914	221	1.19943e-05	1.82059e-05	4.73979	D
CFAP77	-3.3088	390	2.99989e-10	6.24929e-10	9.20417	S-D
CFAP97	-0.19325	1683	0.0382535	0.0454781	1.3422
CFB	-3.3533	1	5.87389e-18	9.42403e-17	16.0258	S-D
CFD	-2.7896	11	7.96647e-18	9.45632e-17	16.0243	S-D
CFDP1	0.4841	1288.5	3.45445e-05	5.08539e-05	4.29368	U
CFH	-2.5174	28	1.33359e-17	1.12755e-16	15.9479	S-D
CFHR1	-2.3697	139	3.54076e-16	1.58313e-15	14.8005	S-D
CFHR2	-2.6265	44	2.15915e-17	1.55293e-16	15.8088	S-D
CFHR3	-2.3007	11	7.96647e-18	9.45632e-17	16.0243	S-D
CFHR4	-2.6941	54	2.91324e-17	1.91972e-16	15.7168	S-D
CFHR5	-2.5207	22	1.11234e-17	1.02644e-16	15.9887	S-D
CFI	-3.1525	8	7.27141e-18	9.42403e-17	16.0258	S-D
CFL1	0.1776	1799	0.0183027	0.0222871	1.65195
CFL2	-3.9507	2	6.05596e-18	9.42403e-17	16.0258	S-D
CFLAR	-1.6887	42	2.0333e-17	1.49048e-16	15.8267	S-D
CFP	-1.1199	771	2.72346e-09	5.31424e-09	8.27456	S-D
CFTR	-1.6059	152	7.44215e-09	1.40725e-08	7.85163	S-D
CGAS	1.0908	907	4.43044e-08	7.90912e-08	7.10187	S-U
CGGBP1	-0.7716	665	2.6595e-10	5.55426e-10	9.25537	D
CGN	-3.6723	13	8.46586e-18	9.48088e-17	16.0232	S-D
CGNL1	-4.522	0	5.69722e-18	9.42403e-17	16.0258	S-D
CGREF1	3.4578	72	4.98e-17	2.93611e-16	15.5322	S-U
CHAC2	1.5911	374	2.24891e-13	6.3295e-13	12.1986	S-U
CHAD	-1.434	1670	0.00495903	0.0062758	2.20233	S-D
CHAF1A	3.516	34	1.59833e-17	1.27473e-16	15.8946	S-U
CHAF1B	2.9596	37	1.74947e-17	1.34126e-16	15.8725	S-U
CHAMP1	0.5668	582	3.91872e-11	8.76427e-11	10.0573	U
CHCHD1	0.9043	707	6.79314e-10	1.37992e-09	8.86015	U
CHCHD10	1.393	614	6.25141e-10	1.27132e-09	8.89574	S-U
CHCHD2	1.1275	334	7.85596e-14	2.3601e-13	12.6271	S-U
CHCHD3	-0.1193	1969	0.0773811	0.0896631	1.04739
CHCHD4	0.0355	2172	0.290257	0.315446	0.501076
CHCHD5	-0.2422	1531	0.0009848	0.00131229	2.88197	D
CHCHD6	0.0862	2127	0.224511	0.24698	0.607338
CHCHD7	-1.1749	251	7.84787e-12	1.871e-11	10.7279	S-D
CHD1	1.0778	46	2.29268e-17	1.62063e-16	15.7903	S-U
CHD1L	0.3324	1812	0.0206643	0.0250771	1.60072
CHD2	0.3432	629	1.17077e-10	2.51484e-10	9.59949	U
CHD3	0.7014	688	4.45621e-10	9.1529e-10	9.03844	U
CHD4	1.1539	0	5.69689e-18	9.42403e-17	16.0258	S-U
CHD5	0.2019	1196	0.945182	0.949979	0.0222861
CHD6	0.3508	1486	0.000556661	0.000755615	3.1217	U
CHD7	0.6672	1741	0.0104109	0.0128976	1.88949
CHD8	0.5994	374	2.24891e-13	6.3295e-13	12.1986	U
CHD9	0.18995	1944	0.276633	0.301129	0.521248
CHDH	-2.6035	9	7.49618e-18	9.42403e-17	16.0258	S-D
CHEK1	3.32135	11	2.52177e-16	1.17518e-15	14.9299	S-U
CHEK2	2.6414	9	7.49618e-18	9.42403e-17	16.0258	S-U
CHERP	1.0342	90	8.47991e-17	4.5666e-16	15.3404	S-U
CHFR	0.3069	1752	0.01162	0.014334	1.84363
CHI3L1	1.216	1104	1.70828e-06	2.73381e-06	5.56323	S-U
CHID1	-0.7744	923	6.06312e-08	1.07448e-07	6.9688	D
CHIT1	-1.2877	1085	1.22529e-06	1.97954e-06	5.70344	S-D
CHKA	-0.3946	1064	6.37301e-06	9.8425e-06	5.00689	D
CHKB	-1.0333	231	4.79367e-15	1.72504e-14	13.7632	S-D
CHL1	-1.1806	1377	0.000126931	0.000180283	3.74405	S-D
CHM	-0.2464	1318	5.38479e-05	7.83223e-05	4.10611	D
CHML	0.2074	2114	0.207671	0.229257	0.639677
CHMP1A	0.2378	1678	0.00540648	0.00682592	2.16584	U
CHMP1B	0.0535	1955	0.0695315	0.0808304	1.09243
CHMP2A	-0.148	2442	0.908303	0.916011	0.0380992
CHMP2B	-0.0465	2247	0.426156	0.453236	0.343675
CHMP3	-0.0036	2397	0.785435	0.802008	0.0958213
CHMP4A	0.1796	1832	0.0248159	0.0299218	1.52401
CHMP4B	0.8431	129	2.65118e-16	1.22693e-15	14.9112	U
CHMP4C	0.7136	946	9.46779e-08	1.65265e-07	6.78182	U
CHMP5	0.0397	2431	0.877947	0.887909	0.0516315
CHMP6	-1.2446	131	2.80939e-16	1.29177e-15	14.8888	S-D
CHMP7	0.0178	2422	0.853241	0.864804	0.0630825
CHN1	-3.2683	3	6.24361e-18	9.42403e-17	16.0258	S-D
CHN2	-2.02	15	8.99613e-18	9.51668e-17	16.0215	S-D
CHORDC1	1.7331	17	9.55915e-18	9.69053e-17	16.0137	S-U
CHP1	0.141	1857	0.0310057	0.0371173	1.43042
CHPF	0.9998	814	6.73624e-09	1.27625e-08	7.89407	U
CHPF2	1.28305	569	3.54272e-10	7.33153e-10	9.13481	S-U
CHPT1	-0.7485	1095	1.08975e-05	1.65905e-05	4.78014	D
CHRAC1	1.5839	248	7.67242e-15	2.65469e-14	13.576	S-U
CHRD	-1.71035	339	4.26305e-11	9.49466e-11	10.0225	S-D
CHRDL1	-4.6926	2	6.05596e-18	9.42403e-17	16.0258	S-D
CHST12	-0.47685	638	0.000148536	0.000210103	3.67757	D
CHST14	0.1225	2444	0.913838	0.920899	0.0357882
CHST15	0.0628	1588	0.293979	0.319264	0.495851
CHST3	-0.07245	1457	0.975218	0.977687	0.00980033
CHST7	-0.0208	1832	0.868329	0.87918	0.055922
CHSY1	1.7286	181	1.17804e-15	4.6698e-15	14.3307	S-U
CHSY3	-0.099	1008	0.533391	0.560375	0.251521
CHTF18	1.4431	426.5	8.68639e-13	2.28933e-12	11.6403	S-U
CHTF8	-0.5891	944	9.11016e-08	1.59153e-07	6.79819	D
CHTOP	0.0129	2377	0.732314	0.751714	0.123948
CHUK	-0.1012	2006	0.101642	0.116637	0.933163
CHURC1	-0.2071	1510	0.0210292	0.0255084	1.59332
CHURC1-FNTB	0.1724	1747	0.0110558	0.0136569	1.86465
CIAO1	0.1252	1796	0.0177926	0.0216832	1.66388
CIAO2A	-0.4812	1280	3.03404e-05	4.48501e-05	4.34824	D
CIAO2B	-0.4764	1130	2.67338e-06	4.22269e-06	5.37441	D
CIAO3	0.3739	1255	2.06122e-05	3.07931e-05	4.51155	U
CIAPIN1	1.6742	4	6.43699e-18	9.42403e-17	16.0258	S-U
CIB1	-1.3215	760	2.15267e-09	4.22746e-09	8.37392	S-D
CIC	0.0404	2160	0.271576	0.295985	0.52873
CILP	2.5557	394	3.77778e-13	1.03731e-12	11.9841	S-U
CILP2	0.26565	1326	0.0190467	0.0231799	1.63489
CINP	-0.2791	1266	2.44562e-05	3.63226e-05	4.43982	D
CIP2A	1.8041	224	3.94568e-15	1.43877e-14	13.842	S-U
CIR1	1.0582	184	1.28262e-15	5.05438e-15	14.2963	S-U
CIRBP	-0.1701	2049	0.137051	0.154894	0.809966
CISD1	1.0452	485	3.76636e-12	9.29245e-12	11.0319	S-U
CISD2	1.6814	73	5.12999e-17	3.00631e-16	15.522	S-U
CISD3	0.2144	1857	0.0310057	0.0371173	1.43042
CIT	1.3575	540	1.44111e-11	3.34186e-11	10.476	S-U
CIZ1	-0.1105	1875	0.0362445	0.0431905	1.36461
CKAP2	2.8193	24	2.63608e-16	1.22312e-15	14.9125	S-U
CKAP2L	3.29055	19	3.29378e-16	1.49014e-15	14.8268	S-U
CKAP4	2.873	1	5.87355e-18	9.42403e-17	16.0258	S-U
CKAP5	0.79	23	1.14653e-17	1.03303e-16	15.9859	U
CKB	-4.3685	38	1.80291e-17	1.36753e-16	15.8641	S-D
CKM	-4.9112	13	8.46586e-18	9.48088e-17	16.0232	S-D
CKMT1A	3.6171	192	1.60831e-15	6.24124e-15	14.2047	S-U
CKMT2	1.4072	1080	1.1219e-06	1.81469e-06	5.7412	S-U
CKS1B	3.1891	155	5.61129e-16	2.38999e-15	14.6216	S-U
CKS2	1.7246	411	7.44899e-11	1.62752e-10	9.78847	S-U
CLASP1	0.5065	574	3.24413e-11	7.3121e-11	10.136	U
CLASP2	-0.6501	534	1.24706e-11	2.90953e-11	10.5362	D
CLASRP	0.7617	249	7.88681e-15	2.72271e-14	13.565	U
CLC	-1.1179	1398	0.000170565	0.000239994	3.6198	S-D
CLCA2	3.2738	531	1.15987e-11	2.71798e-11	10.5658	S-U
CLCA4	1.0858	1173	0.00413253	0.00526976	2.27821	S-U
CLCC1	-0.5857	889.5	3.13261e-08	5.64789e-08	7.24811	D
CLCN3	0.1425	1930	0.057144	0.0669759	1.17408
CLCN5	-0.67375	880	3.39315e-07	5.68626e-07	6.24517	D
CLCN7	-0.1159	2389	0.764051	0.782339	0.106605
CLCNKB	0.4971	635	0.128133	0.145367	0.837533
CLDN18	-7.5372	0	5.69722e-18	9.42403e-17	16.0258	S-D
CLDN3	-2.6182	555	1.54117e-06	2.47415e-06	5.60657	S-D
CLDN7	-1.1278	872	1.72938e-07	2.9612e-07	6.52853	S-D
CLDND1	1.4403	120	1.34059e-14	4.45266e-14	13.3514	S-U
CLEC11A	0.4118	1825	0.0232873	0.0281357	1.55074
CLEC12A	-0.6252	673	0.00224928	0.00292617	2.5337	D
CLEC14A	-5.1459	0	5.69722e-18	9.42403e-17	16.0258	S-D
CLEC16A	-0.4652	694	5.09304e-10	1.04132e-09	8.98241	D
CLEC2B	0.38235	765	0.00519934	0.00657059	2.1824	U
CLEC3B	-3.4217	34	1.59833e-17	1.27473e-16	15.8946	S-D
CLEC5A	0.697	709	0.00723006	0.00905981	2.04288	U
CLGN	0.4825	942	0.0542012	0.0636384	1.19628
CLIC1	0.1023	2303	0.548286	0.574613	0.240625
CLIC2	-4.9965	0	5.69722e-18	9.42403e-17	16.0258	S-D
CLIC3	-5.3343	9	7.49618e-18	9.42403e-17	16.0258	S-D
CLIC4	-1.7609	125	2.36065e-16	1.10928e-15	14.955	S-D
CLIC5	-7.8437	0	5.69722e-18	9.42403e-17	16.0258	S-D
CLIC6	-1.4229	1131	2.7194e-06	4.28841e-06	5.3677	S-D
CLINT1	-0.1098	2066	0.153428	0.172455	0.763324
CLIP1	-0.2499	1753	0.0117358	0.0144702	1.83952
CLIP2	-0.9406	727	1.05389e-09	2.11709e-09	8.67426	D
CLIP4	-0.6527	1056	7.31828e-07	1.19934e-06	5.92106	D
CLK1	0.217	1645	0.026731	0.0321656	1.49261
CLK2	0.2287	1680	0.00552386	0.00696922	2.15682	U
CLK3	-0.0493	2422	0.853241	0.864804	0.0630825
CLK4	-0.84095	542	1.85748e-06	2.96726e-06	5.52764	D
CLMN	-0.6938	1480	0.000514985	0.000700467	3.15461	D
CLMP	0.0303	635	0.980746	0.982584	0.00763039
CLN5	-0.4956	865	1.91659e-08	3.50691e-08	7.45507	D
CLNK	-1.10445	329	7.03681e-07	1.15469e-06	5.93753	S-D
CLNS1A	1.0216	551	1.87657e-11	4.31983e-11	10.3645	S-U
CLOCK	0.0957	2146.5	0.74571	0.764291	0.116741
CLP1	0.7724	218	3.33772e-15	1.22923e-14	13.9104	U
CLPB	-0.0011	2449	0.927693	0.933629	0.0298255
CLPP	0.5239	1129	2.62811e-06	4.15364e-06	5.38157	U
CLPTM1	0.9271	381	2.69806e-13	7.52127e-13	12.1237	U
CLPTM1L	1.1402	450	1.57367e-12	4.04481e-12	11.3931	S-U
CLPX	1.3401	105	1.31745e-16	6.64002e-16	15.1778	S-U
CLSTN1	2.5282	243	6.68361e-15	2.33905e-14	13.631	S-U
CLSTN3	0.51495	407	0.0102243	0.0126796	1.8969
CLTA	0.1604	2182	0.306471	0.331685	0.479275
CLTB	-0.7649	716	8.28235e-10	1.67447e-09	8.77612	D
CLTC	-0.3091	1050	6.56995e-07	1.08001e-06	5.96657	D
CLTCL1	-0.6717	1405	0.00278468	0.0035934	2.44449	D
CLU	-3.0199	151	5.00261e-16	2.15217e-15	14.6671	S-D
CLUAP1	-1.1277	503	5.86662e-12	1.41922e-11	10.848	S-D
CLUH	1.6317	30	1.41668e-17	1.17544e-16	15.9298	S-U
CLUL1	-1.0423	1470	0.00611584	0.00769517	2.11378	S-D
CLYBL	-0.7662	904	4.17593e-08	7.4685e-08	7.12677	D
CMA1	-3.9258	13	8.46586e-18	9.48088e-17	16.0232	S-D
CMAS	0.3831	1536	0.00104774	0.00139322	2.85598	U
CMBL	-1.0703	1309	4.70782e-05	6.87467e-05	4.16275	S-D
CMC1	0.187	1922	0.0535907	0.0629354	1.20111
CMC2	0.132	2274	0.482961	0.510351	0.292131
CMC4	-0.1984	2392	0.77205	0.789773	0.102498
CMIP	1.0099	620	9.51343e-11	2.06172e-10	9.68577	S-U
CMPK1	-0.0528	2393	0.774722	0.792052	0.101246
CMPK2	-1.6658	375	2.30826e-13	6.48459e-13	12.1881	S-D
CMSS1	2.0905	124	2.29306e-16	1.08132e-15	14.966	S-U
CMTM4	-2.2545	72	2.48962e-16	1.16425e-15	14.934	S-D
CMTM6	0.4079	1845	0.0278863	0.0334842	1.47516
CMTR1	0.2429	1432	0.000272244	0.00037662	3.4241	U
CMTR2	0.5066	1237	1.55339e-05	2.34157e-05	4.63049	U
CMYA5	-0.73155	305	5.78428e-05	8.38591e-05	4.07645	D
CNBP	1.8131	5	6.6359e-18	9.42403e-17	16.0258	S-U
CNDP1	-3.3985	3	6.24361e-18	9.42403e-17	16.0258	S-D
CNDP2	-0.8527	617	8.87563e-11	1.92858e-10	9.71476	D
CNEP1R1	-0.3637	847	0.000889904	0.00118924	2.92473	D
CNGB3	-2.1954	303	2.33569e-06	3.70296e-06	5.43145	S-D
CNIH4	-0.9474	166	7.68675e-16	3.17919e-15	14.4977	D
CNKSR1	-0.4155	1393	0.000159052	0.000224384	3.64901	D
CNKSR3	-1.16825	373	3.0306e-10	6.31202e-10	9.19983	S-D
CNMD	-1.586	965	3.60044e-05	5.29811e-05	4.27588	S-D
CNN1	-4.502	50	2.58465e-17	1.76069e-16	15.7543	S-D
CNN2	0.1373	1704	0.00712353	0.00893156	2.04907	U
CNN3	-1.1451	1550	0.00124433	0.00164725	2.78324	S-D
CNNM2	-0.1847	1394	0.155156	0.17438	0.758504
CNNM3	-0.7522	716	8.28235e-10	1.67447e-09	8.77612	D
CNNM4	0.1518	1937.5	0.0606509	0.0709617	1.14898
CNOT1	0.6797	28	1.33359e-17	1.12755e-16	15.9479	U
CNOT10	0.7099	34	1.59833e-17	1.27473e-16	15.8946	U
CNOT11	0.9614	16	9.27342e-18	9.61039e-17	16.0173	U
CNOT2	0.4812	624	1.04339e-10	2.25209e-10	9.64741	U
CNOT3	0.3783	481	3.41149e-12	8.44189e-12	11.0736	U
CNOT4	0.6257	656	2.16949e-10	4.56386e-10	9.34067	U
CNOT6L	0.2233	1742	0.010516	0.0130203	1.88538
CNOT7	0.0466	2033.5	0.123326	0.140241	0.853125
CNOT8	0.0726	2324	0.59817	0.62341	0.205226
CNOT9	0.5918	171	8.86529e-16	3.61473e-15	14.4419	U
CNP	-0.0278	2457	0.949906	0.954099	0.0204068
CNPY2	0.9287	453	1.69688e-12	4.33959e-12	11.3626	U
CNPY3	0.6935	487	3.95735e-12	9.74532e-12	11.0112	U
CNPY4	-0.1485	2111	0.203919	0.225394	0.647058
CNRIP1	-4.3103	0	5.69722e-18	9.42403e-17	16.0258	S-D
CNST	-0.5867	928	6.6835e-08	1.18071e-07	6.92786	D
CNTLN	-1.3257	459	1.97228e-12	5.01054e-12	11.3001	S-D
CNTN1	0.2353	2283	0.502771	0.530029	0.275701
CNTNAP1	0.1943	1240	0.328617	0.354505	0.450378
CNTNAP2	-2.536	128	1.13204e-14	3.8049e-14	13.4197	S-D
CNTNAP4	0.14465	2318	0.703252	0.723966	0.140282
CNTRL	-0.9529	564	2.55901e-11	5.83181e-11	10.2342	D
CNTROB	-1.1961	71	4.83434e-17	2.87081e-16	15.542	S-D
COA1	1.311	241	1.51307e-07	2.60375e-07	6.5844	S-U
COA3	0.7977	755	1.93349e-09	3.81384e-09	8.41864	U
COA4	-0.2224	2082	0.170162	0.190205	0.720778
COA5	-0.29	1882	0.0384765	0.0457179	1.33991
COA6	-0.0863	2444	0.913838	0.920899	0.0357882
COA7	0.5402	1052	6.81067e-07	1.11857e-06	5.95134	U
COASY	0.0266	2391	0.769381	0.787269	0.103877
COBL	-5.0755	0	5.69722e-18	9.42403e-17	16.0258	S-D
COBLL1	-1.5894	359	1.51935e-13	4.37757e-13	12.3588	S-D
COCH	-0.1155	1263	0.06127	0.0716548	1.14475
COG1	0.1975	1251	1.93628e-05	2.89832e-05	4.53785	U
COG2	0.1735	1333.5	6.77167e-05	9.77897e-05	4.00971	U
COG3	0.3409	1075	1.02693e-06	1.66587e-06	5.77836	U
COG4	0.1482	1327	6.15332e-05	8.90525e-05	4.05035	U
COG5	0.473	332	7.44976e-14	2.24437e-13	12.6489	U
COG6	0.2671	1244	1.73479e-05	2.60658e-05	4.58393	U
COG7	0.4384	410	5.70077e-13	1.54126e-12	11.8121	U
COG8	-0.0005	2452	0.936017	0.941387	0.026232
COIL	1.9296	64	3.92598e-17	2.43129e-16	15.6142	S-U
COL10A1	1.7027	364	1.73205e-13	4.94243e-13	12.3061	S-U
COL11A1	1.8711	384	2.91652e-13	8.09765e-13	12.0916	S-U
COL11A2	-1.3813	901	3.93563e-08	7.05169e-08	7.15171	S-D
COL12A1	1.9672	575	3.32179e-11	7.48242e-11	10.126	S-U
COL13A1	-5.1555	3	1.31704e-16	6.64002e-16	15.1778	S-D
COL14A1	-3.8981	126	2.43019e-16	1.13746e-15	14.9441	S-D
COL15A1	-2.24	323	5.8631e-14	1.78853e-13	12.7475	S-D
COL16A1	0.6718	1502.5	0.000688019	0.000928735	3.03211	U
COL17A1	3.7905	170	8.61624e-16	3.52393e-15	14.453	S-U
COL18A1	-2.8723	3	6.24361e-18	9.42403e-17	16.0258	S-D
COL1A1	1.3053	968	1.44157e-07	2.48515e-07	6.60465	S-U
COL1A2	1.0491	1175	5.69583e-06	8.82342e-06	5.05436	S-U
COL21A1	-1.2303	877	1.91156e-07	3.26531e-07	6.48608	S-D
COL22A1	0.37155	1900	0.209902	0.2316	0.635261
COL24A1	0.2282	2424	0.858719	0.869862	0.0605497
COL27A1	-0.18025	1789	0.725634	0.745357	0.127636
COL28A1	-2.1979	360	1.12565e-08	2.10286e-08	7.67719	S-D
COL2A1	0.7438	1266	2.44562e-05	3.63226e-05	4.43982	U
COL3A1	0.5897	1938	0.0608911	0.071235	1.14731
COL4A1	-2.1611	42	2.0333e-17	1.49048e-16	15.8267	S-D
COL4A2	-2.0674	59	3.38242e-17	2.15841e-16	15.6659	S-D
COL4A3	-1.4856	463	2.17991e-12	5.5064e-12	11.2591	S-D
COL4A3BP	-0.6711	446	1.42296e-12	3.67776e-12	11.4344	D
COL4A4	-3.5244	43	2.09529e-17	1.51926e-16	15.8184	S-D
COL4A6	0.54025	1774	0.0838138	0.0968336	1.01397
COL5A1	2.9899	244	3.96581e-13	1.08727e-12	11.9637	S-U
COL5A2	2.4437	300	3.16516e-14	9.968e-14	13.0014	S-U
COL5A3	-0.4733	1826	0.0235005	0.028387	1.54688
COL6A1	-2.7637	93	9.26304e-17	4.91898e-16	15.3081	S-D
COL6A2	-2.2548	68.5	4.48809e-17	2.71494e-16	15.5662	S-D
COL6A3	-1.6393	307	3.82094e-14	1.19209e-13	12.9237	S-D
COL6A5	-5.1128	3	6.24361e-18	9.42403e-17	16.0258	S-D
COL6A6	-5.8425	3	6.24361e-18	9.42403e-17	16.0258	S-D
COL7A1	3.1392	346	1.07921e-13	3.17703e-13	12.498	S-U
COL8A1	-0.1535	2341	0.64	0.663256	0.178319
COL8A2	1.0338	926	6.4283e-08	1.13713e-07	6.94419	S-U
COL9A1	-0.16855	661	0.482846	0.510351	0.292131
COL9A2	0.8614	611	0.0162773	0.019875	1.70169
COLEC11	-1.80605	156	9.01636e-13	2.37371e-12	11.6246	S-D
COLEC12	-2.5537	86	7.53607e-17	4.14409e-16	15.3826	S-D
COLGALT1	0.9907	396	3.97786e-13	1.08945e-12	11.9628	U
COLGALT2	-0.07895	1518	0.396266	0.423145	0.373511
COMMD1	-0.8768	216	3.15634e-15	1.16726e-14	13.9328	D
COMMD10	-1.2504	49	2.50839e-17	1.72633e-16	15.7629	S-D
COMMD2	-1.033	290	2.41619e-14	7.72992e-14	13.1118	S-D
COMMD3	-0.541	1064.5	8.52024e-07	1.3893e-06	5.8572	D
COMMD3-BMI1	-0.3421	1251	1.93628e-05	2.89832e-05	4.53785	D
COMMD4	-0.5728	649	1.85041e-10	3.90877e-10	9.40796	D
COMMD5	-1.4415	14	8.72702e-18	9.49497e-17	16.0225	S-D
COMMD6	-0.6284	411	5.8487e-13	1.57806e-12	11.8019	D
COMMD7	-1.3099	35	1.64722e-17	1.29346e-16	15.8882	S-D
COMMD8	-0.6794	662	2.48528e-10	5.20157e-10	9.28387	D
COMMD9	-1.2087	22	1.11234e-17	1.02644e-16	15.9887	S-D
COMP	0.4698	1630	0.003185	0.00409074	2.3882	U
COMT	-0.3103	1839	0.0264307	0.0318186	1.49732
COMTD1	-0.3019	1824	0.0230757	0.0278833	1.55466
COP1	-0.0496	2219	0.371582	0.398084	0.400026
COPA	0.831	160	6.47557e-16	2.71593e-15	14.5661	U
COPB1	0.6815	207	2.45319e-15	9.26114e-15	14.0333	U
[truncated: 8,696 more rows]

## Sheet: Feature_Clutering
Gene	FeatureCluster
ORMDL1	1
DNAJB12	1
ELOVL1	1
TMBIM6	1
USP33	1
NCOA4	1
ZFYVE27	1
C18orf32	1
TMEM179B	1
SPTLC1	1
SPTLC2	1
FKBP8	1
TMEM161A	1
SCAMP1	1
RNF5	1
TNPO1	1
EXOG	1
NDUFB1	1
AFG1L	1
MYCBP2	1
TECR	1
TGFBR1	1
DNAJB14	1
VEZT	1
CYB5B	1
BCAP31	1
EMD	1
ZNF655	1
HACD2	1
USE1	1
ZDHHC3	1
GNAI3	1
ABCA1	1
RAP2B	1
GPNMB	1
LAMP2	1
DEGS1	1
RAB7B	1
ETNK1	1
ABHD12	1
M6PR	1
TIGAR	1
ATP11C	1
IRAK1	1
VAMP7	1
ADPGK	1
ATP6AP1	1
SYNGR2	1
GNPTAB	1
TMEM259	1
CCPG1	1
PBXIP1	1
LPGAT1	1
UBXN4	1
GABARAPL2	1
NBR1	1
ATG9A	1
RETREG2	1
SMG5	1
GPR89A	1
NCSTN	1
SCAMP3	1
STX6	1
OCRL	1
VAPB	1
C6orf120	1
ERLIN1	1
HACD3	1
LNPK	1
PGRMC1	1
SLC25A17	1
MSMO1	1
UBAC2	1
LMAN2	1
MAGT1	1
STT3B	1
SYVN1	1
ERLEC1	1
SEL1L	1
ATP13A1	1
TRAM1	1
SSR4	1
LMAN1	1
HM13	1
SSR1	1
STT3A	1
RPN1	1
DDOST	1
RPN2	1
NCLN	1
NOMO2	1
UGGT1	1
TMED1	1
MLEC	1
CISD2	1
TMED10	1
TMED2	1
TMED9	1
DNAJC25	1
LMF2	1
ALG1	1
SEC11A	1
YIPF5	1
SLC30A1	1
CLPTM1L	1
MACO1	1
CLPTM1	1
RABAC1	1
BET1L	1
VKORC1	1
DERL1	1
MTDH	1
STX5	1
TBL2	1
ALG9	1
C16orf58	1
CYBC1	1
TMED5	1
DDRGK1	1
SEC22B	1
GCC2	1
TMF1	1
ARFGEF2	1
PTPN1	1
DERL2	1
SLC35B2	1
ALG6	1
RER1	1
YIPF6	1
SLC38A10	1
MBOAT7	1
TMED4	1
SLC35F6	1
TMEM106B	1
TMEM126A	1
MCUB	1
VDAC1	1
DPM1	1
DPM3	1
PGRMC2	1
ELMOD2	1
ODR4	1
ZC3HAV1	1
EIF2AK2	1
STAT2	1
ZBTB7A	1
DGKA	1
IFI16	1
GNB1L	1
IGBP1	1
FGD6	1
REL	1
UBA6	1
EDARADD	1
ERO1B	1
DTX2	1
ETV6	1
TRAFD1	1
LGALS8	1
PLSCR1	1
CROT	1
LY6D	1
CRYBG1	1
SAMD9	1
PIGK	1
PIGT	1
GPAA1	1
PIGS	1
RAB21	1
RAB1A	1
RAB7A	1
MON2	1
OSBPL8	1
ARMCX3	1
MOGS	1
APMAP	1
TMEM131	1
IGF2R	1
TPMT	1
TEX264	1
SQSTM1	1
TAX1BP1	1
GLUL	1
RAB18	1
SLC22A18	1
HMOX2	1
SLC39A11	1
EMC7	1
EMC10	1
EMC4	1
EMC3	1
EMC1	1
MMGT1	1
OCIAD1	1
NFXL1	1
OCIAD2	1
CISD1	1
TMX2	1
PREB	1
MIA2	1
MIA3	1
SEC63	1
CCDC47	1
ZMPSTE24	1
ACSL3	1
TMX1	1
VMP1	1
COG5	1
COG7	1
COG6	1
PDXDC1	1
COG8	1
COG2	1
COG3	1
COG1	1
COG4	1
GALNT6	1
GALNT3	1
GALNT7	1
POC1B-GALNT4	1
MDK	1
ZDHHC13	1
B4GALT5	1
GNE	1
GPR107	1
TGOLN2	1
TM9SF1	1
GOLM1	1
GLG1	1
TM9SF2	1
QSOX2	1
GALNT1	1
MAN1B1	1
GOLIM4	1
FAM3C	1
IMPAD1	1
HS2ST1	1
ATP2C1	1
SEC22A	1
ARL1	1
TMEM165	1
TM9SF4	1
GOLGB1	1
TM9SF3	1
GPR180	1
MAN1A2	1
MGAT2	1
FUT8	1
MAN2A1	1
B3GAT3	1
KIAA2013	1
LMAN2L	1
B4GALT7	1
CANT1	1
RPL23A	1
RPL32	1
RPL27	1
RPL27A	1
RPL10L	1
RPL15	1
RPL18A	1
RPS23	1
RPL35A	1
RPS26	1
UBA52	1
RPL21	1
RPS13	1
RPL28	1
RPS11	1
RPL13A	1
RPL7	1
RPL26	1
RPL17-C18orf32	1
RPS9	1
RPL7A	1
RPL4	1
RPL3	1
RPS8	1
RPL18	1
RPL8	1
FAU	1
RPL19	1
RPL35	1
RPL36A-HNRNPH2	1
RPL13	1
RPL34	1
CHTOP	1
FYTTD1	1
RPL29	1
RPL14	1
RPL24	1
RPL6	1
RPS6	1
NUCB2	1
SDF2L1	1
PRDX4	1
TXNDC5	1
CRELD2	1
MANF	1
ALDH1L2	1
ARFGAP3	1
HDLBP	1
RRBP1	1
SND1	1
FKBP11	1
HSPA13	1
ALG5	1
SPCS2	1
SPCS3	1
DNAJC1	1
FNDC3A	1
HERPUD1	1
ST6GAL1	1
DERL3	1
RAB30	1
CD79A	1
TENT5C	1
IRF4	1
MZB1	1
UBE2J1	1
CD38	1
SEC11C	1
USO1	1
MYDGF	1
SAR1B	1
SEC23B	1
ISG20	1
SEMA4A	1
BLNK	1
SRM	1
POU2F2	1
SEC24A	1
HARS	1
COPE	1
COPZ1	1
GOLGA3	1
PRRC1	1
ARF4	1
SEC13	1
SEC31A	1
COPB2	1
COPG1	1
COPB1	1
ARCN1	1
COPA	1
DNAJC3	1
ACBD3	1
GORASP2	1
SEC23A	1
NNMT	1
SEC24D	1
CALU	1
SH3PXD2B	1
SELENOM	1
TMEM263	1
AMPD2	1
PDIA5	1
AVEN	1
FOCAD	1
VARS	1
DNAJC10	1
PGM3	1
GCC1	1
GOLGA1	1
ARFGAP2	1
GOLGA2	1
SEC16A	1
GOLGA5	1
TRIP11	1
GSKIP	1
OS9	1
SRP19	1
SRP54	1
SRP68	1
SRP72	1
OSBP	1
UAP1	1
SCYL1	1
SSSCA1	1
SIL1	1
ERP44	1
TPT1	1
PDIA3	1
MESD	1
CALR	1
PPIB	1
CNPY2	1
GANAB	1
PRKCSH	1
EDEM3	1
TXNDC12	1
ASCC1	1
TRIP4	1
ASCC2	1
ASCC3	1
DNAJB11	1
HYOU1	1
PDIA6	1
HSPA5	1
HSP90B1	1
PDIA4	1
CASP3	1
PMM2	1
OTULIN	1
GOLPH3	1
SUB1	1
SDF4	1
BASP1	1
TMED3	1
BCAT1	1
PLEKHA3	1
EMILIN1	1
GPC6	1
COL16A1	1
FHL3	1
SPARC	1
AFAP1	1
CNN2	1
CIC	1
ATXN1	1
RUNX1	1
KIRREL1	1
DCHS1	1
THBS3	1
CNPY4	1
CD248	1
NFATC4	1
COL24A1	1
COL3A1	1
COL1A1	1
COL1A2	1
GGT5	1
THY1	1
HEPH	1
SCARF2	1
CDH11	1
MRC2	1
BICC1	1
FKBP7	1
CEP170	1
PRRX1	1
ROR2	1
TANC2	1
IRS1	1
PLEC	1
TNKS1BP1	1
LUZP1	1
MAP7D1	1
AFAP1L2	1
COL5A3	1
MAP4K5	1
FUT11	1
MYL12A	1
ITGA5	1
ITGB1	1
OSBPL5	1
PKD2	1
KDELC2	1
ENAH	1
SNX7	1
TSC22D1	1
GALNT5	1
MBNL2	1
CCDC8	1
CDC42EP3	1
ST5	1
UBE2F	1
ARHGAP1	1
KLHL22	1
SUFU	1
FBXW8	1
CUL7	1
OBSL1	1
FAM193A	1
LZTS1	1
FLT1	1
ADAMTS7	1
CLEC11A	1
LOX	1
LAMA2	1
LAMB1	1
HOMER3	1
ENPP2	1
PXDN	1
TGFBI	1
FN1	1
LOXL3	1
ECM1	1
AEBP1	1
ECM2	1
PCOLCE	1
SERPINF1	1
ALDH1B1	1
ANTXR1	1
ISLR	1
CNN3	1
PALLD	1
PDLIM5	1
FBLN1	1
FBLN2	1
ADAMTS4	1
ANGPTL2	1
MMP19	1
COL8A1	1
CPZ	1
HTRA1	1
IGFBP4	1
RARRES2	1
RNASE1	1
MXRA8	1
SNED1	1
MMP2	1
TIMP2	1
LTBP1	1
IGFBP7	1
FBLIM1	1
MYH7	1
FAM20C	1
PAM	1
PCSK5	1
CTGF	1
CYR61	1
GREM2	1
PAMR1	1
LRP10	1
KTN1	1
SIPA1L1	1
FAM160B2	1
PRAG1	1
ZBTB1	1
PLEKHG2	1
ZC3H12A	1
EFR3A	1
TTC7A	1
ITPRIP	1
LPCAT2	1
MYOF	1
FARP2	1
PMM1	1
STIM2	1
CLIP1	1
SLAIN2	1
MAPKBP1	1
SMAD3	1
AHR	1
MRTFA	1
FBXL18	1
GTPBP1	1
TBC1D22A	1
UCKL1	1
UPRT	1
PBDC1	1
RABIF	1
XIAP	1
TRIM56	1
TRIM25	1
ZNFX1	1
AMFR	1
RNASEL	1
SHC1	1
TUBA4A	1
FRMD8	1
TCAF2	1
CNOT8	1
AKT1S1	1
MAGEA10	1
BIRC2	1
DCBLD2	1
F3	1
BCAR1	1
BCAR3	1
ALDH1A3	1
BCL9L	1
EPHB2	1
PVR	1
MET	1
OSMR	1
KSR1	1
CEP41	1
RAB34	1
DVL2	1
NXN	1
NRBP1	1
TSC22D2	1
MAP3K7	1
TAB2	1
OSBPL2	1
DLGAP4	1
TPD52L2	1
RELA	1
CFL1	1
TMSB10	1
DYNLT1	1
RIPK1	1
CLIC1	1
PPP1CA	1
FAM118A	1
FLNB	1
LOXL1	1
SELENOH	1
SELENOW	1
DHRSX	1
NOMO1	1
EIF2AK4	1
MYO5A	1
ARPP19	1
MAP2K1	1
ZFYVE19	1
GRAMD1A	1
ITGB6	1
PTGS2	1
BACH1	1
CEBPB	1
ANPEP	1
PLAUR	1
MBOAT2	1
ARHGAP32	1
RAB38	1
S100A14	1
S100A16	1
TACSTD2	1
KIAA1522	1
MPZL2	1
EPHA2	1
IL1RAP	1
AHNAK2	1
PLEKHG3	1
NDE1	1
RIN1	1
FSCN1	1
PPP1R13L	1
ANXA8	1
ANXA8L1	1
DLG5	1
PRNP	1
SERPINB3	1
SERPINB4	1
NCCRP1	1
S100A7	1
MZT2A	1
PJA1	1
SERINC3	1
EPS8L1	1
PRSS8	1
RND3	1
KRT23	1
NGFR	1
TLDC1	1
TMEM134	1
FOXA1	1
DHRS3	1
RDH10	1
DHRS9	1
MUC4	1
CEACAM5	1
TTC9	1
LPCAT4	1
SLC12A2	1
AP1M2	1
DHCR24	1
TSPAN6	1
CHURC1-FNTB	1
EXD2	1
GDAP1	1
LYPLA1	1
ARFGEF1	1
RAB2A	1
CPNE3	1
FABP5	1
MFN2	1
VPS13B	1
STK3	1
OPLAH	1
TMEM68	1
R3HDM2	1
CHMP4C	1
ERF	1
ALDH4A1	1
TPRG1L	1
SRC	1
CHP1	1
SLC9A1	1
BCR	1
SELENOO	1
ETHE1	1
ARSA	1
PISD	1
ECE1	1
ENTPD5	1
LIMK2	1
PGM2L1	1
HOOK1	1
KIAA0319L	1
TNK1	1
MMP10	1
PLCH2	1
DNAJC5	1
GYS1	1
PPP1R37	1
PTK6	1
HSBP1	1
KIAA1217	1
CD44	1
TRPM4	1
CELSR1	1
PLXNB2	1
MT1E	1
MT1B	1
MT1F	1
MT1X	1
MT2A	1
MT1A	1
MT1H	1
EIF2B4	1
YARS	1
EIF2B5	1
EIF2B2	1
EIF2B3	1
C1orf50	1
CMPK1	1
PPCS	1
STEAP3	1
RPS6KB2	1
GMDS	1
LYPLA2	1
CCDC6	1
PGAM1	1
XPNPEP1	1
TXNDC17	1
NRBF2	1
NT5C2	1
GBF1	1
SEC24C	1
CCDC186	1
SEC23IP	1
MARF1	1
VTI1A	1
RNF126	1
RAB3D	1
SYTL1	1
DAPP1	1
APOBEC3C	1
SH3BP1	1
STARD5	1
CNOT6L	1
WIPI1	1
FGFR3	1
HSPB11	1
CHI3L1	1
ADAM8	1
AMPD3	1
CD300A	1
CEACAM1	1
RNASE3	1
KIF26B	1
S100P	1
ZNF512B	1
KIAA1551	1
HES1	1
ZNF749	1
ANO1	1
FADD	1
CTTN	1
PPFIA1	1
PGK2	1
RAB6C	1
RNF121	1
NADSYN1	1
RAB6A	1
UCHL3	1
DPP3	1
OTUB1	1
KYNU	1
LRMP	1
CRACR2A	1
HDAC10	1
DHX32	1
PFKP	1
BLZF1	1
METTL9	1
CNNM4	1
TMCC1	1
TMUB1	1
BAK1	1
RSPRY1	1
CUL2	1
GDI2	1
NSUN6	1
UBE2V2	1
CDK6	1
RBX1	1
CPS1	1
IL17RA	1
CENPE	1
CMTM6	1
ZDHHC17	1
MMP7	1
TIMP1	1
ANGPTL4	1
PLTP	1
IGFBP3	1
TSKU	1
SEMA3C	1
BICD1	1
SULF2	1
MMP3	1
LAMB3	1
LAMC2	1
FAT1	1
LIMA1	1
SEC14L2	1
CPXM1	1
TNFAIP6	1
FSTL1	1
OLFML2B	1
SERPINE1	1
LOXL2	1
TNC	1
BMP1	1
HTRA3	1
INHBA	1
FKBP10	1
P3H3	1
P3H4	1
FKBP9	1
FKBP14	1
SERPINH1	1
CRTAP	1
P3H1	1
GPX7	1
KDELC1	1
IKBIP	1
RCN3	1
FAP	1
GPX8	1
TUBB3	1
CHPF	1
CHSY1	1
CD276	1
MMP14	1
PPIC	1
P4HA2	1
PLOD2	1
P4HA1	1
PLOD1	1
MYO1E	1
PKM	1
MMP1	1
PLAU	1
SPATS2L	1
COMP	1
SFRP4	1
OMD	1
ITGBL1	1
PDGFRL	1
POSTN	1
THBS1	1
COL12A1	1
FNDC1	1
CCDC80	1
THBS2	1
GREM1	1
ADAMTS12	1
SULF1	1
CTHRC1	1
MXRA5	1
FHL2	1
PDLIM4	1
SFRP2	1
COL11A1	1
COL5A2	1
VCAN	1
CILP	1
ITGA11	1
LRRC15	1
COPZ2	1
COL8A2	1
DVL3	1
RPS14	1
SLC39A14	1
TBC1D23	1
WDR11	1
ADGRG1	1
MFAP2	1
COL10A1	1
HAPLN3	1
CEMIP	1
SERPINE2	1
ZNF131	1
OXCT1	1
C5orf51	1
DNAJC21	1
PAIP1	1
WDR70	1
SDHAF2	1
CCDC127	1
PDCD6	1
AMACR	1
MYO10	1
DAP	1
TRIO	1
FBXO4	1
LMBRD2	1
COLGALT1	1
PLOD3	1
MB21D2	1
TJAP1	1
ZNF532	1
DOCK7	1
IGFBP5	1
ACVR1	1
MARCKS	1
ITGAV	1
ITGB5	1
FZD1	1
PTK7	1
UBE4B	1
UBL7	1
MVB12A	1
RBFOX2	1
MIB1	1
NT5DC2	1
KIF7	1
TP53BP1	1
MAPRE1	1
POFUT1	1
SMG9	1
IRGQ	1
ZNF428	1
ST3GAL1	1
BTBD2	1
CLCN3	1
CASP6	1
PAPSS1	1
PPID	1
DCTD	1
ZNF330	1
SNAP29	1
CRKL	1
UBE2L3	1
TBC1D10A	1
MICALL1	1
PITPNB	1
MTMR1	1
RNF185	1
EI24	1
TMEM87A	1
ADAM9	1
LTBR	1
ASPH	1
GGCX	1
CTU1	1
CTU2	1
CAPN15	1
TSR3	1
RNF181	1
ZNRF2	1
OSBPL3	1
SRA1	1
CCM2	1
KRIT1	1
HECTD1	1
STK17A	1
URGCP	1
YKT6	1
DPY19L1	1
PKIB	1
PHRF1	1
RIC8A	1
ARFIP2	1
CARS	1
NAP1L4	1
PLAA	1
AKAP17A	1
CAAP1	1
TTC17	1
EXT1	1
EXT2	1
POMP	1
RHBDD3	1
TXNDC15	1
GALNT10	1
NUCB1	1
TMED7-TICAM2	1
CASC4	1
TCF25	1
UGGT2	1
RCN1	1
FAM114A1	1
MICALL2	1
LRPAP1	1
ARMC9	1
POFUT2	1
AAK1	1
MAP3K2	1
PLEKHA4	1
TBC1D8B	1
PLIN3	1
SH3GL1	1
CTSK	1
GSDME	1
KIAA0930	1
SDS	1
ACOT11	1
IVNS1ABP	1
PI15	1
ARFRP1	1
GFPT2	1
ARFGAP1	1
GOPC	1
NCOR2	1
EIF4G3	1
SYNJ2	1
CBLB	1
TRAF3	1
ATG14	1
SUMF1	1
OGFOD3	1
SZRD1	1
ZC3H7B	1
JUNB	1
ZFP36L1	1
BCL3	1
BHLHE40	1
PHF21A	1
ROBO1	1
SH3PXD2A	1
TENM4	1
TWSG1	1
BCL10	1
MALT1	1
UBE3A	1
HERC1	1
USP3	1
ZNF592	1
USP8	1
ARIH1	1
SNUPN	1
RTRAF	1
DDX1	1
RTCB	1
ARID3A	1
C12orf45	1
PDK1	1
TPD52	1
FAM98A	1
RALGPS2	1
CDV3	1
UBA5	1
ABRACL	1
PYM1	1
ZFAND6	1
ZFPL1	1
TMEM87B	1
YIPF3	1
SEC62	1
SLC33A1	1
ATP2A2	1
SGPL1	1
AARS	1
GFPT1	1
HSPH1	1
TRABD	1
ANKLE2	1
GALNT2	1
CKAP4	1
FNDC3B	1
SELENOS	1
SSR3	1
SRPRA	1
SEC61B	1
SEC61A1	1
SRPRB	1
ERGIC2	1
ERGIC3	1
SPATS2	1
LRRC59	1
TMEM214	1
RPL10	1
RPL5	1
RPS17	1
RPS7	1
RPS16	1
RPS2	1
RPS3A	1
RPS10-NUDT3	1
RPS19	1
RPS4X	1
RPS5	1
RPS29	1
RPS18	1
RPL38	1
RPS25	1
RPLP1	1
RPLP2	1
RPS28	1
RPL11	1
RPS15A	1
RPS20	1
EEF1B2	1
EEF1D	1
EEF1G	1
RPSA	1
GARS	1
RPL12	1
RPL30	1
RPL10A	1
RPLP0	1
EEF2	1
RACK1	1
RPS12	1
RPS3	1
EDF1	1
EIF5	1
FKBP3	1
EIF2S1	1
EIF2S2	1
EIF2S3	1
CBFB	1
EIF3J	1
ELL	1
LARP1B	1
RPS21	1
EIF4H	1
ADRM1	1
GIGYF2	1
HMGA1	1
GZF1	1
PABPC4	1
EIF3F	1
EIF3I	1
EIF3B	1
EIF3G	1
EIF3K	1
EIF3M	1
EIF3E	1
EIF3L	1
EIF3H	1
EIF3A	1
EIF3C	1
EEF1E1	1
MARS	1
LARS	1
EPRS	1
IARS	1
AIMP2	1
AIMP1	1
RARS	1
DHTKD1	1
CDC123	1
NUDT5	1
KIN	1
PRPF18	1
WAC	1
RNF20	1
RNF40	1
UPF2	1
UPF3B	1
ARL5B	1
LARP4B	1
PMS1	1
PSMG1	1
PSMG2	1
DPH5	1
GLMN	1
ELP2	1
ELP1	1
ELP3	1
TTC39C	1
GGH	1
RBBP8	1
TGS1	1
GPAT4	1
KAT6A	1
POLB	1
VDAC3	1
RALBP1	1
REPS1	1
NT5DC1	1
PM20D2	1
KLC2	1
PDCD2	1
HBS1L	1
VTA1	1
HMG20B	1
MAP7	1
BTAF1	1
IDE	1
FRA10AC1	1
TRUB1	1
LYAR	1
PARG	1
DDX50	1
HNRNPF	1
CACUL1	1
INPP5F	1
KIF1BP	1
MMS19	1
ATAD1	1
WAPL	1
TBC1D10B	1
UBFD1	1
XPO6	1
EIF6	1
TRPT1	1
BOLA2	1
SMG1	1
IMPDH2	1
ZNF598	1
MTF1	1
C1orf122	1
TXLNA	1
GPRIN1	1
ZBTB21	1
THUMPD3	1
TNRC6A	1
EIF4G2	1
IPO7	1
PPP4C	1
PPP4R1	1
GNPNAT1	1
NEMF	1
MTHFD1	1
QARS	1
COA7	1
DICER1	1
TARBP2	1
CCT2	1
CCT6A	1
CCT7	1
CCT3	1
TCP1	1
CCT5	1
CCT4	1
CCT8	1
NVL	1
PRPF38A	1
SMU1	1
RAD9A	1
CDK11B	1
RAD1	1
PTPN2	1
SMCHD1	1
PPP1R8	1
TOE1	1
SMARCAD1	1
DHX15	1
PDS5A	1
MARCKSL1	1
ZMYM4	1
ENY2	1
NUDC	1
KHDRBS1	1
PUM1	1
YTHDF2	1
LRRC42	1
RCC1	1
TOMM34	1
KPNA6	1
TTC4	1
SNIP1	1
BTF3L4	1
DRAP1	1
EIF2B1	1
PPIH	1
SSU72	1
DPH1	1
DPH2	1
AASDHPPT	1
ZPR1	1
ZW10	1
BUD13	1
USP28	1
DCUN1D5	1
PUS3	1
PPP6R3	1
CHORDC1	1
STIP1	1
FADS2	1
AACS	1
DDX11	1
PATL1	1
COPG2	1
GSTCD	1
ZNHIT2	1
HYPK	1
UBE2K	1
CENPN	1
TRMT112	1
ZGPAT	1
FGFR1OP	1
RIOK2	1
PDCL3	1
TXNDC9	1
C12orf29	1
METTL5	1
CCDC134	1
CUL4B	1
PHF14	1
TCF20	1
EP300	1
TNRC6B	1
CCDC117	1
PRR14L	1
EIF4ENIF1	1
DDX6	1
LSM14B	1
ADI1	1
PRPS2	1
MAGED1	1
OAT	1
SIX4	1
SORD	1
MOV10	1
CSDE1	1
STRAP	1
ABCE1	1
NAA10	1
NAA15	1
G3BP2	1
ANKRD17	1
EIF4E	1
ATXN2L	1
SERBP1	1
PRRC2C	1
EIF5B	1
PABPC1	1
YBX1	1
NRDC	1
LARP4	1
SRPK1	1
CAPRIN1	1
NUP50	1
RANGAP1	1
MTFR1	1
HSPA8	1
YTHDF3	1
SYAP1	1
DDX3X	1
TXLNG	1
C5orf22	1
DROSHA	1
TRIP13	1
NSUN2	1
TARS	1
SLC12A7	1
SPINT2	1
NMD3	1
ZNF622	1
ANKZF1	1
SDF2	1
DARS	1
FAM91A1	1
AAGAB	1
RCN2	1
EGLN1	1
TWF1	1
DENR	1
MCTS1	1
DRG1	1
ZC3H15	1
SP3	1
SUMO1	1
GTF2E1	1
GTF2E2	1
MBD4	1
XRN1	1
POLR3K	1
POLR3F	1
POLR3D	1
POLR3C	1
POLR3E	1
POLR3A	1
POLR3B	1
MAGEA9B	1
MAGEA4	1
TSPYL5	1
OGFOD1	1
USP10	1
CIAPIN1	1
FAM192A	1
DNAJA2	1
CMIP	1
GAN	1
GSPT1	1
PARN	1
USP7	1
NARS	1
TIMM21	1
EIF4A2	1
PHGDH	1
METTL17	1
RPP25L	1
CGREF1	1
ZCCHC9	1
MED12L	1
YBX3	1
ZNF544	1
CNOT9	1
CNOT11	1
CNOT1	1
CNOT10	1
CNOT2	1
CNOT3	1
ZNF579	1
FIZ1	1
ZNF316	1
UBE2M	1
ZNF460	1
CBX3	1
TRIM28	1
RNF114	1
ZNF787	1
NOSIP	1
PRMT1	1
ITPA	1
CBLL1	1
ZNF516	1
BAZ1B	1
POM121C	1
CUX1	1
GTF2I	1
RSBN1L	1
PRKRIP1	1
PDAP1	1
BAIAP2L1	1
SRPK2	1
RNF113A	1
DDX41	1
NKAP	1
CIR1	1
TLK1	1
ATRX	1
HTATSF1	1
MORF4L2	1
MRGBP	1
RTF2	1
YTHDF1	1
CWC15	1
FUBP1	1
PIGU	1
AHCY	1
RALY	1
TRPS1	1
GPS2	1
REST	1
TLE3	1
SOGA1	1
NIPBL	1
SPEN	1
RREB1	1
HDAC1	1
YY1	1
PTMA	1
CNBP	1
NCL	1
PUF60	1
MED15	1
PPIL2	1
PPP4R3B	1
DHX57	1
USP34	1
C2orf49	1
ESS2	1
MTHFD2L	1
VRK2	1
HNRNPA1	1
ICE2	1
NABP1	1
RAB3B	1
MED18	1
MED31	1
PPIL1	1
TCEA1	1
USP22	1
ALKBH5	1
RAI1	1
CHD3	1
FOXK2	1
MED7	1
SRSF8	1
TAF12	1
BRD9	1
SMAP1	1
POU2F1	1
GATAD2B	1
RPRD2	1
ANP32E	1
POGZ	1
POLR2A	1
POLR2B	1
HCFC1	1
RBBP5	1
ARID4B	1
DEK	1
SIN3A	1
SUDS3	1
ARID1A	1
SMARCC2	1
SMARCB1	1
DPF2	1
SMARCE1	1
YEATS4	1
MBD3	1
VPS72	1
CD2BP2	1
CXXC1	1
DMAP1	1
ARID2	1
BRD7	1
PBRM1	1
MSI1	1
PHF10	1
SMARCD1	1
TRIM33	1
TTF2	1
BCL7A	1
WNK2	1
ZMYM2	1
KDM1A	1
RCOR1	1
RSF1	1
ZNF629	1
ZNF768	1
RBM10	1
ZMYND8	1
ZNF687	1
ZFP64	1
DPY30	1
ZNF638	1
BPTF	1
ADNP	1
CHD4	1
PATZ1	1
TOP2B	1
HDAC2	1
UBTF	1
FLAD1	1
METTL13	1
POGK	1
FAM169A	1
TOR3A	1
DDX59	1
FAM20B	1
SMG7	1
TRMT1L	1
C1orf35	1
SDE2	1
ZC3H11A	1
CACYBP	1
PARP1	1
RSRC1	1
ADAR	1
PRCC	1
GPATCH11	1
LEO1	1
CDC73	1
CTR9	1
PAF1	1
GCFC2	1
C12orf10	1
DCAF7	1
NUCKS1	1
RNF2	1
SPRTN	1
LBR	1
HMGXB4	1
KIF14	1
DAZAP1	1
KHDC4	1
MED19	1
SNRNP48	1
SAMD1	1
EHMT1	1
EHMT2	1
WIZ	1
GTF3C5	1
GTF3C1	1
GTF3C3	1
WDR5	1
GTF3C2	1
GTF3C4	1
TRIM24	1
FUS	1
MORC2	1
PLRG1	1
PPIE	1
RP9	1
ZCCHC17	1
NELFA	1
NELFCD	1
NELFB	1
NELFE	1
MORF4L1	1
RBM42	1
MED29	1
DDX42	1
SUPT5H	1
SAP30BP	1
TLK2	1
DIS3	1
AAAS	1
NDC1	1
BAZ2A	1
SFSWAP	1
NUP210	1
UNG	1
SBNO1	1
TMPO	1
LRWD1	1
ORC2	1
ORC4	1
ORC3	1
ORC5	1
MSH2	1
MSH6	1
XPO1	1
DHX9	1
USP39	1
CBX8	1
PUS7	1
UBR5	1
KDM3A	1
TRMT6	1
ATAD2B	1
DNMT3A	1
IPO9	1
HMCES	1
TOPBP1	1
RPUSD2	1
ABT1	1
DDX49	1
BRD2	1
CMSS1	1
MGA	1
RAMAC	1
RNMT	1
ZNF292	1
TGIF1	1
UBN2	1
THOC6	1
THOC7	1
THOC5	1
THOC1	1
THOC2	1
PELP1	1
NOL9	1
WDR18	1
LAS1L	1
TEX10	1
AQR	1
XAB2	1
CRNKL1	1
DHX8	1
SUPT6H	1
DHX34	1
NLE1	1
LIG3	1
XRCC1	1
CPSF7	1
NUDT21	1
FAM76B	1
KDM2A	1
RBM45	1
PCF11	1
CCDC12	1
CLP1	1
MED17	1
MED8	1
MED1	1
MED6	1
MED16	1
MED12	1
MED24	1
OGT	1
API5	1
MED23	1
TBP	1
CTNNBL1	1
MAGOHB	1
VIRMA	1
WTAP	1
ZC3H13	1
RBM14-RBM4	1
SNRPF	1
RNPS1	1
CSTF2T	1
GTF3C6	1
HUS1	1
NUPL2	1
MED20	1
ISY1-RAB43	1
TAF6L	1
PAXBP1	1
TFIP11	1
GART	1
SON	1
ABCF1	1
PRRC2A	1
CDYL	1
NUP153	1
PRPF4B	1
CDC40	1
RNGTT	1
DAXX	1
DHX16	1
GPKOW	1
ARL14EP	1
ATF7IP	1
SETDB1	1
ILKAP	1
AAMP	1
TAF10	1
ZC3H4	1
SLTM	1
ZC3H18	1
PPHLN1	1
FNBP4	1
INTS12	1
INIP	1
ZCRB1	1
RBM22	1
ZMAT2	1
SAFB2	1
TRIR	1
PQBP1	1
SRRM2	1
SRSF2	1
ZC3H14	1
CCAR1	1
RBM25	1
ACIN1	1
THRAP3	1
RBM4	1
TCERG1	1
IK	1
MFAP1	1
GPATCH8	1
SNW1	1
RBM15	1
SRSF6	1
SNRPC	1
WBP11	1
RBBP6	1
SMNDC1	1
SNRPA	1
HNRNPM	1
SAFB	1
NONO	1
SFPQ	1
CPSF6	1
HNRNPL	1
SRSF7	1
ERH	1
SRSF3	1
MATR3	1
BUB3	1
RBM14	1
POLR2E	1
RBM33	1
U2AF2	1
DDX5	1
PRPF40A	1
SNRNP70	1
SNRPD2	1
C7orf55-LUC7L2	1
LUC7L3	1
SMARCA5	1
HNRNPC	1
SAP18	1
RBM39	1
PNN	1
SRRT	1
TRA2B	1
DDX17	1
SNRPB	1
EIF4A3	1
U2AF1L5	1
SF3B6	1
SF3B4	1
SF3B3	1
SF3A3	1
SF3B2	1
SF3A1	1
SF3B1	1
DDX46	1
SNRPA1	1
SNRPB2	1
PHF5A	1
SF3A2	1
RSRC2	1
RBM17	1
CHERP	1
U2SURP	1
SF3B5	1
SRSF11	1
RBBP4	1
SNRNP40	1
EFTUD2	1
PRPF8	1
SNRNP200	1
PRPF6	1
DDX23	1
SART1	1
RBM8A	1
BCAS2	1
CDC5L	1
PRPF19	1
IWS1	1
RBM12	1
TARDBP	1
HNRNPU	1
HNRNPK	1
HNRNPR	1
RBMX	1
YTHDC1	1
HNRNPA3	1
CWC22	1
PPIG	1
SSB	1
HNRNPA1L2	1
POLR2J	1
SRRM1	1
NSMCE2	1
NSMCE4A	1
SMC5	1
SMC6	1
NSMCE1	1
NSMCE3	1
KDM4B	1
SGTA	1
THOP1	1
NCOA5	1
HDGFL2	1
KHSRP	1
PSPC1	1
HNRNPH1	1
SUGP2	1
AKAP8L	1
AKAP8	1
BRD4	1
GATAD2A	1
UPF1	1
ARMC6	1
DUS3L	1
METAP2	1
TNPO2	1
HIP1R	1
NR2F6	1
CHD2	1
SRP9	1
CTDSPL2	1
RTF1	1
SRP14	1
IRF2BPL	1
CCDC124	1
VGLL4	1
HEATR6	1
EDC3	1
HEXIM1	1
RIOX1	1
WDR89	1
NAA38	1
RECQL5	1
NAA35	1
TRMT5	1
DDX24	1
TDP1	1
PAPOLA	1
VRK1	1
AHSA1	1
HSP90AA1	1
MTA1	1
UBR7	1
YLPM1	1
PPP4R2	1
PPP4R3A	1
NOP9	1
IPO4	1
CHD8	1
SSRP1	1
SUPT16H	1
APEX1	1
PARP2	1
EXOSC3	1
EXOSC1	1
EXOSC10	1
EXOSC2	1
EXOSC8	1
EXOSC6	1
EXOSC7	1
EXOSC9	1
EXOSC5	1
MPHOSPH6	1
GEMIN8	1
SMN1	1
DDX20	1
GEMIN4	1
LSM2	1
LSM6	1
CYHR1	1
LSM4	1
SNRPD3	1
XRCC5	1
XRCC6	1
EWSR1	1
HNRNPD	1
HNRNPDL	1
HNRNPLL	1
SNRNP27	1
PRPF31	1
SART3	1
ANP32A	1
SF1	1
SRSF1	1
DDX39B	1
SRSF10	1
HIST1H2BO	1
SUPT4H1	1
BRAP	1
EIF1AX	1
EEF1A2	1
EIF1AD	1
RPL36	1
RPL37A	1
EIF3D	1
RPL23	1
RPL9	1
RPS15	1
NHP2	1
PSMD4	1
SYNCRIP	1
RPS27L	1
SRSF5	1
EEF1A1	1
LSM12	1
GRWD1	1
SCAF1	1
GTF2H4	1
CCNH	1
MNAT1	1
ERCC2	1
GTF2H2C_2	1
ERCC3	1
GTF2H1	1
CDK7	1
RRP8	1
ZC3HC1	1
MCM3AP	1
MAD1L1	1
TPR	1
NUP54	1
NUP62	1
GLE1	1
NUP214	1
NUP88	1
SEH1L	1
NUP35	1
NUP37	1
RAE1	1
NUP160	1
NUP98	1
RANBP2	1
NUP188	1
NUP205	1
NUP93	1
NUP155	1
NUP85	1
NUP107	1
NUP133	1
CKAP5	1
SMPD4	1
TMEM209	1
GTF2F1	1
GTF2F2	1
ANAPC7	1
CDC27	1
DNAJC7	1
PSME3	1
NUFIP2	1
UBAP2L	1
KCTD5	1
SFXN1	1
CHD1	1
LARP1	1
SRFBP1	1
TCOF1	1
PWP1	1
NAA50	1
NACA	1
BTF3	1
G3BP1	1
CCDC43	1
KPNB1	1
NMT1	1
UBE2Z	1
NPLOC4	1
UFD1	1
MSTO1	1
[truncated: 6,219 more rows]

## Sheet: Feature_Sets
Module	Source	Label	Features
Differential	Protein	S-U	A2ML1;AACS;AAGAB;AAMP;AARS;AATF;ABCC1;ABCC5;ABCE1;ABCF1;ABCF2;ABCF3;ABRACL;ABT1;ACKR3;ACOT7;ACTL6A;ACVR1;ADA;ADAM23;ADAM28;ADAM9;ADAMDEC1;ADAMTS12;ADAMTS16;ADAMTS2;ADAMTS7;ADAR;ADGB;ADGRG1;ADH7;ADI1;ADNP;ADNP2;ADRM1;ADSS;AFG3L2;AGK;AHCY;AHNAK2;AK4;AKAP4;AKAP6;AKAP8;AKR1B10;AKR1C1;AKR1C2;ALDH18A1;ALDH1L2;ALG3;ALG6;ALKBH2;ALKBH5;ALYREF;AMMECR1;ANKRD22;ANKZF1;ANLN;ANP32B;ANXA8;APEX2;APOBEC3B;APOL2;A…
Differential	Protein	U	AAAS;AAK1;AARS2;AARSD1;AASDHPPT;ABCB7;ABCB8;ABHD11;ABHD3;ACAD10;ACAD9;ACAP2;ACBD3;ACIN1;ACO2;ACOT11;ACSL3;ACTR6;ADAM17;ADAT2;ADCY3;ADGRE2;AEBP2;AFAP1;AFF4;AFTPH;AGGF1;AGPAT5;AHCTF1;AHDC1;AHSA1;AIMP1;AIMP2;AKAP17A;AKAP8L;AKR1E2;ALDOA;ALDOB;ALDOC;ALG1;ALG5;ALG8;ALG9;AMPD2;AMPD3;ANAPC1;ANAPC10;ANAPC7;ANKHD1-EIF4EBP3;ANKLE2;ANKRD11;ANKRD16;ANKRD17;ANKRD30A;ANKRD52;ANP32A;ANP32E;AP1M2;AP3D1;APEX1;API5…
Differential	Protein	S-D	A1BG;A2M;AADAC;AAED1;AAMDC;ABAT;ABCA2;ABCA3;ABCA6;ABCA8;ABCB1;ABCC2;ABCC4;ABCC6;ABCD3;ABCG1;ABHD14B;ABHD15;ABHD17A;ABHD17C;ABHD5;ABHD6;ABI2;ABI3;ABI3BP;ABLIM1;ABLIM2;ABLIM3;ABR;ACAA1;ACAA2;ACACB;ACAD11;ACAD8;ACADL;ACADS;ACAT1;ACE;ACHE;ACOT1;ACOT2;ACOT4;ACOT9;ACOX2;ACOX3;ACP5;ACSF2;ACSL1;ACSL4;ACSL5;ACSL6;ACSM3;ACSS2;ACSS3;ACTA1;ACTA2;ACTB;ACTBL2;ACTG1;ACTG2;ACTN1;ACTN2;ACTN3;ACTN4;ACTR10;ACTR1A;A…
Differential	Protein	D	ABCA13;ABCC3;ABCD4;ABHD13;ABHD14A-ACY1;ABHD16A;ABHD17B;ABL1;ABL2;ABRAXAS2;ABTB1;ACADM;ACADSB;ACADVL;ACAP3;ACAT2;ACD;ACLY;ACO1;ACP1;ACP6;ACTR2;ACTR3;ACTR3B;ACTR5;ADAL;ADAM15;ADAP2;ADAT3;ADCK1;ADGRE3;ADK;ADO;ADPRHL2;AEBP1;AES;AGAP2;AGFG1;AGL;AGO2;AGO3;AGPAT1;AGPS;AHCYL1;AIDA;AIF1;AIFM1;AK2;AKAP10;AKAP11;AKAP13;AKAP9;AKNA;AKR1A1;AKR1B1;AKT1;ALCAM;ALDH16A1;ALDH5A1;ALG11;ALG12;ALG14;ALG2;ALK;ALKBH8;AL…
Decomposition	Protein	TOP100	EHD2;CAVIN1;CAVIN2;SPTAN1;LIMCH1;HSPA12B;SPTBN1;TNS1;KANK3;FHL1;MAGI1;TJP1;CAV1;SUSD2;PTPRM;ADH1B;AK1;EPB41L5;AGER;CLIC5;AOC3;TMOD1;SLC9A3R2;KIAA0408;ABLIM1;RTKN2;TNS2;NOSTRIN;PDLIM2;ARHGAP6;SH3BGRL2;CDH5;PALM2-AKAP2;ABLIM3;RASIP1;ESAM;MPDZ;SORBS3;LMO7;UTRN;SELENBP1;ITIH5;DPYSL2;EEF2;SHANK3;ABCA8;C2orf54;ADIRF;ABLIM2;ARHGAP44;PARD3B;PGM5;PPP1R14A;OLFML1;CD34;OPHN1;STXBP1;KANK2;UACA;ADD1;MMRN2;ASP…
FeatureClustering	Protein	Cluster:(1)	ORMDL1;DNAJB12;ELOVL1;TMBIM6;USP33;NCOA4;ZFYVE27;C18orf32;TMEM179B;SPTLC1;SPTLC2;FKBP8;TMEM161A;SCAMP1;RNF5;TNPO1;EXOG;NDUFB1;AFG1L;MYCBP2;TECR;TGFBR1;DNAJB14;VEZT;CYB5B;BCAP31;EMD;ZNF655;HACD2;USE1;ZDHHC3;GNAI3;ABCA1;RAP2B;GPNMB;LAMP2;DEGS1;RAB7B;ETNK1;ABHD12;M6PR;TIGAR;ATP11C;IRAK1;VAMP7;ADPGK;ATP6AP1;SYNGR2;GNPTAB;TMEM259;CCPG1;PBXIP1;LPGAT1;UBXN4;GABARAPL2;NBR1;ATG9A;RETREG2;SMG5;GPR89A;NCSTN…
FeatureClustering	Protein	Cluster:(2)	AP2S1;AP2B1;AP2M1;EVI5;ARHGAP42;CEP112;CDC42EP5;ZEB1;DOCK1;CCDC102A;HDGFL3;NCK2;SNX33;SYNC;SPON1;GAS7;ITSN1;CAPZA2;ANXA5;KRT1;LRP1;SEPT2;SEPT7;COLEC12;PDE3A;SLIT3;GUCY1A1;GUCY1B1;ZBTB20;AGO1;C1orf123;EPN1;HNMT;KIF13B;PIP5K1C;RASA3;LBH;ACTB;SH3BGRL;MSN;PRKCA;CCSER2;NTAN1;RCBTB2;OSBPL7;FBXW5;DENND5A;PXK;SNX17;GNB4;ME3;TK2;OR1M1;C15orf38-AP3S2;LASP1;TPM3;MITF;SNX18;HMCN1;MEGF6;FRZB;DCLK2;GEM;ADAMTSL…
FeatureClustering	Protein	Cluster:(3)	ECI1;COQ6;COQ9;COQ5;COQ7;NUBPL;SIRT3;BCKDHA;BCKDHB;PDHA1;PDHB;GATD3A;SUCLG1;SUCLG2;AK3;IVD;MRPS36;OGDH;GLUD1;SUCLA2;ACADS;PCCA;PCCB;ACAT1;HSDL2;ACADVL;ETFDH;ATP5S;ATPAF2;IBA57;ZADH2;DBT;DLST;MLYCD;FDX1;PTPMT1;HADH;PPA2;TXNRD2;CPT2;HMGCL;ALDH6A1;BCAT2;FARS2;GCDH;MUT;CBR4;HSD17B8;ACADSB;HIBCH;ABAT;MECR;ECHS1;PRDX3;AIFM1;AK2;OXSM;DECR1;PCK2;PDP1;PDPR;HADHA;HADHB;FAHD1;NIPSNAP2;SLC30A9;APOOL;HIBADH;R…

## Sheet: Protein-SD-HallMark
Gene_set	Term	Overlap	Adjusted P-value	Genes
MSigDB_Hallmark_2020	Coagulation	82/138	7.00606e-34	SERPINA1;CPQ;PROS1;ITGB3;PLAT;C8B;CLU;C8A;THBD;CTSO;C8G;CSRP1;CAPN5;CAPN2;CTSH;OLR1;TIMP3;HMGCS2;CTSE;MBL2;FGA;VWF;S100A1;FGG;MST1;APOA1;GP1BA;F2;MMP8;MMP9;F8;F9;ACOX2;RGN;PECAM1;SERPING1;MASP2;ANG;CFB;RAPGEF3;CFD;C1QA;CPB2;CFH;C1S;LRP1;C1R;SERPINC1;CFI;HPN;PROZ;PLG;CRIP2;ITIH1;C2;CPN1;C3;DPP4;C9;S100A13;FYN;LTA4H;A2M;LEFTY2;SH2B2;GSN;F10;F12;F11;APOC3;GNG12;GP9;TF;PROC;GNB2;APOC2;APOC1;MSRB2;F13…
MSigDB_Hallmark_2020	Myogenesis	89/200	1.42778e-24	RYR1;ACHE;HSPB8;FHL1;HSPB2;MYL6B;PYGM;LDB3;ENO3;FGF2;CLU;MYLK;CSRP3;SGCD;MB;GJA5;CD36;NOS1;MYOZ1;SPTAN1;MEF2C;PTGIS;ACTN3;ACTN2;ACSL1;TPM3;GPX3;DAPK2;TNNC1;GAA;TPM2;TNNC2;PGAM2;MYL4;ACTA1;MYH1;PTP4A3;ADCY9;MRAS;COL4A2;MYL1;MYL2;COL6A2;MYL3;TNNT3;PICK1;COL6A3;CDH13;ITGA7;CRYAB;PVALB;CFD;HDAC5;TAGLN;COL15A1;CTF1;FLII;AK1;COX7A1;CACNA1H;CNN3;ABLIM1;ERBB3;BAG1;TNNI2;APOD;DMD;MYH11;NCAM1;CKB;PDLIM7;SH…
MSigDB_Hallmark_2020	Complement	74/200	3.99931e-15	FCN1;CPM;DOCK4;SERPINA1;CPQ;DOCK9;PCSK9;PLAT;C4BPB;LIPA;CLU;CTSS;LGALS3;CTSO;CSRP1;CASP5;CTSL;CA2;TIMP2;OLR1;CTSH;CD36;JAK2;CTSD;CR1;ACTN2;ANXA5;GP1BA;APOA4;F2;MMP8;RBSN;F5;F7;F8;ZEB1;COL4A2;FDX1;SERPING1;CDH13;ANG;CFB;C1QA;CFH;C1S;LRP1;SERPINC1;C1R;PLG;ITIH1;C2;GNAI2;C3;DPP4;GNG2;C9;SPOCK2;CCL5;S100A13;CD59;FYN;LTA4H;CD55;F10;ERAP2;CP;EHD1;GP9;GNB2;APOC1;GNB4;CALM3;KLKB1;C1QC
MSigDB_Hallmark_2020	heme Metabolism	72/200	4.02e-14	PIGQ;GDE1;HBB;SLC4A1;HBD;NR3C1;AQP3;CCDC28A;ALAD;HEBP1;CCND3;CA1;CA2;ACP5;PGLS;CLIC2;CTSE;FBXO7;ERMAP;TNS1;CAST;HBZ;ARHGEF12;ACSL6;PPP2R5B;RAD23A;BPGM;ANK1;MYL4;RNF123;KAT2B;BCAM;KEL;DAAM1;HMBS;CAT;BLVRB;ATG4A;HAGH;RHCE;BLVRA;OSBP2;SIDT2;GYPA;GYPC;EPB42;EPB41;MGST3;RAP1GAP;ADD1;TRAK2;ADD2;AGPAT4;C3;SPTA1;SELENBP1;PRDX2;SDCBP;AHSP;HBQ1;SNCA;MPP1;FN3K;DMTN;UROS;MOCOS;NEK7;UBAC1;ALDH6A1;SYNJ1;LPIN2;…
MSigDB_Hallmark_2020	UV Response Dn	54/144	1.38319e-11	NRP1;CDKN1B;CELF2;ITGB3;ICA1;PTPRM;PTPN21;LAMC1;NR3C1;TENT4A;SYNE1;EFEMP1;AKT3;PDGFRB;ANXA2;PRKCE;ANXA4;MAGI2;BCKDHB;PRKCA;VAV2;TGFBR2;TGFBR3;INPP4B;ATRN;PLCB4;DDAH1;KCNMA1;KIT;AMPH;PLPP3;MGLL;NOTCH2;SRI;TFPI;ADD3;KALRN;FBLN5;GRK5;PRKAR2B;FYN;APBB2;LDLR;CAP2;RBPMS;CAV1;NEK7;ATP2B4;CDC42BPA;TJP1;DAB2;NFIB;DLC1;ADGRL2
MSigDB_Hallmark_2020	Adipogenesis	64/200	3.59141e-10	SCARB1;ORM1;SLC27A1;PHLDB1;RNF11;ACAA2;GBE1;HSPB8;ITSN1;MYLK;SCP2;ACADL;ALDH2;NKIRAS1;ENPP2;CD36;ACADS;PGM1;BCKDHA;PHYH;IFNGR1;GPX3;ADIPOQ;LIFR;CMBL;POR;COL4A1;CAT;SPARCL1;ITGA7;MGLL;ITIH5;COL15A1;CD151;MGST3;LAMA4;LPL;ADCY6;SULT1A1;C3;DDT;DHRS7B;STOM;SNCG;APOE;DRAM2;SLC19A1;STAT5A;CDKN2C;CAVIN1;ANGPT1;CAVIN2;EPHX2;RMDN3;CYP4B1;SORBS1;FAH;COQ5;SOD1;QDPR;FABP4;REEP5;LEP;ESYT1
MSigDB_Hallmark_2020	Apical Junction	63/200	7.98592e-10	CD86;ICAM2;ICAM5;ACTB;ACTG2;ICAM1;ACTG1;CDH6;CALB2;SGCE;AKT3;SIRPA;LDLRAP1;CD34;ACTN3;VWF;ACTN2;ITGA3;ACTN1;ACTN4;RHOF;MMP9;VAV2;ACTA1;CLDN7;PECAM1;CLDN18;EVL;MYL9;VCL;ARHGEF6;ITGA9;LAMA3;NEXN;GNAI1;MYL12B;GNAI2;RRAS;EPB41L2;NRAP;TSPAN4;MAP3K20;RSU1;FLNC;SLIT2;PCDH1;MYH10;CD99;JAM3;NEGR1;MSN;PARVA;MPP5;ALOX15B;SORBS3;PTK2;TJP1;MAPK11;NFASC;CD209;TAOK2;ZYX;NECTIN2
MSigDB_Hallmark_2020	Xenobiotic Metabolism	63/200	7.98592e-10	PROS1;TMEM97;SERPINA6;ALDH2;CA2;PDK4;AOX1;MAN1A1;CD36;PTGDS;HGFAC;MBL2;ABCC2;IL1R1;ARG1;DCXR;CYP27A1;POR;RBP4;ACOX2;DDAH2;CAT;FETUB;BLVRB;ACOX3;FBP1;CFB;CES1;ALDH9A1;CRP;ITIH4;ENPEP;ADH1C;MAOA;LCAT;ABHD6;FBLN1;PLG;NDRG2;ITIH1;ADH5;PAPSS2;RAP1GAP;HSD11B1;VTN;DDT;HSD17B2;ASL;APOE;CYB5A;TGFB2;SLC12A4;F10;F11;EPHX1;FMO1;FMO3;FAH;DHRS1;VNN1;FAS;HRG;LPIN2
MSigDB_Hallmark_2020	KRAS Signaling Up	57/200	2.9586e-07	SERPINA3;PIGR;NRP1;SPON1;MTMR10;PLVAP;CAB39L;FLT4;F13A1;PLAT;ETS1;CTSS;AKAP12;TMEM100;ADGRA2;CA2;PRKG2;CD37;GUCY1A1;ARG1;VWA5A;BPGM;MMP9;LAT2;RBP4;SLPI;ALDH1A2;PECAM1;SPARCL1;TLR8;LCP1;CFB;ENG;ABCB1;GYPC;CFH;SEMA3B;USP12;GLRX;TFPI;HSD11B1;PCSK1N;TSPAN7;APOD;EVI5;IL33;ACE;IGF2;LAPTM5;PPBP;GNG11;BMP2;CFHR2;CCSER2;CPE;ADGRL4;IL7R
MSigDB_Hallmark_2020	Epithelial Mesenchymal Transition	56/200	6.69716e-07	ELN;ITGB3;LAMC1;FGF2;MYLK;CDH6;EFEMP2;LGALS1;SGCD;SGCB;DPYSL3;TIMP3;QSOX1;TGM2;PDGFRB;TPM2;TPM1;BGN;GEM;DCN;ACTA2;TGFBR3;SFRP1;COL4A2;COL4A1;COL6A2;COL6A3;MYL9;NOTCH2;TAGLN;SDC4;LRP1;NTM;LAMA3;FBLN1;NID2;FBLN5;NT5E;CALD1;ABI3BP;FLNA;CD59;SLIT3;SLIT2;CAP2;IL32;CADM1;LUM;MFAP5;DAB2;CXCL12;MGP;FAS;PTX3;FERMT2;SNTB1
MSigDB_Hallmark_2020	Fatty Acid Metabolism	44/158	1.50611e-05	ACAA2;ACSM3;ADH1C;HPGD;MAOA;HSD17B4;HSD17B11;ENO3;PTPRG;CRYZ;ALAD;HMGCL;LGALS1;ACADL;AUH;CA2;CA4;RDH16;PCBD1;HMGCS2;CD36;ACAA1;ACADS;S100A10;AOC3;HSDL2;ACSL1;UROS;EPHX1;BCKDHB;ACSL5;FMO1;ACSL4;PRDX6;INMT;ALDH3A2;GRHPR;VNN1;GPD1;ALDH1A1;ACOT2;MGLL;BLVRA;ALDH9A1
MSigDB_Hallmark_2020	Estrogen Response Early	52/200	1.74832e-05	SCARB1;CLIC3;MAST4;WWC1;HSPB8;ABAT;AQP3;CALB2;CCND1;RPS6KA2;ANXA9;JAK2;SYBU;TGM2;DYNLT3;ITPK1;GFRA1;FOS;GAB2;SULT2B1;OLFM1;ADCY9;CLDN7;RARA;BLVRB;MAPT;IL6ST;MINDY1;SLC1A1;SEMA3B;ADD3;TMEM164;PAPSS2;MUC1;PDLIM3;ABLIM1;OLFML3;PODXL;ALDH3B1;BAG1;SH3BP5;FARP1;WFS1;ABCA3;SNX24;TTC39A;KRT18;CXCL12;MLPH;DLC1;RAB17;TJP3
MSigDB_Hallmark_2020	IL-2/STAT5 Signaling	51/199	3.08409e-05	CDKN1C;CD86;NRP1;RNH1;GUCY1B1;BMPR2;CD81;ENO3;SHE;CCND3;PNP;GLIPR2;CA2;SH3BGRL2;DENND5A;MAP3K8;SLC39A8;TGM2;PRKCH;IFNGR1;S100A1;ANXA4;SERPINB6;RRAGD;IL3RA;COL6A1;TLR7;ITIH5;ABCB1;AHNAK;SERPINC1;FGL2;CST7;AGER;SOCS2;NT5E;MUC1;LRRC8C;MAP6;GBP4;SPRY4;FAH;HOPX;SELP;BMP2;P2RX4;MYO1C;SELL;SNX14;GALM;EEF1AKMT1
MSigDB_Hallmark_2020	Estrogen Response Late	51/200	3.33109e-05	SERPINA3;SCARB1;CLIC3;SERPINA1;HSPB8;SNX10;SERPINA5;ZFP36;CCND1;CA2;RPS6KA2;ANXA9;HMGCS2;JAK2;TPSAB1;JAK1;UNC13B;TNNC1;DCXR;DYNLT3;ITPK1;FOS;SULT2B1;ALDH3A2;OLFM1;RABEP1;ACOX2;BLVRB;MAPT;IL6ST;LLGL2;SEMA3B;ADD3;PAPSS2;SCUBE2;PDLIM3;PRKAR2B;ALDH3B1;BAG1;CKB;FARP1;HOMER2;WFS1;ABCA3;CAV1;ATP2B4;ASS1;GALE;CXCL12;CPE;TJP3
MSigDB_Hallmark_2020	Bile Acid Metabolism	33/112	5.01571e-05	PECR;ABCD3;HSD17B4;HSD17B6;SERPINA6;HSD17B11;PRDX5;TTR;SCP2;ISOC1;GC;NUDT12;ABCA2;HSD3B7;PHYH;ACSL1;ABCA6;ABCA3;EPHX2;ACSL5;APOA1;ABCA8;SOD1;CYP27A1;SULT2B1;SULT1B1;PEX7;NEDD4;CAT;ALDH1A1;EFHC1;ALDH9A1;PAOX
MSigDB_Hallmark_2020	Apoptosis	42/161	9.68597e-05	CDKN1B;ROCK1;PRF1;PLAT;CLU;ADD1;LGALS3;CCND1;ERBB3;PEA15;LMNA;TIMP2;TIMP3;IGFBP6;CD14;SPTAN1;PDGFRB;TGFB2;GSTM1;GPX1;GSN;GPX3;IFNGR1;LUM;HGF;CAV1;BGN;PPP2R5B;CFLAR;F2;PTK2;DCN;SOD1;TGFBR3;BMP2;KRT18;FEZ1;PPT1;RARA;TXNIP;FAS;PLCB2
MSigDB_Hallmark_2020	Pperoxisome	29/104	0.00042099	ABCB1;ABCD3;MVP;PEX11B;HSD17B4;SERPINA6;HSD17B11;HSD11B2;HMGCL;PRDX5;TTR;SCP2;ISOC1;ACAA1;FIS1;HSD3B7;CADM1;ACSL1;EPHX2;ACSL5;ACSL4;SOD1;SULT2B1;ALB;CAT;ALDH1A1;SCGB1A1;SLC25A4;ALDH9A1
MSigDB_Hallmark_2020	Angiogenesis	14/36	0.000513202	NRP1;LUM;LPL;PTK2;SERPINA5;VAV2;THBD;VTN;APOH;SLCO2A1;OLR1;S100A4;PF4;FGFR1
MSigDB_Hallmark_2020	Cholesterol Homeostasis	22/74	0.000866085	ABCA2;STARD4;GSTM2;PCYT2;ACSS2;ANXA13;ANXA5;SEMA3B;CYP51A1;LPL;TMEM97;HMGCR;ANTXR2;CLU;LSS;GNAI1;TM7SF2;CXCL16;ACTG1;LGALS3;MAL2;LDLR
MSigDB_Hallmark_2020	UV Response Up	37/158	0.00218474	CDKN1C;ABCB1;RRAD;MAOA;TCHH;C4BPB;ARRB2;AQP3;ICAM1;GLS;SULT1A1;CYB5R1;CCND3;PDLIM3;APOM;CA2;HYAL2;AP2S1;ACAA1;PRKACA;GPX3;PLCL1;EPHX1;RAB27A;FMO1;HSPA2;FOS;HLA-F;PTPRD;OLFM1;NR4A1;BMP2;STK25;PPT1;FOSB;IL6ST;SLC25A4
MSigDB_Hallmark_2020	Mitotic Spindle	43/199	0.00470125	NOTCH2;DOCK4;ROCK1;EPB41;ITSN1;PXN;RASAL2;ABR;FGD4;OPHN1;EPB41L2;NCK2;FLNA;SYNPO;PCNT;SPTAN1;MYH10;SPTBN1;FARP1;GSN;ARHGEF12;MID1IP1;ARHGAP29;ARAP3;SORBS2;ACTN4;RHOF;HOOK3;SHROOM1;CDC42BPA;DYNLL2;ARHGAP10;PALLD;CDC42EP4;TAOK2;CDC42EP2;CDC42EP1;CNTROB;EZR;RAPGEF5;ARL8A;VCL;MAP3K11
MSigDB_Hallmark_2020	Interferon Alpha Response	22/97	0.0295227	CD74;IFITM1;IFITM2;UBA7;C1S;GMPR;TENT5A;IFI30;IFIT3;IFIT2;BST2;PROCR;SELL;LAMP3;CCRL2;CMPK2;TRIM14;TXNIP;NCOA7;CD47;TRIM21;GBP4
MSigDB_Hallmark_2020	Reactive Oxygen Species Pathway	13/49	0.0313174	GPX3;TXNRD2;GLRX;PRDX6;SOD1;PDLIM1;PRDX2;MSRA;FES;STK25;CAT;FTL;LAMTOR5
MSigDB_Hallmark_2020	Hypoxia	39/200	0.0363767	CDKN1C;SRPX;SCARB1;LXN;CDKN1B;SDC4;GBE1;PYGM;GLRX;NR3C1;ENO3;ETS1;AKAP12;SELENBP1;NDST1;PRDX5;ZFP36;CSRP2;STBD1;IDS;PGM1;TGM2;ANXA2;PKLR;CAVIN1;GAA;CAVIN3;CAV1;PGAM2;BGN;PRKCA;FOS;CP;DCN;SULT2B1;GRHPR;RRAGD;S100A4;FBP1

## Sheet: Protein-SU-HallMark
Gene_set	Term	Overlap	Adjusted P-value	Genes
MSigDB_Hallmark_2020	E2F Targets	109/200	3.02221e-57	JPT1;TFRC;DSCC1;CSE1L;BUB1B;SMC6;MKI67;SMC4;CDC20;PNN;CHEK2;CHEK1;STMN1;KPNA2;TMPO;TIPIN;LIG1;HUS1;ILF3;DDX39A;MSH2;MTHFD2;TIMELESS;TP53;ASF1B;SNRPB;SLBP;NUP205;DNMT1;CDCA3;PRKDC;CDCA8;NOLC1;HMMR;RAD51AP1;CCNB2;PRDX4;ORC6;RACGAP1;ORC2;PLK1;HMGA1;NUP153;PA2G4;PAICS;EIF2S1;POLA2;NASP;UBE2S;UBE2T;KIF4A;CDK1;EZH2;TOP2A;MCM7;SUV39H1;HMGB3;BRCA1;CKS1B;SYNCRIP;TK1;DLGAP5;HELLS;RFC3;RFC1;EED;RFC2;NME1;CI…
MSigDB_Hallmark_2020	G2-M Checkpoint	85/200	4.79985e-34	TOP2A;JPT1;CCNT1;SUV39H1;HMGB3;KIF11;MKI67;SMC4;SMC2;KIF15;CKS1B;CDC20;SYNCRIP;MT2A;CHAF1A;SNRPD1;CHEK1;STMN1;CDC27;PBK;NUSAP1;KPNA2;TMPO;TLE3;SMARCC1;SLC38A1;HUS1;KIF23;LIG3;KNL1;SAP30;CCNA2;SLC7A5;ILF3;DDX39A;RBL1;INCENP;DKC1;NCL;NUP50;CKS2;MCM3;BIRC5;KIF2C;MCM5;MCM6;TOP1;KIF20B;MCM2;PRIM2;YTHDC1;NOLC1;TTK;HMMR;SLC7A1;AURKB;AURKA;ORC5;CCNB2;ORC6;RACGAP1;TRA2B;NSD2;G3BP1;BUB3;BUB1;GINS2;CASP8AP2…
MSigDB_Hallmark_2020	Myc Targets V1	82/200	1.20111e-31	EIF4A1;HSP90AB1;MCM7;RPLP0;RRP9;CDC20;EEF1B2;SYNCRIP;FBL;SNRPD2;SNRPD1;RUVBL2;RACK1;MRPL9;KPNA2;RPS10;TOMM70;DDX18;SMARCC1;RFC4;NCBP2;PABPC4;RPS5;RPL22;CAD;UBE2E1;NME1;GNL3;CCNA2;CLNS1A;VDAC3;NHP2;MCM4;ERH;SNRPA1;MCM5;PABPC1;MCM6;MCM2;PRPS2;SET;PCNA;CSTF2;NOLC1;DDX21;TYMS;HSPD1;SRM;PPM1G;LDHA;PRDX4;TRA2B;G3BP1;ORC2;RPS3;SNRPB2;RPS2;CYC1;BUB3;NOP56;RANBP1;RRM1;SSB;NOP16;CBX3;CNBP;GOT2;PA2G4;EIF2S2…
MSigDB_Hallmark_2020	Myc Targets V2	40/58	6.05563e-27	NIP7;NOP2;NOLC1;NOC4L;IPO4;WDR43;HK2;RRP9;SRM;TBRG4;HSPD1;UNG;TCOF1;PES1;UTP20;RRP12;NOP56;DDX18;NOP16;CBX3;PUS1;PRMT3;PLK1;WDR74;SORD;IMP4;TFB2M;PA2G4;HSPE1;GNL3;BYSL;RCL1;MYBBP1A;LAS1L;NDUFAF4;MRTO4;MCM4;MPHOSPH10;MCM5;DCTPP1
MSigDB_Hallmark_2020	mTORC1 Signaling	65/200	7.20988e-19	ERO1A;GPI;TFRC;SLC2A1;ATP2A2;PLOD2;SLC7A11;HK2;RRP9;FADS2;NAMPT;PHGDH;PSPH;PDK1;IGFBP5;HMGCS1;ELOVL5;SORD;CACYBP;SLC7A5;DDX39A;MTHFD2;PSME3;MTHFD2L;MCM4;SQSTM1;MCM2;NUP205;TOMM40;SHMT2;RPN1;GMPS;STC1;AK4;SLC1A4;SLC1A5;UNG;HSP90B1;AURKA;HSPD1;SLC9A3R1;LDHA;SERPINH1;SSR1;SC5D;ABCF2;BUB1;HSPA9;SDF2L1;RRM2;HSPA5;PNO1;PLK1;ASNS;PDAP1;DHCR24;EIF2S2;HSPE1;DHFR;MLLT11;GCLC;P4HA1;PSAT1;SCD;CALR
MSigDB_Hallmark_2020	Epithelial Mesenchymal Transition	57/200	8.17261e-14	CXCL8;SERPINE2;ITGB5;MCM7;SERPINE1;COL12A1;TNC;PLOD2;LAMC2;CXCL1;PLOD1;LOXL2;GJA1;BASP1;ITGAV;TIMP1;POSTN;DST;MMP1;IGFBP3;ITGA2;WNT5A;IGFBP2;P3H1;GPX7;GREM1;SFRP4;MMP14;VCAN;COL8A2;PPIB;MXRA5;PFN2;LRRC15;NNMT;LAMA1;COL11A1;THBS2;FSTL1;THBS1;PTHLH;GPC1;SERPINH1;SPP1;PDLIM4;CTHRC1;INHBA;COL1A1;COL1A2;BMP1;FAP;COL5A1;COL7A1;COL5A2;CALU;SDC1;SNAI2
MSigDB_Hallmark_2020	Unfolded Protein Response	39/113	1.41381e-12	ERO1A;EIF4A1;FKBP14;POP4;EIF4A3;NOLC1;SLC1A4;SDAD1;RRP9;HSP90B1;CKS1B;SSR1;PAIP1;HSPA9;NOP56;NOP14;HSPA5;IMP3;FUS;DDX10;ASNS;EEF2;PDIA6;EIF2S1;SLC7A5;SPCS3;SPCS1;XPOT;MTHFD2;DKC1;PSAT1;NHP2;SRPRA;SRPRB;NABP1;HYOU1;CALR;ALDH18A1;EIF4G1
MSigDB_Hallmark_2020	Glycolysis	52/200	4.47805e-11	ERO1A;ZNF292;HDLBP;PLOD2;PLOD1;HK2;NSDHL;FAM162A;STMN1;SOX9;SLC16A3;CHPF2;IGFBP3;SDHC;SAP30;VCAN;PKM;GAPDHS;PKP2;SLC25A10;KIF20A;FKBP4;B4GALT7;DSC2;B4GALT4;SLC25A13;STC1;AK4;HMMR;EGFR;AURKA;LDHA;FUT8;GPC1;ANKZF1;HSPA5;MDH2;TPBG;PMM2;GFPT1;GOT2;SRD5A3;EXT1;ISG20;GCLC;PC;P4HA1;COL5A1;NASP;P4HA2;CDK1;SDC1
MSigDB_Hallmark_2020	DNA Repair	43/150	8.23477e-11	FEN1;GTF2A2;PCNA;ELL;GTF3C5;RNMT;CSTF3;PRIM1;SUPT4H1;TYMS;POLB;POLD3;SEC61A1;ZNRD1;MRPL40;POLD1;DGCR8;TMED2;POLR2H;RFC5;RFC3;RFC4;LIG1;NCBP2;RFC2;ALYREF;ADRM1;EDF1;SSRP1;GTF2F1;ZWINT;NME1;POLE4;POLA1;POLA2;ERCC3;IMPDH2;POLR1D;SRSF6;UMPS;TP53;ITPA;ADA
MSigDB_Hallmark_2020	Oxidative Phosphorylation	38/200	0.000104042	GPI;COX7B;MRPS15;OAT;NDUFB5;MRPS12;TIMM13;HCCS;UQCR11;MRPL15;UQCR10;MRPS30;MRPL35;MRPL11;TOMM22;TIMM50;LDHA;GRPEL1;OPA1;CYC1;TOMM70;HSPA9;TIMM8B;MDH2;MRPS22;IDH2;GOT2;SDHC;COX6C;LRPPRC;AFG3L2;OXA1L;UQCRQ;VDAC3;VDAC2;CYCS;SLC25A5;SLC25A6
MSigDB_Hallmark_2020	Mitotic Spindle	37/199	0.000172633	TOP2A;STAU1;TTK;KIF11;SMC4;KIF15;AURKA;CCNB2;PPP4R2;RACGAP1;CDC27;NUSAP1;TLK1;KNTC1;ECT2;BUB1;DLGAP5;DST;RFC1;PLK1;CEP131;KIF23;LRPPRC;NDC80;ANLN;TPX2;MYO1E;CENPF;INCENP;PRC1;KIF4A;SASS6;FSCN1;CDK1;BIRC5;KIF2C;KIF20B
MSigDB_Hallmark_2020	Hypoxia	37/200	0.000172633	ERO1A;GPI;KDM3A;ZNF292;SERPINE1;HDLBP;SLC2A1;STC1;AK4;SLC2A5;NDRG1;EGFR;HK2;MT2A;LDHA;FAM162A;GPC1;ANKZF1;PDK1;CA12;TPD52;HSPA5;SIAH2;IGFBP3;TPBG;JMJD6;FOSL2;SAP30;EXT1;ISG20;P4HA1;COL5A1;P4HA2;GAPDHS;PKP1;ACKR3;PLIN2
MSigDB_Hallmark_2020	Estrogen Response Late	37/200	0.000172633	TOP2A;SLC1A4;LAMC2;CXCL14;CDC20;SLC9A3R1;TRIM29;CDH1;MDK;NRIP1;RBBP8;SFN;FDFT1;CA12;GINS2;ST14;TFAP2C;SLC16A1;ELOVL5;SIAH2;TPBG;IDH2;SORD;LSR;COX6C;CYP4F11;TPD52L1;ISG20;SLC7A5;UGDH;KRT19;DNAJC1;PPIF;KIF20A;PKP3;FKBP4;PTGES
MSigDB_Hallmark_2020	p53 Pathway	37/200	0.000172633	RB1;CCNK;PCNA;ITGB4;DGKA;EI24;RPS27L;NOL8;SLC3A2;SLC7A11;NDRG1;RRP8;ZFP36L1;SEC61A1;FAM162A;RPL36;RACK1;CLCA2;SFN;RALGDS;TP63;RPS12;HEXIM1;JAG2;ST14;GPX2;ABCC5;RHBDF2;DNTTIP2;TPD52L1;SERPINB5;RAD51C;KRT17;SDC1;TP53;ADA;RAD9A
MSigDB_Hallmark_2020	Androgen Response	22/100	0.000415718	TPD52;SRP19;HMGCS1;ELOVL5;ADRM1;SORD;UAP1;DHCR24;PA2G4;NDRG1;ELL2;UBE2J1;LMAN1;SPCS3;KRT19;MAF;SCD;MAP7;ITGAV;RRP12;SEC24D;SLC38A2
MSigDB_Hallmark_2020	Angiogenesis	13455	0.00100884	JAG2;POSTN;VCAN;JAG1;COL5A2;SPP1;STC1;ITGAV;TIMP1;FSTL1;TNFRSF21
MSigDB_Hallmark_2020	UV Response Up	29/158	0.00102044	FEN1;TFRC;RPN1;DDX21;CTSV;HSPA13;PPP1R2;DNAJB1;GRPEL1;PPAT;CASP3;BSG;POLR2H;JUNB;RFC4;IGFBP2;ASNS;GGH;CDC5L;PDAP1;MMP14;EIF2S3;EIF5;PRPF3;CDK2;POLE3;PPIF;FKBP4;SQSTM1
MSigDB_Hallmark_2020	Estrogen Response Early	30/200	0.0195993	LAD1;ISG20L2;FHL2;SLC2A1;SLC1A4;IGF1R;SLC9A3R1;GJA1;NRIP1;SLC39A6;RBBP8;SFN;RRP12;FDFT1;CA12;TFAP2C;KDM4B;SLC16A1;BCL11B;ELOVL5;SIAH2;TPBG;TPD52L1;SLC7A5;KRT19;MYBBP1A;KRT15;PPIF;FKBP4;PTGES

## Sheet: Protein-SD-BP
Gene_set	Term	Overlap	Adjusted P-value	Genes
GO_Biological_Process_2021	platelet degranulation (GO:0002576)	74/125	2.18845e-28	SERPINA3;ORM1;SERPINA1;PROS1;ITGB3;ITGA2B;F13A1;CTSW;CLU;ORM2;SERPINA4;TMSB4X;HABP4;PHACTR2;TIMP3;QSOX1;CD36;FGB;SRGN;ABCC4;FGA;VWF;ACTN2;AHSG;ACTN1;HGF;SERPINF2;ANXA5;FGG;APOA1;ACTN4;SYTL4;F5;F8;MMRN1;CD109;SELENOP;PECAM1;SERPING1;TAGLN2;NHLRC2;TLN1;GAS6;VCL;CFD;TOR4A;CD63;ITIH4;ITIH3;STXBP1;STXBP2;PLG;A1BG;KNG1;TTN;CYB5R1;CLEC3B;APOH;FLNA;SPP2;A2M;LEFTY2;TGFB2;RARRES2;IGF2;RAB27B;VEGFD;PPBP;SOD…
GO_Biological_Process_2021	regulated exocytosis (GO:0045055)	84/180	6.01403e-23	SERPINA3;ORM1;SERPINA1;PROS1;ITGB3;ITGA2B;F13A1;CTSW;CLU;ORM2;SERPINA4;PPP3CB;TMSB4X;HABP4;PHACTR2;TIMP3;QSOX1;CD36;FGB;SRGN;ABCC4;FGA;VWF;ACTN2;AHSG;ACTN1;HGF;SERPINF2;ANXA5;FGG;APOA1;ACTN4;SYTL4;F5;F8;MMRN1;CD109;SELENOP;PECAM1;SERPING1;TAGLN2;NHLRC2;TLN1;GAS6;VCL;VAMP2;CFD;TOR4A;CD63;ITIH4;ITIH3;STXBP1;STXBP2;ARHGAP17;PLG;A1BG;KNG1;TTN;CYB5R1;CLEC3B;RAB11FIP1;SCIN;APOH;FLNA;SPP2;PIP5K1C;A2M;RA…
GO_Biological_Process_2021	regulation of immune effector process (GO:0002697)	41/53	4.77402e-22	C1QB;C1QA;CPB2;C1S;CFH;CD81;C1R;PROS1;C5AR1;CFI;C4BPA;C4BPB;C8B;CFP;C8A;CLU;CPN2;C2;CPN1;C4B;C3;C4A;VTN;C5;C8G;C6;C7;C9;CD59;CD55;CR1;F2;CFHR2;CFHR1;CFHR4;SERPING1;CFHR5;HLA-DRA;CFB;HLA-DRB1;C1QC
GO_Biological_Process_2021	regulation of complement activation (GO:0030449)	39/50	3.06407e-21	C1QB;C1QA;CPB2;C1S;CFH;CD81;C1R;PROS1;C5AR1;CFI;C4BPA;C4BPB;C8B;CFP;C8A;CLU;CPN2;C2;CPN1;C4B;C3;C4A;VTN;C5;C8G;C6;C7;C9;CD59;CD55;CR1;F2;CFHR2;CFHR1;CFHR4;SERPING1;CFHR5;CFB;C1QC
GO_Biological_Process_2021	neutrophil activation involved in immune response (GO:0002283)	153/485	5.83286e-21	FCN1;GHDC;ATP8A1;GMFG;HP;APEH;RAB44;LGALS3;PNP;LAMP1;SIRPA;ENPP4;ACAA1;CD93;KRT1;ADAM10;MCEMP1;ATP11A;UNC13D;CHIT1;TYROBP;SLPI;RAB37;PRTN3;ARL8A;VCL;FTL;CFD;RAB5B;TMEM63A;STXBP3;BRI3;HVCN1;STXBP2;C5AR1;A1BG;FPR2;CFP;IQGAP2;C3;RAP1B;SDCBP;CYB5R3;RAP1A;COMMD9;DPP7;ALDH3B1;LTA4H;CD14;VAT1;STK11IP;RAB27A;ADA2;PPBP;PRG3;LYZ;PRDX6;BST2;BST1;PTPRB;VNN1;SELL;TOLLIP;PIGR;PYGB;SERPINA3;ORM1;SERPINA1;SLC44A…
GO_Biological_Process_2021	neutrophil degranulation (GO:0043312)	152/481	5.83286e-21	FCN1;GHDC;ATP8A1;GMFG;HP;APEH;RAB44;LGALS3;PNP;LAMP1;SIRPA;ENPP4;ACAA1;CD93;KRT1;ADAM10;MCEMP1;ATP11A;UNC13D;CHIT1;TYROBP;SLPI;RAB37;PRTN3;ARL8A;VCL;FTL;CFD;RAB5B;TMEM63A;STXBP3;BRI3;HVCN1;STXBP2;C5AR1;A1BG;FPR2;CFP;IQGAP2;C3;RAP1B;SDCBP;CYB5R3;RAP1A;COMMD9;DPP7;ALDH3B1;LTA4H;CD14;VAT1;STK11IP;RAB27A;ADA2;PPBP;PRG3;LYZ;PRDX6;BST2;BST1;PTPRB;VNN1;SELL;TOLLIP;PIGR;PYGB;SERPINA3;ORM1;SERPINA1;SLC44A…
GO_Biological_Process_2021	neutrophil mediated immunity (GO:0002446)	153/488	8.68395e-21	FCN1;GHDC;ATP8A1;GMFG;HP;APEH;RAB44;LGALS3;PNP;LAMP1;SIRPA;ENPP4;ACAA1;CD93;KRT1;ADAM10;MCEMP1;ATP11A;UNC13D;CHIT1;TYROBP;SLPI;RAB37;PRTN3;ARL8A;VCL;FTL;CFD;RAB5B;TMEM63A;STXBP3;BRI3;HVCN1;STXBP2;C5AR1;A1BG;FPR2;CFP;IQGAP2;C3;RAP1B;SDCBP;CYB5R3;RAP1A;COMMD9;DPP7;ALDH3B1;LTA4H;CD14;VAT1;ACE;STK11IP;RAB27A;ADA2;PPBP;PRG3;LYZ;PRDX6;BST2;BST1;PTPRB;VNN1;SELL;TOLLIP;PIGR;PYGB;SERPINA3;ORM1;SERPINA1;SL…
GO_Biological_Process_2021	regulation of humoral immune response (GO:0002920)	40/54	1.1883e-20	C1QB;C1QA;CPB2;C1S;CFH;CD81;C1R;PROS1;C5AR1;CFI;GATA6;C4BPA;C4BPB;C8B;CFP;C8A;CLU;CPN2;C2;CPN1;C4B;C3;C4A;VTN;C5;C8G;C6;C7;C9;CD59;CD55;CR1;F2;CFHR2;CFHR1;CFHR4;SERPING1;CFHR5;CFB;C1QC
GO_Biological_Process_2021	plasma membrane bounded cell projection assembly (GO:0120031)	100/278	7.88138e-18	CEP126;IFT172;FNBP1L;MYLK;OPHN1;TEKT1;TEKT2;NEK1;TEKT3;TEKT4;DYNC2H1;ACTN2;RFX2;IFT80;LZTFL1;SHTN1;IFT88;IFT81;TNIK;ATP6V0D1;EZR;VCL;ARL6;RAP1B;SDCBP;RAP1A;INPP5K;NPHP3;BBS2;BBS1;CARMIL1;IFT122;PARVA;BBIP1;PARVB;AIF1L;EHD1;EHD2;EHD3;EHD4;NRP1;TTC26;CEP164;SNX10;PTPN23;RPGR;IFT52;BBS9;BBS7;BBS5;CC2D2A;BBS4;RAB8B;ABCC4;CFAP52;EXOC8;IFT140;MINK1;ANO6;DYNLL2;WDR35;DNM3;RAP2A;IFT43;RILPL2;KIT;RAPGEF2;…
GO_Biological_Process_2021	extracellular matrix organization (GO:0030198)	98/300	3.32164e-14	VIT;PRSS1;ITGA2B;ICAM2;ICAM5;FGF2;ICAM1;CAPNS1;DAG1;KDR;CAPN2;TNR;SLC39A8;SERPINF2;ADAM10;NPNT;HSPG2;COL4A2;COL4A1;COL4A4;COL4A3;CD151;COL13A1;DPT;NID1;NID2;FBLN5;ADAMTS15;VTN;SCUBE1;A2M;COL28A1;TGFB2;COL18A1;COL14A1;LAMC3;ELN;ITGB3;LAMC1;ITGAL;CTSS;ADAMTSL1;ADAMTSL4;CTSL;ADAMTS1;ADAMTSL3;ADAMTSL2;MMP28;TIMP2;QSOX1;TPSAB1;FGB;FGA;EXOC8;VWF;ITGA3;FGG;ITGA1;BGN;MMP8;MMP9;DCN;MMP23B;COL6A2;COL6A1;GF…
GO_Biological_Process_2021	receptor-mediated endocytosis (GO:0006898)	60/143	8.10873e-14	SCARB2;SCARB1;CD81;HP;STAB2;HBB;ARRB2;FNBP1L;AP2A2;CXCL16;JCHAIN;CTSL;MRC1;STAB1;CD36;LDLRAP1;SCARF1;SGIP1;SFTPD;APOA1;HSPG2;DNM3;LMBRD1;TFR2;MASP1;COLEC12;COLEC11;RAMP2;CALCRL;LRP1;FPR2;HPR;LRP2;LRP6;HPX;GRK3;FCHO2;AP2S1;APOE;PIP5K1C;APOB;APOL1;EPS15;LDLR;PDLIM7;SNCA;MSR1;AMBP;CAV2;CAV1;LRP1B;MARCO;DAB2;NEDD4;ALB;PPT1;SCGB3A2;SAA1;FOLR1;PICALM
GO_Biological_Process_2021	negative regulation of blood coagulation (GO:0030195)	28/40	3.93246e-13	CPB2;PLAT;PLG;TFPI;KNG1;THBD;VTN;APOH;APOE;A2M;CD34;FGB;FGA;F10;NOS3;F12;F11;FGG;KRT1;SERPINF2;GP1BA;F2;F7;F8;PROC;SERPING1;HRG;KLKB1
GO_Biological_Process_2021	extracellular structure organization (GO:0043062)	75/216	3.03538e-12	VIT;COL18A1;COL14A1;LAMC3;ELN;ITGB3;ITGA2B;ICAM2;ICAM5;LAMC1;ITGAL;FGF2;ICAM1;ADAMTSL1;ADAMTSL4;ADAMTS1;ADAMTSL3;ADAMTSL2;MMP28;DAG1;KDR;TNR;SLC39A8;FGB;FGA;VWF;ITGA3;FGG;ITGA1;BGN;NPNT;MMP8;HSPG2;MMP9;DCN;COL4A2;COL4A1;MMP23B;COL4A4;COL6A2;COL4A3;COL6A1;GFOD2;ITGA8;PECAM1;MMP19;COL6A3;ITGA7;CD47;DDR2;ITGA9;LAMA5;COL15A1;COL13A1;LAMA4;COL11A2;PAPLN;LAMA3;NDNF;NID1;NID2;FBLN5;ADAMTS15;VTN;TTR;SPOC…
GO_Biological_Process_2021	external encapsulating structure organization (GO:0045229)	75/217	3.72818e-12	VIT;COL18A1;COL14A1;LAMC3;ELN;ITGB3;ITGA2B;ICAM2;ICAM5;LAMC1;ITGAL;FGF2;ICAM1;ADAMTSL1;ADAMTSL4;ADAMTS1;ADAMTSL3;ADAMTSL2;MMP28;DAG1;KDR;TNR;SLC39A8;FGB;FGA;VWF;ITGA3;FGG;ITGA1;BGN;NPNT;MMP8;HSPG2;MMP9;DCN;COL4A2;COL4A1;MMP23B;COL4A4;COL6A2;COL4A3;COL6A1;GFOD2;ITGA8;PECAM1;MMP19;COL6A3;ITGA7;CD47;DDR2;ITGA9;LAMA5;COL15A1;COL13A1;LAMA4;COL11A2;PAPLN;LAMA3;NDNF;NID1;NID2;FBLN5;ADAMTS15;VTN;TTR;SPOC…
GO_Biological_Process_2021	muscle contraction (GO:0006936)	53/129	9.61541e-12	RYR1;MYLK2;DYSF;LMOD1;MYL6B;ACTG2;SLC8A1;MYLK;NOS1;SNTA1;TMOD1;ACTN3;ACTN2;TPM3;TMOD3;TPM2;TNNC1;TMOD2;TPM1;ITGA1;PGAM2;TNNC2;MYL4;ACTA2;ACTA1;MYL6;MYL1;MYL2;MYL3;TNNT3;TLN1;UTRN;MYL9;CRYAB;VCL;ROCK1;ROCK2;PXN;CACNA1H;MYL12B;TTN;CALD1;MYH13;TNNI2;MYH11;DMD;SORBS1;SORBS3;GNAO1;SMTN;DES;HRC;SNTB1
GO_Biological_Process_2021	regulation of cell migration (GO:0030334)	114/408	1.88862e-11	SEMA5A;IFITM1;RIPOR1;PLXND1;FAM107A;CIB1;ADARB1;FGF2;MYLK;CXCL16;ACTG1;AMOT;CDH5;DACH1;SLK;DPYSL3;DAG1;KDR;ENPP2;PDGFRB;LIMCH1;HGF;ADIPOQ;MAGI2;TPM1;ADAM10;PRKCA;MITF;ACTN4;SRCIN1;SFRP1;CLDN3;RUFY3;MYADM;VCL;MACF1;SEMA7A;CD151;CHRD;CORO1C;SDCBP;PODXL;NKX2-1;PLXNA2;ZNF268;SCAI;CARMIL1;ACE;HACE1;CAV1;RDX;ALOX15B;PTK2;BST2;IGSF10;AFDN;DAB2;BMP2;FER;CXCL12;CASS4;AMOTL2;AMOTL1;FERMT2;ACVRL1;PTPRU;CLIC…
GO_Biological_Process_2021	supramolecular fiber organization (GO:0097435)	100/351	1.72618e-10	CEP126;CIB1;EFEMP2;SLK;MPRIP;MYOZ1;NCKAP5;TMOD1;TPM3;ACTN1;TMOD3;TPM2;SERPINF2;TMOD2;TPM1;ADAM10;HSPG2;KRT9;BIN3;KATNAL1;COL4A2;COL4A1;RUFY3;COL4A4;COL4A3;ELMO1;ELMO2;HDGFL3;CD151;COL13A1;FLII;DPT;ARHGAP17;LTBP2;FBLN5;CORO1C;MTM1;SPTA1;MYH11;TPPP;COL28A1;CARMIL1;TGFB2;CCDC13;HOOK3;LYZ;MYO5B;MYO5C;COL18A1;HIP1;COL14A1;LMOD1;TCHH;KRT20;PPP1R9A;TRIOBP;PGM5;CD36;CGNL1;FGA;RIPK3;APOA1;SHROOM3;APOA4;RH…
GO_Biological_Process_2021	cilium assembly (GO:0060271)	90/314	1.62583e-09	CEP126;TTC26;IFT172;CEP164;SNX10;PTPN23;FNBP1L;RPGR;IFT52;ACTR1A;TEKT1;TEKT2;BBS9;NEK1;TEKT3;TEKT4;BBS7;PRKACA;IFT57;BBS5;CC2D2A;BBS4;RAB8B;DYNC2H1;ABCC4;CCDC39;CFAP52;CEP135;EXOC8;IFT140;RFX2;IFT80;RPGRIP1L;DYNLL2;WDR35;LZTFL1;IFT88;RP1;IFT43;RILPL2;IFT81;EXOC6;ATP6V0D1;CFAP54;IFT46;GAS8;CCDC40;DCTN2;ARL6;DCTN1;DCTN3;RSPH9;SPATA6;IFT74;ABLIM1;ABLIM3;PRKAR2B;TMEM67;TTC21B;RAB23;FLNA;NPHP3;POC1B;N…
GO_Biological_Process_2021	endothelial cell development (GO:0001885)	19/26	3.28529e-09	PPP1R16B;COL18A1;GSTM3;COL15A1;ROBO4;PDE4D;PDE2A;RDX;MSN;ICAM1;RAP1B;RAP1A;MARVELD2;MYADM;PECAM1;RAPGEF2;EZR;CNMD;RAPGEF3
GO_Biological_Process_2021	establishment of endothelial barrier (GO:0061028)	20/29	4.94978e-09	PPP1R16B;ROBO4;PDE4D;PDE2A;RDX;MSN;ICAM1;RAP1B;TJP1;AFDN;RAP1A;CLDN3;MARVELD2;MYADM;PECAM1;RAPGEF2;EZR;RAPGEF3;TJP3;TJP2
GO_Biological_Process_2021	regulation of focal adhesion assembly (GO:0051893)	28/54	1.02281e-08	ACVRL1;NRP1;MACF1;ROCK1;ROCK2;FAM107A;ARHGAP6;PPM1F;ACTG1;CORO1C;SLK;KDR;APOD;S100A10;DUSP3;DMTN;MYOC;LIMCH1;PTK2;DUSP22;SFRP1;PEAK1;DLC1;TEK;HRG;VCL;FERMT2;LIMS1
GO_Biological_Process_2021	cilium organization (GO:0044782)	70/228	1.02281e-08	CEP126;TTC26;IFT172;CEP164;SNX10;PTPN23;FNBP1L;RPGR;IFT52;TEKT1;TEKT2;BBS9;NEK1;TEKT3;TEKT4;BBS7;BBS5;CC2D2A;BBS4;RAB8B;DYNC2H1;ABCC4;CFAP52;EXOC8;IFT140;RFX2;IFT80;DYNLL2;WDR35;LZTFL1;IFT88;IFT43;RILPL2;IFT81;EXOC6;MNS1;ATP6V0D1;CFAP54;IFT46;ARL6;IFT74;ABLIM1;ABLIM3;TMEM67;RAB23;FLNA;NPHP3;POC1B;PCNT;RILP;BBS2;BBS1;GSN;ODF2;CCDC57;WDR19;SCLT1;IFT122;PARVA;BBIP1;RAB11A;EHD1;EHD2;EHD3;TTC8;EHD4;B9…
GO_Biological_Process_2021	actin filament organization (GO:0007015)	53/152	1.21518e-08	HIP1;FHOD1;LMOD1;PPP1R9A;TRIOBP;EPS8;MPRIP;DPYSL3;CGNL1;PLS1;TMOD1;TPM3;ACTN1;TMOD3;TPM2;TMOD2;TPM1;COBL;SHROOM3;RHOF;SHROOM1;SHROOM4;ACTA1;BIN3;RUFY3;ELMO1;CDC42EP2;ELMO2;EVL;LCP1;FLII;ARHGAP17;CORO1C;TTN;SPTA1;SCIN;NRAP;FLNA;VILL;GAS2L2;CARMIL1;DMTN;GSN;NEBL;RFLNB;DSTN;MYO1C;ABI2;MYO15A;MYO5B;MYO5C;CASS4;MYO1H
GO_Biological_Process_2021	actomyosin structure organization (GO:0031032)	34/76	1.48408e-08	ROCK1;EPB41;ROCK2;FLII;LMOD1;ARRB1;TNFAIP1;MYLK3;TTN;PDLIM1;EPB41L5;FAM171A1;CSRP3;EPB41L4A;CSRP2;CSRP1;EPB41L2;PGM5;PHACTR1;MYOZ1;MYH10;TMOD1;ACTN2;TMOD3;CDC42BPG;TMOD2;TPM1;SORBS1;CDC42BPA;TJP1;OBSCN;SYNPO2L;TNNT3;ZYX
GO_Biological_Process_2021	regulation of protein phosphorylation (GO:0001932)	77/266	2.33335e-08	PID1;FLT4;ITGB3;LRRK2;ILK;CIB1;ARRB1;PARK7;FGF2;CDH5;CCND3;BMPER;CCND1;KDR;LEPR;PLCE1;SIRPA;ROPN1L;PDE8A;SH3GL2;LIMCH1;HGF;AKTIP;ADIPOQ;AXIN1;PPP2R5B;PPP2R5A;F2;MMP9;FGR;RAP2A;CLDN3;MYADM;PECAM1;TNIK;PLPP3;GAS6;ENG;PRKN;SPTBN4;ROCK2;ITLN1;FBLN1;PRR5L;FPR2;AGER;CAMKK2;CORO1C;LRP6;TTN;C3;INPP5K;FYN;SLIT2;MAPK3;CD74;ANGPT1;RARRES2;IGF2;DAB2IP;VEGFD;PTPN13;PTK2;SOD1;BST1;MARCO;OCLN;BMP2;DAB2;FER;LEP;…
GO_Biological_Process_2021	regulation of small GTPase mediated signal transduction (GO:0051056)	49/141	5.98612e-08	ITSN1;ARHGAP39;ARHGAP6;ARHGAP44;SYDE2;SYDE1;OPHN1;MCF2L;ARHGDIB;PLCE1;CGNL1;TGM2;VAV3;ARHGEF12;ARHGEF17;ARAP2;ARAP3;ARAP1;RHOF;VAV2;ARHGAP10;OBSCN;RHOJ;SOS2;ARHGEF6;ARHGEF26;ARHGAP18;ARHGAP17;KALRN;FGD1;FGD2;ARHGAP22;FGD3;ABR;ARHGAP21;FGD4;CHN2;CHN1;SLIT2;A2M;STARD13;ARHGAP29;ARHGAP26;MYO9A;ARHGAP24;ARHGAP23;ARHGAP31;DLC1;TRIP10
GO_Biological_Process_2021	protein localization to membrane (GO:0072657)	61/195	5.98612e-08	PIGR;CD81;FRMPD1;ITGAL;SYNE3;ARL5A;RAB8B;ACTN2;TESC;ADIPOQ;MAGI2;TTC7B;ANK2;ANK3;ANK1;FAM126A;RAP2A;CACNB3;RABEP1;PACS2;MYADM;PICK1;RAPGEF2;TNIK;EZR;GAS6;SHANK3;SPTBN4;RAMP2;ROCK1;ROCK2;STXBP1;LIN7A;PTN;PRAM1;SAV1;LRP6;SLC9A3R2;RAP1A;DVL1;FCHO2;INPP5K;FLNA;SPTBN1;S100A10;CAV1;RDX;RFTN1;WDR19;DENND4C;RAB11A;EHD1;EHD2;TSPAN15;EHD3;TSPAN14;EHD4;ABHD17A;CPE;AGRN;FERMT2
GO_Biological_Process_2021	cholesterol transport (GO:0030301)	26/51	5.98612e-08	SCARB1;CETP;STX12;LCAT;CLU;APOM;LIPG;CD36;SERAC1;APOE;LDLRAP1;APOB;LDLR;MSR1;STARD4;CAV1;APOA2;APOA1;APOC3;APOA4;ABCA8;NPC2;APOC2;APOC1;ABCG1;CES1
GO_Biological_Process_2021	regulation of substrate adhesion-dependent cell spreading (GO:1900024)	26/51	5.98612e-08	DOCK5;NRP1;KANK1;ILK;CIB1;FBLN1;TRIOBP;CORO1C;FLNA;S100A10;FGB;FGA;CARMIL1;DMTN;MYOC;FGG;SPRY4;APOA1;ACTN4;PTK2;MYADM;CASS4;CRK;DOCK1;FERMT2;LIMS1
GO_Biological_Process_2021	reverse cholesterol transport (GO:0043691)	14/17	7.45075e-08	CETP;SCARB1;APOA2;APOA1;APOC3;LCAT;APOA4;CLU;APOM;APOC2;LIPG;APOE;ABCG1;CES1
GO_Biological_Process_2021	positive regulation of cell-substrate adhesion (GO:0010811)	31/70	1.07329e-07	VIT;DOCK5;NRP1;ALOX15;ILK;CIB1;NDNF;TRIOBP;PPM1F;FLNA;CD36;RSU1;JAK2;S100A10;FGB;FGA;CARMIL1;DMTN;MYOC;FGG;APOA1;NPNT;SFRP1;MYADM;CASS4;CDH13;UTRN;CRK;DOCK1;FERMT2;LIMS1
GO_Biological_Process_2021	regulation of stress fiber assembly (GO:0051492)	32/74	1.16461e-07	NRP1;ROCK1;ROCK2;FHOD1;PXN;ASAP3;ARHGAP6;PPM1F;ACTG1;WNT11;INPP5K;CGNL1;S100A10;ARHGEF10;CARMIL1;ARHGEF15;MYOC;LIMCH1;SERPINF2;TPM1;APOA1;ARAP1;SORBS3;TJP1;SFRP1;RGCC;SYNPO2L;DLC1;EVL;CD47;RAPGEF3;FERMT2
GO_Biological_Process_2021	cellular amino acid catabolic process (GO:0009063)	36/90	1.38715e-07	GLS2;HAAO;ABAT;HNMT;DDO;GLS;ACAT1;HMGCL;AUH;NOS1;CRYM;PRODH;HMGCLL1;ACAD8;BCKDHA;ARG1;PHYKPL;NOS3;BCKDHB;AMT;KMO;FAH;QDPR;GLUD1;ALDH6A1;GLUD2;DDAH1;IVD;OGDH;SARDH;KYAT1;ALDH7A1;ASPA;BCAT2;IDO1;OTC
GO_Biological_Process_2021	high-density lipoprotein particle remodeling (GO:0034375)	14/18	2.57635e-07	CETP;SCARB1;APOA2;APOA1;APOC3;LCAT;APOA4;APOM;APOC2;ALB;APOC1;LIPG;APOE;ABCG1
GO_Biological_Process_2021	positive regulation of stress fiber assembly (GO:0051496)	23/44	2.73071e-07	NRP1;ARHGEF10;CARMIL1;ARHGEF15;MYOC;ROCK2;LIMCH1;FHOD1;PXN;SERPINF2;TPM1;APOA1;SORBS3;PPM1F;SFRP1;WNT11;RGCC;SYNPO2L;EVL;CD47;FERMT2;RAPGEF3;S100A10
GO_Biological_Process_2021	regulation of angiogenesis (GO:0045765)	61/203	2.7623e-07	SEMA5A;RNH1;PLXND1;HSPB6;PDE3B;PTPRM;ETS1;FGF2;AQP1;AMOT;MECP2;CDH5;SPRED1;BMPER;ADGRA2;HYAL1;ADAMTS1;STAB1;KDR;CTSH;CD34;PPP1R16B;PTGIS;PRKCB;ANXA3;CEMIP2;KRT1;GAB1;PRKCA;VASH1;HSPG2;DCN;SFRP1;COL4A2;RHOJ;COL4A3;PRKD1;RAPGEF3;RAMP2;ROCK1;ROCK2;GATA6;ECSCR;THBS4;RRAS;APOH;ALOX5;CNMD;SASH1;TGFB2;NOS3;TIE1;DAB2IP;ATP2B4;VEGFD;RGCC;AGO1;LEP;TEK;HRG;PF4
GO_Biological_Process_2021	positive regulation of actin filament bundle assembly (GO:0032233)	25/51	2.96268e-07	NRP1;ROCK2;FHOD1;SYNPO2;PXN;PPM1F;WNT11;SYNPO;S100A10;ARHGEF10;CARMIL1;ARHGEF15;MYOC;LIMCH1;SERPINF2;TPM1;APOA1;SORBS3;SFRP1;RGCC;SYNPO2L;EVL;CD47;RAPGEF3;FERMT2
GO_Biological_Process_2021	hydrogen peroxide metabolic process (GO:0042743)	18/29	3.57229e-07	HBZ;GPX1;MAOB;HBG2;GPX3;HBG1;HBE1;HBB;APOA4;HBD;PARK7;SOD1;DUOX1;PRDX2;HBM;PRDX5;CAT;HBQ1
GO_Biological_Process_2021	negative regulation of peptidase activity (GO:0010466)	28/63	5.14562e-07	SERPINA2;SERPINA3;SERPINA1;LRP1;SERPINC1;SERPINA10;PARK7;SERPINA6;CST7;SERPINA7;SERPINA4;KNG1;SERPINA5;CST3;VTN;SPOCK2;TIMP2;TIMP3;SERPINB1;SERPIND1;AHSG;SERPINF2;SERPINB9;AGT;SERPINB6;FETUB;SERPING1;HRG
GO_Biological_Process_2021	antigen processing and presentation of exogenous peptide antigen (GO:0002478)	38/103	5.89795e-07	DCTN6;DCTN2;DCTN1;DCTN4;DCTN3;IFI30;AP2A2;CTSS;ACTR1A;HLA-DMA;ACTR1B;HLA-DMB;CTSL;AP1S2;AP2S1;AP1S3;CTSF;CTSE;HLA-DQA2;CTSD;RILP;SH3GL2;HLA-DQA1;DYNC1I1;HLA-DPA1;CD74;HLA-DRB5;HLA-F;DYNLL2;HLA-E;CAPZA2;HLA-DPB1;HLA-DRA;HLA-DRB3;OSBPL1A;ACTR10;HLA-DRB1;HLA-DQB1
GO_Biological_Process_2021	positive regulation of substrate adhesion-dependent cell spreading (GO:1900026)	20/36	6.57899e-07	FGB;DOCK5;NRP1;CARMIL1;FGA;DMTN;MYOC;FGG;ILK;APOA1;CIB1;TRIOBP;CASS4;MYADM;FLNA;CRK;DOCK1;FERMT2;S100A10;LIMS1
GO_Biological_Process_2021	antigen processing and presentation of exogenous peptide antigen via MHC class II (GO:0019886)	36/98	1.61614e-06	DCTN6;DCTN2;DCTN1;DCTN4;DCTN3;IFI30;AP2A2;CTSS;ACTR1A;HLA-DMA;ACTR1B;HLA-DMB;CTSL;AP1S2;AP2S1;AP1S3;CTSF;CTSE;HLA-DQA2;CTSD;RILP;SH3GL2;HLA-DQA1;DYNC1I1;HLA-DPA1;CD74;HLA-DRB5;DYNLL2;CAPZA2;HLA-DPB1;HLA-DRA;HLA-DRB3;OSBPL1A;ACTR10;HLA-DRB1;HLA-DQB1
GO_Biological_Process_2021	regulation of intracellular signal transduction (GO:1902531)	104/437	1.8241e-06	WWC1;ITSN1;WWC2;ARHGAP39;ARHGAP44;SYDE2;SYDE1;OPHN1;ARHGDIB;WWC3;PIP4K2A;PIP4K2B;ROS1;PPP1R16B;PRKAB2;SLC15A2;DAPK2;PRKAB1;MOB3B;OBSCN;PRKAR1B;RRAGC;RRAGB;TNIK;EZR;ARHGEF26;ARHGAP18;ARHGAP17;KALRN;AGER;ARHGAP22;ABR;ARHGAP21;RRAS;PRKAR2B;PRKAR2A;TP53BP2;PIP5K1C;A2M;BARD1;NEK8;STARD13;PDE2A;ARHGAP29;ARHGAP26;WDR54;ARHGAP24;ARHGAP23;BST1;TBCK;ARHGAP31;TAF4B;PPP1R13B;LRRK2;PRKAG2;ARHGAP6;AKAP12;SPRED…
GO_Biological_Process_2021	actin-myosin filament sliding (GO:0033275)	20/38	2.07957e-06	TMOD1;ACTN3;ACTN2;TPM3;TNNC1;TPM2;TNNC2;TPM1;MYL6B;TTN;MYL4;ACTA1;MYL6;DES;MYL1;MYL2;MYL3;TNNT3;TNNI2;DMD
GO_Biological_Process_2021	muscle filament sliding (GO:0030049)	20/38	2.07957e-06	TMOD1;ACTN3;ACTN2;TPM3;TNNC1;TPM2;TNNC2;TPM1;MYL6B;TTN;MYL4;ACTA1;MYL6;DES;MYL1;MYL2;MYL3;TNNT3;TNNI2;DMD
GO_Biological_Process_2021	complement activation, classical pathway (GO:0006958)	9/9	2.10349e-06	C1QB;CRP;APCS;C1QA;IGLL5;C1S;C1R;IGLL1;C1QC
GO_Biological_Process_2021	antigen processing and presentation of peptide antigen via MHC class II (GO:0002495)	36/100	2.66469e-06	DCTN6;DCTN2;DCTN1;DCTN4;DCTN3;IFI30;AP2A2;CTSS;ACTR1A;HLA-DMA;ACTR1B;HLA-DMB;CTSL;AP1S2;AP2S1;AP1S3;CTSF;CTSE;HLA-DQA2;CTSD;RILP;SH3GL2;HLA-DQA1;DYNC1I1;HLA-DPA1;CD74;HLA-DRB5;DYNLL2;CAPZA2;HLA-DPB1;HLA-DRA;HLA-DRB3;OSBPL1A;ACTR10;HLA-DRB1;HLA-DQB1
GO_Biological_Process_2021	humoral immune response mediated by circulating immunoglobulin (GO:0002455)	10/11	2.69059e-06	C1QB;CRP;APCS;C1QA;IGLL5;C1S;C1R;CD81;IGLL1;C1QC
GO_Biological_Process_2021	protein localization to cell periphery (GO:1990778)	45/140	2.76875e-06	SPTBN4;RAMP2;ROCK1;CD81;ROCK2;STXBP1;LIN7A;PRAM1;LRP6;SLC9A3R2;RAP1A;FCHO2;INPP5K;FLNA;SPTBN1;S100A10;RAB8B;ACTN2;CAV1;TESC;ADIPOQ;DENND4C;RDX;WDR19;TTC7B;ANK2;ANK3;ANK1;FAM126A;RAB11A;EHD1;EHD2;TSPAN15;CACNB3;EHD3;RAP2A;TSPAN14;EHD4;RABEP1;PACS2;MYADM;RAPGEF2;TNIK;EZR;GAS6
GO_Biological_Process_2021	cell morphogenesis involved in differentiation (GO:0000904)	29/72	3.21543e-06	NRP1;LAMA5;SPI1;LAMC3;ITGB3;PXN;NTN4;ILK;LAMC1;OPHN1;MEF2C;ATRNL1;LAMB2;ACTN1;LAMB4;PARVA;PARVB;SRCIN1;ATRN;FER;CLDN3;RILPL2;ABI2;PEAK1;ITGA8;RADIL;TEK;FERMT2;VAMP3
GO_Biological_Process_2021	hydrogen peroxide catabolic process (GO:0042744)	14/21	4.31312e-06	HBZ;GPX1;HBG2;GPX3;HBG1;HBE1;HBB;APOA4;HBD;PRDX2;HBM;PRDX5;CAT;HBQ1
GO_Biological_Process_2021	cellular component assembly (GO:0022607)	69/261	5.84719e-06	TTC26;HFE;FAM107A;ILK;LAMC1;ACTB;JCHAIN;ACTG1;EPS8;OPHN1;DPYSL3;QSOX1;PLS1;MAGI1;FGA;STX7;PAWR;DNAJB13;MITF;ANK3;SHROOM1;RP1;RHOJ;TLCD2;LCP1;EZR;GAS6;GAS8;VAMP2;VAMP3;CCDC40;SHANK1;YAP1;LIN7A;RSPH9;RTN4;ADD1;ADD2;SLC9A3R2;PARD6B;SCIN;CALD1;MICAL1;DVL1;TSPAN4;REPS2;FLNA;FLNC;SPTBN1;WASF3;CD74;RSPH4A;DMTN;GSN;ABCA3;WDR19;PARVA;PARVB;MYO9A;AIF1L;OCLN;RSPH1;STK25;CAPZA2;FAS;QRICH2;FERMT2;LIMS1;PICALM
GO_Biological_Process_2021	regulation of epithelial cell migration (GO:0010632)	23/51	6.4608e-06	DOCK5;MACF1;TGFB2;BMPR2;PRKCE;DAB2IP;PTPN23;PTN;PPM1F;RTN4;PTK2;RAB11A;PTPRG;CORO1C;BMPER;GLIPR2;HYAL1;RHOJ;ENPP2;CTSH;EVL;DOCK1;SASH1
GO_Biological_Process_2021	negative regulation of cell migration (GO:0030336)	45/144	6.4608e-06	ACVRL1;PTPRU;KANK1;IFITM1;NDRG4;CLIC4;LRP1;CHRD;ADARB1;PTPN23;FGF2;CORO1C;PTPRG;DACH1;WNT11;HYAL2;ARHGDIB;DPYSL3;DAG1;NKX2-1;SLIT2;SCAI;CD74;DUSP3;LIMCH1;ADIPOQ;MAGI2;TPM1;DAB2IP;MITF;PODN;ALOX15B;MAPK15;BST2;DUSP22;AFDN;SFRP1;RAP2A;CLDN3;NAV3;DLC1;EVL;RECK;VCL;ENG
GO_Biological_Process_2021	homotypic cell-cell adhesion (GO:0034109)	21/44	6.94188e-06	FGB;FGA;STXBP3;ITGB3;STXBP1;ACTN1;FGG;HBB;ILK;GP1BA;ACTB;ACTG1;CSRP1;GNAS;FLNA;PLPP3;TLN1;MYL9;CD99;VCL;TJP2
GO_Biological_Process_2021	negative regulation of endopeptidase activity (GO:0010951)	26/63	8.12095e-06	SERPINA2;SERPINA3;SERPINA1;SERPINC1;SERPINA10;SERPINA6;SERPINA7;SERPINA4;KNG1;SERPINA5;VTN;SPOCK2;TIMP2;TIMP3;SERPINB1;CR1;SERPIND1;AHSG;SERPINF2;SERPINB9;AGT;SERPINB6;FETUB;SERPING1;HRG;RECK
GO_Biological_Process_2021	substrate adhesion-dependent cell spreading (GO:0034446)	22/48	8.12095e-06	LAMA5;NRP1;LAMC3;ATRNL1;LAMB2;ITGB3;PXN;LAMB4;NTN4;ILK;PARVA;LAMC1;PARVB;SRCIN1;ATRN;FER;PEAK1;ITGA8;RADIL;TEK;FERMT2;VAMP3
GO_Biological_Process_2021	cholesterol homeostasis (GO:0042632)	28/71	8.12095e-06	SCARB1;CETP;ACSM3;LRP5;PCSK9;LCAT;LPL;TMEM97;APOM;LIPG;APOE;LDLRAP1;APOB;LDLR;ABCA2;CAV1;EPHX2;APOA2;APOA1;APOC3;APOA4;EHD1;FABP3;NPC2;APOC2;LAMTOR1;ABCG1;CES1
GO_Biological_Process_2021	positive regulation of cell migration (GO:0030335)	70/269	8.12095e-06	SEMA5A;NRP1;DOCK5;RIPOR1;BMPR2;FAM107A;CIB1;VSIR;MYLK;ACTG1;CXCL16;CDH5;SYDE1;GLIPR2;HYAL1;KDR;ENPP2;CTSH;PDGFRB;MYOC;PRKCE;HGF;GAB1;ADAM10;PRKCA;ACTN4;MMP9;FGR;SHTN1;F7;CLDN3;CEACAM6;RUFY3;KIT;MYADM;NUMB;PECAM1;RAPGEF2;CDH13;DOCK1;DDR2;SEMA7A;CD151;ROCK2;SEMA3B;RTN4;PPM1F;SDCBP;VTN;WNT11;PODXL;CCL5;ZNF268;CARMIL1;TGFB2;DMTN;F10;CAV1;RDX;DAB2IP;PTK2;RAB11A;TJP1;BMP2;DAB2;FER;CXCL12;MYO1C;CASS4;FE…
GO_Biological_Process_2021	regulation of endothelial cell proliferation (GO:0001936)	33/92	8.69687e-06	ACVRL1;SEMA5A;NRP1;BMPR2;FLT4;ITGB3;PTPRM;FGF2;THBS4;ALOX5;APOH;AKT3;KDR;APOE;CNMD;PPP1R16B;STAT5A;ANGPT1;CAV2;CAV1;TIE1;PRKCA;VEGFD;VASH1;NR2F2;NR4A1;BMP2;RGCC;LEP;CDH13;ANG;PRKD1;TEK
GO_Biological_Process_2021	regulation of ryanodine-sensitive calcium-release channel activity (GO:0060314)	15/25	9.2338e-06	CAMK2D;GSTM2;PDE4D;SRI;FKBP1A;JPH2;JPH3;FKBP1B;HRC;DMD;CALM3;NOS1;CLIC2;PRKACA;CALM2
GO_Biological_Process_2021	positive regulation of protein phosphorylation (GO:0001934)	89/371	9.2404e-06	ACVRL1;NRP1;BMPR2;CD81;HFE;FLT4;ITGB3;LRRK2;PRKAG2;ILK;CIB1;ARRB1;PARK7;FGF2;CCND3;CCND1;KDR;ENPP2;LEPR;NOS1;JAK2;PDE8A;LIMCH1;HGF;AKTIP;ADIPOQ;SH2D3C;AXIN1;F2;MMP9;TOM1L1;RAP2A;CLDN3;BANK1;PECAM1;RAPGEF2;PRKD1;TNIK;GAS6;RAPGEF3;DDR2;ENG;ROCK2;ITLN1;FPR2;AGER;LRP8;THBS4;CAMKK2;C3;SDCBP;VTN;RAP1A;MAPK1;TNFRSF14;S1PR2;LEFTY2;MAPK3;SNCA;GDF10;CD74;TGFB2;RBPMS;ANGPT1;GDF15;CAV1;RARRES2;IGF2;ATP2B4;VE…
GO_Biological_Process_2021	zymogen activation (GO:0031638)	21/45	9.87356e-06	FGB;FGA;C1R;BAD;F12;CD5L;F11;FGG;HP;PLAT;HPR;NLRC4;VSIR;F9;CTSL;APOH;C1RL;CTSH;GGT1;KLKB1;HGFAC
GO_Biological_Process_2021	sterol homeostasis (GO:0055092)	28/72	1.04189e-05	SCARB1;CETP;ACSM3;LRP5;PCSK9;LCAT;LPL;TMEM97;APOM;LIPG;APOE;LDLRAP1;APOB;LDLR;ABCA2;CAV1;EPHX2;APOA2;APOA1;APOC3;APOA4;EHD1;FABP3;NPC2;APOC2;LAMTOR1;ABCG1;CES1
GO_Biological_Process_2021	regulation of cholesterol esterification (GO:0010872)	10/12	1.04189e-05	ABCA2;STARD4;APOC1;APOA2;APOA1;APOA4;APOE;LAMTOR1;ABCG1;AGT
GO_Biological_Process_2021	regulation of cardiac muscle contraction by regulation of the release of sequestered calcium ion (GO:0010881)	12/17	1.22472e-05	RYR2;CAMK2D;GSTM2;FKBP1B;HRC;ANK2;CALM3;DMD;CLIC2;PRKACA;CALM2;SLC8A1
GO_Biological_Process_2021	complement activation, lectin pathway (GO:0001867)	9/10	1.26374e-05	FCN1;COLEC11;FCN2;MFAP4;FCN3;KRT1;MASP2;MASP1;MBL2
GO_Biological_Process_2021	negative regulation of cellular process (GO:0048523)	123/566	1.48454e-05	SEMA5A;IFITM1;ATP8A2;PLXND1;JADE1;CIB1;ADARB1;PARK7;CLU;FGF2;ETS1;IFIT3;RPS6KA2;ARHGDIB;SIRPA;PDE8A;TNS2;ACTN1;ADIPOQ;MAGI2;ADAM10;SULT2B1;SPOCD1;AZGP1;SFRP1;CLDN3;MYL2;COL4A3;TXNIP;PRTN3;PRKD1;NUPR1;GPLD1;FBLN1;KNG1;RTN4;SCIN;PODXL;NACC2;PLXNA2;TP53BP2;IGFBP6;ZNF268;TGFB2;WFS1;ALOX15B;HOPX;BMP5;BST2;NR4A1;BMP2;RGCC;PPT1;SCGB3A1;HRG;FERMT2;CD200;ACVRL1;COL18A1;PTPRU;CDKN1B;BMPR2;PPP1R13B;TGFB1I1;…
GO_Biological_Process_2021	positive regulation of cell morphogenesis involved in differentiation (GO:0010770)	22/50	1.65754e-05	FGB;DOCK5;NRP1;FGA;CARMIL1;CDKL5;DMTN;MYOC;FGG;ILK;APOA1;CIB1;TRIOBP;PTPRD;MYADM;CASS4;FLNA;CRK;DOCK1;FERMT2;S100A10;LIMS1
GO_Biological_Process_2021	regulation of release of sequestered calcium ion into cytosol by sarcoplasmic reticulum (GO:0010880)	14/23	1.67633e-05	RYR2;CAMK2D;GSTM2;PDE4D;ANK2;SRI;SLC8A1;FKBP1B;HRC;CALM3;DMD;CLIC2;PRKACA;CALM2
GO_Biological_Process_2021	myofibril assembly (GO:0030239)	20/43	1.78104e-05	PDGFRB;TMOD1;ACTN2;FLII;TMOD3;TMOD2;TPM1;LMOD1;CFLAR;MYLK3;TTN;CSRP3;CSRP2;OBSCN;CSRP1;SYNPO2L;MYL2;TNNT3;PGM5;MYOZ1
GO_Biological_Process_2021	platelet aggregation (GO:0070527)	18/36	1.78104e-05	FGB;FGA;STXBP3;ITGB3;STXBP1;ACTN1;FGG;HBB;ILK;GP1BA;ACTB;ACTG1;CSRP1;GNAS;FLNA;TLN1;MYL9;VCL
GO_Biological_Process_2021	protein localization to plasma membrane (GO:0072659)	42/136	1.78104e-05	SPTBN4;RAMP2;ROCK1;CD81;ROCK2;STXBP1;PRAM1;LRP6;SLC9A3R2;RAP1A;FCHO2;INPP5K;FLNA;SPTBN1;S100A10;RAB8B;ACTN2;TESC;ADIPOQ;DENND4C;RDX;TTC7B;ANK2;ANK3;ANK1;FAM126A;RAB11A;EHD1;AFDN;EHD2;TSPAN15;CACNB3;EHD3;RAP2A;TSPAN14;EHD4;PACS2;MYADM;RAPGEF2;TNIK;EZR;GAS6
GO_Biological_Process_2021	regulation of GTPase activity (GO:0043087)	53/189	1.78104e-05	USP6NL;GPSM1;PLXND1;DOCK9;LRRK2;SNX13;ARHGAP44;DOCK11;PRKG1;TGM2;VAV3;CDKL5;ARAP1;VAV2;SFRP1;RASA4;RAPGEF2;PRTN3;CRK;MAPRE2;RAPGEF3;CCL14;ASAP3;RASGRP2;RAP1GAP;FGD1;RASIP1;FGD2;FGD3;FGD4;FGD5;RAP1A;WNT11;CCL5;CHN2;CHN1;PLXNA2;RSU1;RAB11FIP2;EVI5;S100A10;CAV2;RDX;DAB2IP;ADAP1;PTK2;SOD1;AFDN;GNB5;AGRN;FERMT2;PICALM;LIMS1
GO_Biological_Process_2021	negative regulation of multicellular organismal process (GO:0051241)	58/214	1.78104e-05	SPI1;BMPR2;WWC1;WWC2;PCTP;PTPN23;PTPRG;SLC6A4;SPRED1;ARHGDIB;WWC3;SOSTDC1;SRGN;MEF2C;ACTN3;IFNGR1;ADIPOQ;APOA2;APOA1;APOA4;PROCR;SFRP1;ALDH1A1;EVL;ALPK2;GAS6;ROCK1;ROCK2;LAMA4;HPN;NPR3;PON1;ABHD6;HMGCR;AGER;CORO1C;APOM;RAB11FIP1;WNT11;NKX2-1;RAB11FIP5;BBS2;GDF15;NOS3;PLCL1;CYP51A1;PLCL2;DAB2IP;ATP2B4;APOC3;VASN;BMP5;BMP2;PROC;RGCC;NFIB;NOVA2;SPRY1
GO_Biological_Process_2021	positive regulation of protein modification process (GO:0031401)	58/214	1.78104e-05	FLT4;ITGB3;LRRK2;ILK;CIB1;ARRB1;FGF2;CDH5;CCND3;CCND1;KDR;LEPR;PDE8A;PPP1R16B;LIMCH1;HGF;AKTIP;CEP295;ADIPOQ;AXIN1;PPP2R5A;F2;MMP9;RAP2A;CLDN3;PECAM1;TNIK;GAS6;RAPGEF3;ENG;ROCK2;ITLN1;FPR2;AGER;CAMKK2;C3;PPP1R7;MAPK3;CD74;ACE;ANGPT1;RARRES2;IGF2;VEGFD;SVIP;PTK2;MARCO;BMP2;DAB2;DLC1;LEP;TMEM119;FAS;CALM3;CAMK1;TEK;CALM2;HLA-DRB1
GO_Biological_Process_2021	fibrinolysis (GO:0042730)	11/15	1.87278e-05	FGB;FGA;CPB2;FGG;KRT1;SERPINF2;GP1BA;PLAT;PLG;F2;HRG
GO_Biological_Process_2021	lipoxygenase pathway (GO:0019372)	11/15	1.87278e-05	PON3;GPX1;HPGD;PON2;ALOX5;ALOX15;PON1;ALOX5AP;ALOX12B;ALOX15B;ALOXE3
GO_Biological_Process_2021	cell-matrix adhesion (GO:0007160)	34/100	1.87278e-05	CD63;COL13A1;ITGB3;ILK;ITGAL;MSLN;NID2;THSD1;FBLN5;SGCE;VTN;CD34;FGB;FGA;ACTN3;ACTN2;ITGA3;ACTN1;FGG;ITGA1;SORBS1;NPNT;L1CAM;LYVE1;BCAM;PEAK1;DLC1;TAOK2;ITGA8;ZYX;ITGA7;SIGLEC1;VCL;FERMT2
GO_Biological_Process_2021	protein phosphorylation (GO:0006468)	110/496	1.92634e-05	MYLK2;GMFG;MYLK3;NRBP2;RPS6KA3;EFEMP1;SLK;RPS6KA2;AKT3;KDR;PDK4;NEK1;NEK3;PRKACA;PRKACB;ROS1;STK32C;PDK2;PDGFRB;PRKCH;CDKL5;DAPK1;PRKCB;DAPK2;PRKCE;ADAM10;LMTK2;PRKCA;PRKAB1;PRKAR1B;BTK;PRKCQ;PRKD1;ERG;TNIK;PXK;NLK;PRKCZ;STK33;GRK3;GRK5;MAP3K20;CDK18;TGFB2;DMPK;NEK7;BMX;DCLK1;PTK2;TBCK;BMP2;FER;STK25;FES;CDK14;MAP3K11;FGFR1;ACVRL1;BMPR2;MAST4;FLT4;LRRK2;PRKAG2;ILK;PPP3CB;PRKG2;JAK2;PRKG1;JAK1;RIP…
GO_Biological_Process_2021	cellular response to transforming growth factor beta stimulus (GO:0071560)	37/114	2.10004e-05	ACVRL1;HPGD;ZFYVE9;PXN;LTBP2;ARRB2;NR3C1;NLK;LRRC32;PRKCZ;CDH5;CLEC3B;HYAL2;WNT2;LEFTY2;SOX5;APPL1;GDF10;MEF2C;TGFB2;GDF15;USP9Y;PDE2A;APOA1;CGN;FOS;PTK2;TGFBR2;DUSP22;TGFBR3;FKBP1A;SFRP1;PDE3A;ZYX;FERMT2;ENG;LIMS1
GO_Biological_Process_2021	negative regulation of cell motility (GO:2000146)	37/114	2.10004e-05	ACVRL1;PTPRU;KANK1;IFITM1;CLIC4;CHRD;FBLN1;ADARB1;DACH1;WNT11;DPYSL3;DAG1;NKX2-1;SLIT2;SCAI;CD74;DUSP3;LIMCH1;ADIPOQ;MAGI2;TPM1;MITF;PODN;ALOX15B;MAPK15;BST2;DUSP22;AFDN;SFRP1;RAP2A;CLDN3;NAV3;DLC1;CRK;RECK;VCL;ENG
GO_Biological_Process_2021	intraciliary transport involved in cilium assembly (GO:0035735)	19/40	2.10739e-05	DYNC2H1;TTC26;IFT140;IFT172;WDR19;IFT122;IFT80;DYNLL2;WDR35;IFT52;IFT74;IFT22;IFT88;IFT43;IFT81;TTC21B;IFT57;IFT46;CLUAP1
GO_Biological_Process_2021	response to reactive oxygen species (GO:0000302)	24/59	2.32491e-05	GPX1;TXNRD2;TPM1;PXN;HP;HBB;FOS;AGAP3;MMP9;CAMKK2;SOD1;PRDX5;FER;HYAL1;STK25;HYAL2;CAT;MAPK1;APOD;FYN;MAPT;APOE;PDK2;MAPK3
GO_Biological_Process_2021	maintenance of blood-brain barrier (GO:0035633)	16/30	2.33128e-05	SLC1A1;LAMC1;ACTB;ACTG1;TJP1;CDH5;OCLN;CLDN3;PECAM1;DMD;ESAM;JAM2;TJP3;VCL;JAM3;TJP2
GO_Biological_Process_2021	regulation of blood coagulation (GO:0030193)	15/27	2.64166e-05	DMTN;CAV1;F12;GP1BA;TFPI;F2;KNG1;THBD;VTN;PROC;APOH;ENPP4;APOE;HRG;CD34
GO_Biological_Process_2021	positive regulation of cell-substrate junction organization (GO:0150117)	14/24	2.82069e-05	NRP1;DUSP3;MYOC;ROCK1;IQSEC1;PPM1F;SFRP1;KDR;TEK;HRG;MAPRE2;FERMT2;LIMS1;S100A10
GO_Biological_Process_2021	triglyceride-rich lipoprotein particle remodeling (GO:0034370)	10/13	2.91503e-05	CETP;APOC2;APOA2;APOA1;APOC3;LCAT;LPL;APOA4;APOE;APOB
GO_Biological_Process_2021	cell junction organization (GO:0034330)	27/72	2.95729e-05	C1QA;ILK;ACTB;ACTG1;OPHN1;MARVELD2;DVL1;FLNA;SNCG;APBB2;FLNC;SNCB;RAB8B;SNCA;TGFB2;L1CAM;MYO9A;TJP1;OCLN;PPFIBP1;CLDN3;MAPT;AGRN;FERMT2;TJP3;LIMS1;TJP2
GO_Biological_Process_2021	regulation of endothelial cell migration (GO:0010594)	31/89	2.95729e-05	ACVRL1;NRP1;SCARB1;BMPR2;ROCK2;FLT4;ITGB3;PTPRM;PTN;ETS1;FGF2;BMPER;RRAS;APOH;KDR;APOE;SLIT2;SASH1;ANGPT1;ANXA3;DAB2IP;PRKCA;VASH1;NR2F2;DCN;AGT;PTK2;RHOJ;PRKD1;TEK;GPLD1
GO_Biological_Process_2021	diterpenoid metabolic process (GO:0016101)	25/64	3.0978e-05	PECR;LRP1;SDC4;ADH1B;LPL;LRP2;LRP8;APOM;TTR;RDH12;CYP4V2;APOE;APOB;RARRES2;APOA2;APOA1;APOC3;APOA4;HSPG2;ALDH3A2;RBP4;RBP2;APOC2;ALDH1A1;AGRN
GO_Biological_Process_2021	positive regulation of epithelial cell migration (GO:0010634)	32/94	3.44221e-05	DOCK5;NRP1;SCARB1;BMPR2;ROCK2;FLT4;ITGB3;ETS1;FGF2;PPM1F;RTN4;RRAS;GLIPR2;HYAL1;ENPP2;KDR;CTSH;SASH1;TGFB2;ANGPT1;ANXA3;IQSEC1;PRKCE;PRKCA;MMP9;AGT;RAB11A;PRKD1;TEK;DOCK1;MAPRE2;GPLD1
GO_Biological_Process_2021	regulation of cytoskeleton organization (GO:0051493)	36/112	3.4593e-05	PHLDB1;CLIC4;PRKAA2;LRP1;ROCK1;ROCK2;FAM107A;ARHGAP18;NEXN;ARHGAP17;IQGAP2;ARHGAP44;SYDE1;CAPN2;MAP6;MAPK1;TPPP;MAPK3;PDGFRB;DMTN;RHOF;CORO2B;SORBS3;PTK2;BST2;P2RX7;TJP1;BST1;PEAK3;DLC1;TAOK2;TRIM36;MAPT;EZR;HRG;CRK
GO_Biological_Process_2021	renal water homeostasis (GO:0003091)	16/31	3.79277e-05	WFS1;AQP4;ADCY7;AQP3;ADCY6;RAB11A;ADCY5;AQP1;ADCY9;PRKAR1B;PRKAR2B;PRKAR2A;MYO5B;PRKACA;RAB11FIP2;PRKACB
GO_Biological_Process_2021	positive regulation of phosphorylation (GO:0042327)	64/253	5.07809e-05	NRP1;FLT4;ITGB3;LRRK2;ZBTB20;ILK;CIB1;ARRB1;SLC4A4;FGF2;CCND3;CCND1;KDR;LEPR;PDE8A;ROS1;PDGFRB;LIMCH1;HGF;AKTIP;ADIPOQ;AXIN1;LMTK2;F2;MMP9;RAP2A;CLDN3;KIT;PECAM1;ROR1;ANG;TNIK;GAS6;DDR2;ENG;PRKAA2;ROCK2;ITLN1;FPR2;AGER;CAMKK2;C3;SDCBP;ERBB3;CCL5;MAPK3;CD74;ANGPT1;RARRES2;TIE1;IGF2;VEGFD;PTK2;P2RX7;MARCO;BMP2;DAB2;AXL;LEP;TMEM119;FAS;TEK;HLA-DRB1;FGFR1
GO_Biological_Process_2021	protein localization to cilium (GO:0061512)	17/35	5.07809e-05	TUB;TTC26;BBS1;ARL6;IFT140;WDR19;IFT122;SNX10;MAPK15;WDR35;EHD1;RABEP1;TTC21B;BBS9;NPHP4;BBS4;FSIP2
GO_Biological_Process_2021	chylomicron remodeling (GO:0034371)	8/9	5.60772e-05	APOC2;APOA2;APOA1;APOC3;LPL;APOA4;APOE;APOB
GO_Biological_Process_2021	negative regulation of protein activation cascade (GO:2000258)	8/9	5.60772e-05	F7;F8;F10;F12;SERPING1;A2M;TFPI;KLKB1
GO_Biological_Process_2021	fatty acid metabolic process (GO:0006631)	38/124	6.13801e-05	PON3;FAAH;ABCD3;ACSM3;HPGD;PON2;ALOX15;PON1;LPL;ALOX12B;LIPH;ALOX5;LIPG;CD36;ACAA1;GGT1;ALOXE3;GPX1;ACSL1;ADIPOQ;ACSL6;ACSL5;CYP4B1;ACSL4;CPT1B;ALOX15B;ACSF2;PLA2G15;ACOX2;NAAA;ALOX5AP;ACOT2;ACOT1;ECHDC3;SLC27A3;LPIN2;ACOT4;CES1
GO_Biological_Process_2021	regulation of endopeptidase activity (GO:0052548)	26/71	7.2651e-05	SERPINA2;SERPINA3;SERPINA1;SERPINC1;SERPINA10;SERPINA6;SERPINA7;SERPINA4;VSIR;KNG1;SERPINA5;VTN;SPOCK2;TIMP2;TIMP3;SERPINB1;SERPIND1;AHSG;SERPINF2;SERPINB9;AGT;SERPINB6;FETUB;SERPING1;HRG;PICALM
GO_Biological_Process_2021	negative regulation of wound healing (GO:0061045)	15/29	7.61392e-05	APCS;TFPI;FGF2;KNG1;THBD;VTN;CLDN3;PROC;ALOX5;APOH;CD109;APOE;MYOZ1;CD34;CRK
GO_Biological_Process_2021	blood circulation (GO:0008015)	21/51	7.97008e-05	ACVRL1;GUCY1A1;GUCY1B1;GPX1;ACE;ROCK1;ROCK2;NOS3;ELN;MEOX2;ADCY6;F5;SOD1;SGCD;CYB5R3;CXCL12;MYL2;COL4A3;OLR1;SERPING1;LPA
GO_Biological_Process_2021	phospholipid transport (GO:0015914)	23/59	8.02169e-05	SCARB2;SCARB1;ATP8A2;ABCB1;ATP8B3;TMEM30A;ATP8A1;ABCA3;APOA2;APOA1;APOC3;PCTP;APOA4;ATP11A;SCP2;NPC2;CPTP;APOC2;APOC1;TNFAIP8L3;APOE;LDLR;ABCG1
GO_Biological_Process_2021	positive regulation of receptor-mediated endocytosis (GO:0048260)	19/44	0.000103238	CD63;DGKD;HIP1;ANGPT1;ANXA2;SGIP1;HFE;MAGI2;PCSK9;ARRB1;ARRB2;CLU;C3;VTN;DAB2;TF;PPT1;PICK1;LDLRAP1
GO_Biological_Process_2021	sprouting angiogenesis (GO:0002040)	21/52	0.000112893	ACVRL1;SEMA5A;NRP1;CCBE1;RAMP2;ANGPT1;FLT4;PARVA;VEGFD;FGF2;EFNB2;NR4A1;BMPER;ADGRA2;KDR;CDH13;SLIT2;TEK;RECK;GPLD1;ENG
GO_Biological_Process_2021	negative regulation of epithelial cell apoptotic process (GO:1904036)	17/37	0.000120529	SEMA5A;YAP1;CAST;FGB;FGA;RAMP2;ANGPT1;WFS1;FGG;NDNF;ICAM1;CDH5;TNIP2;KDR;NUPR1;TEK;GAS6
GO_Biological_Process_2021	regulation of transport (GO:0051049)	17/37	0.000120529	PRKN;NRP1;EPB41;ICA1L;LRRK2;WWC1;ICA1;ACTB;RAB11A;ACTG1;CLDN3;REEP5;FES;ARL6IP5;LEPR;VAMP2;SNCA
GO_Biological_Process_2021	Ras protein signal transduction (GO:0007265)	41/142	0.000120529	RIPOR1;RALA;ROCK1;ROCK2;PARK7;RASGRP2;FGF2;ARHGAP6;RERG;EPS8;RAP1B;RASSF1;RAP1A;RRAS;GRAP2;ARHGDIB;PLCE1;EPS8L2;CTNNAL1;HACE1;ARHGAP29;RRAS2;SHTN1;MAPK11;RAP2A;RIT1;MRAS;ABI2;CDC42EP5;CDC42EP4;GNB1;ELMO1;CDC42EP2;CDC42EP1;CDH13;RAPGEF2;TAX1BP3;PRKD1;GRAP;RGL2;RAPGEF3
GO_Biological_Process_2021	regulation of hydrolase activity (GO:0051336)	26/73	0.000122179	SCARB2;PLXND1;FGD1;RAP1GAP;RASIP1;SERPINA5;FGD2;ARHGAP44;FGD3;FGD4;FGD5;CHN2;CHN1;PLXNA2;NOS1;PRKG1;VAV3;CAV1;RDX;DAB2IP;APOA1;ADAP1;PTK2;VAV2;SOD1;CRK
GO_Biological_Process_2021	glycerophospholipid biosynthetic process (GO:0046474)	48/177	0.000124612	CDS1;ACHE;SLC27A1;DGKD;SLC44A4;MTMR12;SLC44A2;MTMR14;ALOX15;MTMR8;LPCAT1;LCAT;PCTP;ABHD5;MTMR4;FGF2;AGPAT2;MTM1;MTMR7;PLD2;PIK3C2B;AGPAT4;LIPH;INPP5J;PIP4K2A;INPP5K;PIP4K2B;GPAT3;PIP5K1C;CDIPT;PCYT2;CHKB;SACM1L;STARD10;PLA2G4C;PLA2G2A;APOA2;APOA1;BMX;PTPN13;PLEKHA8;RUFY1;INPP4B;SYNJ1;GPD1;PITPNM2;GPD1L;LPIN2
GO_Biological_Process_2021	negative regulation of blood vessel morphogenesis (GO:2000181)	27/78	0.000145729	ROCK1;ROCK2;PDE3B;ECSCR;PTPRM;THBS4;AMOT;MECP2;SPRED1;ADAMTS1;ALOX5;APOH;STAB1;CNMD;TGFB2;ATP2B4;DAB2IP;VASH1;HSPG2;DCN;RGCC;COL4A2;AGO1;COL4A3;TEK;HRG;PF4
GO_Biological_Process_2021	negative regulation of angiogenesis (GO:0016525)	29/87	0.000151289	ROCK1;ROCK2;PDE3B;ECSCR;PTPRM;THBS4;AMOT;MECP2;SPRED1;ADAMTS1;ALOX5;APOH;STAB1;CNMD;TGFB2;ATP2B4;DAB2IP;VASH1;HSPG2;DCN;EPN1;EPN2;RGCC;COL4A2;AGO1;COL4A3;TEK;HRG;PF4
GO_Biological_Process_2021	cellular response to catecholamine stimulus (GO:0071870)	13/24	0.000173647	PRKN;RYR2;LRRK2;ATP2B4;ADCY6;GNG2;NR4A3;GNB1;MAPK1;PRKACA;MAPK3;SNCA;TGM2
GO_Biological_Process_2021	cholesterol efflux (GO:0033344)	13/24	0.000173647	SCARB1;STX12;APOA2;APOA1;APOC3;APOA4;ABCA8;APOM;NPC2;APOC2;APOC1;APOE;ABCG1
GO_Biological_Process_2021	cellular response to oxygen-containing compound (GO:1901701)	75/323	0.000174958	CD86;PID1;GUCY1B1;MTR;ACTB;RYR3;AQP1;ZFP36;PDK4;CAPN2;SIRPA;LBP;PDK2;PF4V1;TGM2;MEF2C;DAPK1;TESC;TPM1;FOS;MMP9;RRAGA;SFRP1;RRAGC;RRAGB;SHPK;RRAGD;RAPGEF2;PRKD1;MAPT;CARD16;EZR;CFTR;GPLD1;RAPGEF3;ROCK2;PXN;LPL;PDXP;AGAP3;ADCY6;CAMKK2;RAP1B;PRDX5;RAP1A;GNG2;WNT11;INPP5K;MAPK1;CD14;SLIT2;WNT2;MAPK3;AOC1;DMTN;PDE2A;DAB2IP;ATP2B4;PPBP;P2RX7;FER;NR4A3;P2RX4;AXL;FES;TNIP2;GNB1;PDE3A;LAMTOR2;LAMTOR1;LAMT…
GO_Biological_Process_2021	positive regulation of MAPK cascade (GO:0043410)	66/274	0.000176817	NRP1;WWC1;FLT4;LRRK2;CIB1;ARRB1;ARRB2;FGF2;ICAM1;BMPER;GLIPR2;ARL6IP5;KDR;TNFAIP8L3;CD36;PDE8A;PDGFRB;FGB;FGA;SERPINF2;FGG;PRKCA;NPNT;MMP8;MTURN;KIT;RAPGEF2;ROR1;GAS6;JCAD;CCL14;NOTCH2;NDRG4;SEMA7A;ROCK1;ROCK2;ALOX15;C5AR1;ALOX12B;FPR2;PRKCZ;AGER;RAP1A;DDT;CCL5;APOE;MAPK3;CD74;TGFB2;ANGPT1;GDF15;CAV2;PLA2G2A;IGF2;DAB2IP;LAPTM5;MARCO;BMP2;STK25;LEP;TAOK2;LAMTOR1;TEK;FERMT2;HLA-DRB1;FGFR1
GO_Biological_Process_2021	regulation of cardiac muscle contraction by calcium ion signaling (GO:0010882)	12/21	0.00018738	RYR2;CAMK2D;GSTM2;FKBP1B;HRC;ANK2;CALM3;DMD;CLIC2;PRKACA;CALM2;SLC8A1
GO_Biological_Process_2021	sterol transport (GO:0015918)	12/21	0.00018738	CETP;MSR1;NPC2;CAV1;APOA2;APOA1;LCAT;ABCA8;CD36;APOB;LDLRAP1;LDLR
GO_Biological_Process_2021	organelle assembly (GO:0070925)	93/425	0.00018738	CEP126;TTC26;TMEM41B;IFT172;CEP164;LMOD1;SNX10;PTPN23;FNBP1L;LIMD1;RPGR;IFT52;TEKT1;TEKT2;NEK1;BBS9;TEKT3;PGM5;TEKT4;BBS7;MYOZ1;SYNPO;BBS5;CC2D2A;CD34;BBS4;RAB8B;DYNC2H1;TMOD1;ABCC4;CFAP52;PDCD6IP;EXOC8;IFT140;TMOD3;STX7;TMOD2;PLA2G4C;RFX2;IFT80;DYNLL2;WDR35;LZTFL1;IFT88;IFT43;RILPL2;PACS2;IFT81;EXOC6;MAPT;ATP6V0D1;CFAP54;CHMP6;IFT46;MAPRE2;CDS1;STX12;ARL6;FLII;FITM2;IFT74;ABLIM1;ABLIM3;TMEM67;RA…
GO_Biological_Process_2021	arginine metabolic process (GO:0006525)	8/10	0.000200761	DDAH1;ARG1;DDAH2;NOS3;SLC39A8;NOS1;ASS1;ART4
GO_Biological_Process_2021	regulation of ERK1 and ERK2 cascade (GO:0070372)	59/238	0.000208407	NRP1;FLT4;CIB1;ARRB1;ARRB2;FGF2;ICAM1;SPRED1;BMPER;GLIPR2;KDR;TIMP3;SIRPA;TNFAIP8L3;CD36;PDE8A;ROS1;PDGFRB;FGB;FGA;DUSP3;SERPINF2;ADIPOQ;FGG;PRKCA;NPNT;MTURN;TGFBR3;CNKSR3;RAPGEF2;ROR1;EZR;GAS6;CCL14;NOTCH2;NDRG4;SEMA7A;ALOX15;C5AR1;FBLN1;FPR2;PRKCZ;AGER;RAP1A;RRAS;DDT;CCL5;APOE;MAPK3;CD74;ANGPT1;PLA2G2A;DAB2IP;MARCO;BMP2;SPRY1;TEK;FERMT2;HLA-DRB1
GO_Biological_Process_2021	negative regulation of Ras protein signal transduction (GO:0046580)	16/35	0.00022695	KANK1;TGFB2;MYOC;ITGA3;HEG1;SPRY4;DAB2IP;TNFAIP1;RASIP1;ARHGAP24;ARHGAP44;SYNGAP1;DLC1;SPRY1;FBP1;SCAI
GO_Biological_Process_2021	vascular endothelial growth factor receptor signaling pathway (GO:0048010)	24/67	0.000231483	VAV3;NRP1;ROCK1;NCF2;ROCK2;FLT4;ITGB3;PXN;DAB2IP;CLEC14A;VEGFD;SHB;PTK2;VAV2;MAPK11;AXL;KDR;NCK2;ELMO1;ELMO2;FYN;PRKD1;CRK;DOCK1
GO_Biological_Process_2021	regulation of muscle contraction (GO:0006937)	14/28	0.000233634	MYLK2;CAV1;TNNC1;TNNC2;TPM1;SRI;CNN1;MYL2;MYL3;TNNT3;ANXA6;PLCE1;PPP1R12B;MYL9
GO_Biological_Process_2021	phospholipid metabolic process (GO:0006644)	26/76	0.000250288	GDE1;LPCAT1;LCAT;LPL;PDXP;FITM2;AGPAT2;AGPAT4;SMPD3;LIPG;ENPP2;PIP4K2A;PIP4K2B;TNFAIP8L3;ABCA2;PLA2G4F;PCYT2;PLA2G4C;PLA2G2A;APOA2;ALOX15B;PLA2G15;PLBD1;PLPP3;PLCB2;PLCD1
GO_Biological_Process_2021	phosphorylation (GO:0016310)	88/400	0.000253256	ACVRL1;DGKD;BMPR2;GMFG;LRRK2;PRKAG2;ILK;LIMD1;MYLK3;NRBP2;PPP3CB;AKT3;PDK4;NEK1;PRKG2;NEK3;PRKACA;JAK2;PRKACB;ROS1;PRKG1;PDK2;JAK1;PRKCH;CDKL5;DAPK1;PRKCB;DAPK2;PRKCE;MINK1;ADAM10;LMTK2;PRKCA;IRAK3;PRKAB1;TGFBR2;FGR;LATS2;PEAK3;PRKAR1B;PEAK1;SHPK;RARA;BTK;PICK1;SGK3;PRKD1;ERG;TNIK;GAS6;PXK;CAMK2D;PRKAA2;ROCK1;PKN3;ROCK2;NLK;PRKCZ;CAMKK2;GRK3;FGGY;WNT11;GRK5;MAP3K20;MAPK1;FYN;MAPK3;CDK18;TGFB2;DMP…
GO_Biological_Process_2021	positive regulation of ERK1 and ERK2 cascade (GO:0070374)	46/172	0.000257927	NOTCH2;CCL14;NRP1;NDRG4;SEMA7A;FLT4;ALOX15;C5AR1;CIB1;ARRB1;FPR2;ARRB2;FGF2;AGER;PRKCZ;ICAM1;RAP1A;BMPER;GLIPR2;DDT;CCL5;KDR;TNFAIP8L3;APOE;CD36;PDE8A;MAPK3;PDGFRB;FGB;FGA;CD74;ANGPT1;SERPINF2;FGG;PLA2G2A;PRKCA;NPNT;MTURN;MARCO;BMP2;RAPGEF2;ROR1;TEK;GAS6;FERMT2;HLA-DRB1
GO_Biological_Process_2021	cellular protein modification process (GO:0006464)	192/1025	0.000264718	GMFG;F13A1;PLAT;PARK7;MYLK3;NAA80;C4A;NRBP2;LGALS1;AKT3;MACROD1;PDK4;NEK1;NEK3;MACROD2;PRKACA;TGM5;PRKACB;ROS1;FBXO7;TGM4;PDK2;TGM2;CDKL5;FBXW5;PRKCH;DAPK1;PRKCB;FBXO2;DAPK2;PRKCE;KRT2;KRT1;ADAM10;LMTK2;PRKCA;LMO7;JMJD7;PRKAB1;FBXW2;KLHL42;KCTD7;PRKAR1B;ADPRH;BTK;SPARCL1;PRKD1;ERG;TNIK;PHPT1;PXK;EPB42;UBA7;MTMR4;NLK;EVPL;PRKCZ;KNG1;MTMR7;ART4;MTM1;C3;SOCS2;GRK3;GRK5;MAP3K20;PSMF1;APOE;APOB;LHPP;F…
GO_Biological_Process_2021	regulation of blood vessel endothelial cell migration (GO:0043535)	21/55	0.000264718	ACVRL1;STAT5A;MEF2C;ANGPT2;ANGPT1;NOS3;ATP2B4;PRKCA;VASH1;ETS1;FGF2;MECP2;P2RX4;RGCC;TMSB4X;AKT3;KDR;PRKD1;APOE;HRG;FGFR1
GO_Biological_Process_2021	positive regulation of secretion by cell (GO:1903532)	25/72	0.000267023	ACHE;TTN;APBB1;MYH10;CD33;EXPH5;SNCA;FGB;UNC13B;CADPS2;FGA;TGFB2;FGG;RAB27A;FRMD4A;RAB27B;SYTL4;UNC13D;BMP2;P2RX4;RGCC;ANG;EZR;ABCG1;CFTR
GO_Biological_Process_2021	regulation of wound healing (GO:0061041)	19/47	0.000267023	APCS;KANK1;DMTN;CAV1;PRKCE;GP1BA;F2;FGF2;PTK2;ACTG1;MYLK;DUOX1;VTN;OCLN;CLDN3;ALOX5;CD109;HRG;CRK
GO_Biological_Process_2021	positive regulation of macromolecule metabolic process (GO:0010604)	85/384	0.000269264	MYLK2;CALCOCO1;PID1;HFE;PCSK9;ARRB1;PARK7;ARRB2;CLU;ETS1;FGF2;VSIR;ACTG2;ACTG1;CDH5;HMGN5;LAMP3;ANKRD31;CTSH;CD36;CD34;MEF2C;ANXA2;IFNGR1;TESC;MAGI2;ANK2;SERPINB9;MITF;ANK3;MMP8;PRKAB1;ACTA2;OLFM1;ACTA1;CLDN3;TYROBP;PICK1;EZR;GAS6;TLR3;VAMP3;RBMS3;PRKN;YAP1;CRP;CD63;RAMP2;ROCK1;ROCK2;HPN;ALOX12B;PPM1F;TTN;WNT11;NKX2-1;MAPK1;MAPK3;SNCA;CD74;IL33;GSN;ANGPT1;WFS1;NOS3;EPHX2;PDE2A;RDX;LAPTM5;RAB27A;M…
GO_Biological_Process_2021	positive regulation of GTPase activity (GO:0043547)	54/214	0.000269316	USP6NL;DOCK9;SNX13;SYDE2;DOCK11;SYDE1;ARHGAP42;TGM2;ARHGEF10;CDKL5;ARHGEF15;RALGAPA1;RALGAPA2;ARAP1;TBC1D1;SFRP1;RALGAPB;ADPRH;RAPGEF2;TAX1BP3;PRTN3;MAPRE2;RAPGEF3;CCL14;ARHGEF26;ASAP3;RASGRP2;RAP1GAP;CORO1C;ARHGAP22;ABR;RAP1A;WNT11;CCL5;TBC1D13;TBC1D14;RSU1;RAB11FIP2;TBC1D17;EVI5;S100A10;RAP1GAP2;CAV2;ARHGAP29;ARHGAP24;SGSM1;AFDN;TBCK;GNB5;AGRN;FERMT2;SIPA1;LIMS1;PICALM
GO_Biological_Process_2021	regulation of anatomical structure morphogenesis (GO:0022603)	36/123	0.000275845	PHLDB1;PID1;RNH1;PLXND1;FLT4;LRRK2;FITM2;ETS1;FGF2;ARHGAP44;LFNG;BMPER;ADGRA2;CHN1;DAG1;KIF13B;SH3D19;MEF2C;KRT1;VASH1;WTIP;SRCIN1;SFRP1;RAP2A;CLDN3;INF2;ABI2;ABI3;HECW2;RUFY3;LEP;NEDD4;TNIK;MAPT;SHANK3;FERMT2
GO_Biological_Process_2021	positive regulation of steroid metabolic process (GO:0045940)	9/13	0.000296432	STARD4;APOC1;APOA2;APOA1;APOA4;APOE;LDLRAP1;AGT;CES1
GO_Biological_Process_2021	regulation of cell communication by electrical coupling (GO:0010649)	9/13	0.000296432	CAMK2D;CAV1;PDE4D;HRC;CALM3;ANK3;SRI;CALM2;SLC8A1
GO_Biological_Process_2021	regulation of fibrinolysis (GO:0051917)	9/13	0.000296432	THBD;F12;APOH;F11;SERPINF2;PLG;F2;HRG;KLKB1
GO_Biological_Process_2021	positive regulation of cell motility (GO:2000147)	55/221	0.000332566	SEMA5A;RIPOR1;FAM107A;CIB1;VSIR;MYLK;ACTG1;CXCL16;CDH5;KDR;CTSH;PDGFRB;MYOC;HGF;ADAM10;PRKCA;ACTN4;MMP9;FGR;F7;CLDN3;CEACAM6;RUFY3;KIT;MYADM;NUMB;PECAM1;CDH13;PHPT1;SEMA7A;CD151;ROCK2;SEMA3B;PPM1F;DUOX1;SDCBP;WNT11;PODXL;CCL5;SPOCK2;ZNF268;CARMIL1;CAVIN1;F10;CAV1;RDX;PTK2;TJP1;BMP2;DAB2;FER;CXCL12;MYO1C;CASS4;FERMT2
GO_Biological_Process_2021	positive regulation of focal adhesion assembly (GO:0051894)	11/19	0.000341089	NRP1;SFRP1;MYOC;ROCK1;KDR;TEK;HRG;PPM1F;FERMT2;LIMS1;S100A10
GO_Biological_Process_2021	basement membrane organization (GO:0071711)	10/16	0.000341089	RAMP2;CMA1;LAMB2;COL4A1;HPN;LAMB4;NTN4;NID1;NID2;CTSS
GO_Biological_Process_2021	transmembrane receptor protein tyrosine kinase signaling pathway (GO:0007169)	88/404	0.000341089	NRP1;NCF2;FLT4;ITGB3;ITSN1;PLAT;TCIRG1;SHB;FGF2;AP2A2;ACTB;PTPRG;ACTG1;SPRED1;NCK2;KDR;PDK4;ANKS1A;JAK2;ROS1;PDK2;APPL1;VAV3;PDGFRB;ATP6V1G2;HGF;MST1;GAB1;LMTK2;MMP9;VAV2;FGR;COL4A2;KIT;ANOS1;ELMO1;RAPGEF2;ELMO2;ROR1;PRKD1;PLCB1;ATP6V0D1;CRK;ATP6V0D2;DOCK1;GPLD1;ANGPTL1;DDR2;ROCK1;ROCK2;MVP;HPN;PXN;KALRN;RASGRP4;SOCS2;EFNB2;EFNB1;SDCBP;ERBB3;FLRT3;CHN1;AP2S1;MAPK1;FYN;SH2B2;MAPK3;ANGPT2;YES1;ANGP…
GO_Biological_Process_2021	regulation of calcium ion transmembrane transporter activity (GO:1901019)	14/29	0.000343892	CAMK2D;AHNAK;PDE4D;ANK2;FKBP1A;JPH2;CACNB3;JPH3;FKBP1B;HRC;DMD;NOS1;PRKACA;CALM2
GO_Biological_Process_2021	positive regulation of cell-matrix adhesion (GO:0001954)	18/44	0.000348785	NRP1;ROCK1;MYOC;CIB1;PPM1F;EFEMP2;SFRP1;RRAS;CEACAM6;KDR;CDH13;CD36;TEK;HRG;UTRN;FERMT2;S100A10;LIMS1
GO_Biological_Process_2021	cytoskeleton organization (GO:0007010)	35/120	0.000371533	MAST4;SH3KBP1;FITM2;LIMD1;SYNE3;FGD1;PLD2;FGD2;NCKIPSD;FGD3;FGD4;FGD5;DPYSL2;MICAL1;PACSIN2;PLCE1;APOE;WASF3;SH3D19;DMTN;KRT4;TPM1;MICAL2;ARAP3;RHOF;WTIP;ANK1;FMNL3;ARHGAP10;DES;ABI2;PALLD;TNIK;NECTIN2;SIPA1
GO_Biological_Process_2021	regulation of cellular catabolic process (GO:0031329)	23/65	0.00038631	SCARB2;PRKN;USP13;OSBPL7;ROCK1;DAPK1;LRRK2;DAPK2;ITPR1;MTMR4;MAPK15;RRAGA;RRAGC;RRAGB;LAMP3;WDR91;RRAGD;PIP4K2A;PIP4K2B;MAPT;NUPR1;DRAM2;BOK
GO_Biological_Process_2021	actin filament bundle assembly (GO:0051017)	15/33	0.000403173	DMTN;FAM107A;PDXP;PAWR;SHROOM1;ADD1;ADD2;AIF1L;EPS8;CALD1;MICAL1;DPYSL3;LCP1;EZR;PLS1
GO_Biological_Process_2021	actin filament bundle organization (GO:0061572)	15/33	0.000403173	DMTN;FAM107A;RFLNB;PAWR;SHROOM1;ADD1;ADD2;AIF1L;EPS8;CALD1;MICAL1;DPYSL3;LCP1;EZR;PLS1
GO_Biological_Process_2021	cellular response to metal ion (GO:0071248)	37/131	0.000459097	RYR1;PRKN;CLIC4;CAMK2D;CDKN1B;PRKAA2;HFE;HVCN1;LRRK2;MT1M;ALOX15;RASGRP2;ADCY7;CACNA1H;RYR3;ADD1;AQP1;MAPK1;CPNE2;MAPK3;SLC25A24;SNCA;MEF2C;AOC1;DMTN;SYT15;ANK3;FOS;MCOLN1;MMP9;TF;P2RX4;TFR2;RASA4;ALOX5AP;FBP1;GPLD1
GO_Biological_Process_2021	axonogenesis (GO:0007409)	58/240	0.000461919	ROBO2;SEMA5A;NRP1;ROBO4;SH3KBP1;ACTB;PPP3CB;OPHN1;DAG1;TNR;SPTAN1;SPG11;GAB1;LMTK2;PRKCA;GFRA1;ANK3;GAB2;SHTN1;DOK1;DOK2;ACTBL2;PALLD;FEZ1;ANOS1;S100A6;PRKCQ;EVL;EZR;SHANK3;NOTCH2;SPTBN4;LAMA5;SPTBN5;SEMA7A;ATL1;LAMA3;SEMA3B;NTN4;NEXN;RAP1GAP;EFNB2;SPTA1;EFNB1;PARD6B;MAPK1;FYN;NCAM1;SLIT3;APBB1;SLIT2;SPTBN1;PDLIM7;MAPK3;L1CAM;PTK2;CXCL12;TAOK2
GO_Biological_Process_2021	heart contraction (GO:0060047)	17/41	0.000472429	MYLK2;RYR2;ACE;GPX1;GAA;TNNC1;TPM1;SLC8A1;TTN;SOD1;MYL4;CSRP3;SGCD;MYL2;MYL3;TNNI2;DMD
GO_Biological_Process_2021	axon guidance (GO:0007411)	51/203	0.000478403	ROBO2;SEMA5A;NRP1;ROBO4;PLXND1;SH3KBP1;PTPRM;OPHN1;DAG1;TNR;SPTAN1;GAB1;PRKCA;GFRA1;GAB2;DOK1;DOK2;PALLD;FEZ1;ANOS1;PRKCQ;EVL;EZR;SHANK3;NOTCH2;SPTBN4;LAMA5;SPTBN5;SEMA7A;LAMA3;SEMA3B;NTN4;NEXN;RAP1GAP;EFNB2;SPTA1;EFNB1;CHN1;PLXNA2;MAPK1;FYN;NCAM1;SLIT3;SLIT2;SPTBN1;PDLIM7;MAPK3;L1CAM;PTK2;CXCL12;NFIB
GO_Biological_Process_2021	phosphatidylinositol metabolic process (GO:0046488)	33/112	0.0004921	CDS1;SLC27A1;MTMR10;MTMR12;MTMR14;MTMR8;MTMR4;FGF2;MTM1;MTMR7;PIK3C2B;INPP5J;PIP4K2A;INPP5K;PIP4K2B;PIP5K1C;CDIPT;PDGFRB;PLA2G4F;SACM1L;PLA2G4C;PLA2G2A;BMX;PTPN13;PLEKHA8;RUFY1;INPP4B;SYNJ1;PITPNM2;PLBD1;PLCB1;PLCB2;PLCD1
GO_Biological_Process_2021	cellular protein localization (GO:0034613)	74/329	0.000497635	USP6NL;FCN1;PTPRU;CNTNAP2;LRRK2;ITSN1;SNX13;AMOT;RPGR;CSRP3;DUOXA1;ARL5A;BBS4;CEP68;STX7;ANK2;TBC1D1;RRAGA;RAP2A;RRAGC;PACS2;RRAGB;ADPRH;RRAGD;PICK1;GAS8;VCL;NAPA;CD63;NAPB;STX12;RAB5B;STXBP3;ARL6;STXBP1;STXBP2;VPS26C;STX11;FBLN5;GGA2;RAB20;WNT11;RAB23;TBC1D13;FLNA;TBC1D14;DMD;STX3;RAB28;STX2;TBC1D17;EVI5;JAM3;CNTLN;BBS2;CD74;ANGPT1;LAPTM5;EHD1;SGSM1;TBCK;OCLN;IFT22;SNX17;ABHD17A;CROCC;SNX15;CPE;…
GO_Biological_Process_2021	cellular response to organonitrogen compound (GO:0071417)	31/103	0.000546513	PDXP;ACTB;RYR3;AQP1;RAP1B;RAP1A;CAPN2;INPP5K;SLIT2;MEF2C;AOC1;DMTN;PDE2A;P2RX7;RRAGA;SFRP1;P2RX4;RRAGC;RRAGB;RRAGD;PDE3A;RAPGEF2;LAMTOR2;LAMTOR1;EZR;LAMTOR4;FOLR1;LAMTOR3;CFTR;RAPGEF3;LAMTOR5
GO_Biological_Process_2021	positive regulation of cell differentiation (GO:0045597)	61/258	0.000554398	ACVRL1;IFITM1;BMPR2;TGFB1I1;ADIRF;TMEM100;RPS6KA3;ZFP36;GLIPR2;KDR;CD36;CD34;SOX5;MEF2C;PRKCH;ZHX3;HGF;SERPINF2;NPNT;TGFBR2;OLFM1;SFRP1;ZEB1;HOXB4;RAPGEF2;PRKD1;PLCB1;IL6ST;DDR2;CDS1;YAP1;LRP5;LPL;PTN;SDCBP;RAP1A;RRAS;SULT1E1;FRZB;BNIP2;APOB;ZNF268;AAMDC;MSR1;TGFB2;RARRES2;ZBTB16;PLA2G2A;ALOX15B;AGT;MAPK12;MAPK11;BMP2;DAB2;RGCC;FES;TMEM119;CAMK1;FERMT2;PF4;FGFR1
GO_Biological_Process_2021	glycerophospholipid metabolic process (GO:0006650)	26/80	0.000570887	CETP;PIGQ;PON1;GDE1;GDPD1;LCAT;PDXP;ABHD6;GDPD3;PDGFRB;PLA2G4F;ABCA3;PLA2G4C;PLA2G2A;APOA1;APOA4;GPCPD1;PRDX6;PLA2G15;SYNJ1;PNPLA6;PLCB1;PLCB2;GPLD1;PLCD1;SERINC5
GO_Biological_Process_2021	regulation of protein binding (GO:0043393)	34/118	0.000601036	PRKN;HDAC5;LRP1;ROCK1;EPB41;HFE;LRRK2;PARK7;IFIT1;ACTB;ADD1;IFIT2;ADD2;DNAJB2;VTN;DVL1;PRKACA;LDLRAP1;TRIM21;CAV1;AKTIP;FKBP1A;BMP2;DAB2;SLPI;CFHR2;CFHR1;RAPGEF2;CFHR5;CARD16;CAMK1;NES;CRK;GAS8
GO_Biological_Process_2021	positive regulation of epithelial cell proliferation (GO:0050679)	35/123	0.00060981	SEMA5A;NOTCH2;YAP1;NRP1;BMPR2;STXBP4;FLT4;ITGB3;C5AR1;HPN;TGFA;LAMC1;PTN;FGF2;RTN4;THBS4;HYAL1;AKT3;KDR;PPP1R16B;STAT5A;BAD;MST1;PRKCA;VEGFD;BMP5;NR4A1;SFRP1;BMP2;NR4A3;JAML;CDH13;ANG;PRKD1;TEK
GO_Biological_Process_2021	negative regulation of coagulation (GO:0050819)	9/14	0.000620161	PROCR;THBD;VTN;PROC;APOH;APOE;TFPI;CD34;KNG1
GO_Biological_Process_2021	regulation of cAMP-dependent protein kinase activity (GO:2000479)	9/14	0.000620161	PRKAR1B;PRKAR2B;PKIA;PRKAR2A;ADIPOQ;MST1;ATP2B4;RAPGEF2;PKIG
GO_Biological_Process_2021	negative regulation of endothelial cell migration (GO:0010596)	16/38	0.000620161	ACVRL1;MEF2C;ANGPT2;ATP2B4;DAB2IP;PTPRM;NR2F2;VASH1;FGF2;DCN;MECP2;RGCC;APOH;APOE;SLIT2;HRG
GO_Biological_Process_2021	actin polymerization or depolymerization (GO:0008154)	19/50	0.000620161	WASHC5;GSN;FLII;FAM107A;COBL;DSTN;MICAL2;ARHGAP6;SCIN;ABI2;CFL2;MICAL1;MSRB2;ANG;EVL;VILL;JAK2;WASF3;GAS7
GO_Biological_Process_2021	positive regulation of blood coagulation (GO:0030194)	10/17	0.000625856	THBD;DMTN;F12;APOH;SERPINF2;ANO6;PLG;ENPP4;F2;HRG
GO_Biological_Process_2021	acute inflammatory response (GO:0002526)	13/27	0.000636349	CRP;APCS;ITIH4;AHSG;HP;ANO6;HPR;MYLK3;SIGIRR;VNN1;SAA1;LBP;MBL2
GO_Biological_Process_2021	negative regulation of endothelial cell apoptotic process (GO:2000352)	13/27	0.000636349	SEMA5A;FGB;FGA;RAMP2;ANGPT1;FGG;NDNF;ICAM1;CDH5;TNIP2;KDR;TEK;GAS6
GO_Biological_Process_2021	regulation of cell junction assembly (GO:1901888)	13/27	0.000636349	MEF2C;PRKCH;ROCK1;ROCK2;RAP1B;TJP1;OCLN;RAP1A;CLDN3;MYO1C;RAPGEF2;RAB17;PRKACA
GO_Biological_Process_2021	actin cytoskeleton reorganization (GO:0031532)	22/63	0.000656797	NRP1;RALA;DMTN;GSN;CDC42BPG;MINK1;GAB1;PARVA;PARVB;CDC42BPA;SYDE1;RAP2A;FER;CLDN3;KIT;CASS4;FLNA;PHACTR1;THSD7A;TNIK;S1PR2;EZR
GO_Biological_Process_2021	regulation of cellular component organization (GO:0051128)	38/139	0.00070058	RAB5B;CAMK2D;HIP1;ROCK1;ROCK2;FAM107A;LTBP4;PARK7;TMEM97;RASGRP2;RAP1B;SOCS2;KIAA1109;RAP1A;OPHN1;PACSIN2;AP2S1;PLCE1;APOE;CD36;ROS1;DAB2IP;IRAK3;AGT;RUFY1;TJP1;SNX17;NEDD4;TAOK2;CDH13;RAPGEF2;PRKCQ;SGK3;LAMTOR2;LAMTOR1;RAB17;HRG;PICALM
GO_Biological_Process_2021	protein polymerization (GO:0051258)	21/59	0.000712382	FGB;PRKN;WASHC5;FGA;GSN;ARL6;MID1IP1;FGG;FAM107A;COBL;ARHGAP6;TPPP3;TPPP2;MSRB2;ANG;MAPT;TPPP;JAK2;HDGFL3;WASF3;GAS7
GO_Biological_Process_2021	regulation of macrophage derived foam cell differentiation (GO:0010743)	14/31	0.000746827	CRP;CETP;MSR1;PRKCH;ITGB3;ADIPOQ;PLA2G2A;LPL;ALOX15B;AGT;CD36;APOB;ABCG1;PF4
GO_Biological_Process_2021	negative regulation of signal transduction (GO:0009968)	62/267	0.000773729	PID1;HHIP;LRRK2;CBY1;ARRB1;FGF2;PALM;PIP4K2A;SOSTDC1;DACT3;PIP4K2B;TNS2;APPL1;ARRDC1;PRKCB;AHSG;ADIPOQ;IRAK3;RPGRIP1L;SHISA2;HIC1;DCN;DKK3;EPN2;SIGIRR;SFRP1;MMRN2;PRKCQ;TAX1BP3;CD47;CARD16;KANK2;KANK1;NDRG4;LRP1;PALM3;NLK;LILRA2;PRKCZ;ERBB3;FRZB;WIF1;KCTD21;CCL5;INPP5K;APOD;CNMD;SNCA;GDF15;CARD8;SPRY4;DAB2IP;IFT122;WWP2;AGT;BMP5;TSPAN15;BMP2;TCIM;NEDD4;SPRY1;HRG
GO_Biological_Process_2021	phospholipid catabolic process (GO:0009395)	12/24	0.000782675	PLA2G4F;PLA2G4C;LIPG;APOA2;GDE1;GDPD1;ENPP2;PLBD1;GDPD3;PNPLA6;GPCPD1;PRDX6
GO_Biological_Process_2021	cilium movement involved in cell motility (GO:0060294)	7/9	0.000782675	TEKT1;TEKT2;TEKT3;RSPH9;TEKT4;CFAP54;GAS8
GO_Biological_Process_2021	hepoxilin biosynthetic process (GO:0051122)	7/9	0.000782675	GSTM2;GSTM1;ALOX5;ALOX15;ALOX12B;ALOX15B;ALOXE3
GO_Biological_Process_2021	hepoxilin metabolic process (GO:0051121)	7/9	0.000782675	GSTM2;GSTM1;ALOX5;ALOX15;ALOX12B;ALOX15B;ALOXE3
GO_Biological_Process_2021	plasminogen activation (GO:0031639)	7/9	0.000782675	FGB;FGA;APOH;F11;FGG;PLAT;KLKB1
GO_Biological_Process_2021	positive regulation of cholesterol esterification (GO:0010873)	7/9	0.000782675	STARD4;APOC1;APOA2;APOA1;APOA4;APOE;AGT
GO_Biological_Process_2021	very-low-density lipoprotein particle remodeling (GO:0034372)	7/9	0.000782675	CETP;APOC2;APOA1;LCAT;LPL;APOA4;APOE
GO_Biological_Process_2021	regulation of lipid biosynthetic process (GO:0046890)	15/35	0.000787639	ASAH1;PRKAB2;PRKAA2;MID1IP1;ADIPOQ;PRKAG2;ZBTB20;APOA1;FITM2;HSD17B13;APOA4;SORBS1;C3;PDK4;APOE
GO_Biological_Process_2021	protein transport (GO:0015031)	80/369	0.000791142	USP6NL;TMEM167A;HFE;SNX13;TCIRG1;CLU;RPGR;SCAMP4;ARL6IP5;CD36;ARL5A;RAB8B;ATP6V1G2;ARRDC1;PRKCB;TANGO2;STX7;FGG;LMTK2;ANK3;RUFY1;TBC1D1;TFR2;ADPRH;CTAGE9;TXNIP;PICK1;ATP6V0D1;ATP6V0D2;VAMP5;VAMP2;ABCG1;NAPA;MACF1;NAPB;STX12;RAMP2;RAB5B;CALCRL;STXBP3;LRP1;ARL6;STXBP1;STXBP2;VPS26C;AFM;LTBP2;SNX33;LRP2;STX11;GGA2;SNX4;RAB20;RAB23;TBC1D13;TBC1D14;APOE;STX3;RAB28;APOB;STX2;TBC1D17;EVI5;RILP;SPTBN1;BB…
GO_Biological_Process_2021	positive regulation of cell-cell adhesion (GO:0022409)	18/47	0.000806473	FGB;MAGI1;PTPRU;FGA;FGG;SERPINF2;PTPN23;ANK3;AGER;TJP1;AFDN;PODXL;CEACAM6;CCL5;PIEZO1;CD47;PLPP3;JAK1
GO_Biological_Process_2021	regulation of cellular component biogenesis (GO:0044087)	16/39	0.000813627	ROCK1;ROCK2;TIE1;RDX;DAB2IP;MSN;AGT;RAP1B;TJP1;RAP1A;RAPGEF2;APOE;CD36;EZR;HRG;METTL18
GO_Biological_Process_2021	regulation of phosphatidylinositol 3-kinase signaling (GO:0014066)	31/106	0.000859481	FGF2;ERBB3;CCL5;KDR;PIP4K2A;MAPK1;PIP4K2B;PIP5K1C;JAK2;MAPK3;PDGFRB;PPP1R16B;TGFB2;MYOC;HGF;GAB1;PPP2R5B;DAB2IP;PTPN13;PTK2;DCN;AGT;SELP;FGR;PIK3IP1;LEP;NEDD4;KIT;ROR1;TEK;FGFR1
GO_Biological_Process_2021	synapse organization (GO:0050808)	35/126	0.000913482	C1QB;GPM6A;ACHE;C1QA;PTPRS;PLXND1;DCTN1;LRRK2;C5AR1;ARHGAP39;FLRT3;SPOCK2;DVL1;SNCG;APBB2;SNCB;SNCA;CAST;UNC13B;UNC13C;FARP1;UNC13A;ANK3;L1CAM;PTPRD;DNM3;CACNB3;PPFIBP1;NEDD4;MAPT;AGRN;PCDHB9;SHANK3;SHANK2;C1QC
GO_Biological_Process_2021	intracellular lipid transport (GO:0032365)	11/21	0.000913482	PRKAB2;FABP3;ABCD3;PRKAA2;NPC2;MID1IP1;PRKAG2;SLC25A20;ACACB;CPT1B;PLEKHA8
GO_Biological_Process_2021	regulation of cell-substrate junction assembly (GO:0090109)	11/21	0.000913482	MACF1;DUSP3;SLK;ROCK1;LIMCH1;ROCK2;PEAK1;PTK2;VCL;ACTG1;CORO1C
GO_Biological_Process_2021	membrane organization (GO:0061024)	57/242	0.000956848	SCARB2;HIP1;SH3KBP1;ITSN1;DYSF;ARRB1;ARRB2;FNBP1L;AP2A2;ACTB;ACTG1;TMEM43;LDLRAP1;SH3GL2;CR1;PDCD6IP;SGIP1;ANK2;ANK3;EPS15L1;EPN1;EPN2;DNM3;RABEP1;CPTP;MYADM;PICK1;TLCD2;AMPH;CHMP6;CFTR;VAMP2;VAMP3;NAPA;TGFA;LRP2;STX11;CORO1C;FCHO2;AP2S1;PACSIN2;REPS2;PIP5K1C;APOB;EPS15;LDLR;SPTBN1;HACE1;DMPK;PLEKHA8;TF;DAB2;SYNJ1;PPT1;TRIP10;IL7R;PICALM
GO_Biological_Process_2021	long-chain fatty acid metabolic process (GO:0001676)	26/83	0.000975331	FAAH;HPGD;ALOX15;HSD17B4;ALOX12B;ACADL;SCP2;ALOX5;LTA4H;ACAA1;ALOXE3;GSTM2;GPX1;ACSL1;EPHX2;PLA2G4C;EPHX1;ACSL6;ACSL5;ACSL4;ALOX15B;ACOT2;ACOT1;SLC27A3;ACOT4;MGLL
GO_Biological_Process_2021	negative regulation of protein phosphorylation (GO:0001933)	40/152	0.00100437	PRKN;PID1;LRRK2;MVP;PRKAG2;CIB1;FBLN1;PRR5L;PARK7;PRKCZ;PPM1F;CORO1C;LRP6;SPRED1;SNX25;DVL1;INPP5J;NCK2;SIRPA;INPP5K;DMD;SLIT2;SH3GL2;SNCA;DMTN;CAV1;PDE4D;ADIPOQ;DAB2IP;PTPN13;SFRP1;OCLN;GNAQ;CNKSR3;MYADM;CALM3;GPD1L;PLPP3;CALM2;ENG
GO_Biological_Process_2021	proteolysis (GO:0006508)	65/287	0.0010092	CPM;PRSS1;TPSB2;TINAGL1;CPQ;CTSW;PLAT;APEH;CTSS;CNDP1;CTSO;CAPN9;CTSL;DDI2;CAPN5;CAPN2;CTSH;OLR1;CTSF;CTSE;TPSAB1;GGT1;PGPEP1;CTSD;HABP2;HGFAC;CPA3;SRGN;MME;FBXO2;HGF;ADAM10;VASH1;MMP8;MMP9;FBXW2;RNF123;F7;KEL;F9;MMP23B;MMP19;PRTN3;ATG4A;ENPEP;CPB2;HPN;NEDD8;PLG;LRP8;CPN1;DPP4;DPP7;NLRP1;USP25;NAPSA;ACE;ERAP2;F12;CAPN13;PROC;PIP;CPE;TPP1;KLKB1
GO_Biological_Process_2021	long-chain fatty acid transport (GO:0015909)	14/32	0.0010092	SLC27A1;PRKAB2;ABCD3;PRKAA2;ACSL1;MID1IP1;PRKAG2;ACACB;CPT1B;FABP3;FABP4;APOE;CD36;SLC25A20
GO_Biological_Process_2021	melanosome transport (GO:0032402)	10/18	0.0010092	BBS2;MLPH;ARL6;RAB27A;RAB27B;BBS7;RAB17;BBS5;RAB11A;BBS4
GO_Biological_Process_2021	nitric oxide mediated signal transduction (GO:0007263)	10/18	0.0010092	GUCY1A1;GUCY1B1;DDAH1;NOS3;DDAH2;NDNF;APOE;CD36;NOS1;AGT
GO_Biological_Process_2021	pigment granule transport (GO:0051904)	10/18	0.0010092	BBS2;MLPH;ARL6;RAB27A;RAB27B;BBS7;RAB17;BBS5;RAB11A;BBS4
GO_Biological_Process_2021	positive regulation of blood vessel endothelial cell migration (GO:0043536)	18/48	0.0010092	STAT5A;MAP3K3;ANGPT1;NOS3;CIB1;PRKCA;ETS1;FGF2;HDAC7;SRPX2;P2RX4;TMSB4X;AKT3;RHOJ;KDR;PRKD1;JCAD;FGFR1
GO_Biological_Process_2021	positive regulation of endocytosis (GO:0045807)	18/48	0.0010092	CD151;HIP1;LRP1;SGIP1;HFE;ANO6;CLU;C3;VTN;DAB2;TF;AXL;TFR2;PPT1;ANKFY1;APOE;LDLRAP1;SNCA
GO_Biological_Process_2021	negative regulation of complement activation (GO:0045916)	8/12	0.0010092	CR1;SERPING1;C4BPA;CD59;C4BPB;VSIG4;A2M;CD55
GO_Biological_Process_2021	negative regulation of hemostasis (GO:1900047)	8/12	0.0010092	THBD;VTN;PROC;APOH;APOE;TFPI;CD34;KNG1
GO_Biological_Process_2021	negative regulation of vascular permeability (GO:0043116)	8/12	0.0010092	RAMP2;ANGPT1;DDAH1;PDE2A;PDE3A;SLIT2;FERMT2;SH3GL2
GO_Biological_Process_2021	phospholipid efflux (GO:0033700)	8/12	0.0010092	APOC2;APOC1;APOA2;APOA1;APOC3;APOA4;APOE;ABCG1
GO_Biological_Process_2021	regulation of triglyceride catabolic process (GO:0010896)	8/12	0.0010092	AADAC;APOC2;APOA1;APOC3;APOA4;ABHD5;GPLD1;PNPLA2
GO_Biological_Process_2021	regulation of vascular associated smooth muscle cell migration (GO:1904752)	8/12	0.0010092	DOCK5;DOCK4;MEF2C;NR4A3;ADAMTS1;ADIPOQ;TPM1;PRKG1
GO_Biological_Process_2021	regulation of heart contraction (GO:0008016)	28/93	0.00103362	RYR1;RYR2;CAMK2D;CELF2;HSPB7;ITPR1;SRI;RYR3;SLC8A1;CACNA1H;GJA5;NOS1;PRKACA;TGFB2;DMPK;S100A1;PDE4D;TPM1;ATP2B4;ANK2;AGT;TBX2;DES;P2RX4;FKBP1B;HRC;CALM3;CALM2
GO_Biological_Process_2021	positive regulation of wound healing (GO:0090303)	16/40	0.00104897	KANK1;DMTN;F12;PRKCE;F2;PTK2;ACTG1;MYLK;DUOX1;VTN;OCLN;CLDN3;APOH;ENPP4;PLPP3;FERMT2
GO_Biological_Process_2021	regulation of nitric oxide biosynthetic process (GO:0045428)	16/40	0.00104897	PTGIS;ROCK2;CAV1;ATP2B4;HBB;MMP8;CLU;ASS1;P2RX4;DDAH1;DDAH2;SIRPA;CD36;CD47;JAK2;CD34
GO_Biological_Process_2021	cellular response to growth factor stimulus (GO:0071363)	41/158	0.00105366	ACVRL1;NRP1;RAMP2;BMPR2;FLT4;CIB1;NDNF;LRP2;NR3C1;TMEM100;ZFP36;CLEC3B;RAP1A;HYAL1;HYAL2;CCL5;KDR;INPP5K;NOS1;PDE8A;WNT2;SOX5;APPL1;STAT5B;MEF2C;DUSP3;HGF;MAGI2;PDE2A;DAB2IP;TGFBR2;EHD1;DUSP22;NR4A1;SFRP1;BMP2;PDE3A;RAPGEF2;PRKD1;MAPT;LIMS1
GO_Biological_Process_2021	chylomicron remnant clearance (GO:0034382)	6/7	0.00106424	APOC2;APOC1;APOC3;APOE;APOB;LDLR
GO_Biological_Process_2021	complement activation, alternative pathway (GO:0006957)	6/7	0.00106424	C3;CFD;CR1;CFHR5;CFP;CFB
GO_Biological_Process_2021	regulation of blood-brain barrier permeability (GO:1905603)	6/7	0.00106424	TJP1;OCLN;ANGPT1;SH3GL2;TJP3;TJP2
GO_Biological_Process_2021	negative regulation of cell junction assembly (GO:1901889)	12/25	0.00109053	ACVRL1;ROBO2;DUSP22;ACE;DMTN;ROCK1;ROCK2;DLC1;FAM107A;APOD;ARHGAP6;CORO1C
GO_Biological_Process_2021	regulation of cell growth (GO:0001558)	52/217	0.00112602	ACVRL1;N6AMT1;CDKN1B;SLC44A4;BMPR2;FHL1;FAM107A;JADE1;CIB1;TMEM97;RERG;CXCL16;TCHP;RPS6KA3;KIAA1109;HYAL1;HYAL2;PLCE1;DACT3;ROS1;ADAM10;SFRP1;MYL2;PRKCQ;SGK3;FBP1;CAMK2D;HPN;LTBP4;RASGRP2;RTN4;SOCS2;DNAJB2;SDCBP;WNT11;FRZB;CCDC85B;APBB2;SLIT3;APBB1;SLIT2;TGFB2;CDKN2C;AGT;BST2;TAOK2;PPT1;SCGB3A1;LAMTOR2;LAMTOR1;HRG;SIPA1
GO_Biological_Process_2021	transforming growth factor beta receptor signaling pathway (GO:0007179)	27/89	0.00116243	ACVRL1;HPGD;ZFYVE9;PXN;LTBP2;ARRB2;LRRC32;NLK;PRKCZ;CDH5;LEFTY2;APPL1;GDF10;TGFB2;GDF15;USP9Y;APOA1;FOS;CGN;PTK2;TGFBR2;DUSP22;TGFBR3;FKBP1A;ZYX;FERMT2;ENG
GO_Biological_Process_2021	extracellular matrix disassembly (GO:0022617)	22/66	0.00116979	PRSS1;GSN;EXOC8;CMA1;HPN;ADAM10;PLG;LAMC1;MMP8;MMP9;CTSS;ADAMTS15;SCUBE1;CAPNS1;CTSL;CAPN2;TIMP2;MMP19;LCP1;TPSAB1;A2M;KLKB1
GO_Biological_Process_2021	negative regulation of blood coagulation, intrinsic pathway (GO:2000267)	5/5	0.00120117	F8;F12;SERPING1;A2M;KLKB1
GO_Biological_Process_2021	positive regulation of blood-brain barrier permeability (GO:1905605)	5/5	0.00120117	TJP1;OCLN;ANGPT1;TJP3;TJP2
GO_Biological_Process_2021	regulation of blood coagulation, intrinsic pathway (GO:2000266)	5/5	0.00120117	F8;F12;SERPING1;A2M;KLKB1
GO_Biological_Process_2021	negative regulation of interleukin-2 production (GO:0032703)	11/22	0.00136889	ZFP36;CR1;NAV3;HOMER2;TBX21;SFTPD;LAPTM5;VSIG4;EZR;CD34;HDAC7
GO_Biological_Process_2021	epithelial cell migration (GO:0010631)	16/41	0.00140969	KANK2;KANK1;NRP1;STARD13;PLXND1;ROCK1;PKN3;NOS3;KRT2;PXN;DPP4;PTP4A3;ZEB2;ADGRA2;KIT;CDH13
GO_Biological_Process_2021	positive regulation of exocytosis (GO:0045921)	15/37	0.00141059	FGB;CADPS2;FGA;PDCD6IP;SDC4;FGG;RAB27A;RAB27B;SYTL4;UNC13D;SMPD3;SDCBP;CFTR;EXPH5;SNCA
GO_Biological_Process_2021	regulation of epidermal growth factor receptor signaling pathway (GO:0042058)	22/67	0.00146648	RHBDF1;DGKD;HIP1;DUSP3;SH3KBP1;MVP;ITGA1;DAB2IP;TGFA;ARAP1;EPS15L1;MMP9;EPN1;AGT;WDR54;DOK1;FER;MVB12B;CDH13;SPRY1;EPS15;SH3GL2
GO_Biological_Process_2021	negative regulation of protein modification process (GO:0031400)	25/81	0.00152798	PRKN;PID1;PRKAA2;LRRK2;CIB1;FBLN1;PRR5L;PARK7;CORO1C;LRP6;SIRPA;INPP5K;DMD;SLIT2;TPPP;SH3GL2;SNTA1;PPP1R16B;ATP2B4;DAB2IP;PTPN13;OCLN;MYADM;MAPT;PLPP3
GO_Biological_Process_2021	regulation of protein secretion (GO:0050708)	34/125	0.00155243	ACHE;ITPR1;HMGCR;TTN;DPP4;PPP3CB;RAP1A;ALOX5;CCL5;DPH3;APOE;APBB1;MYH10;CD33;EXPH5;UNC13B;FGB;RHBDF1;FGA;TGFB2;FGG;CYP51A1;FRMD4A;PRKCA;SYTL4;STXBP5L;SAA1;PICK1;ANG;EZR;ABCG1;RAPGEF3;LLGL2;RAPGEF4
GO_Biological_Process_2021	regulation of autophagy (GO:0010506)	54/231	0.00157332	LRRK2;PRKAG2;CAPNS1;LAMP3;LEPR;TRIM68;PIP4K2A;PIP4K2B;PRKACA;TRIM21;BOK;PRKAB2;ATP6V1G2;EXOC8;DAPK1;DAPK2;HGF;PRKAB1;DCN;RRAGA;RRAGC;RRAGB;CPTP;RRAGD;TRIM14;PRKD1;MAPT;NUPR1;ATP6V0D1;ATP6V0D2;PRKN;USP13;PRKAA2;ROCK1;MTMR8;ITPR1;MTMR4;RASIP1;TBC1D14;DRAM2;SNX5;OSBPL7;BAD;SVIP;MAPK15;TPCN1;NEDD4;LEP;TAB3;LAMTOR2;LAMTOR1;LAMTOR4;LAMTOR3;LAMTOR5
GO_Biological_Process_2021	negative regulation of phosphorylation (GO:0042326)	26/86	0.00157416	CDKN1C;PRKN;CDKN1B;PID1;ROCK1;LRRK2;CIB1;FBLN1;PRR5L;PARK7;CORO1C;LRP6;SIRPA;INPP5K;SLIT2;SH3GL2;CDKN2C;ACTN3;DAB2IP;PTPN13;OCLN;MYADM;MAPT;NUPR1;PLPP3;FBP1
GO_Biological_Process_2021	positive regulation of endothelial cell migration (GO:0010595)	26/86	0.00157416	SEMA5A;NRP1;SCARB1;BMPR2;ROCK2;FLT4;ITGB3;ETS1;FGF2;RRAS;TMSB4X;AKT3;KDR;SASH1;STAT5A;ANGPT1;ANXA3;NOS3;PRKCA;AGT;P2RX4;PRKD1;TEK;PLPP3;GPLD1;FGFR1
GO_Biological_Process_2021	regulation of Ras protein signal transduction (GO:0046578)	26/86	0.00157416	KANK2;NOTCH2;KANK1;ARHGAP17;DENND3;RASGRP4;ARHGAP44;EPS8;SYNGAP1;OPHN1;ARHGDIB;PLCE1;EPS8L2;JAK2;STARD13;TGFB2;DENND4B;DENND4C;RDX;SPRY4;DAB2IP;KBTBD6;DLC1;SPRY1;KBTBD7;FBP1
GO_Biological_Process_2021	amyloid fibril formation (GO:1990000)	21/63	0.00157416	PRKN;FGA;APCS;GSN;RIPK3;ADAM10;APOA1;APOA4;LYZ;HSPG2;CST3;GGA2;FKBP1A;TSPAN15;TSPAN14;TTR;SAA1;CD36;MAPT;MFGE8;SNCA
GO_Biological_Process_2021	actin filament capping (GO:0051693)	10/19	0.00157416	EPS8;GSN;SCIN;FLII;CAPZA2;VILL;ADD3;ADD1;TRIOBP;ADD2
GO_Biological_Process_2021	barbed-end actin filament capping (GO:0051016)	10/19	0.00157416	EPS8;GSN;SCIN;FLII;CAPZA2;VILL;ADD3;ADD1;TRIOBP;ADD2
GO_Biological_Process_2021	establishment of melanosome localization (GO:0032401)	10/19	0.00157416	BBS2;MLPH;ARL6;RAB27A;RAB27B;BBS7;RAB17;BBS5;RAB11A;BBS4
GO_Biological_Process_2021	ethanol metabolic process (GO:0006067)	10/19	0.00157416	SULT1A1;SULT1B1;ACSS2;ADH1C;ALDH2;SULT1E1;ADH1B;ALDH1A1;ADH5;SULT1A2
GO_Biological_Process_2021	fatty acid transmembrane transport (GO:1902001)	10/19	0.00157416	PRKAB2;SLC27A1;ABCD3;PRKAA2;MID1IP1;PRKAG2;CD36;SLC25A20;ACACB;CPT1B
GO_Biological_Process_2021	glycerolipid catabolic process (GO:0046503)	10/19	0.00157416	PLA2G4F;PLA2G4C;GDE1;GDPD1;ABHD6;GDPD3;PNPLA6;GPCPD1;PRDX6;MGLL
GO_Biological_Process_2021	positive regulation of triglyceride metabolic process (GO:0090208)	10/19	0.00157416	SCARB1;SLC27A1;AADAC;APOC2;APOA1;APOA4;ABHD5;LDLR;GPLD1;PNPLA2
GO_Biological_Process_2021	negative regulation of receptor-mediated endocytosis (GO:0048261)	12/26	0.00157416	SDCBP;ABCA2;ITGB3;APOC2;ADIPOQ;APOC1;PCSK9;APOC3;RIN3;ANKRD13A;WDR54;PICALM
GO_Biological_Process_2021	regulation of actin filament bundle assembly (GO:0032231)	12/26	0.00157416	PRKN;ROCK1;SYNPO2L;ROCK2;FHOD1;SYNPO2;RDX;ASAP3;SYNPO;SHANK3;ACTG1;SHANK1
GO_Biological_Process_2021	positive regulation of supramolecular fiber organization (GO:1902905)	27/91	0.00158745	SEMA5A;DCTN1;SYNPO2;ALOX15;LMOD1;PDXP;CLU;MYLK3;EFEMP2;CFL2;NCK2;APOE;SYNPO;CARMIL1;GPX1;PRKCE;FER;OCLN;NAV3;SYNPO2L;CDC42EP5;FES;CDC42EP4;CDC42EP2;CDC42EP1;EVL;MAPT
GO_Biological_Process_2021	regulation of actin cytoskeleton organization (GO:0032956)	27/91	0.00158745	NOTCH2;LRP1;ROCK1;ROCK2;FAM107A;ARHGAP18;ARHGAP17;IQGAP2;ARHGAP44;EPS8;ARHGDIB;PDGFRB;DMTN;RHOF;CORO2B;BST2;BST1;PEAK3;ABI3;DLC1;TAOK2;ESAM;EZR;PHPT1;HRG;CRK;RAPGEF3
GO_Biological_Process_2021	chylomicron assembly (GO:0034378)	7/10	0.00170074	APOC2;APOA2;APOA1;APOC3;APOA4;APOE;APOB
GO_Biological_Process_2021	defense response to tumor cell (GO:0002357)	7/10	0.00170074	PRDX2;SPI1;ABI3;DAPK1;LAPTM5;PRF1;RBMS3
GO_Biological_Process_2021	fatty acid oxidation (GO:0019395)	20/59	0.00171746	PECR;PHYH;ABCD3;ACAA2;ADIPOQ;ALOX15;HSD17B4;ADH5;ACAT1;ALDH3A2;BDH2;ACADL;AUH;SCP2;CYP4V2;ECHDC1;ECHDC2;ACAA1;ACAD11;ACADS
GO_Biological_Process_2021	regulation of striated muscle contraction (GO:0006942)	13/30	0.00173274	RYR2;ANK2;SRI;P2RX4;GJA5;MYL2;MYL3;TNNT3;DMD;CALM3;NOS1;PRKACA;CALM2
GO_Biological_Process_2021	filopodium assembly (GO:0046847)	9/16	0.00178981	DNM3;FGD3;FGD4;FGD5;RAB17;S1PR2;EZR;FGD1;FGD2
GO_Biological_Process_2021	glutamine family amino acid catabolic process (GO:0009065)	9/16	0.00178981	GLUD1;GLUD2;DDAH1;ARG1;GLS2;NOS3;NOS1;PRODH;GLS
GO_Biological_Process_2021	cardiac muscle contraction (GO:0060048)	14/34	0.00179798	MYLK2;RYR2;CAMK2D;GSN;GAA;TNNC1;TPM1;SLC8A1;TTN;MYL4;CSRP3;MYL3;TNNI2;DMD
GO_Biological_Process_2021	negative regulation of blood vessel endothelial cell migration (GO:0043537)	14/34	0.00179798	ACVRL1;HDAC5;MEF2C;STARD13;ANGPT2;ATP2B4;VASH1;MEOX2;FGF2;MECP2;RGCC;MMRN2;APOE;HRG
GO_Biological_Process_2021	response to calcium ion (GO:0051592)	30/107	0.00200172	RYR1;RYR2;CLIC4;CAMK2D;PRKAA2;ALOX15;RASGRP2;AQP3;RYR3;ADD1;TTN;CPNE2;SLC25A24;FGB;FGA;MEF2C;DMTN;HOMER1;CAV1;FGG;ANXA11;SYT15;MCOLN1;RASA4;NEDD4;KCNMA1;ALOX5AP;CALM3;CALM2;GPLD1
GO_Biological_Process_2021	cilium-dependent cell motility (GO:0060285)	11/23	0.00200717	DNAH3;CCDC39;DNAH7;TEKT1;EFHC1;TEKT2;TEKT3;RSPH9;TEKT4;CFAP54;GAS8
GO_Biological_Process_2021	negative regulation of transport (GO:0051051)	18/51	0.00205779	PRKN;PXK;ITGB3;ADIPOQ;DYSF;WWP2;SNX33;PPM1F;BST2;LGALS3;ERBB3;ARL6IP5;SIRPA;PRTN3;PRKD1;CRYAB;HAMP;SNCA
GO_Biological_Process_2021	regulation of cell-substrate adhesion (GO:0010810)	16/43	0.00239865	VIT;DMTN;ALOX15;MINK1;NDNF;PLG;NPNT;CORO2B;PPM1F;PTK2;CORO1C;BST1;MYADM;RSU1;JAK2;LIMS1
GO_Biological_Process_2021	positive regulation of hydrolase activity (GO:0051345)	38/149	0.00239865	USP6NL;CCL14;DOCK9;ASAP3;SNX13;RASGRP2;RAP1GAP;DOCK11;RAP1A;WNT11;CCL5;CTSH;RSU1;RAB11FIP2;EVI5;TGM2;S100A10;CDKL5;RIPK3;CAV2;APOA1;ARAP1;MAPK12;AFDN;SFRP1;BMP2;RAPGEF2;PRTN3;CALM3;GNB5;AGRN;CALM2;MAPRE2;CD200;FERMT2;RAPGEF3;PICALM;LIMS1
GO_Biological_Process_2021	regulation of cellular component size (GO:0032535)	13/31	0.00250188	RAP1GAP2;VAV3;HP1BP3;PEX11B;RDX;MSN;VAV2;EPS8;RIN3;EZR;LAMTOR4;LAMTOR5;PICALM
GO_Biological_Process_2021	positive regulation of intracellular signal transduction (GO:1902533)	107/546	0.00252725	SEMA5A;CD86;WWC1;RTKN2;PARK7;FGF2;LGALS1;KDR;TRIM21;TGM2;PDGFRB;PRKCB;HGF;ADIPOQ;ACTN4;RRAGA;RRAGC;RRAGB;RRAGD;TRIM14;ROR1;S100A4;PRKD1;CARD16;NUPR1;JCAD;TGFA;AGER;RTN4;S100A13;CD14;FIS1;TGFB2;CAV2;CAV1;IGF2;PTK2;BST2;SELP;BMP2;CASS4;TAB3;CCDC22;FERMT2;HLA-DRB1;FGFR1;HIP1;RNF13;SLC44A2;FLT4;ILK;TRIM68;TNFAIP8L3;JAK2;BOK;MYOC;VWF;GAB1;GAB2;MMP8;DCN;FGR;F7;PTP4A3;KIT;RAPGEF2;CDH13;TLR7;GAS6;TLR3;EN…
GO_Biological_Process_2021	fatty acid catabolic process (GO:0009062)	22/70	0.00264519	PECR;FAAH;PHYH;ABCD3;ACAA2;ADIPOQ;HSD17B4;ACAT1;ALDH3A2;PLA2G15;BDH2;ACADL;AUH;SCP2;PCCA;PCCB;ECHDC1;ECHDC2;ACAA1;ACAD11;ACADS;LPIN2
GO_Biological_Process_2021	positive regulation of protein localization to cell periphery (GO:1904377)	18/52	0.002666	PRKCH;LRP1;ITGA3;EPB41;STAC;PRKCE;ATP2B4;CIB1;AKAP5;SORBS1;EFCAB7;GNAI1;LGALS3;EPB41L2;RANGRF;STX3;SPTBN1;PLS1
GO_Biological_Process_2021	regulation of release of sequestered calcium ion into cytosol (GO:0051279)	18/52	0.002666	CAMK2D;GSTM2;PDE4D;ANK2;SRI;F2;FKBP1A;JPH2;JPH3;FKBP1B;HRC;DMD;CALM3;NOS1;CLIC2;PRKACA;CALM2;SNCA
GO_Biological_Process_2021	regulation of endocytosis (GO:0030100)	20/61	0.00272239	RAB5B;HIP1;CD151;LRP1;ROCK1;SNX33;RUFY1;LGALS3;DAB2;OPHN1;TFR2;SNX17;AP2S1;PACSIN2;CDH13;PRKD1;APOE;RAB17;SNCA;PICALM
GO_Biological_Process_2021	lipid transport (GO:0006869)	30/109	0.00275113	SCARB1;CETP;SLC27A1;ABCD3;ATP8A1;PCTP;SCP2;SLCO2B1;TNFAIP8L3;APOE;CD36;LBP;LDLR;ABCA2;ABCC4;ABCC2;ACSL1;ABCA6;ABCA3;SPNS2;APOA1;APOA4;ABCA8;PLEKHA8;FABP3;NPC2;CPTP;SLCO2A1;SLC27A3;ABCG1
GO_Biological_Process_2021	regulation of MAPK cascade (GO:0043408)	41/166	0.00275113	ROCK1;ROCK2;WWC1;FLT4;PEBP1;ALOX12B;FGF2;SPRED1;LBH;RRAS;DAG1;KDR;MAPK1;ROS1;MAPK3;CD74;DUSP3;MYOC;CAV2;GDF15;CAV1;MINK1;IGF2;DAB2IP;LAPTM5;MMP8;WDR54;TGFBR3;P2RX7;BMP2;LEP;KIT;TAOK2;FAS;ROR1;TNIK;LAMTOR1;TEK;JCAD;HLA-DRB1;FGFR1
GO_Biological_Process_2021	integrin-mediated signaling pathway (GO:0007229)	23/75	0.00278496	NRP1;LAMA5;SEMA7A;ITGB3;ITGA2B;LAMA3;ILK;ADAM10;APOA1;FBLN1;PTN;PRAM1;PTK2;FGR;DAB2;TEC;ADAMTS1;ZYX;CD47;PRKD1;PLPP3;DOCK1;FERMT2
GO_Biological_Process_2021	regulation of protein localization to plasma membrane (GO:1903076)	24/80	0.00293637	PID1;PRKCH;LRP1;ITGA3;STAC;PRKCE;STX7;ATP2B4;PPP2R5A;CIB1;AKAP5;SORBS1;ACTB;LGALS3;DAB2;ABI3;NUMB;RANGRF;STX3;LDLRAP1;SPTBN1;APPL1;PLS1;PICALM
GO_Biological_Process_2021	cellular component disassembly (GO:0022411)	21/66	0.00293637	PRSS1;GSN;EXOC8;CMA1;ADAM10;PLG;LAMC1;MMP8;MMP9;CTSS;ADAMTS15;SCUBE1;CAPNS1;CTSL;CAPN2;TIMP2;MMP19;LCP1;TPSAB1;A2M;KLKB1
GO_Biological_Process_2021	amine metabolic process (GO:0009308)	6/8	0.00293637	AOC3;SULT1A1;SULT1C2;AOC1;INMT;SULT1A2
GO_Biological_Process_2021	aromatic compound catabolic process (GO:0019439)	6/8	0.00293637	PON3;EPHX2;PON2;PON1;PDXP;ACAA1
GO_Biological_Process_2021	positive regulation of peptide secretion (GO:0002793)	6/8	0.00293637	FGB;FGA;GRP;TFR2;HFE;FGG
GO_Biological_Process_2021	positive regulation of triglyceride catabolic process (GO:0010898)	6/8	0.00293637	AADAC;APOC2;APOA1;APOA4;ABHD5;PNPLA2
GO_Biological_Process_2021	regulation of apoptotic cell clearance (GO:2000425)	6/8	0.00293637	C3;C4B;C4A;CD300LF;C2;TGM2
GO_Biological_Process_2021	icosanoid metabolic process (GO:0006690)	19/57	0.002973	PON3;FAAH;GPX1;PTGIS;HPGD;PON2;PLA2G4C;ALOX15;PON1;EPHX1;ALOX12B;ALOX15B;PTGS1;ALOX5;ALOX5AP;LTA4H;GGT1;ALOXE3;MGLL
GO_Biological_Process_2021	extracellular matrix assembly (GO:0085029)	11/24	0.00297629	MFAP4;RAMP2;EFEMP2;TNXB;LAMB2;LAMB4;NTN4;MYH11;QSOX1;GAS6;FBLN5
GO_Biological_Process_2021	neuromuscular junction development (GO:0007528)	11/24	0.00297629	UNC13B;UNC13C;CACNB3;PPFIBP1;UNC13A;DCTN1;LRRK2;NEDD4;DVL1;ANK3;AGRN
GO_Biological_Process_2021	activation of protein kinase A activity (GO:0034199)	9/17	0.00299409	ADCY9;PRKAR1B;PRKAR2B;PRKAR2A;PRKACA;ADCY7;PRKACB;ADCY6;ADCY5
GO_Biological_Process_2021	cellular response to oxidative stress (GO:0034599)	33/125	0.00299409	PRKAA2;NCF2;LRRK2;PXN;PRR5L;PARK7;AGAP3;CAMKK2;PRDX2;PRDX5;ALDH3B1;MAPK1;STX2;PDK2;MAPK3;SLC25A24;SNCA;GPX1;DAPK1;GPX3;TXNRD2;TPM1;FOS;PRDX6;MMP9;SOD3;SOD1;MSRA;FER;CCS;CAT;PRKD1;MAPT
GO_Biological_Process_2021	regulation of endothelial cell apoptotic process (GO:2000351)	16/44	0.00301317	SEMA5A;FGB;FGA;RAMP2;ANGPT1;FGG;ECSCR;NDNF;ANO6;ICAM1;CDH5;RGCC;TNIP2;KDR;TEK;GAS6
GO_Biological_Process_2021	leukocyte cell-cell adhesion (GO:0007159)	12/28	0.00324833	SELP;NT5E;ROCK1;CD209;CCL5;PECAM1;OLR1;MSN;APOA4;ITGAL;EZR;ICAM1
GO_Biological_Process_2021	positive regulation of response to wounding (GO:1903036)	12/28	0.00324833	KANK1;DUOX1;VTN;OCLN;DMTN;CLDN3;PRKCE;PTN;SCARF1;PTK2;ACTG1;MYLK
GO_Biological_Process_2021	cellular response to hormone stimulus (GO:0032870)	23/76	0.00327188	ROBO2;STAT5B;MEF2C;RAMP2;WBP2;CAV1;RDX;SERPINB9;NR3C1;TFPI;CTSS;CACNA1H;SOCS2;SFRP1;NR4A3;CTSL;LEP;RARA;CTSH;INPP5K;SLIT3;MGARP;SLIT2
GO_Biological_Process_2021	retina homeostasis (GO:0001895)	14/36	0.00331554	PIGR;KRT1;LYZ;ACTB;ACTG1;JCHAIN;SOD1;AZGP1;TF;POTEJ;PIP;ALB;POC1B;BBS4
GO_Biological_Process_2021	regulation of cell migration involved in sprouting angiogenesis (GO:0090049)	13/32	0.00332316	HDAC5;MAP3K3;STARD13;CIB1;MEOX2;FGF2;HDAC7;SRPX2;AKT3;MMRN2;RHOJ;KDR;JCAD
GO_Biological_Process_2021	regulation of cellular biosynthetic process (GO:0031326)	13/32	0.00332316	PRKAB2;PRKAA2;ADIPOQ;PRKAG2;FITM2;MITF;C3;CCL5;PDK4;SIRPA;CD47;JAK2;CES1
GO_Biological_Process_2021	innate immune response (GO:0045087)	65/302	0.00339209	FCN1;FCN2;IFITM1;FCN3;IFITM2;PGLYRP2;NCF2;CRISP3;IFIT1;TREM1;SIRPB1;JCHAIN;CXCL16;BPIFA1;DMBT1;TRIM68;LBP;TRIM21;MBL2;CR1;KRT1;SFTPD;APOA4;HLA-E;FGR;TYROBP;SLPI;BTK;TRIM14;TLR8;MASP2;ANG;MASP1;CFB;TLR3;CFD;COLEC12;CRP;APCS;COLEC11;CFP;AGER;C3;FYN;NLRP1;APOL1;SNCA;CD74;YES1;F12;RARRES2;PTK2;BST2;IGLL5;MFAP4;FER;BPIFB1;VNN1;IGLL1;FES;CAPZA2;SAA1;CFHR5;PTX3;SERINC5
GO_Biological_Process_2021	carnitine shuttle (GO:0006853)	7/11	0.00351219	PRKAB2;PRKAA2;MID1IP1;PRKAG2;SLC25A20;ACACB;CPT1B
GO_Biological_Process_2021	regulation of cellular localization (GO:0060341)	17/49	0.00357108	PRKN;CAMK2D;GSN;STXBP4;LRRK2;WWC1;STXBP2;LRP5;UNC13D;PPM1F;ADCY5;PARD6B;FER;REEP5;MAP2;FES;DVL1
GO_Biological_Process_2021	organonitrogen compound biosynthetic process (GO:1901566)	39/158	0.003659	ACHE;SLC27A1;SLC44A4;SLC44A2;MGST3;LPCAT1;LCAT;GSTT1;PCTP;HACD4;HPGDS;SPTLC3;ALDH3B1;ESD;ASL;DMD;APOE;GSTT2B;SULT1A2;GSTM3;GSTM2;CHKB;GSTM1;ARG1;SPNS2;STARD10;PLA2G4C;MOCOS;APOA2;APOA1;ASS1;ALDH3A2;PRKD1;PLPP3;MOCS1;LPIN2;RHCE;GSTM5;OTC
GO_Biological_Process_2021	positive regulation of protein secretion (GO:0050714)	22/72	0.00373575	FGB;UNC13B;ACHE;FGA;TGFB2;BAD;FGG;ACSL4;FRMD4A;PTPN23;TM7SF3;SYTL4;TTN;GLUD1;RBP4;ANG;APBB1;EZR;MYH10;CD33;ABCG1;EXPH5
GO_Biological_Process_2021	positive regulation of programmed cell death (GO:0043068)	62/286	0.00376344	LRRK2;ITSN1;PRF1;CLU;IFIT2;ADAMTSL4;AIFM2;RPS6KA2;MCF2L;ARL6IP5;CTSD;PHLDA3;TGM2;BOK;UNC13B;VAV3;ARHGEF12;PRMT2;DAPK1;DAPK2;ARHGEF17;PAWR;ANO6;VAV2;OLFM1;SFRP1;OBSCN;LATS2;KCNMA1;SOS2;GPLD1;ARHGEF6;ARHGEF26;NLRC4;KALRN;FGD1;KNG1;FGD2;FGD3;ABR;FGD4;CALHM2;SCIN;PNMA1;FRZB;MAP3K20;APBB1;SLIT2;ZNF268;SNCA;BARD1;CRADD;BAD;DAB2IP;LAPTM5;TNFRSF10C;PNMA2;SOD1;BMP2;FAS;HRG;MAP3K11
GO_Biological_Process_2021	melanosome localization (GO:0032400)	10/21	0.00378149	BBS2;MLPH;ARL6;RAB27A;RAB27B;BBS7;RAB17;BBS5;RAB11A;BBS4
GO_Biological_Process_2021	negative regulation of peptidyl-serine phosphorylation (GO:0033137)	10/21	0.00378149	DMTN;CAV1;PDE4D;CNKSR3;INPP5J;NCK2;INPP5K;DMD;GPD1L;PPM1F
GO_Biological_Process_2021	phosphatidylcholine metabolic process (GO:0046470)	23/77	0.00387535	ACHE;CETP;SLC27A1;PLA2G4F;SLC44A4;CHKB;SLC44A2;ABCA3;PLA2G4C;PON1;PLA2G2A;STARD10;LPCAT1;APOA2;APOA1;LCAT;PCTP;APOA4;PLA2G15;ENPP2;PLBD1;LPIN2;GPLD1
GO_Biological_Process_2021	purine ribonucleotide metabolic process (GO:0009150)	23/77	0.00387535	ACOT9;ACSM3;BAD;LRRK2;GMPR2;ACSL6;ABHD14B;AMPD1;AK3;GIMAP7;ACSF2;ACAT1;SULT2B1;SULT1A1;SULT1C2;SULT1B1;SULT1E1;RAB23;ACOT2;ACOT1;SULT1A4;ACOT4;SULT1A2
GO_Biological_Process_2021	positive regulation of cytoskeleton organization (GO:0051495)	24/82	0.00401708	SEMA5A;NRP1;CARMIL1;PRKCE;SYNPO2;ALOX15;LMOD1;PDXP;SORBS3;MYLK3;P2RX7;FER;SYNPO2L;CDC42EP5;FES;CFL2;CDC42EP4;NCK2;CDC42EP2;CDC42EP1;EVL;TEK;SYNPO;NES
GO_Biological_Process_2021	positive regulation of apoptotic process (GO:0043065)	66/310	0.00405341	ITSN1;PCSK9;CLU;IFIT2;ADAMTSL4;AIFM2;RPS6KA2;MCF2L;ARL6IP5;CTSD;PHLDA3;TGM2;BOK;UNC13B;VAV3;ARHGEF12;PTGIS;PRMT2;DAPK1;DAPK2;ARHGEF17;ADIPOQ;PAWR;ANO6;VAV2;OLFM1;SFRP1;OBSCN;LATS2;KCNMA1;NUPR1;SOS2;GPLD1;ARHGEF6;ARHGEF26;NLRC4;KALRN;FGD1;KNG1;FGD2;FGD3;ABR;FGD4;CALHM2;SCIN;PNMA1;FRZB;TP53BP2;MAP3K20;APBB1;SLIT2;ZNF268;SNCA;BARD1;TGFB2;CRADD;BAD;DAB2IP;TNFRSF10C;PNMA2;SOD1;BMP2;DLC1;FAS;HRG;MAP3K11
GO_Biological_Process_2021	regulation of macroautophagy (GO:0016241)	30/112	0.0041154	GPSM1;PRKAA2;LRRK2;MTMR8;PRKAG2;NRBP2;CAPNS1;SESN1;KDR;QSOX1;PRKACA;SNX5;EPM2A;PRKAB2;ATP6V1G2;EXOC8;PRKAB1;DCN;RRAGA;RRAGC;RRAGB;NEDD4;RRAGD;LAMTOR2;LAMTOR1;ATP6V0D1;LAMTOR4;ATP6V0D2;LAMTOR3;LAMTOR5
GO_Biological_Process_2021	retinoid metabolic process (GO:0001523)	26/92	0.00415262	ADH1C;LRP1;SDC4;ADH1B;LPL;LRP2;LRP8;SDR16C5;APOM;TTR;RDH12;CYP4V2;APOE;APOB;RARRES2;APOA2;APOA1;APOC3;APOA4;HSPG2;RBP4;RBP2;ALDH1A2;APOC2;ALDH1A1;AGRN
GO_Biological_Process_2021	interferon-gamma-mediated signaling pathway (GO:0060333)	21/68	0.00422823	CAMK2D;HLA-DRB5;IFNGR1;IFI30;HLA-F;ICAM1;HLA-E;TRIM68;HLA-DPB1;HLA-DRA;NCAM1;JAK2;HLA-DRB3;TRIM21;CAMK2G;HLA-DQA2;HLA-DQA1;HLA-DRB1;HLA-DPA1;JAK1;HLA-DQB1
GO_Biological_Process_2021	regulation of cholesterol transport (GO:0032374)	11/25	0.00425445	CETP;ABCA2;LRP1;APOC2;LIPG;APOC1;APOA2;APOA1;APOA4;ABCA8;LAMTOR1
GO_Biological_Process_2021	regulation of cell adhesion (GO:0030155)	34/133	0.00428249	SEMA5A;ACVRL1;PLXND1;ROCK1;ROCK2;PDE3B;CHRD;FBLN1;KNG1;SPN;ERBB3;PODXL;HYAL1;CCL5;ARHGDIB;PLXNA2;RSU1;STX3;TGM2;PPP1R12A;ANGPT1;TESC;TPM1;MINK1;ADAM10;PRKCA;PTK2;CXCL12;FES;MYADM;SAA1;CDH13;HRG;SIPA1
GO_Biological_Process_2021	transmembrane receptor protein serine/threonine kinase signaling pathway (GO:0007178)	34/133	0.00428249	ACVRL1;BMPR2;HPGD;ZFYVE9;HFE;TGFB1I1;PXN;LTBP2;ARRB2;NLK;LRRC32;PRKCZ;TMEM100;CDH5;LEFTY2;APPL1;MAPK3;GDF10;TGFB2;GDF15;USP9Y;APOA1;CGN;FOS;PTK2;BMP5;TGFBR2;DUSP22;TGFBR3;FKBP1A;BMP2;ZYX;FERMT2;ENG
GO_Biological_Process_2021	negative regulation of cell adhesion (GO:0007162)	22/73	0.00443375	ACVRL1;SEMA5A;DMTN;PLXND1;ANGPT1;PDE3B;ADAM10;FBLN1;PLG;CORO2B;KNG1;PTK2;SPN;MUC1;ERBB3;PODXL;ARHGDIB;PLXNA2;CDH13;HRG;SIPA1;JAM3
GO_Biological_Process_2021	regulation of fatty acid biosynthetic process (GO:0042304)	12/29	0.00445385	PRKAB2;PRKAA2;ACADL;MID1IP1;APOC2;ADIPOQ;APOC1;PDK4;PRKAG2;APOA1;APOC3;APOA4
GO_Biological_Process_2021	negative regulation of intracellular signal transduction (GO:1902532)	46/198	0.00448823	SPI1;DGKD;PRKAA2;WWC1;RTKN2;WWC2;PDE3B;ITPR1;PEBP1;CIB1;ARRB2;LIMD1;UACA;HDAC7;SPRED1;HYAL2;TMSB4X;DAG1;TNFAIP8L1;WWC3;INPP5K;SLIT2;CGNL1;PHLDA3;EPM2A;DUSP3;CARD8;CAV1;PDE4D;PDE2A;ADIPOQ;MAGI2;DAB2IP;PPP2R5B;ATP2B4;WTIP;MMP9;P2RX7;PER1;PIK3IP1;BANK1;PDE3A;MYADM;CCDC22;GPD1L;SHANK2
GO_Biological_Process_2021	cholesterol import (GO:0070508)	5/6	0.00451267	SCARB1;STARD4;APOA1;CD36;LDLR
GO_Biological_Process_2021	glomerulus vasculature development (GO:0072012)	5/6	0.00451267	ANGPT2;ANGPT1;PECAM1;TEK;CD34
GO_Biological_Process_2021	positive regulation of cholesterol storage (GO:0010886)	5/6	0.00451267	EHD1;MSR1;SCARB1;LPL;APOB
GO_Biological_Process_2021	protein repair (GO:0030091)	5/6	0.00451267	FN3K;MSRA;PCMT1;MSRB2;MSRB3
GO_Biological_Process_2021	sterol import (GO:0035376)	5/6	0.00451267	SCARB1;STARD4;APOA1;CD36;LDLR
GO_Biological_Process_2021	negative regulation of protein serine/threonine kinase activity (GO:0071901)	23/78	0.00451499	CDKN1C;CDKN1B;HEG1;ADIPOQ;SPRY4;LRP5;DAB2IP;IRAK3;NR2F2;SLC8A1;RASIP1;AGT;LRP6;LATS2;PRKAR1B;PRKAR2B;HYAL2;PRKAR2A;PKIA;INPP5K;SPRY1;APOE;PKIG
GO_Biological_Process_2021	peptide metabolic process (GO:0006518)	24/83	0.0045842	CPM;GSTM3;ENPEP;GSTM2;GPX1;ACE;GSTM1;MME;ERAP2;CPQ;GSTT1;APEH;CPN1;SOD1;HPGDS;DNPEP;CPE;DMD;TPP1;LTA4H;GGT1;GSTT2B;RHCE;GSTM5
GO_Biological_Process_2021	positive regulation of plasma membrane bounded cell projection assembly (GO:0120034)	24/83	0.0045842	NRP1;GPM6A;TENM2;RALA;CEP120;ARAP1;FNBP1L;EPS8;P2RX7;DOCK11;OCLN;ABI2;CDC42EP5;CDC42EP4;CROCC;DPYSL3;PALM;CDC42EP2;PLCE1;CDC42EP1;EPS8L2;AGRN;BBS4;TAPT1
GO_Biological_Process_2021	positive regulation of cell migration involved in sprouting angiogenesis (GO:0090050)	9/18	0.0045842	MAP3K3;SRPX2;AKT3;RHOJ;KDR;CIB1;FGF2;JCAD;HDAC7
GO_Biological_Process_2021	positive regulation of macrophage derived foam cell differentiation (GO:0010744)	9/18	0.0045842	MSR1;PRKCH;PLA2G2A;LPL;CD36;APOB;ALOX15B;AGT;PF4
GO_Biological_Process_2021	regulation of establishment or maintenance of cell polarity (GO:0032878)	9/18	0.0045842	RAP1B;KANK1;CDH5;SHTN1;ROCK1;ROCK2;RUFY3;TEK;LLGL2
GO_Biological_Process_2021	plasma membrane organization (GO:0007009)	20/64	0.00465325	CR1;CAVIN2;DYSF;ANK2;ANO6;ANK3;SNX33;FNBP1L;SYTL4;P2RX7;EHD2;BIN3;PLSCR3;PLSCR4;ANXA6;PACSIN2;TLCD2;STX2;SPTBN1;ARL8B
GO_Biological_Process_2021	regulation of epithelial cell proliferation (GO:0050678)	26/93	0.00469051	ACVRL1;CDKN1C;YAP1;C5AR1;HPN;TGFA;LAMC1;FGF2;ZFP36;HYAL1;TGFB2;GPX1;KRT4;ANGPT1;BAD;TIE1;DAB2IP;BMP5;TGFBR3;NR4A1;SFRP1;NR4A3;LEP;NUPR1;PRKD1;LIMS1
GO_Biological_Process_2021	cellular response to organic cyclic compound (GO:0071407)	37/150	0.00479633	ROCK2;LRRK2;SLC1A1;PDXP;NR3C1;TFPI;ACTB;RYR3;ADCY6;GNAI1;AQP1;ADCY5;RAP1B;RAP1A;GNG2;CCL5;ARL6IP5;INPP5K;TGM2;MEF2C;AOC1;DMTN;PDE2A;MSN;P2RX7;SFRP1;NR4A3;P2RX4;FES;GNB1;PDE3A;RAPGEF2;MGARP;EZR;FOLR1;CFTR;RAPGEF3
GO_Biological_Process_2021	peptidyl-tyrosine phosphorylation (GO:0018108)	21/69	0.00492163	PDGFRB;FLT4;BMX;PTK2;FGR;FER;EFEMP1;TEC;ABI2;ABI3;FES;LEP;KIT;KDR;BTK;FYN;TEK;JAK2;DDR2;MAPK3;FGFR1
GO_Biological_Process_2021	positive regulation of protein transport (GO:0051222)	21/69	0.00492163	FGB;UNC13B;ACHE;FGA;RIPOR1;TGFB2;FGG;FRMD4A;PRR5L;SYTL4;TTN;RUFY3;ANG;APBB1;EZR;PCNT;MYH10;CD33;ABCG1;VAMP2;EXPH5
GO_Biological_Process_2021	inositol lipid-mediated signaling (GO:0048017)	17/51	0.00546131	PDGFRB;PLCL1;PLCL2;GAB2;MUC5AC;PIK3C2B;PLCB4;PITPNM2;PLCE1;TNFAIP8L3;PLCH1;EZR;PLCB1;PLCD3;PLCB2;PLCD1;FGFR1
GO_Biological_Process_2021	microglial cell activation (GO:0001774)	10/22	0.00546131	C1QA;TYROBP;IFNGR1;C5AR1;FPR2;MAPT;JAK2;AGER;CLU;SNCA
GO_Biological_Process_2021	regulation of macrophage chemotaxis (GO:0010758)	10/22	0.00546131	C5;DDT;RARRES2;CCL5;MST1;CXCL17;MTUS1;MAPK1;PTK2;MAPK3
GO_Biological_Process_2021	regulation of cation channel activity (GO:2001257)	25/89	0.00549241	CAMK2D;AHNAK;CTSS;JPH2;JPH3;DMD;NOS1;PRKACA;MEF2C;HOMER1;ACTN2;DAPK1;STAC;PDE4D;MINK1;ANK2;ANK3;MMP9;FKBP1A;CACNB3;FKBP1B;HRC;CALM2;VAMP2;SHANK1
GO_Biological_Process_2021	synaptic vesicle endocytosis (GO:0048488)	14/38	0.00554659	ITSN2;ITSN1;DNM3;KIAA1109;OPHN1;SYNJ1;FCHO2;SNCG;AMPH;PIP5K1C;SNCB;VAMP2;SNCA;PICALM
GO_Biological_Process_2021	acute-phase response (GO:0006953)	8/15	0.00554659	CRP;SIGIRR;APCS;ITIH4;AHSG;SAA1;LBP;MBL2
GO_Biological_Process_2021	protein localization to cell-cell junction (GO:0150105)	8/15	0.00554659	TJP1;CDH5;ACTB;CGNL1;TJP3;ACTG1;JAK1;TJP2
GO_Biological_Process_2021	MAPK cascade (GO:0000165)	64/303	0.0056246	PLVAP;LRRK2;PEBP1;FGF2;ZFP36;SPRED1;SYNGAP1;PEA15;KDR;CTSH;PRKG2;MAP3K8;JAK2;SPTAN1;JAK1;PDGFRB;MEF2C;ACTN2;HGF;MINK1;APOA1;GFRA1;MRAS;RASA3;RASA4;KIT;IL3RA;RAPGEF2;PRKCQ;TNIK;SHANK3;SPTBN4;SPTBN5;TGFA;RASAL2;ABHD17C;RASGRP4;CAMKK2;SPTA1;ERBB3;CCL5;MAP3K20;MAPK1;FYN;NCAM1;PSMF1;SPTBN1;MAPK3;MAP3K3;ANGPT1;DAB2IP;PTK2;MAPK12;MAPK11;ABHD17A;TNIP2;TAOK2;LAMTOR2;TEK;RGL1;KBTBD7;RGL2;LAMTOR3;FGFR1
GO_Biological_Process_2021	cellular response to amino acid stimulus (GO:0071230)	13/34	0.00579504	CASTOR1;RRAGA;RRAGC;RRAGB;SESN1;RRAGD;CAPN2;FYN;LAMTOR2;LAMTOR1;LAMTOR4;LAMTOR3;LAMTOR5
GO_Biological_Process_2021	striated muscle tissue development (GO:0014706)	13/34	0.00579504	MEF2C;BMPR2;CAV1;MYL6B;CFLAR;BMP5;TBX2;CSRP3;MYL6;RBP4;SGCD;PGM5;MYOZ1
GO_Biological_Process_2021	clathrin-dependent endocytosis (GO:0072583)	11/26	0.00580186	ITSN2;LMBRD1;SGIP1;ITSN1;FCHO2;AP2S1;PIP5K1C;SIGLEC1;FNBP1L;AP2A2;PICALM
GO_Biological_Process_2021	hippo signaling (GO:0035329)	11/26	0.00580186	YAP1;TJP1;LATS2;WWC1;NPHP4;AMOTL2;AMOTL1;FAT4;AMOT;SAV1;TJP2
GO_Biological_Process_2021	sterol metabolic process (GO:0016125)	21/70	0.00587786	CETP;CYP51A1;APOA2;PRKAG2;APOA1;LCAT;APOA4;HMGCR;LIPA;TM7SF2;CYP27A1;SULT2B1;CYP4V2;FDX1;APOF;APOE;LDLRAP1;APOB;OSBPL1A;ABCG1;CES1
GO_Biological_Process_2021	artery morphogenesis (GO:0048844)	12/30	0.00587865	PDGFRB;NRP1;TGFB2;BMPR2;HPGD;LRP1;FOXF1;GJA5;LRP2;FOLR1;TBX2;ENG
GO_Biological_Process_2021	glycosaminoglycan catabolic process (GO:0006027)	18/56	0.00589041	SDC4;CEMIP2;IDUA;LUM;STAB2;BGN;PRELP;FGF2;HSPG2;LYVE1;DCN;SGSH;HYAL1;HYAL2;OGN;IDS;CSPG4;AGRN
GO_Biological_Process_2021	peptidyl-tyrosine modification (GO:0018212)	18/56	0.00589041	PDGFRB;FLT4;PTK2;FGR;FER;EFEMP1;TEC;ABI2;ABI3;FES;KIT;KDR;BTK;FYN;TEK;JAK2;DDR2;FGFR1
GO_Biological_Process_2021	embryonic heart tube morphogenesis (GO:0003143)	16/47	0.00590604	RYR2;CCDC39;NDRG4;MEF2C;MICAL2;TBX3;TBX2;TGFBR2;TBX21;NPHP3;BBS7;BBS5;FOLR1;BBS4;CCDC40;ENG
GO_Biological_Process_2021	cytolysis by host of symbiont cells (GO:0051838)	6/9	0.00602088	CFHR2;CFHR1;CFHR5;APOL1;F2;HRG
GO_Biological_Process_2021	cytolysis in other organism involved in symbiotic interaction (GO:0051801)	6/9	0.00602088	CFHR2;CFHR1;CFHR5;APOL1;F2;HRG
GO_Biological_Process_2021	ketone body biosynthetic process (GO:0046951)	6/9	0.00602088	HMGCL;ACSS3;BDH2;HMGCS2;HMGCLL1;ACAT1
GO_Biological_Process_2021	lipoprotein metabolic process (GO:0042157)	6/9	0.00602088	APOA2;APOA1;OLR1;APOA4;APOE;CTSD
GO_Biological_Process_2021	negative regulation of fibrinolysis (GO:0051918)	6/9	0.00602088	THBD;APOH;SERPINF2;PLG;F2;HRG
GO_Biological_Process_2021	negative regulation of nitric oxide biosynthetic process (GO:0045019)	6/9	0.00602088	PTGIS;ROCK2;CAV1;ATP2B4;SIRPA;CD34
GO_Biological_Process_2021	negative regulation of nitric oxide metabolic process (GO:1904406)	6/9	0.00602088	PTGIS;ROCK2;CAV1;ATP2B4;SIRPA;CD34
GO_Biological_Process_2021	positive regulation of autophagy of mitochondrion (GO:1903599)	6/9	0.00602088	PRKN;VPS13D;PARK7;FBXO7;SLC25A4;CAMKK2
GO_Biological_Process_2021	negative regulation of release of sequestered calcium ion into cytosol (GO:0051280)	7/12	0.00602088	FKBP1A;GSTM2;FKBP1B;CALM3;SRI;CLIC2;CALM2
GO_Biological_Process_2021	negative regulation of ryanodine-sensitive calcium-release channel activity (GO:0060315)	7/12	0.00602088	FKBP1A;GSTM2;FKBP1B;CALM3;SRI;CLIC2;CALM2
GO_Biological_Process_2021	positive regulation of vascular permeability (GO:0043117)	7/12	0.00602088	TJP1;OCLN;ANGPT1;PDE2A;PDE3A;TJP3;TJP2
GO_Biological_Process_2021	regulation of cell communication by electrical coupling involved in cardiac conduction (GO:1901844)	7/12	0.00602088	CAMK2D;CAV1;PDE4D;HRC;CALM3;SRI;CALM2
GO_Biological_Process_2021	regulation of muscle system process (GO:0090257)	7/12	0.00602088	TNNC1;TNNC2;TPM1;ANXA6;SRI;PPP1R12B;MYL9
GO_Biological_Process_2021	regulation of transforming growth factor beta receptor signaling pathway (GO:0017015)	27/100	0.00603127	CDKN1C;TGFB1I1;LTBP4;MTMR4;PBLD;SDCBP;SPRED1;PEG10;SNX25;ADAMTSL2;NKX2-1;ITGA3;CAV1;VASN;ASPN;DKK3;TGFBR2;TGFBR3;FKBP1A;DAB2;ZEB2;LATS2;CD109;VEPH1;SPRY1;FOLR1;ENG
GO_Biological_Process_2021	pattern recognition receptor signaling pathway (GO:0002221)	19/61	0.00613947	FCN1;FGB;FGA;SFTPA2;S100A1;FGG;SFTPD;CTSS;RPS6KA3;CTSL;TLR8;TAB3;TLR7;CD36;LBP;CD14;SFTPA1;APOB;TLR3
GO_Biological_Process_2021	negative regulation of growth (GO:0045926)	32/126	0.00617536	NOTCH2;ACVRL1;BMPR2;CDKN1B;MT1M;FHL1;JADE1;RTN4;RERG;TCHP;DNAJB2;WNT11;HYAL1;CCDC85B;FRZB;HYAL2;DACT3;APBB2;SLIT3;APBB1;SLIT2;TGFB2;CDKN2C;ALOX15B;BST2;SFRP1;MYL2;PPT1;SCGB3A1;HRG;FBP1;SIPA1
GO_Biological_Process_2021	protein localization to organelle (GO:0033365)	35/142	0.0062642	TTC26;RIPOR1;ARL6;LRRK2;SNX10;WASHC2A;CSRP3;LAMP1;LAMP3;TTC21B;DVL1;LMNA;PACSIN2;BBS9;BBS4;CNTLN;BBS2;CEP68;TUB;BBS1;CYB5A;TMEM30A;IFT140;IFT122;ANK2;WDR35;RAB11A;ALDH3A2;EHD1;LMBRD1;OBSCN;TOLLIP;CROCC;VAMP2;FSIP2
GO_Biological_Process_2021	heart looping (GO:0001947)	15/43	0.00626911	CCDC39;NDRG4;MEF2C;MICAL2;TBX3;TBX2;TGFBR2;TBX21;NPHP3;BBS7;BBS5;FOLR1;BBS4;CCDC40;ENG
GO_Biological_Process_2021	fatty acid beta-oxidation (GO:0006635)	17/52	0.00637733	ABCD3;ACAA2;ADIPOQ;HSD17B4;ACAT1;BDH2;ACADL;AUH;SCP2;ACOX2;IVD;ECHDC1;ECHDC2;ACOX3;ACAA1;ACAD11;ACADS
GO_Biological_Process_2021	regulation of exocytosis (GO:0017157)	17/52	0.00637733	FGB;CADPS2;FGA;RALA;FGG;RAB27A;RAB27B;SYTL4;UNC13D;STXBP5L;STXBP6;CHMP6;CFTR;VAMP2;RAB8B;EXPH5;SNCA
GO_Biological_Process_2021	cellular response to glucagon stimulus (GO:0071377)	9/19	0.00668994	ADCY9;PRKAR1B;PRKAR2B;PRKAR2A;PRKACA;ADCY7;PRKACB;ADCY6;ADCY5
GO_Biological_Process_2021	regulation of bicellular tight junction assembly (GO:2000810)	9/19	0.00668994	TJP1;OCLN;PRKCH;CLDN3;MYO1C;ROCK1;ROCK2;NPHP4;PRKACA
GO_Biological_Process_2021	response to metal ion (GO:0010038)	21/71	0.0067144	FGB;FGA;HOMER1;HFE;HAAO;HVCN1;CAV1;FGG;ANXA11;AQP3;CRIP1;TTN;TFR2;NEDD4;KCNMA1;CALM3;MAPT;SNCB;CALM2;HAMP;SNCA
GO_Biological_Process_2021	regulation of viral entry into host cell (GO:0046596)	14/39	0.00679754	FCN1;APCS;CD74;FCN3;IFITM1;IFITM2;GSN;LGALS1;TRIM68;TRIM14;PTX3;TRIM21;HLA-DRB1;NECTIN2
GO_Biological_Process_2021	cellular response to peptide hormone stimulus (GO:0071375)	28/106	0.00680098	HDAC5;PDE3B;PCSK9;ADCY7;ADCY6;ADCY5;PRKAR2B;PRKAR2A;INPP5K;PRKACA;PRKACB;PCK2;RAB8B;PKLR;CAV1;ADIPOQ;DENND4C;SORBS1;NR4A1;KAT2B;FER;ADCY9;NR4A3;PRKAR1B;MGARP;LPIN2;GPLD1;VAMP2
GO_Biological_Process_2021	positive regulation of cell junction assembly (GO:1901890)	18/57	0.00693725	CNTNAP2;NRP1;MYOC;ROCK1;CAV1;PPM1F;AGT;PTPRD;SFRP1;CLDN3;SRPX2;KDR;NPHP4;TEK;HRG;FERMT2;S100A10;LIMS1
GO_Biological_Process_2021	positive regulation of transport (GO:0051050)	25/91	0.00704831	CD151;LRP1;PON1;FPR2;ACTB;SIRPB1;SCIN;SIRPA;INPP5K;APOE;BOK;SNCA;TUB;ANXA2;AHSG;SFTPD;APOA2;APOA1;RAB27A;KCTD7;DAB2;TFR2;CD47;GAS6;GPLD1
GO_Biological_Process_2021	bicarbonate transport (GO:0015701)	13/35	0.00721281	HBB;SLC4A1;SLC4A4;AQP1;CYB5R1;CA1;CA3;CA5B;CA2;CA4;SLC39A8;CFTR;CA13
GO_Biological_Process_2021	negative regulation of epithelial cell migration (GO:0010633)	13/35	0.00721281	ACVRL1;DAB2IP;PTPRM;PTPN23;NR2F2;VASH1;DCN;CORO1C;PTPRG;APOH;EVL;APOE;SLIT2
GO_Biological_Process_2021	positive regulation of lipid biosynthetic process (GO:0046889)	13/35	0.00721281	SCARB1;SLC27A1;MID1IP1;ZBTB20;APOA1;HSD17B13;APOA4;SORBS1;FABP3;APOC2;APOE;LDLR;GPLD1
GO_Biological_Process_2021	regulation of blood circulation (GO:1903522)	13/35	0.00721281	CAMK2D;ACE;DMPK;S100A1;CELF2;HSPB7;TPM1;SRI;AGER;CACNA1H;AGT;TBX2;DES
GO_Biological_Process_2021	regulation of mononuclear cell migration (GO:0071675)	10/23	0.00739555	LGALS3;RARRES2;CCL5;CXCL17;MSN;MAPK1;SLIT2;PTK2;BMP5;MAPK3
GO_Biological_Process_2021	regulation of cell motility (GO:2000145)	33/133	0.00757577	MACF1;ROBO4;PLXND1;ROCK1;ROCK2;ARHGAP18;NEXN;FBLN1;LDB2;FGF2;AMOT;DUOX1;PARD6B;SLK;ERBB3;TMSB4X;SPOCK2;TMSB4Y;LMNA;ENPP2;PLXNA2;FLNA;HACE1;CAVIN1;MINK1;SRCIN1;FES;ABI3;AMOTL2;SGK3;AMOTL1;PHPT1;CRK
GO_Biological_Process_2021	negative regulation of plasma membrane bounded cell projection assembly (GO:0120033)	11/27	0.00765586	YAP1;ARHGAP44;TCHP;KANK1;ODF2L;ABI3;EVL;SLIT2;HRG;RAP1GAP;ARHGAP24
GO_Biological_Process_2021	heart morphogenesis (GO:0003007)	17/53	0.00782977	ACVRL1;MYLK2;RYR2;TGFB2;NOS3;PTK2;TBX3;TTN;TBX2;TGFBR3;FKBP1A;OLFM1;BMP2;SYNPO2L;DLC1;ALPK2;ENG
GO_Biological_Process_2021	positive regulation of phagocytosis (GO:0050766)	17/53	0.00782977	TUB;AHSG;SFTPD;APOA2;APOA1;RAB27A;ANO6;FPR2;SIRPB1;C2;C4B;C3;C4A;SIRPA;CD47;GAS6;CD300LF
GO_Biological_Process_2021	regulation of cell death (GO:0010941)	27/102	0.00791838	PRKN;CDKN1B;LRP1;LRRK2;HP;HBB;PARK7;HPR;CLU;FGF2;WNT11;CCL5;AGR3;SNCG;CD36;PRODH;SNCB;PDE8A;SLC25A24;SNCA;PACRG;RRAS2;SLFN11;ACOX2;PRKD1;CRYAB;FERMT2
GO_Biological_Process_2021	negative regulation of supramolecular fiber organization (GO:1902904)	21/72	0.00791838	PRKN;KANK1;PLEKHH2;MID1IP1;CIB1;CLU;SSH3;CDH5;NAV3;MAP2;MYADM;APOE;SLIT2;CRYAB;SHANK3;LDLR;HDGFL3;KANK4;KANK3;SHANK1;SNCA
GO_Biological_Process_2021	cholesterol metabolic process (GO:0008203)	22/77	0.00805996	CETP;ACAA2;CYP51A1;APOA2;APOA1;LCAT;APOA4;HMGCR;LSS;TM7SF2;CYP27A1;SULT2B1;SNX17;FDX1;APOF;APOE;LDLRAP1;APOB;OSBPL1A;SCARF1;ABCG1;CES1
GO_Biological_Process_2021	positive regulation of endothelial cell proliferation (GO:0001938)	22/77	0.00805996	SEMA5A;PPP1R16B;STAT5A;NRP1;BMPR2;FLT4;ITGB3;IGF2;PRKCA;VEGFD;FGF2;THBS4;NR4A1;BMP2;AKT3;KDR;CDH13;ANG;PRKD1;TEK;JCAD;FGFR1
GO_Biological_Process_2021	negative regulation of cell-substrate junction organization (GO:0150118)	8/16	0.00836807	ACVRL1;DUSP22;DMTN;DLC1;FAM107A;APOD;ARHGAP6;CORO1C
GO_Biological_Process_2021	negative regulation of focal adhesion assembly (GO:0051895)	8/16	0.00836807	ACVRL1;DUSP22;DMTN;DLC1;FAM107A;APOD;ARHGAP6;CORO1C
GO_Biological_Process_2021	regulation of establishment of cell polarity (GO:2000114)	8/16	0.00836807	RAP1B;KANK1;CDH5;SHTN1;GSN;ROCK1;ROCK2;RUFY3
GO_Biological_Process_2021	phosphate-containing compound metabolic process (GO:0006796)	47/212	0.00934795	LRRK2;GDE1;LPL;PLD4;LCAT;PDXP;LIMD1;AGPAT2;PPP3CB;INPP5A;INPP5J;PIP4K2A;PLCE1;INPP5K;PIP4K2B;TNFAIP8L3;LHPP;MAPK3;PLA2G4F;DUSP3;EPHX2;ITPK1;PLA2G4C;PLA2G2A;ACYP2;ACYP1;HDHD2;ALOX15B;PLA2G15;PTPRD;INPP4B;PTPRB;PLCB4;SYNJ1;TOLLIP;SHPK;PLBD1;ALPL;PLCH1;COQ8A;PLPP3;PLCB1;PLCD3;PLCB2;FBP1;PLCD1;FBP2
GO_Biological_Process_2021	macrophage activation (GO:0042116)	13/36	0.00947315	C1QA;CRTC3;CD93;IFNGR1;C5AR1;DYSF;FPR2;AGER;CLU;LBP;MAPT;JAK2;SNCA
GO_Biological_Process_2021	regulation of sodium ion transport (GO:0002028)	13/36	0.00947315	SPTBN4;ATP2B4;ANK3;P2RX7;PER1;BPIFA1;P2RX4;NEDD4;CNKSR3;RANGRF;NOS1;GPD1L;SNTA1
GO_Biological_Process_2021	striated muscle contraction (GO:0006941)	17/54	0.00964893	MYLK2;RYR2;STAC;GAA;TNNC1;PGAM2;TNNC2;TPM1;SLC8A1;TTN;MYL4;CSRP3;MYL3;TNNT3;TNNI2;DMD;NOS1
GO_Biological_Process_2021	unsaturated fatty acid metabolic process (GO:0033559)	17/54	0.00964893	FAAH;GSTM2;GPX1;ACSL1;PLA2G4C;ALOX15;EPHX1;HSD17B4;ALOX12B;ALOX15B;PTGS1;FADS3;SCP2;ALOX5;ACAA1;ALOXE3;MGLL
GO_Biological_Process_2021	regulation of granulocyte chemotaxis (GO:0071622)	9/20	0.00988704	MPP1;BST1;RARRES2;CCL5;CXCL17;MAPK1;PTK2;JAM3;MAPK3
GO_Biological_Process_2021	regulation of protein kinase A signaling (GO:0010738)	9/20	0.00988704	AKAP12;PRKAR1B;TCIM;PRKAR2B;LRRK2;PRKAR2A;ADIPOQ;AKAP7;AKAP5
GO_Biological_Process_2021	high-density lipoprotein particle assembly (GO:0034380)	7/13	0.0102878	APOM;APOA2;APOA1;APOA4;APOE;PRKACA;PRKACB
GO_Biological_Process_2021	intraciliary retrograde transport (GO:0035721)	7/13	0.0102878	DYNC2H1;IFT43;IFT140;TTC21B;WDR19;IFT122;WDR35
GO_Biological_Process_2021	positive regulation of CD4-positive, alpha-beta T cell activation (GO:2000516)	7/13	0.0102878	CD81;HLA-DRA;PRKCQ;HLA-DRB3;CD55;HLA-DRB1;TGFBR2
GO_Biological_Process_2021	regulation of postsynapse organization (GO:0099175)	11/28	0.0104375	ARHGAP22;ARHGAP44;CDKL5;HOMER1;ABI2;ABHD17A;ABI3;LRRK2;ABHD17C;SRCIN1;SHANK3
GO_Biological_Process_2021	sarcomere organization (GO:0045214)	11/28	0.0104375	CSRP3;CSRP2;OBSCN;CSRP1;SYNPO2L;ACTN2;TPM1;TNNT3;MYOZ1;MYLK3;TTN
GO_Biological_Process_2021	cellular response to caffeine (GO:0071313)	5/7	0.0107607	RYR1;RYR2;GSTM2;RYR3;SLC8A1
GO_Biological_Process_2021	cellular response to monoamine stimulus (GO:0071868)	5/7	0.0107607	GNG2;NR4A3;GNB1;ADCY6;TGM2
GO_Biological_Process_2021	detection of molecule of bacterial origin (GO:0032490)	5/7	0.0107607	C4B;SCARB1;DMBT1;SSC5D;LBP
GO_Biological_Process_2021	heart trabecula formation (GO:0060347)	5/7	0.0107607	FKBP1A;TGFBR3;RBP4;ADGRG6;TEK
GO_Biological_Process_2021	lipoxin biosynthetic process (GO:2001301)	5/7	0.0107607	HPGD;ALOX5;ALOX15;ALOX5AP;ALOX15B
GO_Biological_Process_2021	receptor-mediated endocytosis of virus by host cell (GO:0019065)	5/7	0.0107607	CAV2;CTSL;CAV1;SIGLEC1;EPS15
GO_Biological_Process_2021	response to caffeine (GO:0031000)	5/7	0.0107607	RYR1;RYR2;GSTM2;RYR3;SLC8A1
GO_Biological_Process_2021	xenobiotic catabolic process (GO:0042178)	5/7	0.0107607	GSTM3;GSTM2;GSTM1;ACAA1;CRYZ
GO_Biological_Process_2021	regulation of filopodium assembly (GO:0051489)	14/41	0.0108872	PPP1R16B;GPM6A;NRP1;RALA;TENM2;DMTN;ARAP1;FNBP1L;ARHGAP44;DOCK11;DPYSL3;PALM;RAB17;AGRN
GO_Biological_Process_2021	negative regulation of protein binding (GO:0032091)	21/74	0.0109672	ROCK1;HFE;LRRK2;CAV1;ADIPOQ;ARRB2;PARK7;IFIT1;ACTB;IFIT2;DNAJB2;DAB2;SLPI;CFHR2;MAP2;CFHR1;DVL1;CFHR5;CARD16;CAMK1;NES
GO_Biological_Process_2021	positive regulation of vasculogenesis (GO:2001214)	6/10	0.0113713	TMEM100;RAP1A;RRAS;KDR;RAPGEF2;CD34
GO_Biological_Process_2021	regulation of organ growth (GO:0046620)	6/10	0.0113713	LATS2;WWC1;WWC2;WWC3;SLC6A4;SOD1
GO_Biological_Process_2021	removal of superoxide radicals (GO:0019430)	6/10	0.0113713	PRDX2;CCS;NOS3;APOA4;SOD3;SOD1
GO_Biological_Process_2021	SNARE complex assembly (GO:0035493)	6/10	0.0113713	UVRAG;STXBP1;STXBP6;VAMP2;SNCA;VAMP3
GO_Biological_Process_2021	heart development (GO:0007507)	38/164	0.0114501	ACVRL1;NDRG4;RAMP2;BMPR2;CDKN1B;LDB3;CRIP1;PDLIM1;CSRP3;PDLIM3;SCUBE1;SGCD;PDLIM2;ERBB3;FLRT3;PLCE1;BORCS8;PDLIM7;MEF2C;TGFB2;FOXF1;HEG1;IFT122;MICAL2;PTK2;BMP5;TGFBR2;TBX2;TGFBR3;FKBP1A;KAT2B;RBP4;BMP2;SYNPO2L;MYL2;DLC1;ALPK2;TEK
GO_Biological_Process_2021	triglyceride metabolic process (GO:0006641)	17/55	0.0114839	CETP;CAV1;APOA2;LPL;APOBR;APOC3;FABP3;FABP4;LIPH;APOH;LIPG;APOC1;GPAT3;APOE;APOB;LPIN2;PNPLA2
GO_Biological_Process_2021	negative regulation of cell growth (GO:0030308)	31/126	0.0115117	ACVRL1;BMPR2;CDKN1B;PTPRS;FHL1;JADE1;RTN4;RERG;TCHP;DNAJB2;WNT11;MAP2;HYAL1;CCDC85B;FRZB;HYAL2;DACT3;APBB2;SLIT3;APBB1;SLIT2;TGFB2;CDKN2C;BST2;SFRP1;MYL2;PPT1;SCGB3A1;HRG;FBP1;SIPA1
GO_Biological_Process_2021	activation of GTPase activity (GO:0090630)	27/105	0.0117111	USP6NL;ARHGEF26;RAP1GAP;CORO1C;SYDE2;ARHGAP22;SYDE1;ABR;ARHGAP42;TBC1D13;TBC1D14;TBC1D17;EVI5;RAP1GAP2;ARHGEF10;ARHGEF15;RALGAPA1;RALGAPA2;ARHGAP29;ARHGAP24;SGSM1;TBCK;TBC1D1;RALGAPB;ADPRH;TAX1BP3;SIPA1
GO_Biological_Process_2021	vesicle organization (GO:0016050)	15/46	0.0121343	SRGN;WASHC5;EXOC8;CAV2;SORT1;AKTIP;CAV1;SNX10;SNX33;HOOK3;FNBP1L;ALS2CL;LAMTOR1;CD34;EPS15
GO_Biological_Process_2021	regulation of cell-matrix adhesion (GO:0001952)	19/65	0.0125041	MACF1;DUSP3;MYOC;ROCK1;LIMCH1;ROCK2;MINK1;CIB1;PTK2;ACTG1;CORO1C;BST1;SFRP1;SLK;PEAK1;CDH13;CD36;UTRN;VCL
GO_Biological_Process_2021	positive regulation of angiogenesis (GO:0045766)	29/116	0.0125041	SEMA5A;RAMP2;HSPB6;GATA6;ETS1;FGF2;AQP1;CDH5;BMPER;RRAS;HYAL1;KDR;CTSH;CD34;SASH1;JAK1;PTGIS;PRKCB;S100A1;ANXA3;NOS3;TIE1;GAB1;PRKCA;VEGFD;TJP1;PRKD1;TEK;RAPGEF3
GO_Biological_Process_2021	positive regulation of smooth muscle cell migration (GO:0014911)	8/17	0.0127015	PDGFRB;DOCK5;NRP1;VTN;DOCK4;NR4A3;ADAMTS1;CCL5
GO_Biological_Process_2021	regulation of establishment of endothelial barrier (GO:1903140)	8/17	0.0127015	CDH5;PPP1R12A;PROC;ROCK1;ROCK2;S1PR2;ADD1;VCL
GO_Biological_Process_2021	positive regulation of cell adhesion (GO:0045785)	22/80	0.012726	VIT;MAGI1;TGFB2;TPM1;ALOX15;CHRD;CIB1;PRKCA;NDNF;NPNT;PPM1F;AFDN;CXCL12;HYAL1;CCL5;SAA1;CD47;RSU1;STX3;JAK2;TGM2;LIMS1
GO_Biological_Process_2021	regulation of organelle organization (GO:0033043)	22/80	0.012726	SCARB2;USP6NL;PRKN;FIS1;CLIC4;PDE2A;RDX;NEXN;MSN;RBSN;MAPK15;PTK2;MTM1;TJP1;SYDE1;ZEB2;EHD3;CAPN2;MAPK1;MAPT;EZR;MAPK3
GO_Biological_Process_2021	muscle cell development (GO:0055001)	12/33	0.012726	RAMP2;EFEMP2;NEBL;NRAP;DYSF;DMD;MYH11;ANK2;ALPK2;SLC8A1;TTN;ENG
GO_Biological_Process_2021	phosphatidylcholine biosynthetic process (GO:0006656)	12/33	0.012726	ACHE;SLC27A1;SLC44A4;CHKB;SLC44A2;STARD10;LPCAT1;APOA2;LCAT;APOA1;PCTP;LPIN2
GO_Biological_Process_2021	positive regulation of cholesterol transport (GO:0032376)	12/33	0.012726	CETP;LRP1;SCP2;ABCA3;CAV1;PON1;LIPG;ADIPOQ;APOA1;APOE;ABCA8;CES1
GO_Biological_Process_2021	regulation of cholesterol efflux (GO:0010874)	12/33	0.012726	CETP;ABCA2;LRP1;ABCA3;CAV1;PON1;ADIPOQ;APOA1;APOE;ABCA8;LAMTOR1;CES1
GO_Biological_Process_2021	regulation of protein localization to cell surface (GO:2000008)	12/33	0.012726	ABCA2;TYROBP;ACTN2;HFE;RANGRF;TAX1BP3;SNX33;STX3;KCNAB2;GPD1L;RAB11FIP5;PICALM
GO_Biological_Process_2021	regulation of apoptotic process (GO:0042981)	133/742	0.0132086	ITSN1;CIB1;PARK7;CLU;IFIT3;AQP1;IFIT2;RPS6KA3;HMGN5;SLK;LGALS1;RPS6KA2;ARL6IP5;KDR;PHLDA3;TGM2;UNC13B;MEF2C;ACTN3;DAPK1;ACTN2;DAPK2;ACTN1;HGF;ADAM10;ACTN4;OLFM1;SFRP1;OBSCN;ALPK2;NUPR1;IL6ST;GPLD1;NOTCH2;ARHGEF26;GLO1;HPN;GATA6;KALRN;KNG1;RTN4;SOCS2;ABR;PRDX2;PRDX5;CALHM2;SCIN;GRK5;BAG1;MAP3K20;TP53BP2;ZNF268;BARD1;CRADD;WFS1;TNFRSF10C;PTK2;DAB2;BMP2;PROC;ALB;PPT1;HRG;MAP3K11;PPP1R13B;HIP1;FLT4;P…
GO_Biological_Process_2021	small GTPase mediated signal transduction (GO:0007264)	27/106	0.0132086	RALA;RRAD;ARHGAP18;PARK7;RASGRP2;FGF2;RERG;PLD2;ABR;RASSF1;RRAS;GRAP2;PLCE1;RRAS2;SHTN1;MAPK11;ARHGAP31;RIT1;MRAS;RRAGC;GNB1;RAPGEF2;PRKD1;GRAP;RGL1;RAPGEF5;RGL2
GO_Biological_Process_2021	lamellipodium organization (GO:0097581)	11/29	0.0135326	CARMIL1;ABLIM1;ABLIM2;SNX2;DMTN;ABLIM3;KIT;CDH13;PARVB;VCL;ARHGEF6
GO_Biological_Process_2021	transition metal ion homeostasis (GO:0055076)	11/29	0.0135326	PRKN;TF;BDH2;TFR2;HFE;CYBRD1;NEO1;CP;CUTC;FTL;PICALM
GO_Biological_Process_2021	Rho protein signal transduction (GO:0007266)	17/56	0.0136132	RIPOR1;ROCK1;ROCK2;ARHGAP29;ARHGAP6;EPS8;SHTN1;CDC42EP5;CDC42EP4;ARHGDIB;RHOJ;CDC42EP2;CDC42EP1;CDH13;TAX1BP3;EPS8L2;CTNNAL1
GO_Biological_Process_2021	focal adhesion assembly (GO:0048041)	9/21	0.0136132	ACTN3;ACTN2;PEAK1;ACTN1;DLC1;TAOK2;SORBS1;THSD1;FERMT2
GO_Biological_Process_2021	positive regulation of phosphatase activity (GO:0010922)	9/21	0.0136132	PDGFRB;MEF2C;BMP2;RIPK3;ITGA1;MAGI2;CALM3;CALM2;GPLD1
GO_Biological_Process_2021	regulation of fibroblast migration (GO:0010762)	9/21	0.0136132	DMTN;PRKCE;HYAL2;PRR5L;FGF2;PTK2;CORO1C;APPL1;DDR2
GO_Biological_Process_2021	response to glucagon (GO:0033762)	9/21	0.0136132	ADCY9;PRKAR1B;PRKAR2B;PRKAR2A;PRKACA;ADCY7;PRKACB;ADCY6;ADCY5
GO_Biological_Process_2021	negative regulation of actin filament polymerization (GO:0030837)	10/25	0.0137655	KANK1;SCIN;GSN;TMSB4X;TMSB4Y;MYADM;SLIT2;SSH3;KANK4;KANK3
GO_Biological_Process_2021	outflow tract septum morphogenesis (GO:0003148)	10/25	0.0137655	ROBO2;NRP1;TGFB2;BMPR2;GATA6;PARVA;LRP2;TBX2;TGFBR2;ENG
GO_Biological_Process_2021	phosphatidylinositol dephosphorylation (GO:0046856)	10/25	0.0137655	MTMR10;MTMR12;SYNJ1;SACM1L;MTMR8;INPP5J;INPP5K;MTMR4;MTM1;MTMR7
GO_Biological_Process_2021	regulation of neuron death (GO:1901214)	23/86	0.0144315	PRKN;C1QA;MEF2C;LRRK2;LANCL1;PCSK9;RRAS2;PARK7;FOS;HLA-F;CLU;EFNB2;TYROBP;INPP5A;CCL5;SNCG;FYN;MAPT;SNCB;CD34;CD200;SNCA;PICALM
GO_Biological_Process_2021	positive regulation of cell death (GO:0010942)	19/66	0.0144632	C1QA;CDKN1B;LRP1;LRRK2;HP;HBB;FOS;HPR;CLU;EFNB2;SLFN11;TYROBP;ACOX2;FYN;CD36;MAPT;PRODH;SNCA;PICALM
GO_Biological_Process_2021	regulation of interleukin-8 production (GO:0032677)	22/81	0.0145558	FCN1;CRP;CD74;ANXA4;ADIPOQ;APOA2;ARRB1;SSC5D;PARK7;PRG3;LILRA2;HYAL2;TMSB4X;LEP;TLR8;TLR7;LBP;CD14;CD58;CD33;TLR3;LAMTOR5
GO_Biological_Process_2021	determination of heart left/right asymmetry (GO:0061371)	15/47	0.0145558	CCDC39;NDRG4;MEF2C;MICAL2;TBX3;TBX2;TGFBR2;TBX21;NPHP3;BBS7;BBS5;FOLR1;BBS4;CCDC40;ENG
GO_Biological_Process_2021	positive regulation of pathway-restricted SMAD protein phosphorylation (GO:0010862)	15/47	0.0145558	ACVRL1;GDF10;TGFB2;BMPR2;RBPMS;GDF15;HFE;INHBC;BMP5;SDCBP;BMP3;BMP2;DAB2;LEFTY2;ENG
GO_Biological_Process_2021	regulation of T cell proliferation (GO:0042129)	21/76	0.01457	CD86;CR1;RIPK3;SDC4;ARG1;SFTPD;SPN;LGALS3;PNP;HLA-DMB;CD209;CCL5;LEP;NCK2;HLA-DPB1;VSIG4;CLC;IL6ST;HLA-DRB1;HLA-DPA1;IDO1
GO_Biological_Process_2021	cell junction assembly (GO:0034329)	26/102	0.0153551	GPM6A;ACHE;PLXND1;ILK;ACTB;ACTG1;CDH6;CDH5;ARVCF;PARD6B;OPHN1;FLRT3;SPOCK2;FLNA;FLNC;FARP1;MYO9A;DNM3;TJP1;TLN2;TLN1;PCDHB9;SHANK3;FERMT2;SHANK2;LIMS1
GO_Biological_Process_2021	cilium movement (GO:0003341)	16/52	0.0155621	CCDC39;RSPH4A;SPEF2;DNAH7;DNAH9;RSPH9;TEKT1;TEKT2;TEKT3;ROPN1L;TEKT4;SPA17;CFAP54;DNAI1;GAS8;CCDC40
GO_Biological_Process_2021	endocytic recycling (GO:0032456)	16/52	0.0155621	ANKRD27;VPS26C;LMTK2;PTPN23;EHD1;SNX4;EHD2;KIAA1109;EHD3;EHD4;SNX17;CCDC22;RAB17;CCDC93;EPS15;VPS35L
GO_Biological_Process_2021	negative regulation of cellular biosynthetic process (GO:0031327)	16/52	0.0155621	ABCA2;FCN3;SLC27A1;PTGIS;ROCK2;CAV1;ADIPOQ;MST1;ATP2B4;APOC3;ACADL;APOC1;SIRPA;RAPGEF2;FYN;CD34
GO_Biological_Process_2021	low-density lipoprotein particle remodeling (GO:0034374)	7/14	0.0156723	CETP;PLA2G2A;APOA2;APOB;LPA;AGT;ABCG1
GO_Biological_Process_2021	microvillus organization (GO:0032528)	7/14	0.0156723	RAP1B;RAP2A;RAP1A;MINK1;RAPGEF2;TNIK;EZR
GO_Biological_Process_2021	negative regulation of smooth muscle cell migration (GO:0014912)	7/14	0.0156723	MEF2C;NDRG4;LRP1;ADIPOQ;TPM1;SLIT2;PRKG1
GO_Biological_Process_2021	positive regulation of transmembrane transport (GO:0034764)	7/14	0.0156723	C3;P2RX7;NR4A3;ACSL1;CA2;ACSL5;ANO6
GO_Biological_Process_2021	smooth muscle contraction (GO:0006939)	7/14	0.0156723	ACTA2;SMTN;ROCK1;ROCK2;MYH11;SLC8A1;MYLK
GO_Biological_Process_2021	striated muscle cell development (GO:0055002)	7/14	0.0156723	TMOD1;FLII;TMOD3;TMOD2;LMOD1;PGM5;MYOZ1
GO_Biological_Process_2021	regulation of peptidyl-tyrosine phosphorylation (GO:0050730)	24/92	0.0159789	NRP1;CD74;DMTN;ANGPT1;CD81;ITGB3;HGF;IGF2;LRP8;PRKCZ;THBS4;AGT;VTN;BST1;SFRP1;TEC;BANK1;ENPP2;PECAM1;FYN;TNFRSF14;CSPG4;JAK2;HRG
GO_Biological_Process_2021	cell-substrate junction assembly (GO:0007044)	12/34	0.0159789	CD151;ACTN3;ACTN2;PEAK1;ACTN1;DLC1;LAMA3;TAOK2;LAMC1;SORBS1;THSD1;FERMT2
GO_Biological_Process_2021	regulation of amyloid-beta formation (GO:1902003)	12/34	0.0159789	RTN2;ABCA2;RTN1;ROCK1;ROCK2;IFNGR1;SLC2A13;APOE;CLU;RTN4;ABCG1;PICALM
GO_Biological_Process_2021	synaptic vesicle recycling (GO:0036465)	12/34	0.0159789	KIAA1109;OPHN1;SYNJ1;FCHO2;TBC1D24;SNCG;AMPH;PIP5K1C;SNCB;VAMP2;PLD2;SNCA
GO_Biological_Process_2021	negative regulation of developmental process (GO:0051093)	21/77	0.0168304	PRKN;VAT1;KANK1;PTPRS;SPI1;ARHGEF15;ROCK1;ROCK2;NOS3;VASH1;HOPX;TBX2;CST3;SFRP1;BMP2;WNT11;NFIB;ALPK2;MAPT;GAS6;RAPGEF3
GO_Biological_Process_2021	positive regulation of phosphatidylinositol 3-kinase signaling (GO:0014068)	21/77	0.0168304	PDGFRB;TGFB2;MYOC;HGF;GAB1;FGF2;DCN;AGT;PTK2;FGR;SELP;ERBB3;CCL5;LEP;NEDD4;KIT;KDR;ROR1;TEK;JAK2;FGFR1
GO_Biological_Process_2021	negative regulation of cytoskeleton organization (GO:0051494)	11/30	0.0174258	PRKN;TJP1;KANK1;PLEKHH2;MYADM;SLIT2;SSH3;SHANK3;KANK4;KANK3;SHANK1
GO_Biological_Process_2021	regulation of response to external stimulus (GO:0032101)	31/130	0.0174526	SEMA7A;ALOX15;GATA6;PARK7;SAMHD1;LRP8;EFNB2;CASP5;ADGRA2;TMSB4X;ALOX5;GNAT1;NLRP1;CD36;GGT1;JAK2;CD55;APPL1;IL1R1;AHSG;CMA1;CAV1;GP1BA;F2;FGR;BST1;P2RX4;SHPK;NMT2;HRG;MGLL
GO_Biological_Process_2021	Golgi to plasma membrane transport (GO:0006893)	15/48	0.0174526	BBS2;MACF1;BBS1;EXOC8;ANK3;GGA2;RABEP1;EXOC6;STXBP6;CCDC22;CCDC93;VAMP5;SPTBN1;VAMP2;VPS35L
GO_Biological_Process_2021	regulation of interleukin-2 production (GO:0032663)	15/48	0.0174526	CD86;CR1;HOMER2;PDE4D;SFTPD;LAPTM5;HDAC7;ZFP36;PNP;NAV3;TBX21;VSIG4;EZR;CD34;SPTBN1
GO_Biological_Process_2021	response to lipid (GO:0033993)	28/114	0.0174526	PALM3;GATA6;AQP3;SOCS2;RPS6KA3;SRR;HSD17B2;CTSH;CD36;LBP;NOS1;GGT1;JAK2;PCK2;SNCA;ABCA2;STAT5B;GPX3;NOS3;APOA4;IRAK3;SELP;RBP4;FER;SLPI;RARA;ALPL;ABCG1
GO_Biological_Process_2021	negative regulation of Rho protein signal transduction (GO:0035024)	8/18	0.0174526	KANK1;MYOC;ITGA3;HEG1;DLC1;TNFAIP1;RASIP1;SCAI
GO_Biological_Process_2021	response to axon injury (GO:0048678)	8/18	0.0174526	P2RX4;TYROBP;FLRT3;DPYSL3;MTR;APOD;FOLR1;SOD1
GO_Biological_Process_2021	caveolin-mediated endocytosis (GO:0072584)	4/5	0.0174526	CAV1;PACSIN2;MAPK1;MAPK3
GO_Biological_Process_2021	cellular response to vitamin (GO:0071295)	4/5	0.0174526	SFRP1;FES;GAS6;FOLR1
GO_Biological_Process_2021	ethanolamine-containing compound metabolic process (GO:0042439)	4/5	0.0174526	NAAA;GDE1;GDPD1;GDPD3
GO_Biological_Process_2021	hematopoietic stem cell migration (GO:0035701)	4/5	0.0174526	GAS6;GPLD1;JAM2;JAM3
GO_Biological_Process_2021	monocyte extravasation (GO:0035696)	4/5	0.0174526	JAML;PECAM1;SIRPA;CD47
GO_Biological_Process_2021	N-acylethanolamine metabolic process (GO:0070291)	4/5	0.0174526	NAAA;GDE1;GDPD1;GDPD3
GO_Biological_Process_2021	negative regulation of cell volume (GO:0045794)	4/5	0.0174526	P2RX7;KCNMA1;ANO6;SHANK3
GO_Biological_Process_2021	negative regulation of metallopeptidase activity (GO:1905049)	4/5	0.0174526	LRP1;TIMP2;TIMP3;RECK
GO_Biological_Process_2021	negative regulation of organ growth (GO:0046621)	4/5	0.0174526	WWC1;WWC2;WWC3;SLC6A4
GO_Biological_Process_2021	negative regulation of smooth muscle contraction (GO:0045986)	4/5	0.0174526	DOCK5;DOCK4;KCNMA1;SOD1
GO_Biological_Process_2021	positive regulation of protein catabolic process in the vacuole (GO:1904352)	4/5	0.0174526	LRP1;CD81;LRP2;LDLR
GO_Biological_Process_2021	positive regulation of the force of heart contraction (GO:0098735)	4/5	0.0174526	RYR2;MYL2;NOS1;SLC8A1
GO_Biological_Process_2021	pyridine-containing compound metabolic process (GO:0072524)	4/5	0.0174526	PDXK;HAAO;PNPO;AOX1
GO_Biological_Process_2021	regulation of low-density lipoprotein particle receptor catabolic process (GO:0032803)	4/5	0.0174526	ABCA2;ANXA2;PCSK9;APOE
GO_Biological_Process_2021	regulation of synaptic vesicle priming (GO:0010807)	4/5	0.0174526	NAPA;UNC13B;NAPB;STXBP1
GO_Biological_Process_2021	zymogen inhibition (GO:0097341)	4/5	0.0174526	CAST;CARD8;CARD16;CST7
GO_Biological_Process_2021	regulation of receptor-mediated endocytosis (GO:0048259)	13/39	0.0176344	HIP1;SGIP1;HFE;APOC3;CLU;C3;VTN;TF;APOC2;APOC1;PPT1;LDLRAP1;PICALM
GO_Biological_Process_2021	lamellipodium assembly (GO:0030032)	10/26	0.0176344	CARMIL1;ABLIM1;ABLIM2;DMTN;ABLIM3;KIT;CDH13;PARVB;VCL;ARHGEF6
GO_Biological_Process_2021	positive regulation of filopodium assembly (GO:0051491)	10/26	0.0176344	GPM6A;NRP1;DOCK11;RALA;TENM2;DPYSL3;PALM;ARAP1;FNBP1L;AGRN
GO_Biological_Process_2021	skeletal system development (GO:0001501)	36/158	0.0176854	SPEF2;COL13A1;HHIP;NPR3;LECT2;COL11A2;CHRD;XYLT1;PRELP;PAPSS2;RPS6KA3;WNT11;HYAL1;FRZB;HYAL2;SPP2;CNMD;SOX5;TGM2;TRAPPC2;GDF10;TGFB2;MYOC;AHSG;ZBTB16;IGF2;RFLNB;TBX4;TBX3;BMP5;BMP3;RBP4;BMP2;GNAS;ALPL;FGFR1
GO_Biological_Process_2021	organic substance transport (GO:0071702)	32/136	0.0177959	CETP;RAMP2;CALCRL;ABCD3;ATP8A1;PCTP;LRP2;SLC6A4;SCAMP4;SNX4;SLCO2B1;ARL6IP5;RILP;SLC19A1;ABCA2;ARRDC1;ABCA6;ABCA3;SPNS2;APOA1;APOA4;ABCA8;LRP1B;PLEKHA8;RUFY1;SLCO2A1;PPT1;TXNIP;PICK1;HRG;ABCG1;VAMP2
GO_Biological_Process_2021	glutathione derivative biosynthetic process (GO:1901687)	9/22	0.0177959	GSTM3;GSTM2;HPGDS;GSTM1;MGST3;ESD;GSTT1;GSTT2B;GSTM5
GO_Biological_Process_2021	glutathione derivative metabolic process (GO:1901685)	9/22	0.0177959	GSTM3;GSTM2;HPGDS;GSTM1;MGST3;ESD;GSTT1;GSTT2B;GSTM5
GO_Biological_Process_2021	positive regulation of axon extension (GO:0045773)	9/22	0.0177959	SEMA5A;MACF1;NRP1;SHTN1;SEMA7A;CDKL5;RUFY3;MAPT;L1CAM
GO_Biological_Process_2021	protein localization to cell junction (GO:1902414)	9/22	0.0177959	TJP1;HEG1;CGNL1;FERMT2;TJP3;JAK1;JAM3;SHANK1;TJP2
GO_Biological_Process_2021	regulation of platelet activation (GO:0010543)	9/22	0.0177959	SELP;THBD;TEC;NOS3;PRKCA;PRKCQ;APOE;F2;HRG
GO_Biological_Process_2021	actin filament network formation (GO:0051639)	6/11	0.017925	CARMIL1;ACTN1;FHOD1;COBL;LCP1;PLS1
GO_Biological_Process_2021	cellular response to superoxide (GO:0071451)	6/11	0.017925	PRDX2;CCS;NOS3;APOA4;SOD3;SOD1
GO_Biological_Process_2021	Golgi to lysosome transport (GO:0090160)	6/11	0.017925	EHD3;LAMP1;SORT1;LAPTM5;ANKFY1;RBSN
GO_Biological_Process_2021	ketone body metabolic process (GO:1902224)	6/11	0.017925	HMGCL;ACSS3;BDH2;HMGCS2;HMGCLL1;ACAT1
GO_Biological_Process_2021	organophosphate catabolic process (GO:0046434)	6/11	0.017925	LIPG;PON1;APOA2;ENPP2;PDXP;PLBD1
GO_Biological_Process_2021	positive regulation of cytoplasmic transport (GO:1903651)	6/11	0.017925	PRKN;DAB2;RDX;MSN;PTPN23;EZR
GO_Biological_Process_2021	regulation of coagulation (GO:0050818)	6/11	0.017925	PROCR;PROC;CAV1;GP1BA;F2;HRG
GO_Biological_Process_2021	regulation of T cell apoptotic process (GO:0070232)	6/11	0.017925	LGALS3;RIPK3;CCL5;PIP;PRKCQ;IDO1
GO_Biological_Process_2021	regulation of osteoblast differentiation (GO:0045667)	22/83	0.017925	YAP1;GDF10;IFITM1;MEF2C;BMPR2;ZHX3;HGF;CHRD;LRP5;CRIM1;LIMD1;NPNT;PTK2;HDAC7;BMP2;SMOC1;TMEM119;PRKD1;PRKACA;IL6ST;FERMT2;DDR2
GO_Biological_Process_2021	receptor metabolic process (GO:0043112)	17/58	0.017925	UVRAG;RAMP2;CALCRL;LRP1;CD81;CAV1;LMTK2;ARRB2;DNM3;GRK3;EHD3;SNX25;NEDD4;CD36;LDLRAP1;SNCA;PICALM
GO_Biological_Process_2021	regulation of pathway-restricted SMAD protein phosphorylation (GO:0060393)	17/58	0.017925	ACVRL1;GDF10;TGFB2;BMPR2;RBPMS;GDF15;HFE;INHBC;BMP5;SDCBP;BMP3;BMP2;DAB2;BMPER;SNX25;LEFTY2;ENG
GO_Biological_Process_2021	regulation of phagocytosis (GO:0050764)	17/58	0.017925	TUB;SCARB1;AHSG;ADIPOQ;SFTPD;DYSF;APOA2;APOA1;RAB27A;FPR2;SIRPB1;FGR;SIRPA;PRTN3;CD47;GAS6;TGM2
GO_Biological_Process_2021	regulation of actin filament polymerization (GO:0030833)	20/73	0.0183435	WASHC5;KANK1;CARMIL1;PRKCE;ALOX15;LMOD1;ARHGAP18;SSH3;FER;CDC42EP5;CDC42EP4;NCK2;CDC42EP2;MYADM;CDC42EP1;EVL;ESAM;SLIT2;KANK4;KANK3
GO_Biological_Process_2021	regulation of actin filament-based process (GO:0032970)	20/73	0.0183435	PDGFRB;DMTN;LRP1;ROCK1;ROCK2;FAM107A;ARHGAP18;ARHGAP17;RHOF;IQGAP2;CORO2B;ARHGAP44;BST2;BST1;PEAK3;DLC1;TAOK2;EZR;HRG;CRK
GO_Biological_Process_2021	regulation of Rho protein signal transduction (GO:0035023)	20/73	0.0183435	KANK2;NRP1;KANK1;STARD13;MYOC;ITGA3;HEG1;APOA1;APOC3;ARRB1;TNFAIP1;RASIP1;EPS8;OPHN1;SYNPO2L;DLC1;ARHGDIB;EPS8L2;APOE;SCAI
GO_Biological_Process_2021	branching morphogenesis of an epithelial tube (GO:0048754)	14/44	0.0187173	NRP1;TIE1;LRP5;NPNT;FGF2;RASIP1;LRP6;TGFBR2;BMP2;COL4A1;KDR;NKX2-1;SLIT2;ENG
GO_Biological_Process_2021	positive regulation of osteoblast differentiation (GO:0045669)	14/44	0.0187173	YAP1;IFITM1;MEF2C;BMPR2;ZHX3;HGF;LRP5;NPNT;BMP2;TMEM119;PRKD1;IL6ST;FERMT2;DDR2
GO_Biological_Process_2021	organic anion transport (GO:0015711)	25/99	0.0187925	SLC44A4;HBB;SLC4A1;SLC4A4;SLC2A6;AQP1;CYB5R1;CA1;CA3;CA5B;CA2;SLCO2B1;CA4;LRRC8C;SLC39A8;SLC19A1;CA13;SLC25A24;ABCC4;ABCC6;MFSD10;CPTP;SLCO2A1;SLC25A4;CFTR
GO_Biological_Process_2021	protein autophosphorylation (GO:0046777)	36/159	0.0188729	MYLK2;CAMK2D;FLT4;LRRK2;CAMKK2;STK33;SLK;GRK5;KDR;JAK2;MAPK3;PDGFRB;MAP3K3;CDKL5;RIPK3;DAPK1;DAPK2;MINK1;LMTK2;BMX;MAPK15;PTK2;FGR;FER;TEC;FES;STK25;PEAK1;KIT;TAOK2;PRKD1;TNIK;TEK;MAP3K11;FGFR1;DDR2
GO_Biological_Process_2021	regulation of phosphatidylinositol 3-kinase activity (GO:0043551)	12/35	0.018955	PDGFRB;FGR;PIK3IP1;WDR81;WDR91;KIT;DAB2IP;TNFAIP8L3;PRKD1;TEK;FGF2;PTK2
GO_Biological_Process_2021	regulation of kinase activity (GO:0043549)	24/94	0.0194291	CDKN1C;PDGFRB;CD74;CDKN1B;FLT4;TIE1;LMTK2;LDB2;CAMKK2;TTN;SOD1;FGR;ERBB3;AXL;KIT;KDR;PLCE1;ROR1;MAPT;TEK;ROS1;HLA-DRB1;DDR2;FGFR1
GO_Biological_Process_2021	cellular response to UV-B (GO:0071493)	5/8	0.0194896	MFAP4;MME;HYAL1;HYAL2;CRIP1
GO_Biological_Process_2021	elastic fiber assembly (GO:0048251)	5/8	0.0194896	MFAP4;EFEMP2;TNXB;MYH11;FBLN5
GO_Biological_Process_2021	negative regulation of cAMP-dependent protein kinase activity (GO:2000480)	5/8	0.0194896	PRKAR1B;PRKAR2B;PKIA;PRKAR2A;PKIG
GO_Biological_Process_2021	negative regulation of lipid kinase activity (GO:0090219)	5/8	0.0194896	PIK3IP1;DAB2IP;PIP4K2A;PPP2R5A;PIP4K2B
GO_Biological_Process_2021	negative regulation of long-term synaptic potentiation (GO:1900272)	5/8	0.0194896	TYROBP;FAM107A;APOE;PTN;AGER
GO_Biological_Process_2021	positive regulation of apoptotic cell clearance (GO:2000427)	5/8	0.0194896	C3;C4B;C4A;CD300LF;C2
GO_Biological_Process_2021	positive regulation of early endosome to late endosome transport (GO:2000643)	5/8	0.0194896	DAB2;RDX;MSN;PTPN23;EZR
GO_Biological_Process_2021	pyrimidine nucleobase catabolic process (GO:0006208)	5/8	0.0194896	ALDH6A1;DPYS;DPYSL2;DPYSL3;CRMP1
GO_Biological_Process_2021	regulation of CD4-positive, alpha-beta T cell activation (GO:2000514)	5/8	0.0194896	HLA-DRA;HLA-DRB3;AGER;CD55;HLA-DRB1
GO_Biological_Process_2021	venous blood vessel development (GO:0060841)	5/8	0.0194896	ACVRL1;CCBE1;BMPR2;FOXF1;ENG
GO_Biological_Process_2021	receptor internalization (GO:0031623)	15/49	0.0195325	RAMP2;CALCRL;LRP1;CD81;CAV1;ARRB1;ARRB2;DNM3;LMBRD1;GRK3;NEDD4;CD36;LDLRAP1;SNCA;PICALM
GO_Biological_Process_2021	secondary alcohol metabolic process (GO:1902652)	15/49	0.0195325	CETP;APOA2;APOA1;LCAT;APOA4;CYP27A1;SULT2B1;FDX1;APOF;APOE;LDLRAP1;APOB;OSBPL1A;ABCG1;CES1
GO_Biological_Process_2021	second-messenger-mediated signaling (GO:0019932)	23/89	0.0196201	RYR2;GUCY1A1;DGKD;GUCY1B1;NOS3;LRRK2;NDNF;FPR2;PPP1R9A;AGT;CAMKK2;LAT2;EDNRB;INPP5A;P2RX4;DDAH1;DDAH2;CCRL2;BTK;PLCE1;CD36;NOS1;APOE
GO_Biological_Process_2021	cellular response to interferon-gamma (GO:0071346)	29/121	0.0197462	CCL14;CAMK2D;AQP4;IFI30;ICAM1;CCL5;TRIM68;SIRPA;NCAM1;CD58;JAK2;TRIM21;HLA-DQA2;CAMK2G;HLA-DQA1;GBP4;HLA-DPA1;JAK1;HLA-DRB5;DAPK1;IFNGR1;HLA-F;HLA-E;HLA-DPB1;HLA-DRA;CD47;HLA-DRB3;HLA-DRB1;HLA-DQB1
GO_Biological_Process_2021	neuron development (GO:0048666)	33/143	0.0198494	GPM6A;CNTNAP2;TENM2;ATP8A2;SLC44A4;TENM3;ROCK1;MYT1L;PTPRM;FRY;PPP1R9A;AGER;OPHN1;FLRT3;MAP2;APOE;MAP4;STX3;SH3GL2;MEF2C;TGFB2;MYOC;L1CAM;PBX1;RAB11A;EHD1;RP1;NEDD4;TBC1D24;PPT1;RAPGEF2;MAPT;HDGFL3
GO_Biological_Process_2021	positive regulation of cellular metabolic process (GO:0031325)	26/105	0.0200619	CD63;PID1;HPN;PCSK9;ARRB1;ARRB2;ACACB;CCL5;APOE;SNCA;PDGFRB;STARD4;ANXA2;ANGPT1;DCXR;ADIPOQ;MAGI2;APOA2;APOA1;APOA4;F2;AGT;TGFBR2;APOC1;PICK1;VAMP3
GO_Biological_Process_2021	sulfur compound catabolic process (GO:0044273)	13/40	0.0208624	MPST;IDUA;LUM;BGN;FITM2;PRELP;DCN;ACAT1;HYAL1;OGN;IDS;CSPG4;GGT1
GO_Biological_Process_2021	regulation of cilium assembly (GO:1902017)	18/64	0.021024	USP6NL;YAP1;CDKL5;IFT140;CEP120;MAPK15;TCHP;TBC1D1;IFT88;ODF2L;CROCC;TBC1D24;TBC1D13;TBC1D14;TBC1D17;EVI5;BBS4;TAPT1
GO_Biological_Process_2021	negative regulation of cellular catabolic process (GO:0031330)	19/69	0.021024	ROCK1;HGF;HP;MTMR8;DAB2IP;APOC3;RASIP1;CST3;RRAGA;CPTP;LEP;APOC1;LEPR;TIMP2;TIMP3;TBC1D14;TAB3;NUPR1;GPLD1
GO_Biological_Process_2021	positive regulation of protein polymerization (GO:0032273)	19/69	0.021024	CARMIL1;DCTN1;PRKCE;ALOX15;LMOD1;FER;OCLN;TPPP3;TPPP2;NAV3;CDC42EP5;FES;CDC42EP4;NCK2;CDC42EP2;CDC42EP1;EVL;MAPT;TPPP
GO_Biological_Process_2021	regulation of inflammatory response (GO:0050727)	44/206	0.0210754	SEMA7A;ALOX15;CXCL17;LPL;FPR2;PARK7;ETS1;CDH5;CASP5;DDT;HYAL2;TMSB4X;ALOX5;CCL5;SIRPA;APOE;NLRP1;JAK2;GGT1;SNCA;IL33;PTGIS;IL1R1;AHSG;CMA1;PDE2A;ADIPOQ;PLA2G2A;APOA1;MMP8;MMP9;AGT;BST1;PROC;SHPK;SAA1;TLR7;CD47;TEK;CD200;MGLL;TLR3;VAMP2;VAMP3
GO_Biological_Process_2021	cardiac myofibril assembly (GO:0055003)	7/15	0.0215671	PDGFRB;CSRP3;NEBL;MYL2;NRAP;MYLK3;TTN
GO_Biological_Process_2021	contractile actin filament bundle assembly (GO:0030038)	7/15	0.0215671	PDLIM1;FAM171A1;ZYX;ARRB1;PHACTR1;SORBS1;TNFAIP1
GO_Biological_Process_2021	intracellular cholesterol transport (GO:0032367)	7/15	0.0215671	STARD4;NPC2;SERAC1;LDLRAP1;LDLR;ABCG1;LRP6
GO_Biological_Process_2021	macrophage migration (GO:1905517)	7/15	0.0215671	LGALS3;EDNRB;P2RX4;CCL5;SFTPD;CXCL17;SAA1
GO_Biological_Process_2021	microvillus assembly (GO:0030033)	7/15	0.0215671	RAP1B;RAP2A;RAP1A;MINK1;RAPGEF2;TNIK;EZR
GO_Biological_Process_2021	positive regulation of endothelial cell chemotaxis (GO:2001028)	7/15	0.0215671	SEMA5A;P2RX4;TMSB4X;KDR;PRKD1;FGF2;FGFR1
GO_Biological_Process_2021	response to muscle stretch (GO:0035994)	7/15	0.0215671	RYR2;CSRP3;GSN;DMD;PTK2;SLC8A1;TTN
GO_Biological_Process_2021	stress fiber assembly (GO:0043149)	7/15	0.0215671	PDLIM1;FAM171A1;ZYX;ARRB1;PHACTR1;SORBS1;TNFAIP1
GO_Biological_Process_2021	epithelium development (GO:0060429)	29/122	0.0217312	KANK2;NDRG4;TAGLN;GATA6;MEOX2;CNN3;LGALS3;DMBT1;PTER;DVL1;DAG1;KDR;JAK2;WNT2;CD34;FN3K;KRT4;ANXA4;IFT122;TBX2;SULT1B1;BMP2;BDH2;TOLLIP;ALDH1A2;TAGLN2;TPP1;VCL;CES1
GO_Biological_Process_2021	negative regulation of actin filament bundle assembly (GO:0032232)	10/27	0.0217312	PRKN;TJP1;MYOC;DLC1;INPP5K;ARAP1;ARHGAP6;SHANK3;CGNL1;SHANK1
GO_Biological_Process_2021	negative regulation of insulin receptor signaling pathway (GO:0046627)	10/27	0.0217312	KANK1;PID1;AHSG;PRKCB;INPP5K;PIP4K2A;PIP4K2B;PRKCQ;PRKCZ;TNS2
GO_Biological_Process_2021	presynaptic endocytosis (GO:0140238)	10/27	0.0217312	KIAA1109;OPHN1;SYNJ1;FCHO2;SNCG;AMPH;PIP5K1C;SNCB;VAMP2;SNCA
GO_Biological_Process_2021	regulation of vasculature development (GO:1901342)	10/27	0.0217312	SFRP1;RNH1;PLXND1;BMPER;ADGRA2;LEP;KRT1;VASH1;ETS1;FGF2
GO_Biological_Process_2021	negative regulation of protein kinase activity (GO:0006469)	23/90	0.0219472	CDKN1C;CDKN1B;DUSP3;MVP;CAV1;LRP5;DAB2IP;PRKAG2;ADARB1;PARK7;SRCIN1;SLC8A1;PPM1F;CORO1C;LRP6;SPRED1;PTPRB;HYAL2;GNAQ;DVL1;SH3BP5;INPP5K;SNCA
GO_Biological_Process_2021	positive regulation of binding (GO:0051099)	23/90	0.0219472	GPSM1;PRKN;LRP1;EPB41;HFE;LRRK2;AKTIP;CAV1;PON1;MMP8;MMP9;ADD1;ADD2;FKBP1A;VTN;HMBOX1;BMP2;DPH3;RARA;RAPGEF2;APOE;CLIC2;TRIM21
GO_Biological_Process_2021	positive regulation of chemotaxis (GO:0050921)	14/45	0.0219472	SEMA5A;PDGFRB;NRP1;RARRES2;PTN;FGF2;PPM1F;F7;P2RX4;TMSB4X;KDR;CDH13;STX3;PRKD1
GO_Biological_Process_2021	cellular protein metabolic process (GO:0044267)	79/417	0.0223464	SERPINA1;SERPINA10;PCSK9;PLAT;LAMC1;MSLN;CHRDL1;PCMT1;C4A;LGALS1;DMBT1;CTSH;QSOX1;TGM5;LMCD1;SLC34A2;SFTPB;FGA;RIPK3;AHSG;FBXO2;SFTPC;SFTPD;FGG;APOA2;APOA1;ADAM10;F2;FBXW2;F5;PAPPA;ADPRH;FDX1;SPARCL1;VWA1;IGFALS;GAS6;MFGE8;PRKN;ITIH2;SFTPA2;UBA7;SERPINC1;MRPS36;GATA6;DENND3;PLG;NEDD8;KNG1;C3;CST3;SPP2;LTA4H;IGFBP6;APOE;APOL1;APOB;USP25;NAPSA;YES1;SERPIND1;WFS1;LAMB2;ABCA3;DAB2IP;IGF2;WWP2;ADA2;CP…
GO_Biological_Process_2021	positive regulation of cholesterol efflux (GO:0010875)	9/23	0.0228334	LRP1;ABCA3;CAV1;ADIPOQ;PON1;APOA1;ABCA8;APOE;CES1
GO_Biological_Process_2021	heart trabecula morphogenesis (GO:0061384)	8/19	0.0228708	FKBP1A;TGFBR3;TGFB2;RBP4;ADGRG6;TEK;BMP5;ENG
GO_Biological_Process_2021	purine ribonucleoside bisphosphate metabolic process (GO:0034035)	8/19	0.0228708	SULT1A1;SULT2B1;SULT1B1;SULT1C2;SULT1E1;ABHD14B;SULT1A4;SULT1A2
GO_Biological_Process_2021	regulation of glucose transmembrane transport (GO:0010827)	8/19	0.0228708	RTN2;C3;OCLN;NR4A3;PRKCB;PRKAG2;INPP5K;APPL1
GO_Biological_Process_2021	cyclic-nucleotide-mediated signaling (GO:0019935)	12/36	0.0228839	GUCY1B1;PDE4D;ADGRG6;PDE2A;PDE3A;RAPGEF2;APOE;CD36;PDE7A;RAPGEF3;AQP1;CAP2
GO_Biological_Process_2021	positive regulation of ion transport (GO:0043270)	15/50	0.0229497	ACTN2;WFS1;FHL1;ANK2;ANO6;ANK3;LILRA2;MYLK;P2RX7;SNX4;P2RX4;CCL5;CNKSR3;ORAI1;GPD1L
GO_Biological_Process_2021	positive regulation of protein localization to membrane (GO:1905477)	25/101	0.0229805	PRKN;PPP1R13B;LRP1;CD81;CIB1;AKAP5;EFCAB7;LGALS3;PPP3CC;TP53BP2;FYN;STX3;SPTBN1;PLS1;FIS1;PRKCH;STAC;ITGA3;BAD;PRKCE;ATP2B4;ANK3;SORBS1;MYO1C;RANGRF
GO_Biological_Process_2021	negative regulation of cellular response to growth factor stimulus (GO:0090288)	21/80	0.0229805	BMPR2;SPRY4;CHRD;ATP2B4;CRIM1;DAB2IP;SHISA2;LRP2;FGF2;AGT;EPN2;SPART;BMP2;BMPER;NEDD4;MMRN2;RBPMS2;SOSTDC1;SPRY1;SLIT2;CNMD
GO_Biological_Process_2021	regulation of fat cell differentiation (GO:0045598)	21/80	0.0229805	CDS1;YAP1;ANKRD26;RARRES2;ZBTB16;ADIPOQ;LRP5;ADIRF;LPL;ZFP36;SFRP1;BMP2;SULT1E1;ZADH2;CCDC85B;FRZB;ALOX5;LEP;AAMDC;FERMT2;RUNX1T1
GO_Biological_Process_2021	positive regulation of cellular process (GO:0048522)	112/625	0.0238297	N6AMT1;CD86;CD81;RTKN2;HP;CIB1;FGF2;ETS1;CXCL16;RPS6KA3;ZFP36;HMGN5;CAPNS1;CCND1;KDR;SIRPA;TRIM21;TGM2;PDGFRB;SERPINF2;TPM1;ADAM10;PRKCA;LIFR;ACTN4;SFRP1;SLFN11;PRTN3;NUPR1;IL6ST;HPN;CHRD;TGFA;FPR2;HPR;ACACB;DPP4;EFNB2;SDCBP;GRK5;S100A13;TPPP;PRODH;ZNF268;WNT2;TGFB2;CAV1;IGF2;RAB27A;PTK2;BMP5;BST1;FER;CXCL12;ECHDC3;IL7R;FGFR1;RYR2;CDKN1B;SLC44A4;FLT4;HBB;TCIRG1;SIRPB1;MECP2;HYAL1;CTSH;LBP;CD36;CR…
GO_Biological_Process_2021	regulation of plasma membrane bounded cell projection assembly (GO:0120032)	19/70	0.0238418	USP6NL;PPP1R16B;CDKL5;DMTN;IFT140;CAV1;RDX;MAPK15;TBC1D1;IFT88;FER;P2RX4;PODXL;TBC1D24;TBC1D13;TBC1D14;RAB17;TBC1D17;EVI5
GO_Biological_Process_2021	cellular response to organic substance (GO:0071310)	29/123	0.0239712	ACVRL1;ROBO2;RAMP2;PID1;BMPR2;LRRK2;SLC1A1;CIB1;PARK7;PTPN23;LRP2;CACNA1H;SOCS2;CLEC3B;CCL5;DPYSL3;ARL6IP5;INPP5K;SLIT3;NOS1;SLIT2;LDLRAP1;STAT5B;MME;PTPN13;TGFBR2;SIGIRR;SFRP1;PTPN4
GO_Biological_Process_2021	endoplasmic reticulum to Golgi vesicle-mediated transport (GO:0006888)	40/185	0.0244385	DCTN6;NAPA;SPTBN4;SPTBN5;SERPINA1;ATL3;DCTN2;DCTN1;PROS1;DCTN4;DCTN3;PROZ;TGFA;SPTA1;NRBP2;ACTR1A;BCAP29;CD59;SPTAN1;SPTBN1;CD55;DYNC1I1;TRAPPC2;F10;ANK2;ANK3;F2;ANK1;DYNLL2;F5;F7;F8;PROC;F9;CAPZA2;CTAGE9;RANGRF;GAS6;ACTR10;FOLR1
GO_Biological_Process_2021	toll-like receptor signaling pathway (GO:0002224)	23/91	0.0248697	FGB;COLEC12;FGA;SFTPA2;S100A1;FGG;SFTPD;RFTN1;IRAK3;CTSS;RPS6KA3;CTSL;TNIP2;BTK;TLR8;TAB3;TLR7;CD36;LBP;CD14;SFTPA1;APOB;TLR3
GO_Biological_Process_2021	acylglycerol metabolic process (GO:0006639)	13/41	0.0249913	CETP;DGKD;CAV1;APOA2;LPL;APOBR;APOC3;ABHD6;APOH;APOC1;APOE;MGLL;PNPLA2
GO_Biological_Process_2021	enzyme linked receptor protein signaling pathway (GO:0007167)	32/140	0.0250708	PTPRU;BMPR2;FLT4;PTN;RASGRP4;PTPRG;ERBB3;KDR;FYN;JAK2;ROS1;PDGFRB;YES1;TIE1;LMTK2;LIFR;GP6;PTK2;PTPRD;FGR;FER;FES;AXL;KIT;CASS4;CLNK;ROR1;TEK;IL6ST;ANGPTL1;FGFR1;DDR2
GO_Biological_Process_2021	negative regulation of developmental growth (GO:0048640)	11/32	0.0254866	BBS2;CDKN1B;PTPRS;MAP2;GDF15;WWC1;WWC2;WWC3;MYOZ1;RTN4;SLC6A4
GO_Biological_Process_2021	positive regulation of vasculature development (GO:1904018)	25/102	0.026022	SEMA5A;RAMP2;HSPB6;GATA6;ETS1;FGF2;AQP1;CDH5;RRAS;HYAL1;KDR;CTSH;CD34;SASH1;PTGIS;PRKCB;ANXA3;NOS3;TIE1;GAB1;PRKCA;VEGFD;PRKD1;TEK;RAPGEF3
GO_Biological_Process_2021	positive regulation of gene expression (GO:0010628)	89/482	0.0260499	MYLK2;CALCOCO1;PID1;HFE;PARK7;TENT4A;CLU;FGF2;ETS1;VSIR;ACTB;ACTG2;ACTG1;CDH5;HMGN5;LAMP3;HABP4;CTSH;CD36;CD34;MEF2C;BTN3A1;IFNGR1;TESC;SERPINB9;MITF;ANK2;ANK3;MMP8;PRKAB1;ACTA2;FGR;KAT2B;OLFM1;ACTA1;CLDN3;TYROBP;TFR2;GAS6;EZR;TLR3;RBMS3;CRP;PRKN;YAP1;RAMP2;ROCK1;ROCK2;WBP2;HPN;ALOX12B;AGPAT2;PPM1F;TTN;WNT11;NKX2-1;S100A13;MAPK1;MAPK3;CD74;IL33;GSN;CADM1;ANGPT1;NOS3;EPHX2;RDX;PDE2A;SAMD4A;RAB27A;…
GO_Biological_Process_2021	regulation of epithelial to mesenchymal transition (GO:0010717)	20/76	0.0272951	PHLDB1;TGFB2;TGFB1I1;HPN;DAB2IP;VASN;TGFBR2;BMP5;OLFM1;SDCBP;SPRED1;SFRP1;BMP2;DAB2;RGCC;GLIPR2;DAG1;NKX2-1;SPRY1;FERMT2
GO_Biological_Process_2021	angiotensin maturation (GO:0002003)	6/12	0.0274288	CPA3;ENPEP;ACE;MME;CMA1;CES1
GO_Biological_Process_2021	ethanol oxidation (GO:0006069)	6/12	0.0274288	ACSS2;ADH1C;ALDH2;ADH1B;ALDH1A1;ADH5
GO_Biological_Process_2021	gas transport (GO:0015669)	6/12	0.0274288	CA2;MB;HBB;AQP5;CYGB;AQP1
GO_Biological_Process_2021	macrophage chemotaxis (GO:0048246)	6/12	0.0274288	LGALS3;EDNRB;CCL5;SFTPD;CXCL17;SAA1
GO_Biological_Process_2021	phospholipid homeostasis (GO:0055091)	6/12	0.0274288	CETP;FABP3;LIPG;APOA1;TLCD2;ABCG1
GO_Biological_Process_2021	regulation of amyloid precursor protein catabolic process (GO:1902991)	6/12	0.0274288	FKBP1A;ABCA2;ROCK1;ROCK2;APOE;PICALM
GO_Biological_Process_2021	regulation of angiotensin levels in blood (GO:0002002)	6/12	0.0274288	CPA3;ENPEP;ACE;MME;CMA1;CES1
GO_Biological_Process_2021	negative regulation of transmembrane receptor protein serine/threonine kinase signaling pathway (GO:0090101)	26/108	0.0277372	BMPR2;TGFB1I1;CHRD;LRP2;MTMR4;PBLD;SPRED1;BMPER;PEG10;SNX25;ADAMTSL2;NKX2-1;RBPMS2;SOSTDC1;CAV1;MAGI2;CRIM1;VASN;ASPN;TGFBR2;SPART;FKBP1A;BMP2;CD109;VEPH1;SPRY1
GO_Biological_Process_2021	blood vessel morphogenesis (GO:0048514)	16/56	0.0277372	NRP1;CCBE1;RAMP2;FLT4;CAV1;SERPINF2;SLC1A1;LRP5;RASIP1;TGFBR2;TGFBR3;EFNB2;COL4A1;GJA5;KDR;ENG
GO_Biological_Process_2021	cellular response to acid chemical (GO:0071229)	10/28	0.0277372	RRAGA;RRAGC;RRAGB;RRAGD;CAPN2;LAMTOR2;LAMTOR1;LAMTOR4;LAMTOR3;LAMTOR5
GO_Biological_Process_2021	glycerophospholipid catabolic process (GO:0046475)	10/28	0.0277372	PLA2G15;PLA2G4F;PLA2G4C;GDE1;GDPD1;ENPP2;GDPD3;PNPLA6;GPCPD1;PRDX6
GO_Biological_Process_2021	negative regulation of cellular response to insulin stimulus (GO:1900077)	10/28	0.0277372	KANK1;PID1;AHSG;PRKCB;INPP5K;PIP4K2A;PIP4K2B;PRKCQ;PRKCZ;TNS2
GO_Biological_Process_2021	protein localization to cell surface (GO:0034394)	10/28	0.0277372	FCN1;GGA2;PTPRU;WNT11;ANGPT1;FLNA;ANK2;FBLN5;VCL;JAM3
GO_Biological_Process_2021	glutamine family amino acid metabolic process (GO:0009064)	12/37	0.028007	GLUD1;GLUD2;DDAH1;GLS2;DDAH2;DGLUCY;SLC39A8;KYAT1;GGT1;PRODH;ART4;GLS
GO_Biological_Process_2021	negative regulation of endothelial cell proliferation (GO:0001937)	12/37	0.028007	MEF2C;RGCC;CAV2;ALOX5;APOH;CAV1;COL4A3;PTPRM;APOE;NR2F2;VASH1;CNMD
GO_Biological_Process_2021	positive regulation of calcium ion transport (GO:0051928)	12/37	0.028007	PDGFRB;P2RX7;LGALS3;CXCL12;P2RX4;WFS1;CCL5;CAV1;ORAI1;ANK2;LILRA2;MYLK
GO_Biological_Process_2021	regulation of vascular associated smooth muscle cell proliferation (GO:1904705)	12/37	0.028007	CNN1;EFEMP2;MEF2C;CDKN1B;NR4A3;ADAMTS1;ADIPOQ;TPM1;LDLRAP1;FGF2;MMP9;PRKG1
GO_Biological_Process_2021	positive regulation of signal transduction (GO:0009967)	51/252	0.0298267	NRP1;MAML2;ITGB3;LRRK2;ILK;JAK2;CCBE1;PTGIS;VWF;PRKCB;ADIPOQ;PRKCA;EPN2;F7;KAT2B;SFRP1;GAS6;IL6ST;SHANK3;GAS8;JCAD;SHANK1;YAP1;MACF1;CD63;KANK1;PRKCZ;AGPAT2;C3;VTN;FLNA;SNX5;SASH1;CD74;TGFB2;DMTN;CRADD;HOMER1;CAV2;NOS3;IGF2;DAB2IP;SORBS1;BMP2;TSPAN14;MYO1C;AXL;FAS;TEK;IL7R;LIMS1
GO_Biological_Process_2021	cardiac muscle cell development (GO:0055013)	9/24	0.0298267	PDGFRB;CSRP3;MYL2;SORBS2;MYH11;ALPK2;MYLK3;SLC8A1;TTN
GO_Biological_Process_2021	regulation of cardiac muscle hypertrophy (GO:0010611)	9/24	0.0298267	CAMK2D;NR4A3;P2RX4;ROCK1;ROCK2;PRKCA;IL6ST;LMCD1;AGT
GO_Biological_Process_2021	regulation of monooxygenase activity (GO:0032768)	9/24	0.0298267	POR;DDAH1;NOS3;DDAH2;CAV1;LEP;NOSTRIN;CYGB;SNCA
GO_Biological_Process_2021	regulation of ruffle assembly (GO:1900027)	9/24	0.0298267	EPS8;KANK1;P2RX4;ABI3;CAV1;RDX;EPS8L2;EVL;ARHGAP24
GO_Biological_Process_2021	ephrin receptor signaling pathway (GO:0048013)	21/82	0.0298267	VAV3;YES1;ROCK1;ROCK2;ITSN1;AP2A2;MMP9;KALRN;ACTB;PTK2;ACTG1;VAV2;EFNB2;EFNB1;SDCBP;CHN1;NCK2;AP2S1;FYN;ANKS1A;CRK
GO_Biological_Process_2021	heterophilic cell-cell adhesion via plasma membrane cell adhesion molecules (GO:0007157)	13/42	0.0300925	TENM2;TENM3;CADM1;ITGAL;ICAM1;PTPRD;SELP;JAML;CD209;CEACAM6;HMCN1;CEACAM8;FAT4
GO_Biological_Process_2021	killing by host of symbiont cells (GO:0051873)	7/16	0.0305677	CFHR2;CFHR1;CFHR5;F2;APOL1;HRG;PF4
GO_Biological_Process_2021	regulation of amyloid-beta clearance (GO:1900221)	7/16	0.0305677	LRP1;ROCK1;IFNGR1;CYP51A1;HMGCR;APOE;CLU
GO_Biological_Process_2021	regulation of cholesterol storage (GO:0010885)	7/16	0.0305677	EHD1;MSR1;SCARB1;LPL;APOB;ABCG1;CES1
GO_Biological_Process_2021	branched-chain amino acid catabolic process (GO:0009083)	8/20	0.0306335	ACAD8;BCKDHA;ALDH6A1;AUH;IVD;BCKDHB;ACAT1;BCAT2
GO_Biological_Process_2021	branched-chain amino acid metabolic process (GO:0009081)	8/20	0.0306335	ACAD8;BCKDHA;ALDH6A1;AUH;IVD;BCKDHB;ACAT1;BCAT2
GO_Biological_Process_2021	cardiac epithelial to mesenchymal transition (GO:0060317)	8/20	0.0306335	ACVRL1;TGFBR3;OLFM1;TGFB2;BMP2;SPRY1;TBX3;ENG
GO_Biological_Process_2021	early endosome to late endosome transport (GO:0045022)	8/20	0.0306335	ANKRD27;WDR81;AKTIP;WDR91;LMTK2;HOOK3;PTPN23;RILP
GO_Biological_Process_2021	fatty acid transport (GO:0015908)	8/20	0.0306335	SLC27A1;FABP3;FABP4;ACSL1;APOE;CD36;SLC27A3;CPT1B
GO_Biological_Process_2021	negative regulation of viral life cycle (GO:1903901)	8/20	0.0306335	FCN1;BST2;APCS;FCN3;IFITM1;GSN;IFITM2;PTX3
GO_Biological_Process_2021	regulation of hippo signaling (GO:0035330)	8/20	0.0306335	NEK8;WWC1;WWC2;WWC3;LIMD1;WTIP;MOB3B;SHANK2
GO_Biological_Process_2021	regulation of smooth muscle cell migration (GO:0014910)	8/20	0.0306335	PDGFRB;NRP1;VTN;NDRG4;ACE;LRP1;CCL5;SLIT2
GO_Biological_Process_2021	regulation of neuron projection development (GO:0010975)	36/165	0.0306335	SCARB2;KANK1;NDRG4;PTPRS;TENM3;LRRK2;CRMP1;CIB1;NDNF;PTN;ADCY6;ARHGAP44;EFNB2;RAP1A;DPYSL3;CHN1;KIF13B;DENND5A;APOE;FBXO7;SCARF1;CAMK2G;CDKL5;MAGI2;DAB2IP;SRCIN1;ABI2;FES;ABI3;RUFY3;RAPGEF2;ROR1;PRKD1;CAMK1;RAB17;SHANK3
GO_Biological_Process_2021	regulation of T cell activation (GO:0050863)	14/47	0.030951	DUSP3;FGL1;LAPTM5;SIRPB1;LGALS3;CD209;CCL5;TBX21;HLA-DPB1;SIRPA;PRKCQ;CD47;PAG1;HLA-DPA1
GO_Biological_Process_2021	negative regulation of epithelial cell proliferation (GO:0050680)	19/72	0.030951	CDKN1C;TGFB2;KRT4;CAV2;CAV1;HPN;DAB2IP;PTPRM;VASH1;NR2F2;TGFBR3;SFRP1;RGCC;NFIB;ALOX5;APOH;NUPR1;APOE;CNMD
GO_Biological_Process_2021	negative regulation of macromolecule metabolic process (GO:0010605)	41/194	0.030951	ACVRL1;PRKN;YAP1;NOTCH2;SPI1;PRKAA2;ROCK2;PCSK9;PARK7;FGF2;MECP2;SDCBP;KDR;ZNF503;APOE;CD34;LDLR;ANKRD13A;SH3GL2;MSR1;MEF2C;TGFB2;ABCC2;ATP2B4;ADAM10;WWP2;MMP8;WDR54;OLFM1;SFRP1;OCLN;BMP2;CLDN3;AGO4;AGO1;MYADM;RIN3;MAPT;ENG;PICALM;RBMS3
GO_Biological_Process_2021	apoptotic cell clearance (GO:0043277)	11/33	0.030951	FCN1;FCN2;SCARB1;FCN3;TYROBP;LRP1;ITGB3;ALOX15;RARA;GAS6;TGM2
GO_Biological_Process_2021	negative regulation of smooth muscle cell proliferation (GO:0048662)	11/33	0.030951	CNN1;NDRG4;EFEMP2;MEF2C;CDKN1B;ADIPOQ;TPM1;OGN;APOD;ANG;PRKG1
GO_Biological_Process_2021	primary alcohol metabolic process (GO:0034308)	11/33	0.030951	ALDH3A2;PECR;SDR16C5;RBP4;ADH1C;RDH12;ADH1B;NAAA;GDE1;GDPD1;GDPD3
GO_Biological_Process_2021	regulation of sprouting angiogenesis (GO:1903670)	11/33	0.030951	PPP1R16B;TJP1;BMPER;CEMIP2;S100A1;ALOX5;RHOJ;FGF2;EPN1;JAK1;EPN2
GO_Biological_Process_2021	positive regulation of developmental process (GO:0051094)	38/177	0.0318906	PRKN;PHLDB1;RALA;BMPR2;PTN;LRP8;RTN4;CORO1C;RPS6KA3;SYDE1;DVL1;LMNA;DAG1;ENPP2;KDR;APOE;ZNF268;TAPT1;SOX5;FIS1;KMT5C;KRT2;ZBTB16;SERPINF2;MST1;DAB2IP;COBL;DCN;BMP5;BMP2;LEP;TMEM119;CAMK1;PLCB1;SHANK3;RAPGEF3;FGFR1;SHANK1
GO_Biological_Process_2021	epithelial cell apoptotic process (GO:1904019)	5/9	0.0326847	RYR2;BMPR2;GSN;COL4A3;DAB2IP
GO_Biological_Process_2021	kynurenine metabolic process (GO:0070189)	5/9	0.0326847	AFMID;KYAT3;KYAT1;KMO;IDO1
GO_Biological_Process_2021	L-phenylalanine metabolic process (GO:0006558)	5/9	0.0326847	QDPR;KYAT1;PCBD1;FAH;ASRGL1
GO_Biological_Process_2021	neuronal ion channel clustering (GO:0045161)	5/9	0.0326847	CNTNAP2;SPTBN4;MYOC;PICK1;AGRN
GO_Biological_Process_2021	response to leptin (GO:0044321)	5/9	0.0326847	NR4A3;CCND1;LEP;LEPR;LRP2
GO_Biological_Process_2021	regulation of axon extension (GO:0030516)	12/38	0.0338485	MACF1;OLFM1;SHTN1;SEMA7A;PTPRS;CDKL5;MAP2;RUFY3;APOE;MAPT;L1CAM;RTN4
GO_Biological_Process_2021	regulation of cell communication (GO:0010646)	12/38	0.0338485	SOCS2;RYR2;CAMK2D;GRK3;GRK5;GJA5;VEPH1;ANK2;SRI;CRK;SLC8A1;MGLL
GO_Biological_Process_2021	actin filament polymerization (GO:0030041)	10/29	0.0347198	WASHC5;GSN;FAM107A;MSRB2;COBL;ANG;JAK2;ARHGAP6;WASF3;GAS7
GO_Biological_Process_2021	regulation of DNA biosynthetic process (GO:2000278)	10/29	0.0347198	ACVRL1;PDGFRB;TOM1L1;HMBOX1;BMPR2;DACH1;RGCC;HGF;ADIPOQ;FGF2
GO_Biological_Process_2021	aminophospholipid transport (GO:0015917)	4/6	0.0348304	SCARB2;ATP8A2;TMEM30A;ATP8A1
GO_Biological_Process_2021	axo-dendritic transport (GO:0008088)	4/6	0.0348304	DCTN1;APBA1;MAPT;SPG11
GO_Biological_Process_2021	erythrose 4-phosphate/phosphoenolpyruvate family amino acid metabolic process (GO:1902221)	4/6	0.0348304	QDPR;KYAT1;PCBD1;ASRGL1
GO_Biological_Process_2021	induction of bacterial agglutination (GO:0043152)	4/6	0.0348304	FGB;FGA;DMBT1;SFTPD
GO_Biological_Process_2021	negative regulation of lamellipodium organization (GO:1902744)	4/6	0.0348304	KANK1;ABI3;SLIT2;HRG
GO_Biological_Process_2021	negative regulation of lipoprotein particle clearance (GO:0010985)	4/6	0.0348304	APOC2;APOC1;APOC3;PCSK9
GO_Biological_Process_2021	peptide antigen assembly with MHC protein complex (GO:0002501)	4/6	0.0348304	HLA-DMA;HLA-DMB;HLA-DRA;HLA-DRB1
GO_Biological_Process_2021	positive regulation of endothelial cell development (GO:1901552)	4/6	0.0348304	CDH5;PROC;S1PR2;ADD1
GO_Biological_Process_2021	positive regulation of establishment of endothelial barrier (GO:1903142)	4/6	0.0348304	CDH5;PROC;S1PR2;ADD1
GO_Biological_Process_2021	positive regulation of immune response to tumor cell (GO:0002839)	4/6	0.0348304	FBXO38;HLA-DRB3;HRG;HLA-DRB1
GO_Biological_Process_2021	positive regulation of lipoprotein particle clearance (GO:0010986)	4/6	0.0348304	ANXA2;LIPG;LDLRAP1;GPLD1
GO_Biological_Process_2021	positive regulation of receptor binding (GO:1900122)	4/6	0.0348304	NRP1;ANXA2;HFE;MMP9
GO_Biological_Process_2021	regulation of macrophage proliferation (GO:0120040)	4/6	0.0348304	IL33;MAPK1;PTK2;MAPK3
GO_Biological_Process_2021	regulation of peptidyl-cysteine S-nitrosylation (GO:2000169)	4/6	0.0348304	ACE;ATP2B4;DMD;SNTA1
GO_Biological_Process_2021	regulation of very-low-density lipoprotein particle remodeling (GO:0010901)	4/6	0.0348304	APOC2;APOA2;APOA1;APOC3
GO_Biological_Process_2021	response to catecholamine (GO:0071869)	4/6	0.0348304	GNG2;NR4A3;GNB1;ADCY6
GO_Biological_Process_2021	retinal ganglion cell axon guidance (GO:0031290)	4/6	0.0348304	ROBO2;NRP1;PTPRM;SLIT2
GO_Biological_Process_2021	striated muscle hypertrophy (GO:0014897)	4/6	0.0348304	RYR2;CSRP3;MYOC;TTN
GO_Biological_Process_2021	inositol phosphate metabolic process (GO:0043647)	14/48	0.0361605	ITPK1;PLD4;FGF2;INPP4B;INPP5A;PLCB4;SYNJ1;INPP5J;PLCE1;PLCH1;PLCB1;PLCD3;PLCB2;PLCD1
GO_Biological_Process_2021	muscle organ development (GO:0007517)	16/58	0.0365211	MEF2C;TAGLN;CTF1;FHL1;SRI;CACNA1H;MAPK12;SGCE;SMTN;SGCD;MRAS;COL6A3;ITGA7;DMD;UTRN;VAMP5
GO_Biological_Process_2021	negative regulation of hydrolase activity (GO:0051346)	16/58	0.0365211	GPSM1;APCS;SH2D4A;LRRK2;RDX;APOA2;DAB2IP;CST7;SERPINA5;GCHFR;CST3;RASA4;MAP2;PTX3;GNAT1;NOS1
GO_Biological_Process_2021	positive regulation of protein binding (GO:0032092)	16/58	0.0365211	PRKN;LRP1;EPB41;HFE;LRRK2;AKTIP;CAV1;MMP9;ADD1;ADD2;FKBP1A;VTN;BMP2;RAPGEF2;APOE;TRIM21
GO_Biological_Process_2021	regulation of calcium ion transport (GO:0051924)	16/58	0.0365211	HOMER1;EPB41;HOMER2;WFS1;ANK2;SRI;LILRA2;MYLK;P2RX4;CCL5;HRC;ORAI1;INPP5K;NOS1;CAMK2G;CD33
GO_Biological_Process_2021	3'-phosphoadenosine 5'-phosphosulfate metabolic process (GO:0050427)	9/25	0.0372374	SULT1A1;SULT2B1;SULT1C2;SULT1B1;SULT1E1;ABHD14B;SULT1A4;PAPSS2;SULT1A2
GO_Biological_Process_2021	acylglycerol homeostasis (GO:0055090)	9/25	0.0372374	CETP;SCARB1;APOC2;APOC4;LPL;APOA1;APOC3;APOA4;APOE
GO_Biological_Process_2021	positive regulation of lipid metabolic process (GO:0045834)	9/25	0.0372374	ADIPOQ;APOA2;ZBTB20;APOA1;HSD17B13;APOA4;APOE;SORBS1;F2
GO_Biological_Process_2021	regulation of cAMP-mediated signaling (GO:0043949)	9/25	0.0372374	PRKAR1B;PRKAR2B;PRKAR2A;PDE4D;PDE3B;PDE2A;PDE3A;RAPGEF2;GNAI1
GO_Biological_Process_2021	B cell receptor signaling pathway (GO:0050853)	11/34	0.0376679	VAV3;LAT2;IGLL5;MEF2C;TEC;PRKCB;IGLL1;RFTN1;BTK;BMX;SH2B2
GO_Biological_Process_2021	negative regulation of extrinsic apoptotic signaling pathway via death domain receptors (GO:1902042)	11/34	0.0376679	FGB;FGA;GPX1;NOS3;PEA15;FGG;FAS;PARK7;CFLAR;ICAM1;BMP5
GO_Biological_Process_2021	chondroitin sulfate catabolic process (GO:0030207)	6/13	0.0393301	IDUA;HYAL1;BGN;IDS;CSPG4;DCN
GO_Biological_Process_2021	extracellular transport (GO:0006858)	6/13	0.0393301	SPEF2;ARRDC1;WWP2;ROPN1L;SPA17;CCDC40
GO_Biological_Process_2021	negative regulation of cell morphogenesis involved in differentiation (GO:0010771)	6/13	0.0393301	KANK1;DMTN;SPRY4;FBLN1;ACTN4;CORO1C
GO_Biological_Process_2021	negative regulation of hippo signaling (GO:0035331)	6/13	0.0393301	WWC1;WWC2;WWC3;LIMD1;WTIP;SHANK2
GO_Biological_Process_2021	negative regulation of substrate adhesion-dependent cell spreading (GO:1900025)	6/13	0.0393301	KANK1;DMTN;SPRY4;FBLN1;ACTN4;CORO1C
GO_Biological_Process_2021	plasma membrane tubulation (GO:0097320)	6/13	0.0393301	EHD2;BIN3;CAVIN2;PACSIN2;SNX33;FNBP1L
GO_Biological_Process_2021	regulation of homotypic cell-cell adhesion (GO:0034110)	6/13	0.0393301	CCL5;RDX;PRKCA;PRKCQ;ANK3;JAK1
GO_Biological_Process_2021	cellular response to amino acid starvation (GO:0034198)	19/74	0.0394095	ATP6V1G2;CASTOR1;TCIRG1;RRAGA;RRAGC;RRAGB;SESN1;RRAGD;MAPK1;FAS;LAMTOR2;PRKD1;LAMTOR1;ATP6V0D1;LAMTOR4;ATP6V0D2;LAMTOR3;MAPK3;LAMTOR5
GO_Biological_Process_2021	Fc receptor mediated stimulatory signaling pathway (GO:0002431)	19/74	0.0394095	VAV3;YES1;PRKCE;ACTB;PTK2;ACTG1;VAV2;PLD2;FGR;NCKIPSD;MYO1C;NR4A3;ELMO1;ELMO2;MAPK1;FYN;CRK;DOCK1;MAPK3
GO_Biological_Process_2021	endocardial cushion development (GO:0003197)	8/21	0.0395274	ACVRL1;TGFB2;BMP2;BMPR2;FOXF1;NOS3;TBX2;ENG
GO_Biological_Process_2021	negative regulation of small GTPase mediated signal transduction (GO:0051058)	8/21	0.0395274	TGFB2;SYNGAP1;SPRY4;DAB2IP;SPRY1;SLIT2;FBP1;CGNL1
GO_Biological_Process_2021	positive regulation of lipid storage (GO:0010884)	8/21	0.0395274	C3;EHD1;MSR1;SCARB1;APOC4;LPL;FITM2;APOB
GO_Biological_Process_2021	regulation of lipopolysaccharide-mediated signaling pathway (GO:0031664)	8/21	0.0395274	SIGIRR;CARD8;PRKCA;CARD16;CD36;LILRA2;CD55;SASH1
GO_Biological_Process_2021	regulation of lipoprotein lipase activity (GO:0051004)	8/21	0.0395274	SORT1;APOC2;APOH;APOC1;APOA1;APOC3;LPL;APOA4
GO_Biological_Process_2021	cellular response to ketone (GO:1901655)	12/39	0.0395859	SFRP1;GNG2;ROCK2;GNB1;MSN;NR3C1;ADCY6;GNAI1;CFTR;ADCY5;AQP1;PCK2
GO_Biological_Process_2021	negative regulation of cellular metabolic process (GO:0031324)	12/39	0.0395859	PRKN;APCS;SDCBP;ABCA2;EDNRB;ITGB3;PCSK9;PTX3;RIN3;APOE;ANKRD13A;WDR54
GO_Biological_Process_2021	phospholipid dephosphorylation (GO:0046839)	12/39	0.0395859	MTMR10;MTMR12;SYNJ1;EPHX2;SACM1L;MTMR8;INPP5J;INPP5K;MTMR4;PLPP3;MTM1;MTMR7
GO_Biological_Process_2021	regulation of nitric-oxide synthase activity (GO:0050999)	12/39	0.0395859	SCARB1;DDAH1;NOS3;S100A1;DDAH2;CAV1;LEP;NPR3;ATP2B4;NOSTRIN;APOE;CYGB
GO_Biological_Process_2021	regulation of protein tyrosine kinase activity (GO:0061097)	12/39	0.0395859	ACE;ERBB3;MVP;HYAL2;CAV1;NCK2;SH3BP5;CASS4;GAS6;LRP8;SRCIN1;AGT
GO_Biological_Process_2021	cellular response to chemical stress (GO:0062197)	24/101	0.0400372	GPX1;PRKAA2;NCF2;GPX3;TXNRD2;CAV1;LRRK2;PRR5L;PARK7;PRDX6;SOD3;SERPINB6;SOD1;PRDX2;MSRA;PRDX5;CCS;ALDH3B1;CAT;FAS;PRKD1;STX2;SLC25A24;SNCA
GO_Biological_Process_2021	aorta morphogenesis (GO:0035909)	7/17	0.0402637	ACVRL1;PDGFRB;EFEMP2;LRP1;MYLK;TBX2;ENG
GO_Biological_Process_2021	negative regulation of phagocytosis (GO:0050765)	7/17	0.0402637	ADIPOQ;DYSF;SIRPA;PRTN3;CD47;CD300LF;APPL1
GO_Biological_Process_2021	negative regulation of vascular associated smooth muscle cell proliferation (GO:1904706)	7/17	0.0402637	CNN1;MEF2C;EFEMP2;CDKN1B;ADIPOQ;TPM1;PRKG1
GO_Biological_Process_2021	negative regulation of viral entry into host cell (GO:0046597)	7/17	0.0402637	FCN1;APCS;FCN3;IFITM1;GSN;IFITM2;PTX3
GO_Biological_Process_2021	positive regulation of muscle hypertrophy (GO:0014742)	7/17	0.0402637	CAMK2D;NR4A3;ROCK1;ROCK2;PRKCA;IL6ST;AGT
GO_Biological_Process_2021	sulfation (GO:0051923)	7/17	0.0402637	SULT1A1;SULT2B1;SULT1B1;SULT1C2;SULT1E1;SULT1A4;SULT1A2
GO_Biological_Process_2021	regulation of signal transduction (GO:0009966)	41/198	0.0403365	SEMA5A;CD63;FRMPD1;HHIP;LRRK2;ZFAND2B;ALOX15;PXN;ILK;CLU;RASGRP4;LFNG;SOCS2;GRK3;RGS3;GRK5;ERBB3;GNG7;NCK2;PLCE1;FYN;NCAM1;CD36;IGFBP6;CD55;HOMER1;ITGA3;ADIPOQ;AXIN1;CASTOR1;LIFR;BST1;TSPAN15;IFT81;VEPH1;RGS12;PRKD1;PLCB1;CRK;MGLL;LLGL2
GO_Biological_Process_2021	negative regulation of epidermal growth factor receptor signaling pathway (GO:0042059)	13/44	0.0408103	DUSP3;SH3KBP1;MVP;ITGA1;DAB2IP;TGFA;EPS15L1;EPN1;GPRC5A;SPRY1;CHMP6;EPS15;SH3GL2
GO_Biological_Process_2021	positive regulation of biosynthetic process (GO:0009891)	13/44	0.0408103	SERPINF2;ZBTB20;APOA1;RAB27A;HSD17B13;APOA4;SORBS1;F2;MMP8;RGCC;CCL5;APOE;CD36
GO_Biological_Process_2021	adherens junction organization (GO:0034332)	14/49	0.0413895	RAMP2;CADM1;ACTB;CDH6;TJP1;CDH5;AFDN;CDH13;ANG;PIP5K1C;VCL;FERMT2;NECTIN2;JAM3
GO_Biological_Process_2021	positive regulation of reactive oxygen species metabolic process (GO:2000379)	14/49	0.0413895	PDGFRB;CRP;PID1;DCXR;RAB27A;FPR2;F2;MMP8;AGT;TGFBR2;SOD1;TYROBP;CD36;MAPT
GO_Biological_Process_2021	alpha-amino acid catabolic process (GO:1901606)	10/30	0.0413895	HAAO;SARDH;KYAT1;PRODH;FAH;KMO;DDO;ACAT1;IDO1;OTC
GO_Biological_Process_2021	long-chain fatty acid biosynthetic process (GO:0042759)	10/30	0.0413895	GSTM2;GSTM1;HPGD;ALOX5;EPHX2;ALOX15;ALOX12B;LTA4H;ALOXE3;ALOX15B
GO_Biological_Process_2021	plasma membrane invagination (GO:0099024)	10/30	0.0413895	MSR1;IGLL5;MARCO;GSN;IGLL1;ELMO1;SNX33;CD36;DOCK1;GULP1
GO_Biological_Process_2021	positive regulation of lipid kinase activity (GO:0090218)	10/30	0.0413895	PDGFRB;FGR;CD81;KIT;TNFAIP8L3;PRKD1;TEK;F2;FGF2;PTK2
GO_Biological_Process_2021	regulation of megakaryocyte differentiation (GO:0045652)	15/54	0.0414469	MEF2C;TESC;ITGA2B;CIB1;GP1BA;MTURN;KAT2B;SCIN;NR4A3;AGO4;PITHD1;AGO1;PRKCQ;MYL9;PF4
GO_Biological_Process_2021	lipid biosynthetic process (GO:0008610)	20/80	0.0422263	ABCD3;DHRS11;PCYT2;ACSS2;PRKAA2;ACSM3;ACSL1;CYP51A1;LPCAT1;ACSL6;ACSL5;LPL;FITM2;HMGCR;LSS;AGPAT4;SCP2;LIPH;ALOX5;LIPG
GO_Biological_Process_2021	regulation of tumor necrosis factor production (GO:0032680)	28/124	0.0432411	ORM1;LPL;LILRA2;CLU;AGER;ORM2;VSIR;SPN;ZFP36;DDT;SIRPA;CD14;LBP;JAK2;CD34;CD33;IL33;IFNGR1;ADIPOQ;IRAK3;MMP8;HLA-E;TYROBP;RARA;CD47;GAS6;TLR3;PF4
GO_Biological_Process_2021	positive regulation of cellular catabolic process (GO:0031331)	31/141	0.0433588	PRKAA2;ROCK1;LRRK2;ZBTB20;PRR5L;ABHD5;SNX33;SLC4A4;TRIM68;APOE;TRIM21;SH3D19;SNCA;DAPK1;BAD;RDX;LAPTM5;MSN;APOA1;APOA4;SVIP;DCN;TPCN1;P2RX7;AADAC;APOC2;TRIM14;PRKD1;EZR;GPLD1;PNPLA2
GO_Biological_Process_2021	response to amino acid starvation (GO:1990928)	19/75	0.0439584	ATP6V1G2;CASTOR1;TCIRG1;RRAGA;RRAGC;RRAGB;SESN1;RRAGD;MAPK1;FAS;LAMTOR2;PRKD1;LAMTOR1;ATP6V0D1;LAMTOR4;ATP6V0D2;LAMTOR3;MAPK3;LAMTOR5
GO_Biological_Process_2021	defense response to bacterium (GO:0042742)	37/176	0.0450581	COLEC12;CRP;FCN2;PGLYRP2;STAB2;FPR2;NLRC4;CFP;LYST;AQP1;JCHAIN;SPN;BPIFA1;DMBT1;GNLY;STAB1;TNFRSF14;NLRP1;LBP;GBP4;MBL2;ANXA3;RARRES2;SFTPD;PLA2G2A;LYZ;MPEG1;HLA-E;SELP;FGR;IGLL5;TF;SLPI;IGLL1;ANG;HAMP;TLR3
GO_Biological_Process_2021	acylglycerol catabolic process (GO:0046464)	11/35	0.0450711	FAAH;FABP3;FABP4;LIPH;LIPG;APOA2;LPL;APOC3;ABHD6;MGLL;PNPLA2
GO_Biological_Process_2021	blood vessel diameter maintenance (GO:0097746)	11/35	0.0450711	CRP;EDNRB;ACE;KEL;ROCK1;ROCK2;NOS3;SERPINF2;NOS1;ADCY6;AGT
GO_Biological_Process_2021	positive regulation of lymphocyte activation (GO:0051251)	11/35	0.0450711	IGLL5;TYROBP;SH3KBP1;IGLL1;TNIP2;HLA-DPB1;SIRPA;PRKCQ;CD47;SIRPB1;HLA-DPA1
GO_Biological_Process_2021	negative regulation of cytokine production (GO:0001818)	38/182	0.0454697	ORM1;UBA7;ARRB1;AGER;ADCY7;VSIR;HDAC7;ZFP36;TMSB4X;TBX21;SIRPA;APOD;VSIG4;CD34;CD33;SRGN;CR1;HOMER2;ANXA4;SFTPD;APOA2;LAPTM5;APOA1;SSC5D;IRAK3;F2;MMP8;SIGIRR;TYROBP;RGCC;NAV3;AXL;RARA;TLR8;EZR;GAS6;CD200;HLA-DRB1
GO_Biological_Process_2021	negative regulation of protein localization to membrane (GO:1905476)	9/26	0.046485	DAB2;PID1;DMTN;ABI3;NUMB;INPP5K;PPP2R5A;LZTFL1;PICALM
GO_Biological_Process_2021	positive regulation of ion transmembrane transporter activity (GO:0032414)	9/26	0.046485	ABCB1;ACTN2;STAC;GLRX;DMD;ANK2;ANK3;CTSS;CFTR
GO_Biological_Process_2021	fatty acid derivative biosynthetic process (GO:1901570)	12/40	0.0474502	HMGCL;ACSS3;BDH2;HPGD;ALOX5;ALOX5AP;PPT1;HMGCS2;FAR2;GGT1;HMGCLL1;ACAT1
GO_Biological_Process_2021	cellular protein catabolic process (GO:0044257)	16/60	0.0480006	PRKN;DAB2IP;PCSK9;CTSW;DENND3;TCIRG1;AP2A2;CTSS;RNF123;CTSO;CTSL;CAPN2;AP2S1;CTSH;CTSF;SPATA18
GO_Biological_Process_2021	negative regulation of T cell activation (GO:0050868)	13/45	0.048632	CD86;CR1;DUSP3;SDC4;ARG1;FGL1;SFTPD;LAPTM5;SPN;LGALS3;VSIG4;PAG1;HLA-DRB1
GO_Biological_Process_2021	regulation of insulin receptor signaling pathway (GO:0046626)	13/45	0.048632	KANK1;PID1;AHSG;PRKCB;IGF2;SORBS1;PRKCZ;INPP5K;PIP4K2A;PIP4K2B;PRKCQ;SNX5;TNS2
GO_Biological_Process_2021	activation of protein kinase activity (GO:0032147)	26/114	0.0487702	CD86;ITGB3;PARK7;ADCY7;ADCY6;ADCY5;PRKAR2B;PRKAR2A;PRKACA;JAK2;PRKACB;TGFB2;RIPK3;ANGPT1;MINK1;AXIN1;TGFBR2;TOM1L1;ADCY9;PRKAR1B;LEP;TAOK2;ANG;TNIK;GAS6;TLR3
GO_Biological_Process_2021	organic hydroxy compound biosynthetic process (GO:1901617)	14/50	0.0489111	HSD3B7;OSBPL7;ALOX15;PRKAG2;HSD17B4;PARK7;HMGCR;ALOX15B;TM7SF2;CYP27A1;SCP2;ACOX2;PNPO;OSBPL1A
GO_Biological_Process_2021	protein-containing complex assembly (GO:0065003)	52/267	0.0497899	SERPINA1;HFE;LRRK2;LAMC1;JCHAIN;BOK;MAGI1;FGB;FGA;FGG;AXIN1;ADAM10;ANO6;MITF;APOA4;F5;F8;VAMP2;VAMP3;SHANK1;NAPA;YAP1;TGFA;LIN7A;RSPH9;ADD2;SLC9A3R2;CAND2;PARD6B;TSPAN4;REPS2;CD59;DMD;WASF3;TRAPPC2;CD74;RSPH4A;DMTN;BAD;TRAPPC10;WDR19;TRAPPC9;PLEKHA7;P2RX7;AFDN;OCLN;CXCL12;CAPZA2;FAS;FOLR1;FERMT2;PICALM
GO_Biological_Process_2021	adherens junction assembly (GO:0034333)	5/10	0.0497899	RAMP2;PIP5K1C;ACTB;VCL;JAM3
GO_Biological_Process_2021	cellular response to dopamine (GO:1903351)	5/10	0.0497899	PRKN;LRRK2;MAPK1;MAPK3;TGM2
GO_Biological_Process_2021	cellular response to purine-containing compound (GO:0071415)	5/10	0.0497899	RYR1;RYR2;GSTM2;RYR3;SLC8A1
GO_Biological_Process_2021	dicarboxylic acid biosynthetic process (GO:0043650)	5/10	0.0497899	GLUD1;GLUD2;GLS2;HAAO;GLS
GO_Biological_Process_2021	negative regulation of sodium ion transmembrane transport (GO:1902306)	5/10	0.0497899	CAMK2D;HECW2;NEDD4;PRKCE;PCSK9
GO_Biological_Process_2021	negative regulation of sodium ion transmembrane transporter activity (GO:2000650)	5/10	0.0497899	CAMK2D;HECW2;NEDD4;PRKCE;PCSK9
GO_Biological_Process_2021	pinocytosis (GO:0006907)	5/10	0.0497899	CARMIL1;AHSG;PPT1;SNX33;SNX5
GO_Biological_Process_2021	positive regulation of coagulation (GO:0050820)	5/10	0.0497899	DMTN;APOH;F12;ENPP4;F2
GO_Biological_Process_2021	positive regulation of hemostasis (GO:1900048)	5/10	0.0497899	DMTN;APOH;F12;ENPP4;F2
GO_Biological_Process_2021	protein localization to endosome (GO:0036010)	5/10	0.0497899	NRP1;TMEM30A;TOLLIP;PACSIN2;WASHC2A
GO_Biological_Process_2021	Rap protein signal transduction (GO:0032486)	5/10	0.0497899	RAP1B;RAP2A;RAP1A;RAPGEF2;RAPGEF3
GO_Biological_Process_2021	regulation of epithelial cell apoptotic process (GO:1904035)	5/10	0.0497899	YAP1;ZFP36;NUPR1;TEK;BOK
GO_Biological_Process_2021	response to dopamine (GO:1903350)	5/10	0.0497899	PRKN;LRRK2;MAPK1;MAPK3;TGM2
GO_Biological_Process_2021	regulation of protein kinase B signaling (GO:0051896)	42/207	0.049883	CD86;SEMA5A;HIP1;TGFA;CIB1;PARK7;ARRB2;LRP2;FGF2;RTN4;RRAS;ERBB3;HYAL2;DAG1;INPP5K;TNFAIP8L3;FYN;PHLDA3;PDGFRB;MYOC;F10;ANGPT1;GDF15;HGF;MAGI2;IGF2;GAB1;PPP2R5B;GAB2;PTK2;F7;P2RX4;BANK1;AXL;LEP;KIT;CASS4;TEK;GAS6;FERMT2;ENG;FGFR1

## Sheet: Protein-SU-BP
Gene_set	Term	Overlap	Adjusted P-value	Genes
GO_Biological_Process_2021	rRNA processing (GO:0006364)	114/173	4.41546e-71	RPL4;RPL5;RPL30;RPL3;RPL32;POP4;RRP1;FCF1;PWP2;RPL10A;RPL9;RRP9;RPS15;FBL;RPS17;RPS16;RPL18A;RPS19;RPL36;RPL38;RPL37;RPS9;RPL21;RPS7;IMP3;RPL23;RPL22;WDR74;DDX10;WDR75;IMP4;EBNA1BP2;DKC1;MRTO4;NHP2;SRFBP1;RPL28;UBA52;PRKDC;NOP2;NOLC1;SNU13;RPF1;RRP7A;EMG1;PDCD11;UTP20;NOP14;RCL1;RPS25;RPS28;TBL3;RPS27;LAS1L;RPL27A;MPHOSPH10;NOL11;DDX49;DDX47;RPLP1;WDR3;RPLP0;NAT10;TFB1M;WDR46;WDR43;RPL7A;SART1;MR…
GO_Biological_Process_2021	ribosome biogenesis (GO:0042254)	120/192	4.41546e-71	LTV1;RPL4;RPL5;RPL30;RPL3;RPL32;POP4;RRP1;FCF1;NOC2L;PWP2;RPL10A;RPL9;RRP9;RPS15;FBL;RPS17;RPS16;RPL18A;RPS19;RPL36;RPL38;RPL37;GLUL;EIF2A;NOM1;RPS9;RPL21;RPS7;IMP3;RPL23;RPL22;GTF3A;WDR74;DDX10;WDR75;IMP4;EBNA1BP2;DKC1;MRTO4;RPL28;UBA52;NOLC1;SNU13;RPF2;RPF1;RRP7A;EMG1;PDCD11;RRS1;UTP20;NOP14;NOP16;MRPL22;RCL1;RPS25;RPS28;TBL3;RPS27;LAS1L;RPL27A;MPHOSPH10;NOL11;DDX49;DDX47;PAK1IP1;RPLP1;WDR3;RPL…
GO_Biological_Process_2021	rRNA metabolic process (GO:0016072)	102/162	1.23028e-60	RPL4;TRIR;RPL5;RPL30;RPL3;RPL32;POP4;RRP1;FCF1;PWP2;RPL10A;RPL9;RRP9;RPS15;FBL;RPS17;RPS16;RPL18A;RPS19;RPL36;RPL38;RPL37;RPS9;RPL21;RPS7;IMP3;RPL23;RPL22;WDR74;DDX10;WDR75;IMP4;EBNA1BP2;DKC1;MRTO4;RPL28;UBA52;NOLC1;SNU13;RPF1;RRP7A;EMG1;PDCD11;UTP20;NOP14;RCL1;RPS25;RPS28;TBL3;RPS27;LAS1L;RPL27A;MPHOSPH10;NOL11;DDX49;DDX47;RPLP1;WDR3;RPLP0;WDR46;WDR43;RPL7A;NOB1;RPLP2;RRP12;UTP14A;UTP15;WDR36;UT…
GO_Biological_Process_2021	cellular macromolecule biosynthetic process (GO:0034645)	139/314	3.77819e-57	RPL4;RPL5;RPL30;RPL3;RPL32;RPL10A;RPL9;YARS2;RPS15;EEF1B2;RPS17;RPS16;RPL18A;RPS19;RPS18;CHEK1;PCLAF;RPL36;RPL38;RPL37;RPS11;RPS10;RPS13;RPS12;TIPIN;RPS9;RPL21;RPS7;RPS8;RPL23;RPS5;RPL22;HUS1;MRPS18A;EEF1A2;TIMELESS;RPL28;BLM;SET;MRPL18;MRPL13;MRPL10;MRPL11;ORC5;ORC4;ORC6;ORC3;ORC2;MRPL27;MRPL28;INHBA;EEF2;MRPL24;EXT1;FAM111B;RPS26;POLA1;RPS25;POLA2;RPS28;RPS27;RPS29;RPL27A;CDK2;CDK1;RPS20;ATR;RP…
GO_Biological_Process_2021	ncRNA processing (GO:0034470)	109/201	1.00386e-55	RPL4;RPL5;RPL30;RPL3;RPL32;POP1;POP4;RPP30;RRP1;FCF1;PWP2;RPL10A;RPL9;RRP9;RPS15;FBL;RPS17;RPS16;RPL18A;RPS19;RPL36;RPL38;RPL37;RPS9;RPL21;RPS7;IMP3;RPL23;RPL22;WDR74;DDX10;WDR75;IMP4;EBNA1BP2;DKC1;MRTO4;RPL28;UBA52;NOLC1;SNU13;RPF1;RRP7A;EMG1;PDCD11;UTP20;NOP14;RCL1;RPS25;RPS28;TBL3;RPS27;LAS1L;RPL27A;MPHOSPH10;NOL11;INTS12;DDX49;DDX47;RPLP1;WDR3;RPLP0;ADAR;WDR46;WDR43;RPL7A;NOB1;RPLP2;DGCR8;RRP…
GO_Biological_Process_2021	translational elongation (GO:0006414)	73/104	3.32087e-48	MRPS17;GFM1;MRPS15;MRPS12;MRPL39;MRPS10;MRPL37;MRPL35;MRPL32;MRPL33;EEF1B2;MRPL41;MRPL3;MRPL2;MRPL1;MRPL40;RACK1;MRPL9;MRPS28;TSFM;MRPS26;MRPS27;MRPS25;MRPS22;MRPS23;MRPL49;MRPS18A;MRPS2;MRPS21;MRPL47;MRPL48;MRPL45;MRPS7;MRPL46;MRPL43;MRPS5;MRPL44;EEF1G;MRPL52;OXA1L;MRPL53;MRPL50;MRPS9;MRPL51;EEF1D;EEF1A2;DAP3;MRPS35;MRPL18;MRPS33;MRPL19;MRPS34;MRPL16;MRPS31;MRPL17;MRPL14;MRPL58;MRPL15;MRPS30;MRP…
GO_Biological_Process_2021	mitochondrial translational elongation (GO:0070125)	67/89	1.68246e-47	MRPS17;GFM1;MRPS15;MRPS12;MRPL39;MRPS10;MRPL37;MRPL35;MRPL32;MRPL33;MRPL41;MRPL3;MRPL2;MRPL1;MRPL40;MRPL9;MRPS28;TSFM;MRPS26;MRPS27;MRPS25;MRPS22;MRPS23;MRPL49;MRPS18A;MRPS2;MRPS21;MRPL47;MRPL48;MRPL45;MRPS7;MRPL46;MRPL43;MRPS5;MRPL44;MRPL52;MRPL53;OXA1L;MRPL50;MRPS9;MRPL51;DAP3;MRPS35;MRPL18;MRPS33;MRPL19;MRPS34;MRPL16;MRPS31;MRPL17;MRPL14;MRPL58;MRPL15;MRPS30;MRPL12;MRPL13;MRPL57;MRPL10;MRPL11;…
GO_Biological_Process_2021	mitochondrial translational termination (GO:0070126)	66/89	4.28629e-46	MRPS17;MRPS15;MRPS12;MRPL39;MRPS10;MRPL37;MRPL35;MRPL32;MRPL33;MRPL41;MRPL3;MRPL2;MRPL1;MRPL40;MRPL9;MRPS28;MRPS26;MRPS27;MRPS25;MRPS22;MRPS23;MRPL49;MRPS18A;MRPS2;MRPS21;MRPL47;MRPL48;MRPL45;MRPS7;MRPL46;MRPL43;MRPS5;MRPL44;MRPL52;MRPL53;OXA1L;MRPL50;MRPS9;MRPL51;MRRF;DAP3;MRPS35;MRPL18;MRPS33;MRPL19;MRPS34;MRPL16;MRPS31;MRPL17;MRPL14;MRPL58;MRPL15;MRPS30;MRPL12;MRPL13;MRPL57;MRPL10;MRPL11;MRPL5…
GO_Biological_Process_2021	translational termination (GO:0006415)	67/96	5.1794e-44	MRPS17;MRPS15;MRPS12;MRPL39;MRPS10;MRPL37;MRPL35;MRPL32;MRPL33;MRPL41;MRPL3;MRPL2;MRPL1;MRPL40;MRPL9;MRPS28;MRPS26;MRPS27;MRPS25;MRPS22;MRPS23;MRPL49;MRPS18A;MRPS2;MRPS21;MRPL47;MRPL48;MRPL45;MRPS7;MRPL46;MRPL43;MRPS5;MRPL44;MRPL52;MRPL53;OXA1L;MRPL50;MRPS9;MRPL51;MRRF;DAP3;MRPS35;MRPL18;MRPS33;MRPL19;MRPS34;MRPL16;MRPS31;MRPL17;MRPL14;MRPL58;MRPL15;MRPS30;MRPL12;MRPL13;MRPL57;MRPL10;MRPL11;MRPL5…
GO_Biological_Process_2021	translation (GO:0006412)	100/214	1.7858e-43	RPL4;RPL5;RPL30;RPL3;RPL32;RPL10A;RPL9;YARS2;RPS15;EEF1B2;RPS17;RPS16;RPL18A;RPS19;RPS18;RPL36;RPL38;RPL37;RPS11;RPS10;RPS13;RPS12;RPS9;RPL21;RPS7;RPS8;RPL23;RPS5;RPL22;MRPS18A;EEF1A2;RPL28;UBA52;MRPL18;MRPL16;MRPL13;MRPL10;MRPL11;ZC3H15;MRPL27;MRPL28;EEF2;MRPL24;RPS26;RPS25;RPS28;RPS27;RPS29;RPL27A;RPS20;RPS23;EIF4G1;MRPS17;MRPS15;RPLP1;MRPS12;RPLP0;MRPL37;MRPL35;MRPL32;MRPL41;RPS4X;MRPL3;RPL7A;…
GO_Biological_Process_2021	mitochondrial translation (GO:0032543)	69/105	1.00562e-42	MRPS17;GFM1;MRPS15;MRPS12;MRPL39;MRPS10;MRPL37;MRPL35;MRPL32;MRPL33;MRPL41;MRPL3;MRPL2;MRPL1;MRPL40;MRPL9;MRPS28;TSFM;MRPS26;MRPS27;MRPS25;MRPS22;MRPS23;MRPL49;MRPS18A;MRPS2;MRPS21;MRPL47;MRPL48;MRPL45;MRPS7;MRPL46;MRPL43;MRPS5;MRPL44;MRPL52;OXA1L;MRPL53;MRPL50;MRPS9;MRPL51;MRRF;DAP3;MRPS35;MRPL18;MRPS33;MRPL19;MRPS34;MRPL16;MRPS31;MRPL17;MRPL14;MRPL58;MTIF2;MRPL15;MRPS30;MRPL12;MRPL13;MRPL57;MRP…
GO_Biological_Process_2021	gene expression (GO:0010467)	130/356	2.31635e-42	RPL4;RPL5;RPL30;RPL3;RPL32;EIF4A3;RPL10A;RPL9;YARS2;RPS15;ALKBH5;RPS17;RPS16;RPL18A;RPS19;RPS18;RPL36;RPL38;RPL37;RPS11;RPS10;RPS13;RPS12;RPS9;NUP210;RPL21;RPS7;RPS8;RPL23;RPS5;RPL22;MRPS18A;THOC3;THOC2;THOC5;NUP93;PRPF4;DDX39A;DKC1;DNAJB11;EEF1A2;SRSF6;RPL28;SRSF9;SLBP;NUP205;YTHDC1;MRPL18;MRPL13;MRPL10;MRPL11;TPR;SYMPK;CPSF4;ALYREF;CPSF3;MRPL27;MRPL28;NUP153;MAGOHB;MRPL24;RPS26;RPS25;RPS28;RPS2…
GO_Biological_Process_2021	peptide biosynthetic process (GO:0043043)	83/162	7.97113e-40	RPL4;MRPS17;RPL5;RPL30;MRPS15;RPL3;RPL32;RPLP1;MRPS12;RPLP0;MRPL37;RPL10A;RPL9;YARS2;MRPL35;MRPL32;RPS15;MRPL41;RPS4X;MRPL3;RPL7A;RPS17;RPS16;RPL18A;RPS19;RPS18;RPL36;RPLP2;RPL38;RPL37;MRPL9;RPS11;RPS10;RPS13;RPS12;RPS9;RPL21;RPS7;RPS8;RPL23;RPS5;PABPC4;RPL22;MRPS18A;MRPS21;RPS3A;MRPS7;MRPL43;MRPS5;MRPL52;MRPL51;EEF1A2;RPL28;MRRF;RPL10;MRPL18;MRPS33;RPL12;RPL11;RRBP1;MRPL13;MRPL10;MRPL11;MRPL55;R…
GO_Biological_Process_2021	protein targeting to ER (GO:0045047)	64/103	2.13667e-37	RPL4;RPL5;SRP19;RPL30;RPL3;RPL32;RPLP1;RPLP0;SRP54;RPL10A;SRP14;RPL9;RPS15;RPS4X;RPL7A;SEC61A1;RPS17;RPS16;RPL18A;RPS19;RPS18;RPL36;RPLP2;RPL38;RPL37;RPS11;SEC62;RPS10;RPS13;RPS12;SEC63;RPS9;RPL21;RPS7;RPS8;RPL23;RPS5;RPL22;RPS3A;RPL28;UBA52;RPL10;RPL12;RPL11;RPS15A;SRP72;RPS3;RPL15;RPS2;RPL35A;SRP68;RPS26;RPS25;SPCS3;RPS28;SPCS2;RPS27;SPCS1;RPS29;RPL27A;SRPRA;SRPRB;RPS20;RPS23
GO_Biological_Process_2021	cotranslational protein targeting to membrane (GO:0006613)	61/94	2.97166e-37	RPL4;RPL5;SRP19;RPL30;RPL3;RPL32;RPLP1;RPLP0;SRP54;RPL10A;SRP14;RPL9;RPS15;RPS4X;RPL7A;SEC61A1;RPS17;RPS16;RPL18A;RPS19;RPS18;RPL36;RPLP2;RPL38;RPL37;RPS11;SEC62;RPS10;RPS13;RPS12;SEC63;RPS9;RPL21;RPS7;RPS8;RPL23;RPS5;RPL22;RPS3A;RPL28;UBA52;RPL10;RPL12;RPL11;RPS15A;SRP72;RPS3;SSR1;RPL15;RPS2;RPL35A;SRP68;RPS26;RPS25;RPS28;RPS27;RPS29;RPL27A;SRPRA;RPS20;RPS23
GO_Biological_Process_2021	SRP-dependent cotranslational protein targeting to membrane (GO:0006614)	59/90	2.12615e-36	RPL4;RPL5;SRP19;RPL30;RPL3;RPL32;RPLP1;RPLP0;SRP54;RPL10A;SRP14;RPL9;RPS15;RPS4X;RPL7A;SEC61A1;RPS17;RPS16;RPL18A;RPS19;RPS18;RPL36;RPLP2;RPL38;RPL37;SEC61B;RPS11;RPS10;RPS13;RPS12;SEC63;RPS9;RPL21;RPS7;RPS8;RPL23;RPS5;RPL22;RPS3A;RPL28;UBA52;RPL10;RPL12;RPL11;RPS15A;SRP72;RPS3;RPL15;RPS2;RPL35A;SRP68;RPS26;RPS25;RPS28;RPS27;RPS29;RPL27A;RPS20;RPS23
GO_Biological_Process_2021	cellular protein metabolic process (GO:0044267)	124/417	3.51655e-30	RPL4;ERO1A;RPL5;RPL30;RPL3;RPL32;TNC;PLOD2;RPL10A;RPL9;YARS2;LOXL2;RPS15;TGM1;RPS17;RPS16;PPP4R2;RPL18A;RPS19;RPS18;CHEK2;RPL36;RPL38;RPL37;RPS11;RPS10;RPS13;RPS12;RPS9;RPL21;IGFBP5;RPS7;RPS8;RPL23;IGFBP3;RPS5;RPL22;IGFBP2;MRPS18A;PDIA6;AFG3L2;EEF1A2;YME1L1;RPL28;UBA52;RPN2;PRKDC;MRPL18;RPN1;MRPL13;MRPL10;MRPL11;HSP90B1;SIAH2;MRPL27;MRPL28;MRPL24;RPS26;RPS25;RPS28;RPS27;RPS29;UBE2S;RPL27A;CALU;RP…
GO_Biological_Process_2021	cytoplasmic translation (GO:0002181)	54/93	2.6089e-29	RPL4;EIF4A1;RPL5;RPL30;RPL3;RPL32;RPLP1;RPLP0;RPL10A;RPL9;RPS15;RPS4X;RPL7A;RPS17;RPS16;RPL18A;RPS19;RPS18;RPL36;RPL38;RPL37;RPS11;RPS10;RPS13;RPS12;RPS9;RPL21;RPS7;RPS8;RPL23;RPS5;RPL22;RPS3A;RPL28;UBA52;RPL10;RPL12;RPL11;RPS15A;RPS3;RPL15;RPS2;ZC3H15;RPL35A;RPS26;RPS25;RPS28;RPS27;RPS29;RPL27A;DRG1;RPL22L1;RPS20;RPS23
GO_Biological_Process_2021	nuclear-transcribed mRNA catabolic process, nonsense-mediated decay (GO:0000184)	57/113	1.2066e-26	RPL4;RPL5;RPL30;RPL3;RPL32;RPLP1;EIF4A3;RPLP0;RPL10A;RPL9;RPS15;RPS4X;RPL7A;RPS17;RPS16;RPL18A;RPS19;RPS18;RPL36;RPLP2;RPL38;RPL37;RPS11;RPS10;RPS13;RPS12;RPS9;RPL21;RPS7;RPS8;NCBP2;RPL23;RPS5;RPL22;RPS3A;PABPC1;RPL28;UBA52;RPL10;RPL12;RPL11;RPS15A;DHX34;RPS3;RPL15;RPS2;RPL35A;MAGOHB;RPS26;RPS25;RPS28;RPS27;RPS29;RPL27A;RPS20;EIF4G1;RPS23
GO_Biological_Process_2021	ribosomal large subunit biogenesis (GO:0042273)	38/57	1.52877e-23	RPL5;RPL3;RPL10;PAK1IP1;NIP7;RPL10L;RPLP0;MAK16;NOP2;RPL11;SNU13;MALSU1;NOC2L;RPL10A;RPF2;SDAD1;RPF1;RPL7A;MRPL1;PES1;RRS1;BRIX1;ZNF622;RRP15;NOP16;GTF3A;WDR74;RPL35A;WDR12;NLE1;BOP1;RSL1D1;EBNA1BP2;NSA2;LAS1L;MRTO4;NHP2;NOP53
GO_Biological_Process_2021	ribonucleoprotein complex assembly (GO:0022618)	58/136	2.2309e-22	RPL5;RAMAC;RPL3;HSP90AB1;CELF1;RPL10L;RPLP0;PWP2;USP39;CDC73;RPS15;COIL;SART1;RPS19;SNRPD2;SNRPD1;DENR;RPL38;ABT1;SCAF11;RPS5;MRPS7;CLNS1A;LUC7L3;STRAP;SNRPF;SNRPC;SRSF6;SNRPB;SRSF9;RPL10;PRKDC;YTHDC1;NOP2;DDX23;RPL11;RPS27L;RPF2;RRP7A;PUF60;RRS1;BRIX1;SMN1;SF3B1;EIF4B;MCTS1;SRPK2;SRPK3;ERAL1;EIF2S2;NLE1;SRPK1;BOP1;RPS28;EIF2S3;EIF5;RPS27;NOP53
GO_Biological_Process_2021	ribonucleoprotein complex biogenesis (GO:0022613)	37/60	3.79237e-21	LTV1;RPL5;PAK1IP1;NIP7;RPL11;MALSU1;NOC2L;RPF2;SDAD1;RPS15;RPS17;EMG1;RPS16;RPS19;PES1;RRS1;RRP36;RPL38;RIOK1;ZNF622;GLUL;NOM1;NOP14;RPS7;NOP16;GTF3A;WDR74;RPL35A;URB2;WDR12;BYSL;BOP1;RPS25;EBNA1BP2;RPS28;MRTO4;CUL4B
GO_Biological_Process_2021	DNA metabolic process (GO:0006259)	82/277	1.66992e-19	TOP2A;FEN1;RIF1;MCM7;MCM8;NUDT1;HMGB3;BRCA1;POLB;SUMO1;CHEK1;TOPBP1;KPNA2;GEN1;RFC5;WDHD1;HELLS;RFC3;RFC4;PARP1;LIG1;RFC1;RFC2;HUS1;LIG3;INIP;REXO4;RAD51B;MSH6;RAD51C;MSH2;PSME4;TIMELESS;MCM3;MCM4;MCM5;MCM6;TOP1;UBA52;DCTPP1;MCM2;PRIM2;BLM;DNMT1;PCNA;PRKDC;UHRF1;PRIM1;DDX23;DDX21;TYMS;UNG;ORC5;RAD51AP1;POLD3;ORC4;RECQL5;ORC6;ORC3;POLD1;TDG;ORC2;RBBP8;SRPK2;MBD4;CNBP;NOC3L;FANCG;POLE4;POLA1;POLA2;…
GO_Biological_Process_2021	maturation of LSU-rRNA (GO:0000470)	23/26	7.36078e-19	DDX18;NIFK;MAK16;NOP2;SNU13;URB1;RPF2;RPL10A;WDR12;RPF1;FTSJ3;RPL7A;BOP1;RSL1D1;NSA2;MRPL1;LAS1L;ZNHIT3;PES1;ZNHIT6;RPL7L1;NHP2;RRP15
GO_Biological_Process_2021	nuclear-transcribed mRNA catabolic process (GO:0000956)	61/171	7.87318e-19	RPL4;RPL5;RPL30;RPL3;RPL32;RPLP1;EIF4A3;RPLP0;RPL10A;RPL9;RPS15;RPS4X;RPL7A;RPS17;RPS16;RPL18A;RPS19;RPS18;RPL36;RPLP2;RPL38;RPL37;MTPAP;RPS11;RPS10;RPS13;RPS12;RPS9;RPL21;RPS7;RPS8;NCBP2;RPL23;RPS5;RPL22;RPS3A;MRTO4;PABPC1;RPL28;UBA52;DDX5;RPL10;RPL12;RPL11;ZFP36L1;RPS15A;DHX34;RPS3;RPL15;RPS2;RPL35A;MAGOHB;RPS26;RPS25;RPS28;RPS27;RPS29;RPL27A;RPS20;EIF4G1;RPS23
GO_Biological_Process_2021	mRNA processing (GO:0006397)	84/300	2.4884e-18	RAMAC;CCNH;CELF1;EIF4A3;GPATCH1;YBX1;USP39;PNN;SYNCRIP;RBM4;SART1;ALKBH5;SNRPD2;SNRPD1;RSRC1;RBMX2;SNRNP70;CWC22;PAPOLA;IK;SNRPN;SCAF11;NCBP2;BUD31;RBM19;PRPF40A;THOC3;THOC2;ZCRB1;GTF2F1;THOC5;WBP11;GTF2F2;PRPF4;DDX39A;NCBP2L;PRPF3;SNRPA1;PABPC1;SNRPF;SNRPC;SRSF6;SNRPB;SRSF9;SF3B4;U2AF1L5;SF3B5;DDX5;RNMT;YTHDC1;CSTF3;SF3B6;CSTF2;SRRT;DDX23;PRCC;SUPT4H1;SNU13;TBRG4;RNF113A;ZMAT2;FIP1L1;PUF60;TRA2B…
GO_Biological_Process_2021	ribosomal small subunit biogenesis (GO:0042274)	28/40	4.17995e-18	LTV1;WDR3;TSR3;RPS27L;SNU13;PWP2;RPS15;RRP7A;EMG1;RPS17;RPS16;NOB1;RPS19;RRP36;RIOK1;NOM1;NOP14;RPS7;UTP4;RPS5;DDX52;ERAL1;MRPS7;RPS25;RPS28;RPS27;SRFBP1;NOL11
GO_Biological_Process_2021	mRNA splicing, via spliceosome (GO:0000398)	79/274	4.61007e-18	EIF4A3;GPATCH1;YBX1;USP39;COIL;PNN;SYNCRIP;RBM4;SART1;SNRPD2;SNRPD1;RSRC1;RBMX2;SNRNP70;CWC22;PAPOLA;IK;SNRPN;SCAF11;NCBP2;BUD31;RBM19;PRPF40A;ZCRB1;GTF2F1;WBP11;GTF2F2;PRPF4;DDX39A;NCBP2L;CLNS1A;PRPF3;STRAP;SNRPA1;PABPC1;SNRPF;SNRPC;SRSF6;SNRPB;SRSF9;SF3B4;U2AF1L5;SF3B5;DDX5;YTHDC1;CSTF3;SF3B6;CSTF2;SRRT;DDX23;PRCC;SNU13;RNF113A;ZMAT2;FIP1L1;PUF60;TRA2B;CSTF1;SYMPK;SNRPB2;SMN1;POLR2H;SF3B1;SMNDC…
GO_Biological_Process_2021	maturation of SSU-rRNA (GO:0030490)	26/35	7.57077e-18	WDR3;HEATR1;TSR3;NAT10;SNU13;PWP2;WDR46;RPS16;NOB1;RPS19;BMS1;RRP36;RIOK1;DCAF13;NOP14;UTP6;UTP4;RPS8;UTP3;NGDN;DDX52;RPS28;TSR1;NOL10;SRFBP1;NOL11
GO_Biological_Process_2021	DNA replication (GO:0006260)	44/108	5.5441e-16	BLM;FEN1;SET;MCM7;MCM8;BRCA1;ORC5;POLB;ORC4;ORC6;RECQL5;ORC3;POLD1;CHEK1;ORC2;PCLAF;RBBP8;TOPBP1;RFC5;WDHD1;TIPIN;RFC3;RFC4;RFC1;RFC2;RMI1;HUS1;BAZ1A;FAM111B;POLA1;POLA2;CDK2;POLE3;TIMELESS;CDK1;MCM3;MCM4;CDK2AP1;MCM5;MCM6;TOP1;ATR;RAD9A;MCM2
GO_Biological_Process_2021	RNA splicing, via transesterification reactions with bulged adenosine as nucleophile (GO:0000377)	70/251	4.22357e-15	EIF4A3;GPATCH1;YBX1;USP39;PNN;SYNCRIP;RBM4;SART1;SNRPD2;SNRPD1;RSRC1;RBMX2;SNRNP70;CWC22;PAPOLA;IK;SNRPN;NCBP2;BUD31;RBM19;PRPF40A;ZCRB1;GTF2F1;WBP11;GTF2F2;PRPF4;DDX39A;NCBP2L;PRPF3;SNRPA1;PABPC1;SNRPF;SNRPC;SRSF6;SNRPB;SRSF9;SF3B4;U2AF1L5;SF3B5;DDX5;YTHDC1;CSTF3;SF3B6;CSTF2;SRRT;DDX23;PRCC;SNU13;RNF113A;ZMAT2;FIP1L1;PUF60;TRA2B;CSTF1;SYMPK;SNRPB2;POLR2H;SF3B1;SMNDC1;CPSF4;FUS;ALYREF;CPSF3;CDC5L…
GO_Biological_Process_2021	maturation of SSU-rRNA from tricistronic rRNA transcript (SSU-rRNA, 5.8S rRNA, LSU-rRNA) (GO:0000462)	22/30	8.38938e-15	ABT1;NOP14;UTP6;UTP4;RPS8;UTP3;HEATR1;NGDN;RPP40;KRI1;PWP2;WDR46;TBL3;RPS16;RPS19;BMS1;RRS1;RRP36;TSR1;UTP20;NOL10;DCAF13
GO_Biological_Process_2021	regulation of translation (GO:0006417)	56/178	1.7245e-14	RPL5;DDX3X;EIF4A3;NAT10;YBX1;RPS4X;RBM4;SYNCRIP;OGFOD1;RACK1;SOX4;ZNF385A;EIF2A;EIF5B;TSFM;IGFBP5;NCBP2;PUS7;ILF3;NCL;PKP3;DDX6;RPL10;PRKDC;SHMT2;NOLC1;RPS27L;MTIF2;MALSU1;PLD1;TYMS;MRPL13;THBS1;FXR1;LARP1;TCOF1;DHX36;RPS3;IGF2BP3;IGF2BP2;EIF4B;PAIP1;TRAP1;YTHDF1;YTHDF3;EIF2AK2;EEF2;LARP4;PUM3;DHFR;EIF5;CAPRIN1;CALR;LSM14A;METAP1;EIF4G1
GO_Biological_Process_2021	DNA-dependent DNA replication (GO:0006261)	46/129	4.02721e-14	PRIM2;BLM;MCM7;MCM8;PRIM1;DDX23;DDX21;ORC5;POLB;POLD3;ORC4;ORC6;RECQL5;ORC3;POLD1;ORC2;TOPBP1;SRPK2;RFC5;GINS1;WDHD1;GINS2;MGME1;RFC3;RFC4;RFC1;RFC2;GINS3;GINS4;HMGA1;BAZ1A;NOC3L;POLE4;POLA1;POLA2;PSME3;PSME4;CDK2;POLE3;MCM3;MCM4;CDK2AP1;MCM5;MCM6;UBA52;MCM2
GO_Biological_Process_2021	DNA repair (GO:0006281)	75/298	1.33182e-13	FEN1;DCLRE1C;NUDT1;NUCKS1;BRCA1;POLB;ALKBH2;ALKBH5;SUMO1;CHEK2;CHEK1;TOPBP1;KPNA2;RFC5;WDHD1;RFC3;RFC4;PARP1;LIG1;DTX3L;RFC2;HUS1;LIG3;BAZ1B;PARP9;INIP;REXO4;RAD51B;RNF168;MSH6;RAD51C;MSH2;FANCD2;PSME4;TIMELESS;TP53;UBA52;BLM;PCNA;PRKDC;CDCA5;UNG;RAD51AP1;POLD3;RECQL5;MTA1;POLD1;TDG;NSD2;RBBP8;ASCC3;FANCI;MBD4;MGME1;KDM4B;CENPX;EYA3;SMARCA5;APEX2;HMGA2;FANCG;POLA1;ERCC3;TDP1;UBE2T;SPRTN;CDK1;NABP…
GO_Biological_Process_2021	ribosome assembly (GO:0042255)	27/50	2.33511e-13	RPL5;DDX3X;RPL3;RPL10;RPL10L;RPLP0;NOP2;RPL11;RPS27L;PWP2;RPF2;RPS15;RRP7A;RPS19;RRS1;BRIX1;EIF2A;RPS5;MRPS2;ERAL1;MRPS7;NLE1;MRPL22;BOP1;RPS28;RPS27;NOP53
GO_Biological_Process_2021	microtubule cytoskeleton organization involved in mitosis (GO:1902850)	43/128	3.89645e-12	ERCC6L;INTS13;ZWILCH;BCCIP;BUB1B;CDCA8;TTK;WDR62;KIF11;AURKB;AURKA;CDC20;CCNB1;STMN1;NUF2;NUSAP1;KNTC1;BUB3;BUB1;DLGAP5;RANBP2;NUDC;RCC2;PLK1;KNL1;RANGAP1;NDC80;ZWINT;KIF18A;CENPF;RPS27;CENPH;INCENP;KIF4A;TACC3;BIRC5;CENPM;KIF2C;CENPO;CENPQ;SPC24;MAD2L1;SPC25
GO_Biological_Process_2021	mitotic spindle organization (GO:0007052)	48/157	7.49188e-12	ERCC6L;INTS13;ZWILCH;BCCIP;BUB1B;CDCA8;TTK;WDR62;KIF11;AURKB;AURKA;CDC20;CCNB1;SPAST;CHEK2;STMN1;NUF2;KNTC1;BUB3;BUB1;DLGAP5;RANBP2;NUDC;RCC2;PLK1;KIF23;KNL1;RANGAP1;NDC80;ZWINT;TPX2;KIF18A;CENPF;RPS27;CENPH;INCENP;KIFC1;PRC1;KIF4A;BIRC5;CENPM;KIF2C;CENPO;LSM14A;CENPQ;SPC24;MAD2L1;SPC25
GO_Biological_Process_2021	regulation of signal transduction by p53 class mediator (GO:1901796)	47/156	2.42968e-11	RPL5;BLM;PAK1IP1;NOP2;RPL11;CHD4;BRCA1;NOC2L;RPF2;AURKB;AURKA;RPS15;NUAK1;ING2;CHEK2;CHEK1;RRS1;RBBP8;RPL37;TOPBP1;RBBP7;BRD7;MTA2;TP63;ZNF385A;HEXIM1;RFC5;MBD3;SUPT16H;RFC3;RFC4;TAF15;RFC2;RMI1;RPL23;HUS1;SSRP1;TPX2;BOP1;CDK2;CDK1;RPS20;TP53;NOP53;ATR;RAD9A;TP73
GO_Biological_Process_2021	DNA strand elongation involved in DNA replication (GO:0006271)	15/18	2.44702e-11	GINS1;GINS2;RFC3;PCNA;RFC4;LIG1;MCM7;GINS3;GINS4;LIG3;POLD3;POLA1;POLE3;MCM3;MCM4
GO_Biological_Process_2021	cellular response to DNA damage stimulus (GO:0006974)	78/350	3.4282e-11	TOP2A;CCNK;FEN1;RIF1;MCM7;MCM8;SUV39H1;NUDT1;CGAS;SMC6;BRCA1;AATF;POLB;SUMO1;CHEK2;HMCES;CHEK1;PCLAF;CASP2;TOPBP1;ZNF385A;RFC5;WDHD1;RFC3;RFC4;PARP1;LIG1;DTX3L;RFC2;DDX11;HUS1;BAZ1B;WDR76;TOPORS;INIP;REXO4;RAD51B;RNF168;MSH6;RAD51C;MSH2;PSME4;TIMELESS;TP53;DTL;BLM;DCUN1D5;PRKDC;USP10;UNG;RAD51AP1;PAK1;RECQL5;POLD1;UBR5;RPS3;RBBP8;SFN;RBBP6;MORC2;MBD4;CBX3;USP28;FANCG;POLA1;ERCC3;TDP1;UBE2T;POLE3;…
GO_Biological_Process_2021	DNA replication initiation (GO:0006270)	21/38	1.46591e-10	PRIM2;MCM7;MCM8;PRIM1;NOC3L;ORC5;POLE4;ORC4;POLA1;POLA2;ORC6;ORC3;ORC2;CDK2;POLE3;MCM3;MCM4;MCM5;TOPBP1;MCM6;MCM2
GO_Biological_Process_2021	maturation of LSU-rRNA from tricistronic rRNA transcript (SSU-rRNA, 5.8S rRNA, LSU-rRNA) (GO:0000463)	12/14	3.41722e-09	DDX18;BOP1;NIFK;ZNHIT3;PES1;RPL7L1;ZNHIT6;NOL9;URB1;RPF2;WDR12;FTSJ3
GO_Biological_Process_2021	collagen fibril organization (GO:0030199)	30/89	2.16119e-08	COL17A1;ITGB4;COL11A1;COL12A1;LAMC2;PLOD2;PLOD1;LOXL2;ADAMTS2;SERPINH1;COL10A1;CYP1B1;CRTAP;DST;LAMB3;P3H1;P3H4;GREM1;COL1A1;BMP1;COL1A2;COL5A1;P4HA1;P4HA2;COL7A1;COL5A2;COL8A2;ITGA6;P4HB;PPIB
GO_Biological_Process_2021	negative regulation of translation (GO:0017148)	30/90	2.88671e-08	DDX6;DDX3X;CELF1;EIF4A3;YBX1;MALSU1;TYMS;MRPL13;FXR1;RBM4;SYNCRIP;LARP1;DHX36;TPR;RACK1;RPS3;IGF2BP3;IGF2BP2;YTHDF1;YTHDF2;IGFBP5;YTHDF3;EIF2AK2;PUS7;DHFR;ILF3;NCL;CAPRIN1;CALR;LSM14A
GO_Biological_Process_2021	endonucleolytic cleavage of tricistronic rRNA transcript (SSU-rRNA, 5.8S rRNA, LSU-rRNA) (GO:0000479)	11/13	2.9305e-08	ABT1;RCL1;NOP14;TBL3;BMS1;RPP40;RRS1;TSR1;NOL9;UTP20;KRI1
GO_Biological_Process_2021	skin development (GO:0043588)	28/80	2.96263e-08	SPRR3;CSTA;ITGB4;TGM1;CASP3;STMN1;SFN;SPRR2A;TP63;CERS3;DSP;ST14;JAG1;WNT5A;KDF1;LSR;DHCR24;COL1A1;COL1A2;COL5A1;KRT16;TMEM79;COL5A2;ADAM9;ITGA6;SPRR1A;IVL;SPRR1B
GO_Biological_Process_2021	RNA processing (GO:0006396)	45/179	5.19839e-08	SF3B4;CELF1;DDX47;CSTF3;DDX23;SUPT4H1;ADAR;NOL9;USP39;DUSP11;RBM4;SYNCRIP;ALKBH5;SNRPD2;SNRPD1;RSRC1;DROSHA;MTPAP;SF3B1;IVNS1ABP;SRPK2;RBM39;SNRPN;RNGTT;SCAF11;FUS;NCBP2;PABPC4;DDX54;ZCRB1;MAGOHB;SRPK1;MRPL44;PRPF4;DKC1;PRPF3;FASTKD5;MPHOSPH10;LUC7L3;SNRPA1;SNRPF;CDK12;HNRNPC;SNRPB;SRSF9
GO_Biological_Process_2021	ribosomal small subunit assembly (GO:0000028)	12/17	1.55624e-07	ABT1;RPS15;RRP7A;RPS28;RPS27;RPS19;PRKDC;RPS5;RPS27L;ERAL1;MRPS7;PWP2
GO_Biological_Process_2021	mitotic sister chromatid segregation (GO:0000070)	31/102	1.74887e-07	RB1;SET;CDCA5;NCAPG2;KIF14;CDCA8;NCAPG;SMC4;NCAPH;SMC2;CCNB1;NUSAP1;RRS1;CEP55;DLGAP5;NAA50;NUDC;SPAG5;NCAPH2;PLK1;KIF23;KNSTRN;NDC80;ZWINT;KIF18A;KIFC1;PRC1;CDK1;KIF2C;NCAPD2;NCAPD3
GO_Biological_Process_2021	extracellular matrix organization (GO:0030198)	62/300	1.76235e-07	DDR1;ITGB5;ITGB4;COL12A1;SERPINE1;TNC;PLOD2;LAMC2;CTSV;PLOD1;LOXL2;ADAMTS2;MMP24;SH3PXD2A;CAPNS2;CDH1;CTSK;BSG;SH3PXD2B;CYP1B1;COL10A1;ITGB8;ITGAV;TIMP1;ADAMTS7;POSTN;MMP7;DST;MMP1;ITGA2;P3H1;P3H4;MMP10;MMP12;GREM1;MMP11;MMP14;VCAN;COL8A2;ITGA6;PPIB;COL17A1;LAMA1;COL11A1;ADAMTS12;THBS1;ADAMTS16;SERPINH1;SPP1;CRTAP;LAMB3;COL1A1;COL1A2;BMP1;COL5A1;P4HA1;P4HA2;COL7A1;COL5A2;ITGA11;MFAP2;P4HB
GO_Biological_Process_2021	mitotic chromosome condensation (GO:0007076)	15/27	1.76235e-07	RB1;SET;CDCA5;NCAPH2;NCAPG2;PLK1;NCAPG;SMC4;NCAPH;SMC2;CCNB1;NUSAP1;CDK1;NCAPD2;NCAPD3
GO_Biological_Process_2021	mitochondrion organization (GO:0007005)	43/175	2.3962e-07	STOML2;TOMM40;TIMM13;TFB1M;TOMM20;HK2;TMEM70;TOMM22;TIMM50;HSPD1;CHCHD2;OPA1;MFN1;RAB5IF;DNAJC19;ESRRA;TOMM70;TIMM8B;MGME1;PNPT1;CLUH;PARP1;BNIP3;TOMM34;CHCHD10;TIMM23;TIMM44;TFB2M;ATAD3A;GDAP1;FANCG;HIGD2A;AFG3L2;OXA1L;TOMM7;TFAM;YME1L1;CYCS;RAB38;MTFR1;SLIRP;TOMM5;SLC25A6
GO_Biological_Process_2021	RNA splicing (GO:0008380)	30/98	2.42412e-07	SF3B4;DDX47;DDX23;USP39;SYNCRIP;RNF113A;SNRPD2;SNRPD1;RSRC1;TRA2B;SF3B1;SMNDC1;IVNS1ABP;SRPK2;SNRPN;SCAF11;FUS;NCBP2;ZCRB1;MAGOHB;SRPK1;PRPF4;PRPF3;MPHOSPH10;LUC7L3;SNRPA1;SNRPF;CDK12;HNRNPC;SNRPB
GO_Biological_Process_2021	establishment of protein localization to mitochondrion (GO:0072655)	20/48	2.53559e-07	DNAJC19;TIMM8B;TOMM70;TOMM40;TIMM13;TOMM34;TIMM23;TIMM44;TIMM21;TOMM20;GDAP1;HK2;HSPD1;TIMM50;TOMM22;GRPEL1;GRPEL2;TOMM7;TOMM5;SLC25A6
GO_Biological_Process_2021	transcription, DNA-templated (GO:0006351)	50/221	2.53982e-07	CCNK;ELL;CCNT1;CCNH;TTF2;CDC73;ABT1;SUPT16H;PARP1;NCBP2;GTF3A;TFB2M;GTF2F1;GTF2F2;TOPORS;MAF;MED20;TFAM;TP53;PTMA;GTF3C1;DDX5;GTF2A2;CBFB;GTF3C5;RNMT;SUPT4H1;DDX21;MRPL12;GTF2E1;GTF2E2;TAF1B;LEO1;SMN1;POLR2H;ZBTB7B;RREB1;BTF3;IVNS1ABP;RNGTT;TAF15;EAF1;SMARCA5;SSRP1;CDK9;ERCC3;PIR;DRG1;TRIP13;MNAT1
GO_Biological_Process_2021	mitotic spindle assembly checkpoint signaling (GO:0007094)	13/21	2.97074e-07	IK;PLK1;BUB1B;TTK;ZWINT;CDC20;CENPF;TPR;KNTC1;BUB3;TRIP13;BUB1;MAD2L1
GO_Biological_Process_2021	mitotic spindle checkpoint signaling (GO:0071174)	13/21	2.97074e-07	IK;PLK1;BUB1B;TTK;ZWINT;CDC20;CENPF;TPR;KNTC1;BUB3;TRIP13;BUB1;MAD2L1
GO_Biological_Process_2021	spindle assembly checkpoint signaling (GO:0071173)	13/21	2.97074e-07	IK;PLK1;BUB1B;TTK;ZWINT;CDC20;CENPF;TPR;KNTC1;BUB3;TRIP13;BUB1;MAD2L1
GO_Biological_Process_2021	stress granule assembly (GO:0034063)	13/21	2.97074e-07	DDX6;YTHDF1;DDX3X;YTHDF2;YTHDF3;PRRC2C;EIF2S1;ATXN2L;OGFOD1;G3BP1;UBAP2L;LSM14A;RPS23
GO_Biological_Process_2021	negative regulation of cellular protein metabolic process (GO:0032269)	29/94	3.20548e-07	DDX6;CSTA;DDX3X;SERPINE2;EIF4A3;YBX1;MALSU1;TYMS;MRPL13;FXR1;RBM4;SYNCRIP;LARP1;DHX36;RACK1;RPS3;IGF2BP3;IGF2BP2;SERPINB3;IGFBP5;EIF2AK2;PUS7;DHFR;DNAJC1;ILF3;NCL;CAPRIN1;CALR;LSM14A
GO_Biological_Process_2021	protein targeting to mitochondrion (GO:0006626)	21/55	6.01423e-07	TOMM70;DNAJC19;TIMM8B;TIMM8A;TOMM40;AGK;TOMM34;TIMM13;TIMM23;TIMM44;TIMM21;TOMM20;GDAP1;TOMM22;HSPD1;TIMM50;GRPEL1;GRPEL2;TOMM7;TOMM5;SLC25A6
GO_Biological_Process_2021	negative regulation of mitotic metaphase/anaphase transition (GO:0045841)	13/22	6.31811e-07	IK;PLK1;BUB1B;TTK;ZWINT;CDC20;CENPF;TPR;KNTC1;BUB3;TRIP13;BUB1;MAD2L1
GO_Biological_Process_2021	transcription by RNA polymerase II (GO:0006366)	63/320	7.63944e-07	INTS12;CCNK;INTS13;INTS14;ELL;CCNT1;CCNH;ZC3H8;TTF2;CDC73;NR3C2;PAPOLA;GTF2I;ABT1;SUPT16H;PARP1;NCBP2;GTF2F1;GTF2F2;MAF;TBL1XR1;MED20;SNRPF;SNRPB;SLBP;DDX5;GTF2A2;ELOF1;CBFB;RNMT;CSTF3;CSTF2;SRRT;SUPT4H1;DDX21;GTF2E1;GTF2E2;FIP1L1;CSTF1;LEO1;SYMPK;POLR2H;ZBTB7B;RREB1;BTF3;ESRRA;CPSF4;RNGTT;TAF15;CPSF3;EAF1;ADRM1;SSRP1;POU2F2;ELL2;CDK9;ERCC3;PIR;NABP1;CDK12;TRIP13;CDK13;MNAT1
GO_Biological_Process_2021	mitochondrial gene expression (GO:0140053)	18/42	7.63944e-07	MRPS17;MRPS28;MRPS15;MRPS12;MRPS34;MRPL16;MRPS18A;MRPS2;MRPS21;MRPL47;TFB2M;MRPL12;MRPS7;MRPL57;MRPL2;MRPL51;FASTKD5;TFAM
GO_Biological_Process_2021	double-strand break repair (GO:0006302)	40/164	8.46642e-07	BLM;FEN1;DCLRE1C;RIF1;PRKDC;MCM8;CDCA5;TONSL;NUCKS1;SMC6;BRCA1;RAD51AP1;POLB;MTA1;RECQL5;SUMO1;CHEK2;NSD2;RBBP8;KPNA2;GEN1;KDM4B;KDM2A;DTX3L;PARP1;RMI1;EYA3;NSMCE2;SMARCA5;HUS1;LIG3;BAZ1B;PARP9;RAD51B;RNF168;POLA1;RAD51C;TDP1;NABP1;TRIP13
GO_Biological_Process_2021	chromatin organization (GO:0006325)	36/142	1.49595e-06	FOXA1;RB1;KDM5B;SUV39H2;SUV39H1;SUPT4H1;NUCKS1;CHD1;LOXL2;SOX2;PAK1;CHRAC1;RUVBL2;SOX15;RUVBL1;SOX9;MTA2;MORC2;ZBTB7A;BPTF;SMARCE1;SMARCC1;KDM4B;KDM4C;CBX3;DDX11;ACTL6A;SMARCA5;HMGA2;BAZ1A;BAZ1B;SAFB;NPM3;TOP1;PADI1;EZH2
GO_Biological_Process_2021	base-excision repair, gap-filling (GO:0006287)	16/35	1.54252e-06	RFC5;MBD4;FEN1;RFC3;PCNA;RFC4;LIG1;PARP1;RFC1;RFC2;LIG3;UNG;POLB;POLD3;POLD1;TDG
GO_Biological_Process_2021	mRNA 3'-end processing (GO:0031124)	25/79	1.82867e-06	SLBP;CSTF3;EIF4A3;CSTF2;CDC73;FIP1L1;PAPOLG;PAPOLA;CSTF1;LEO1;SYMPK;MTPAP;CPSF4;NCBP2;ALYREF;CPSF3;THOC3;THOC2;THOC5;MAGOHB;DDX39A;PABPC1;SRSF6;GRSF1;SRSF9
GO_Biological_Process_2021	maturation of 5.8S rRNA (GO:0000460)	11/17	2.13663e-06	NSA2;LAS1L;PRKDC;PES1;MAK16;NOL9;URB1;WDR12;RRP15;FTSJ3;RPF1
GO_Biological_Process_2021	chromatin remodeling (GO:0006338)	29/103	2.67366e-06	FOXA1;RB1;KDM5B;SUV39H2;CHD4;PAK1;CHRAC1;RUVBL2;RUVBL1;SOX9;MTA2;MORC2;ZBTB7A;BPTF;MBD3;SMARCE1;SMARCC1;KDM4B;KDM4C;CBX3;ACTL6A;SMARCA5;HMGA2;BAZ1A;BAZ1B;NPM3;POLE3;HNRNPC;TOP1
GO_Biological_Process_2021	negative regulation of cellular amide metabolic process (GO:0034249)	26/86	2.67366e-06	DDX6;DDX3X;EIF4A3;YBX1;MALSU1;TYMS;MRPL13;FXR1;RBM4;SYNCRIP;LARP1;DHX36;RACK1;RPS3;IGF2BP3;IGF2BP2;NTRK2;IGFBP5;EIF2AK2;PUS7;DHFR;ILF3;NCL;CAPRIN1;CALR;LSM14A
GO_Biological_Process_2021	mitochondrial transport (GO:0006839)	20/56	4.28699e-06	TOMM70;DNAJC19;TIMM8B;TOMM40;BNIP3;TOMM34;TIMM13;TIMM23;TIMM44;MAIP1;TOMM20;GDAP1;TOMM22;OXA1L;PPIF;TOMM7;SLC25A5;TOMM5;SLC25A13;SLC25A6
GO_Biological_Process_2021	ribosomal large subunit assembly (GO:0000027)	13/25	4.28857e-06	RPL5;RPL3;RPL10;NOP2;RPL10L;RPL11;RPLP0;RPF2;NLE1;BOP1;RRS1;BRIX1;NOP53
GO_Biological_Process_2021	DNA strand elongation (GO:0022616)	11/18	4.68988e-06	GINS1;POLD3;GINS2;POLA1;RFC3;RFC4;MCM7;GINS3;GINS4;MCM3;MCM4
GO_Biological_Process_2021	base-excision repair (GO:0006284)	18/48	7.78396e-06	RFC5;MBD4;FEN1;RFC3;PCNA;RFC4;LIG1;PARP1;RFC1;RFC2;APEX2;HMGA2;LIG3;UNG;POLB;POLD3;POLD1;TDG
GO_Biological_Process_2021	double-strand break repair via homologous recombination (GO:0000724)	27/97	9.28378e-06	BLM;FEN1;MCM7;MCM8;TONSL;NUCKS1;SMC6;BRCA1;RAD51AP1;RECQL5;RBBP8;GEN1;GINS2;PARP1;RMI1;NSMCE2;GINS4;HUS1;LIG3;RAD51B;RAD51C;MCM3;NABP1;MCM4;MCM5;MCM6;MCM2
GO_Biological_Process_2021	DNA-templated transcription, elongation (GO:0006354)	22/69	9.28639e-06	CCNK;SUPT16H;ELOF1;CCNT1;ELL;CCNH;NCBP2;ADRM1;EAF1;SUPT4H1;SSRP1;GTF2F1;GTF2F2;CDC73;CDK9;ERCC3;LEO1;POLR1E;POLR2H;CDK12;CDK13;MNAT1
GO_Biological_Process_2021	intracellular protein transmembrane transport (GO:0065002)	17/44	1.00059e-05	DNAJC19;TOMM70;TOMM40;HSPA5;SRP54;TIMM23;TIMM44;TIMM21;TOMM20;HSPD1;TIMM50;SEC61A1;GRPEL1;GRPEL2;SEC61B;SEC62;SEC63
GO_Biological_Process_2021	mitotic DNA replication (GO:1902969)	8/10	1.189e-05	GINS1;POLA1;LIG1;GINS3;MCM3;MCM4;MCM6;MCM2
GO_Biological_Process_2021	DNA-templated transcription, termination (GO:0006353)	22/70	1.189e-05	SLBP;CPSF4;CCNH;NCBP2;CSTF3;CPSF3;CSTF2;TTF2;FIP1L1;TAF1B;ERCC3;POLR1A;POLR1B;PAPOLA;CSTF1;POLR1E;SYMPK;SNRPF;POLR2H;SMN1;MNAT1;SNRPB
GO_Biological_Process_2021	regulation of transcription elongation from RNA polymerase II promoter (GO:0034243)	13/27	1.24635e-05	HEXIM1;SUPT16H;ELL;EAF1;SUPT4H1;LARP7;CDC73;WDR43;RNF168;RECQL5;LEO1;CDK12;CDK13
GO_Biological_Process_2021	chromosome condensation (GO:0030261)	17/45	1.39682e-05	RB1;TOP2A;SET;CDCA5;NCAPH2;NCAPG2;PLK1;NCAPG;SMC4;NCAPH;SMC2;CCNB1;INCENP;NUSAP1;CDK1;NCAPD2;NCAPD3
GO_Biological_Process_2021	regulation of gene expression, epigenetic (GO:0040029)	24/82	1.46654e-05	SUZ12;DNMT1;TFAP2C;KDM1B;EED;DNMT3A;SMARCA5;DDX21;PPHLN1;BAZ1B;MTA1;IFI16;TAF1B;MYBBP1A;POLR1A;POLR1B;TDG;DNMT3B;POLR1E;POLR2H;RBBP7;MORC2;SF3B1;EZH2
GO_Biological_Process_2021	positive regulation of translation (GO:0045727)	27/100	1.65426e-05	RPL5;TRUB2;DDX3X;PRKDC;EIF4A3;EIF5A2;NAT10;RPS27L;PLD1;YBX3;THBS1;FXR1;RPS4X;LARP1;DHX36;SOX4;RPS9;YTHDF1;MRPS27;TRMT10C;YTHDF2;YTHDF3;CNBP;EEF2;LARP4;EIF2S3;PKM
GO_Biological_Process_2021	nucleotide-excision repair, DNA gap filling (GO:0006297)	12/24	2.06594e-05	RFC5;POLB;POLD3;RFC3;PCNA;RFC4;LIG1;RFC1;RFC2;POLD1;LIG3;UBA52
GO_Biological_Process_2021	transcription elongation from RNA polymerase II promoter (GO:0006368)	21/67	2.18147e-05	CCNK;SUPT16H;ELOF1;CCNT1;ELL;CCNH;NCBP2;ADRM1;EAF1;SUPT4H1;SSRP1;GTF2F1;GTF2F2;CDC73;CDK9;ERCC3;LEO1;POLR2H;CDK12;CDK13;MNAT1
GO_Biological_Process_2021	pre-replicative complex assembly involved in nuclear cell cycle DNA replication (GO:0006267)	7/8	2.23213e-05	MCM7;ORC3;MCM3;MCM4;MCM5;MCM6;MCM2
GO_Biological_Process_2021	centromere complex assembly (GO:0034508)	15/37	2.23213e-05	HELLS;CENPX;SMARCA5;KNL1;CENPF;MIS18A;CENPH;NASP;MIS18BP1;RUVBL1;CENPM;RBBP7;CENPO;CENPQ;DLGAP5
GO_Biological_Process_2021	RNA metabolic process (GO:0016070)	32/133	2.36439e-05	RNASEH2B;DDX3X;DDX24;ADAR;NOL9;TBRG4;DUSP11;RBM4;SYNCRIP;PAPOLG;DHX36;PAPOLA;DROSHA;POLR2H;RBM39;PNPT1;RNGTT;WTAP;NCBP2;PABPC4;WDR74;DDX54;GTF2F1;GTF2F2;SND1;MRPL44;ISG20;PRPF4;DKC1;MPHOSPH10;PABPC3;HNRNPC
GO_Biological_Process_2021	rRNA modification (GO:0000154)	11/21	3.27852e-05	FBL;DKC1;TSR3;GAR1;NHP2;NAT10;TFB2M;BUD23;TFB1M;NOP10;FTSJ3
GO_Biological_Process_2021	mitotic DNA damage checkpoint signaling (GO:0044773)	19/59	4.53565e-05	TIPIN;BLM;PRKDC;PLK1;HUS1;RPS27L;HMGA2;BRCA1;FANCD2;CHEK2;CHEK1;CDK2;SDE2;CDK1;TOPBP1;DTL;TP53;NOP53;RAD9A
GO_Biological_Process_2021	DNA replication-independent nucleosome assembly (GO:0006336)	15/39	4.78273e-05	CENPX;SMARCA5;KNL1;IPO4;MIS18A;CENPH;NASP;MIS18BP1;RUVBL1;HAT1;CENPM;RBBP7;CENPO;CENPQ;ASF1B
GO_Biological_Process_2021	mRNA polyadenylation (GO:0006378)	12/26	5.5835e-05	PNPT1;FIP1L1;CSTF3;PAPOLG;CPSF3;LEO1;PAPOLA;SYMPK;PABPC1;MTPAP;GRSF1;CDC73
GO_Biological_Process_2021	RNA polyadenylation (GO:0043631)	12/26	5.5835e-05	PNPT1;FIP1L1;CSTF3;PAPOLG;CPSF3;LEO1;PAPOLA;SYMPK;PABPC1;MTPAP;GRSF1;CDC73
GO_Biological_Process_2021	error-free translesion synthesis (GO:0070987)	11/22	5.62739e-05	RFC5;RFC3;PCNA;RFC4;POLDIP2;RFC1;RFC2;POLD1;SPRTN;UFD1;UBA52
GO_Biological_Process_2021	maturation of 5.8S rRNA from tricistronic rRNA transcript (SSU-rRNA, 5.8S rRNA, LSU-rRNA) (GO:0000466)	11/22	5.62739e-05	ABT1;NOP14;PES1;RPP40;RRS1;NOL9;UTP20;URB1;KRI1;WDR12;FTSJ3
GO_Biological_Process_2021	positive regulation of DNA-directed DNA polymerase activity (GO:1900264)	7/9	8.23386e-05	RFC5;RFC3;PCNA;RFC4;RFC2;DSCC1;CHTF18
GO_Biological_Process_2021	regulation of DNA-directed DNA polymerase activity (GO:1900262)	7/9	8.23386e-05	RFC5;RFC3;PCNA;RFC4;RFC2;DSCC1;CHTF18
GO_Biological_Process_2021	regulation of mRNA processing (GO:0050684)	14/36	8.70435e-05	SRPK2;CPSF4;RBM39;SRPK3;TIA1;YTHDC1;LARP7;SAFB;ZFP36L1;JMJD6;SRPK1;SLTM;CWC22;PAPOLA
GO_Biological_Process_2021	double-strand break repair via break-induced replication (GO:0000727)	8/12	8.72169e-05	GINS2;MCM7;GINS4;MCM3;MCM4;MCM5;MCM6;MCM2
GO_Biological_Process_2021	protein import into mitochondrial matrix (GO:0030150)	10/19	9.01021e-05	DNAJC19;TOMM70;TOMM40;GRPEL1;GRPEL2;TIMM23;TIMM44;TIMM21;TOMM20;TIMM50
GO_Biological_Process_2021	keratinocyte differentiation (GO:0030216)	15/41	9.03543e-05	CERS3;DSP;SPRR3;CSTA;ST14;JAG1;WNT5A;TGM1;KRT16;CASP3;ADAM9;SPRR2A;SPRR1A;IVL;SPRR1B
GO_Biological_Process_2021	spliceosomal complex assembly (GO:0000245)	16/46	9.03543e-05	SRPK2;SRPK3;CELF1;YTHDC1;SCAF11;DDX23;USP39;SRPK1;PUF60;SNRPD2;SNRPD1;LUC7L3;SMN1;SRSF6;SF3B1;SRSF9
GO_Biological_Process_2021	chromatin remodeling at centromere (GO:0031055)	13/32	0.00010746	HELLS;CENPX;SMARCA5;KNL1;MIS18A;CENPH;NASP;MIS18BP1;RUVBL1;CENPM;RBBP7;CENPO;CENPQ
GO_Biological_Process_2021	translesion synthesis (GO:0019985)	15/42	0.000125462	RFC5;RFC3;PCNA;RFC4;POLDIP2;RFC1;USP10;RFC2;POLD3;POLD1;PCLAF;SPRTN;UFD1;DTL;UBA52
GO_Biological_Process_2021	RNA 3'-end processing (GO:0031123)	20/69	0.000129356	CPSF4;PNPT1;NCBP2;CSTF3;ALYREF;CPSF3;EIF4A3;CSTF2;THOC3;THOC2;THOC5;MAGOHB;DDX39A;FIP1L1;PAPOLA;CSTF1;SYMPK;MTPAP;SRSF6;SRSF9
GO_Biological_Process_2021	regulation of DNA-templated transcription, elongation (GO:0032784)	12/28	0.000129356	TSFM;CCNK;SUPT16H;CCNT1;ELL;ALYREF;EAF1;SUPT4H1;ZNF326;HTATSF1;THOC5;WDR43
GO_Biological_Process_2021	protein targeting (GO:0006605)	29/125	0.000143858	TOMM40;ZFAND6;RPL11;SRP54;TIMM13;AKAP6;SRP14;TOMM20;TOMM22;GOLGA7B;SEC61A1;GOLGA7;SEC63;DNAJC19;TOMM70;TIMM8B;TOMM34;TIMM23;TIMM44;GDAP1;SPCS3;SPCS2;SPCS1;NACA;SRPRA;TOMM7;SRPRB;TOMM5;SLC25A6
GO_Biological_Process_2021	desmosome organization (GO:0002934)	6/7	0.000167265	DSP;JUP;PKP2;SNAI2;DSG2;PKP3
GO_Biological_Process_2021	regulation of RNA splicing (GO:0043484)	21/76	0.000167265	SRPK2;RBM39;TIA1;CELF1;YTHDC1;FUS;AHNAK2;LARP7;RRP1B;JMJD6;PTBP3;SRPK1;RPS26;SNRNP70;ESRP1;TRA2B;CWC22;ZNF326;GRSF1;SLC38A2;RPS13
GO_Biological_Process_2021	negative regulation of cellular macromolecule biosynthetic process (GO:2000113)	84/547	0.000171658	RB1;ZNF253;SUV39H2;DDX3X;SUV39H1;EIF4A3;ZC3H8;BRCA1;YBX1;LOXL2;SYNCRIP;RBM4;SCML2;SUMO1;SIX4;NKRF;BASP1;RACK1;DPF2;CD38;CIR1;SOX9;TP63;ENPP7;IGFBP5;SFMBT1;EED;ZNF281;WNT5A;PUS7;GTPBP4;ILF3;SFRP2;SELENOS;NCL;TIMELESS;BIRC5;TP53;VGLL4;DDX6;SET;FOXK1;MALSU1;TYMS;MRPL13;FXR1;LARP1;IFI16;DHX36;ZNF703;RPS3;ZNF746;SAP18;IGF2BP3;IGF2BP2;BRD7;ZBTB7A;ZNF224;S100A11;HEXIM1;SMARCE1;TFAP2A;TFAP2B;CBX4;CBX3;HM…
GO_Biological_Process_2021	negative regulation of gene expression (GO:0010629)	56/322	0.000173676	RB1;CXCL8;DDX3X;CELF1;EIF4A3;YBX1;SYNCRIP;RBM4;RACK1;DNMT3B;ITGB8;RPS13;HELLS;IGFBP5;EED;ZNF281;DNMT3A;PPHLN1;PARP9;PUS7;PTBP3;SLC7A5;TWSG1;ILF3;SFRP2;RBL1;PTRH2;NCL;DDX6;DNMT1;MALSU1;TYMS;MRPL13;AURKA;FXR1;LARP1;DHX36;RPS3;IGF2BP3;IGF2BP2;RBBP7;MORC2;SUZ12;YTHDF2;PNPT1;EIF2AK2;DHFR;RPS26;MOV10;REST;PC;CILP;CAPRIN1;CALR;LSM14A;EZH2
GO_Biological_Process_2021	external encapsulating structure organization (GO:0045229)	42/217	0.000177484	DDR1;COL17A1;ITGB5;ITGB4;LAMA1;COL11A1;SERPINE1;TNC;LAMC2;ADAMTS12;THBS1;ADAMTS16;TGM1;ADAMTS2;MMP24;SH3PXD2A;CDH1;BSG;SPP1;COL10A1;ITGB8;ITGAV;ADAMTS7;POSTN;MMP7;LAMB3;MMP1;ITGA2;MMP10;COL1A1;MMP12;MMP11;MMP14;VCAN;COL1A2;COL5A1;COL7A1;COL5A2;ITGA11;MFAP2;COL8A2;ITGA6
GO_Biological_Process_2021	pseudouridine synthesis (GO:0001522)	8/13	0.000182648	PUS3;TRUB2;DKC1;PUS1;GAR1;NHP2;PUS7;NOP10
GO_Biological_Process_2021	sister chromatid segregation (GO:0000819)	13/34	0.000215248	RB1;TOP2A;SPAG5;NCAPG2;PLK1;CDCA8;SMC4;KNSTRN;NDC80;ZWINT;KIF18A;KIFC1;NUSAP1
GO_Biological_Process_2021	termination of RNA polymerase II transcription (GO:0006369)	13/34	0.000215248	SLBP;CPSF4;NCBP2;CSTF3;CPSF3;CSTF2;TTF2;FIP1L1;CSTF1;PAPOLA;SYMPK;SNRPF;SNRPB
GO_Biological_Process_2021	positive regulation of DNA-templated transcription, elongation (GO:0032786)	11/25	0.000223863	CCNK;SUPT16H;CCNT1;ELL;ALYREF;SUPT4H1;LEO1;CDK12;THOC5;CDK13;CDC73
GO_Biological_Process_2021	regulation of mRNA splicing, via spliceosome (GO:0048024)	23/90	0.000236712	SF3B4;SRPK2;RBM39;RBM25;DDX5;TIA1;WTAP;CELF1;YTHDC1;LARP7;JMJD6;SRPK1;FXR1;RBM4;REST;PUF60;NCL;TRA2B;CWC22;SAP18;SRSF6;ZBTB7A;SRSF9
GO_Biological_Process_2021	response to ionizing radiation (GO:0010212)	20/72	0.000237864	IKBIP;BLM;EYA3;HUS1;BRCA1;USP28;INIP;RNF168;RAD51AP1;MTA1;MSH2;IFI16;EEF1D;FANCD2;FIGNL1;NABP1;TOPBP1;ECT2;TP53;RAD9A
GO_Biological_Process_2021	CENP-A containing chromatin organization (GO:0061641)	12/30	0.000272283	MIS18A;CENPX;CENPH;NASP;MIS18BP1;RUVBL1;SMARCA5;CENPM;RBBP7;KNL1;CENPO;CENPQ
GO_Biological_Process_2021	CENP-A containing nucleosome assembly (GO:0034080)	12/30	0.000272283	MIS18A;CENPX;CENPH;NASP;MIS18BP1;RUVBL1;SMARCA5;CENPM;RBBP7;KNL1;CENPO;CENPQ
GO_Biological_Process_2021	protein N-linked glycosylation (GO:0006487)	19/67	0.000281699	ST6GAL1;ALG6;RPN2;DERL3;GFPT2;RPN1;GFPT1;PMM2;SRD5A3;ALG3;DDOST;TMEM165;UBE2J1;LMAN1;FUT8;OSTC;STT3A;STT3B;B4GALT7
GO_Biological_Process_2021	mRNA transport (GO:0051028)	25/104	0.000297906	SLBP;NUP205;YTHDC1;EIF4A3;ZFP36L1;ALKBH5;FIP1L1;TPR;SYMPK;RANBP2;CPSF4;NUP210;NCBP2;ALYREF;CPSF3;THOC3;NUP153;THOC2;THOC5;MAGOHB;NUP93;DDX39A;NUP50;SRSF6;SRSF9
GO_Biological_Process_2021	extracellular structure organization (GO:0043062)	41/216	0.000342376	DDR1;COL17A1;ITGB5;ITGB4;LAMA1;COL11A1;SERPINE1;TNC;LAMC2;ADAMTS12;THBS1;ADAMTS16;ADAMTS2;MMP24;SH3PXD2A;CDH1;BSG;SPP1;COL10A1;ITGB8;ITGAV;ADAMTS7;POSTN;MMP7;LAMB3;MMP1;ITGA2;MMP10;COL1A1;MMP12;MMP11;MMP14;VCAN;COL1A2;COL5A1;COL7A1;COL5A2;ITGA11;MFAP2;COL8A2;ITGA6
GO_Biological_Process_2021	protein localization to kinetochore (GO:0034501)	8/14	0.000356765	IK;ZWILCH;RCC2;CDK1;TTK;KNL1;BUB3;AURKB
GO_Biological_Process_2021	mRNA-containing ribonucleoprotein complex export from nucleus (GO:0071427)	24/99	0.000374616	RANBP2;SLBP;CPSF4;NUP205;NUP210;YTHDC1;NCBP2;ALYREF;CPSF3;EIF4A3;THOC3;NUP153;THOC2;THOC5;MAGOHB;NUP93;ALKBH5;DDX39A;FIP1L1;NUP50;TPR;SYMPK;SRSF6;SRSF9
GO_Biological_Process_2021	postreplication repair (GO:0006301)	15/46	0.000375126	RFC5;RFC3;PCNA;RFC4;RFC1;USP10;RFC2;BRCA1;POLD3;MSH2;POLD1;PCLAF;SPRTN;DTL;UBA52
GO_Biological_Process_2021	mRNA modification (GO:0016556)	10/22	0.000382764	PUS3;TRUB2;TRMT10C;WTAP;DKC1;NSUN2;PUS1;TRMT6;PUS7;METTL8
GO_Biological_Process_2021	RNA export from nucleus (GO:0006405)	25/106	0.000405696	SLBP;NUP205;YTHDC1;EIF4A3;ALKBH5;FIP1L1;TPR;XPO5;SYMPK;RANBP2;CPSF4;NUP210;NCBP2;ALYREF;CPSF3;THOC3;NUP153;THOC2;THOC5;MAGOHB;NUP93;DDX39A;NUP50;SRSF6;SRSF9
GO_Biological_Process_2021	nuclear DNA replication (GO:0033260)	7/11	0.000480539	MCM7;ORC3;MCM3;MCM4;MCM5;MCM6;MCM2
GO_Biological_Process_2021	RNA modification (GO:0009451)	17/58	0.000480539	PUS3;SSB;METTL1;NSUN2;WDR4;MEPCE;NOP2;TSR3;NAT10;ADAR;CDKAL1;TFB1M;PUS7;FTSJ3;JMJD6;TRMT6;NOP10
GO_Biological_Process_2021	endonucleolytic cleavage in ITS1 to separate SSU-rRNA from 5.8S rRNA and LSU-rRNA from tricistronic rRNA transcript (SSU-rRNA, 5.8S rRNA, LSU-rRNA) (GO:0000447)	6/8	0.000510166	ABT1;NOP14;RPP40;RRS1;UTP20;KRI1
GO_Biological_Process_2021	snRNA transcription by RNA polymerase II (GO:0042795)	19/70	0.000516568	INTS12;CCNK;INTS13;GTF2A2;INTS14;CCNT1;ELL;NCBP2;SRRT;ZC3H8;GTF2F1;POU2F2;GTF2F2;GTF2E1;ELL2;GTF2E2;CDK9;NABP1;POLR2H
GO_Biological_Process_2021	epidermal cell differentiation (GO:0009913)	16/53	0.000551825	CERS3;DSP;SPRR3;CSTA;ST14;JAG1;WNT5A;TGM1;ERCC3;KRT16;CASP3;ADAM9;SPRR2A;SPRR1A;IVL;SPRR1B
GO_Biological_Process_2021	epidermis development (GO:0008544)	21/83	0.000605851	CERS3;DSP;COL17A1;SPRR3;CRABP2;LAMB3;ATP2A2;LAMC2;GRHL3;PLOD1;YBX1;KRT5;GRHL1;GRHL2;PTHLH;COL7A1;KRT15;SPRR2A;SPRR1A;SPRR1B;SPRR2D
GO_Biological_Process_2021	snRNA transcription (GO:0009301)	19/71	0.000629606	INTS12;CCNK;INTS13;GTF2A2;INTS14;CCNT1;ELL;NCBP2;SRRT;ZC3H8;GTF2F1;POU2F2;GTF2F2;GTF2E1;ELL2;GTF2E2;CDK9;NABP1;POLR2H
GO_Biological_Process_2021	tRNA 5'-end processing (GO:0099116)	8/15	0.00064029	SSB;TRMT10C;POP1;POP4;RPP30;RPP40;RPP25;RPP38
GO_Biological_Process_2021	cytoplasmic translational initiation (GO:0002183)	9/19	0.000652591	MCTS1;EIF4A1;RBM4;EIF2S3;EIF5;DENR;EIF2S2;EIF4B;EIF4G1
GO_Biological_Process_2021	DNA synthesis involved in DNA repair (GO:0000731)	14/43	0.000682854	RFC5;RFC3;PCNA;RFC4;RFC1;USP10;RFC2;POLD3;POLA1;POLD1;PCLAF;SPRTN;DTL;UBA52
GO_Biological_Process_2021	histone exchange (GO:0043486)	13/38	0.000728008	CENPX;SMARCA5;KNL1;SPTY2D1;MIS18A;CENPH;NASP;MIS18BP1;RUVBL1;CENPM;RBBP7;CENPO;CENPQ
GO_Biological_Process_2021	RNA methylation (GO:0001510)	17/60	0.000729975	METTL2B;TRMT10C;WTAP;METTL1;NSUN2;METTL2A;MEPCE;NOP2;TFB2M;TFB1M;FTSJ3;TARBP1;FBL;TRMT5;TRMT6;BUD23;METTL8
GO_Biological_Process_2021	regulation of cell cycle (GO:0051726)	50/296	0.000944824	RB1;INTS13;CXCL8;HSP90AB1;BRCA1;RRP8;CKS1B;SOX2;TGM1;CHEK1;PCLAF;RACK1;SOX9;SKP2;JUNB;DLGAP5;RPL23;SND1;CKS2;BIRC5;TTLL12;IRF6;KIF20B;TP53;DTL;PRCC;TXLNG;THBS1;TBRG4;CCNB2;CCNB1;RPS15A;FIGNL1;PES1;ZNF703;SRPK2;PNPT1;PLK1;HMGA2;DHCR24;INHBA;WDR12;CDK9;BOP1;CENPF;FAP;MYBBP1A;CALR;NOP53;TP73
GO_Biological_Process_2021	cell cycle checkpoint signaling (GO:0000075)	7/12	0.000944824	WEE1;ZWILCH;PRCC;BUB1B;NABP1;BUB1;ZWINT
GO_Biological_Process_2021	chromatin assembly or disassembly (GO:0006333)	7/12	0.000944824	SUV39H2;CHAF1B;SUPT16H;CHAF1A;MTA2;NOC2L;TP53
GO_Biological_Process_2021	hemidesmosome assembly (GO:0031581)	7/12	0.000944824	COL17A1;DST;LAMB3;ITGB4;ITGA6;LAMC2;KRT5
GO_Biological_Process_2021	protein localization to condensed chromosome (GO:1903083)	7/12	0.000944824	IK;ZWILCH;CDK1;TTK;BUB3;KNL1;AURKB
GO_Biological_Process_2021	response to UV (GO:0009411)	23/99	0.00100942	FEN1;PCNA;SERPINB13;PARP1;NOC2L;USP28;EIF2S1;AURKB;EGFR;MSH6;MSH2;ERCC3;RUVBL2;POLD1;DHX36;PCLAF;SPRTN;SDE2;SDF4;TP53;DTL;IVL;ATR
GO_Biological_Process_2021	mitotic nuclear division (GO:0140014)	19/74	0.00108081	SPAG5;UBE2C;NCAPG2;PLK1;BCCIP;CDCA8;KIF11;SMC4;KNSTRN;NDC80;ZWINT;TPX2;KIF18A;SPAST;KIFC1;UBE2S;CHEK2;NUSAP1;LSM14A
GO_Biological_Process_2021	regulation of rRNA processing (GO:2000232)	8/16	0.00108081	UTP15;USP36;YTHDF2;HEATR1;WDR75;BUD23;RIOK1;WDR43
GO_Biological_Process_2021	bundle of His cell-Purkinje myocyte adhesion involved in cell communication (GO:0086073)	5/6	0.00110387	DSP;JUP;PKP2;DSG2;DSC2
GO_Biological_Process_2021	mitotic DNA replication initiation (GO:1902975)	5/6	0.00110387	POLA1;GINS3;MCM3;MCM4;MCM2
GO_Biological_Process_2021	nuclear cell cycle DNA replication initiation (GO:1902315)	5/6	0.00110387	POLA1;GINS3;MCM3;MCM4;MCM2
GO_Biological_Process_2021	positive regulation of RNA metabolic process (GO:0051254)	14/45	0.00110406	UTP15;DDX5;PNPT1;HEATR1;WDR75;NMD3;EGFR;WDR43;ZC3H18;BUD23;RIOK1;GRSF1;SLC38A2;TP53
GO_Biological_Process_2021	mRNA export from nucleus (GO:0006406)	24/107	0.00121315	RANBP2;SLBP;CPSF4;NUP205;NUP210;YTHDC1;NCBP2;ALYREF;CPSF3;EIF4A3;THOC3;NUP153;THOC2;THOC5;MAGOHB;NUP93;ALKBH5;DDX39A;FIP1L1;NUP50;TPR;SYMPK;SRSF6;SRSF9
GO_Biological_Process_2021	positive regulation of gene expression, epigenetic (GO:0045815)	16/57	0.00129642	ELOF1;ATAD2;HMGA1;SMARCA5;DDX21;BAZ1B;ATAD2B;TAF1B;MYBBP1A;POLR1A;ZMIZ2;POLR1B;CHEK1;POLR1E;POLR2H;SF3B1
GO_Biological_Process_2021	protein N-linked glycosylation via asparagine (GO:0018279)	11/30	0.00132378	LMAN1;FUT8;ST6GAL1;RPN2;DERL3;OSTC;RPN1;STT3A;STT3B;DDOST;UBE2J1
GO_Biological_Process_2021	regulation of ubiquitin protein ligase activity (GO:1904666)	9/21	0.00153462	CDC20;RPL5;RPS7;UBE2C;UBE2S;RPL23;PLK1;RPL11;MAD2L1
GO_Biological_Process_2021	intrinsic apoptotic signaling pathway (GO:0097193)	23/102	0.00154824	ERO1A;DDX5;DDX3X;PRKDC;BNIP3;GSKIP;BRCA1;SELENOK;RRP8;TOPORS;MSH6;MLLT11;IFI16;MYBBP1A;CHEK2;DNAJC10;CYP1B1;CASP2;SFN;ZNF622;TP53;PDK1;TP73
GO_Biological_Process_2021	carboxylic acid transmembrane transport (GO:1905039)	13/41	0.00159601	ABCC1;SLC38A1;SLC16A1;ABCC5;SLC7A11;SLC5A6;SLC7A5;SLC7A6;SLC7A7;SLC7A8;SLC38A9;SLC25A10;SLC38A2
GO_Biological_Process_2021	ribosomal subunit export from nucleus (GO:0000054)	7/13	0.00170631	LTV1;RPS15;LSG1;RRS1;NMD3;SDAD1;ABCE1
GO_Biological_Process_2021	tRNA 5'-leader removal (GO:0001682)	7/13	0.00170631	SSB;POP1;POP4;RPP30;RPP40;RPP25;RPP38
GO_Biological_Process_2021	establishment of protein localization to endoplasmic reticulum (GO:0072599)	8/17	0.00171319	SEC61A1;SPCS3;SPCS2;SPCS1;SRP54;SRPRA;SRPRB;SRP14
GO_Biological_Process_2021	protein localization to chromosome, centromeric region (GO:0071459)	8/17	0.00171319	RB1;IK;ZWILCH;CDK1;TTK;KNL1;BUB3;AURKB
GO_Biological_Process_2021	chaperone cofactor-dependent protein refolding (GO:0051085)	10/26	0.00171888	ERO1A;HSPA9;DNAJB1;SDF2L1;HSPA5;DNAJC7;SDF2;HSPA14;HSPE1;HSPA13
[truncated: 176 more rows]
